# Supplementary material for: Sex-specific genetics underlie increased chronic pain risk in women: genome-wide association studies from the UK Biobank
Source: Br J Anaesth. 2025 May 22;135(2):401–15. doi: 10.1016/j.bja.2025.04.013 (PMC12308093; doi:10.1016/j.bja.2025.04.013)
Supplement: Multimedia component 2 [file mmc2.xlsx]

## Sheet: (A)
pain	sex	LDSC_ratio	LDSC_intercept	lambda_GC
PSCP	M+W	0.0903	1.0493	1.4275	Presence of a Site with Chronic Pain
PSCP	W	0.074	1.0243	1.2925
PSCP	M	0.1282	1.0309	1.2175
SSCP	M+W	0.1402	1.0296	1.1854	Single-Site Chronic Pain
SSCP	W	0.1748	1.0207	1.1194
SSCP	M	0.2186	1.0238	1.1114
MSCP	M+W	0.0926	1.0582	1.4965	Multi-Site Chronic Pain
MSCP	W	0.07	1.0276	1.3327
MSCP	M	0.1405	1.0374	1.2304
ASCP	M+W	0.1075	1.0428	1.3222	Adjacent-Site Chronic Pain
ASCP	W	0.1018	1.0266	1.2277
ASCP	M	0.1609	1.0273	1.1639
QMCP	M+W	0.0753	1.042	1.4388	Quantitative Multisite Chronic Pain (Johnston et al. 2019)
QMCP	W	0.0581	1.0197	1.2802
QMCP	M	0.0855	1.0205	1.207
key: WQP5zcxEDxrbJn9sjkthaNuq
