# Supplementary material for: Sex-specific genetics underlie increased chronic pain risk in women: genome-wide association studies from the UK Biobank
Source: Br J Anaesth. 2025 May 22;135(2):401–15. doi: 10.1016/j.bja.2025.04.013 (PMC12308093; doi:10.1016/j.bja.2025.04.013)
Supplement: Multimedia component 3 [file mmc3.xlsx]

## Sheet: (A)
UKB	sex	nb_cases	nb_ctrls	nb_total	trait	body_site
3799	M+W	36384	163861	200245	binary	head
	W	25687	86003	111690
	M	10697	77858	88555
4067	M+W	3494	163861	167355	binary	face
	W	2551	86003	88554
	M	943	77858	78801
3404	M+W	63932	163861	227793	binary	neck/shoulder
	W	37720	86003	123723
	M	26212	77858	104070
3741	M+W	18752	163861	182613	binary	stomach/abdominal
	W	11656	86003	97659
	M	7096	77858	84954
3571	M+W	70645	163861	234506	binary	back
	W	38593	86003	124596
	M	32052	77858	109910
3414	M+W	35645	163861	199506	binary	hip
	W	22610	86003	108613
	M	13035	77858	90893
3773	M+W	68242	163861	232103	binary	knee
	W	36155	86003	122158
	M	32087	77858	109945
2956	M+W	5257	163861	169118	binary	widespread
	W	3318	86003	89321
	M	1939	77858	79797
PSCP	M+W	176114	165780	341894	binary	N/A	Presence of a Site with Chronic Pain
	W	100319	86966	187285
	M	75795	78814	154609
SSCP	M+W	93853	165780	259633	binary	N/A	Single-Site Chronic Pain
	W	50578	86966	137544
	M	43275	78814	122089
MSCP	M+W	82261	165780	248041	binary	N/A	Multi-Site Chronic Pain
	W	49741	86966	136707
	M	32520	78814	111334
ASCP	M+W	34379	165780	200159	binary	N/A	Adjacent-Site Chronic Pain
	W	21784	86966	108750
	M	12595	78814	91409
QMCP	M+W	N/A	N/A	402140	quantitative	N/A	Quantitative Multisite Chronic Pain (Johnston et al. 2019)
	W	N/A	N/A	216835
	M	N/A	N/A	185305
IDBPs	M+W	N/A	N/A	31350	quantitative	brain	Imaging-Derived Brain Phenotypes
	W	N/A	N/A	16580
	M	N/A	N/A	14770

## Sheet: (B)
UKB	body_site	beta	se	Z	P	FDR	OR_sex	OR_lo	OR_hi
3799	head	0.529914	0.0141809	37.368	1.29416e-305	3.36481e-305	1.69879	1.65222	1.74666
4067	face	0.276633	0.0483176	5.7253	1.03251e-08	1.03251e-08	1.31868	1.19953	1.44967
3404	neck/shoulder	0.350373	0.0134323	26.0845	5.4713e-150	1.18545e-149	1.4196	1.38271	1.45747
3741	stomach/abdominal	0.151658	0.0210103	7.21826	5.2657e-13	5.70451e-13	1.16376	1.11681	1.21269
3571	back	0.322015	0.0125482	25.6622	3.08941e-145	5.73748e-145	1.37991	1.34638	1.41426
3414	hip	0.27126	0.0213579	12.7007	5.8589e-37	7.61657e-37	1.31162	1.25784	1.36769
3773	knee	0.204948	0.0154248	13.2869	2.75616e-40	3.98112e-40	1.22746	1.19091	1.26514
2956	widespread	0.448618	0.0591414	7.58552	3.31169e-14	3.91382e-14	1.56615	1.39473	1.75863
PSCP	N/A	0.264569	0.00655884	40.3378	0	0	1.30287	1.28623	1.31973
SSCP	N/A	0.121659	0.00773507	15.7283	9.67999e-56	1.573e-55	1.12937	1.11238	1.14662
MSCP	N/A	0.429929	0.0083173	51.691	0	0	1.53715	1.51229	1.56241
ASCP	N/A	0.558276	0.0117386	47.559	0	0	1.74766	1.70791	1.78833
*QMCP	N/A	0.177007	0.0031058	56.9925	0	0	1.19364	1.1864	1.20093
	logistic regression: glm( CP ~ SEX + AGE + BMI + IMD )
	CP: chronic pain (yes/no)
	BMI: body-mass index
	IMD: index of multiple deprivation
	beta, se, Z, P for the SEX term: women=1, men=0
	*QMCP is a quantitative trait, thus OR=exp(beta) can be viewed as a pseudo-OR
		linear regression: lm( QMCP ~ SEX + AGE + BMI + IMD )

## Sheet: (C)
UKB	body_site	h2_pe_M	he_se_M	h2_P_M	h2_FDR_M	h2_pe_W	h2_se_W	h2_P_W	h2_FDR_W	dZ	dP	dFDR	bias	prev_M	h2_lia_M	prev_W	h2_lia_W
3799	head	0.0528	0.0126	2.7837e-05	3.71159e-05	0.1102	0.0101	1.02249e-27	1.75284e-27	3.55454	0.000378645	0.0023161	0.319548	0.120795	0.13936	0.229985	0.211292
4067	face	0.0286	0.0131	0.0290206	0.0316589	0.0224	0.0103	0.0296483	0.0296483	0.372052	0.709854	0.774386	-0.106118	0.0119668	0.35317	0.0288073	0.142212
3404	neck/shoulder	0.064	0.0114	1.97662e-08	3.38849e-08	0.097	0.0077	2.18213e-36	6.54638e-36	2.39881	0.0164484	0.0394762	0.180592	0.251869	0.118485	0.304875	0.167605
3741	stomach/abdominal	0.049	0.0124	7.76262e-05	9.31515e-05	0.0698	0.0102	7.74774e-12	9.29728e-12	1.29545	0.195164	0.292746	0.153659	0.0835276	0.159026	0.119354	0.185271
3571	back	0.0933	0.011	2.21702e-17	6.65105e-17	0.1095	0.0095	9.72155e-31	2.33317e-30	1.11459	0.265024	0.353366	0.0695325	0.29162	0.16311	0.309745	0.189094
3414	hip	0.0682	0.0129	1.2446e-07	1.8669e-07	0.098	0.0108	1.14648e-19	1.71972e-19	1.77127	0.0765159	0.153032	0.157442	0.14341	0.163208	0.20817	0.196499
3773	knee	0.0837	0.0107	5.18133e-15	1.24352e-14	0.1029	0.0092	4.8409e-29	9.68181e-29	1.36061	0.173638	0.292746	0.0896899	0.291846	0.147286	0.295969	0.179738
2956	widespread	0.0305	0.0145	0.0354266	0.0354266	0.0376	0.0112	0.000787524	0.000859117	0.387516	0.698375	0.774386	0.090888	0.0242992	0.225682	0.0371469	0.206488
PSCP	N/A	0.0639	0.0045	9.16124e-46	5.95481e-45	0.0769	0.0039	1.51239e-86	6.55369e-86	2.1831	0.0290283	0.0628947	0.0804255	0.490237	0.100553	0.535649	0.121304
SSCP	N/A	0.0322	0.0044	2.51353e-13	5.02706e-13	0.0332	0.0039	1.69753e-17	2.26337e-17	0.170079	0.864948	0.864948	0.0132822	0.354455	0.0528865	0.367722	0.0540388
MSCP	N/A	0.0969	0.0067	2.08498e-47	2.50198e-46	0.1266	0.0057	2.71736e-109	3.26083e-108	3.37631	0.000734656	0.00293862	0.11611	0.292094	0.17003	0.363851	0.208505
ASCP	N/A	0.0736	0.0065	1.00868e-29	4.03473e-29	0.102	0.0064	3.48e-57	1.392e-56	3.11337	0.00184965	0.00554894	0.141722	0.137787	0.18135	0.200313	0.208073
QMCP	N/A	0.055	0.0039	3.66218e-45	1.58694e-44	0.0685	0.0031	3.3947e-108	2.20655e-107	2.70977	0.00673293	0.0023161	0.0953279		N/A		N/A	NOTE: QMCP is a quantitative trait
