# Supplementary material for: Sex-specific genetics underlie increased chronic pain risk in women: genome-wide association studies from the UK Biobank
Source: Br J Anaesth. 2025 May 22;135(2):401–15. doi: 10.1016/j.bja.2025.04.013 (PMC12308093; doi:10.1016/j.bja.2025.04.013)
Supplement: Multimedia component 4 [file mmc4.xlsx]

## Sheet: (A)
pain	sex	h2_pe	h2_se	h2_P	diff_P
PSCP	M+W	0.0692	0.003	1.00085e-117	0.0287847	Presence of a Site with Chronic Pain
PSCP	W	0.0769	0.0039	1.51239e-86
PSCP	M	0.0639	0.0045	9.16124e-46
SSCP	M+W	0.0332	0.0025	3.02394e-40	0.874607	Single-Site Chronic Pain
SSCP	W	0.0332	0.0039	1.69753e-17
SSCP	M	0.0322	0.0044	2.51353e-13
MSCP	M+W	0.1094	0.0044	1.84146e-136	0.000774737	Multi-Site Chronic Pain
MSCP	W	0.1266	0.0057	2.71736e-109
MSCP	M	0.0969	0.0067	2.08498e-47
ASCP	M+W	0.0847	0.0043	2.25754e-86	0.00190247	Adjacent-Site Chronic Pain
ASCP	W	0.102	0.0064	3.48e-57
ASCP	M	0.0736	0.0065	1.00868e-29
QMCP	M+W	0.0606	0.0024	1.13256e-140	0.00675454	Quantitative Multisite Chronic Pain (Johnston et al. 2019)
QMCP	W	0.0685	0.0031	3.3947e-108
QMCP	M	0.055	0.0039	3.66218e-45
key: EEnadkL2FCFHnj2ecwdPzbtc

## Sheet: (B)
pain	sex	h2 (mean)	h2 (se)	nc@p9 (mean)	nc@p9 (se)	diff_P_nc@p9	sig2_beta (mean)	sig2_beta (se)	diff_P_sig2_beta	pi (mean)	pi (se)	diff_P_pi
PSCP	M+W	0.0721324	0.000612333	11599.7	274.345	0.0318714	9.6506e-06	1.95472e-07	9.96467e-05	0.00363729	8.60255e-05	0.0318715	Presence of a Site with Chronic Pain
PSCP	W	0.0766914	0.000632245	12649.2	631.134		9.65964e-06	3.59902e-07		0.00396635	0.000197902
PSCP	M	0.0639903	0.000881681	18900.9	2848.74		6.79897e-06	6.3426e-07	1.42075	0.0059267	0.00089327	0.669234
SSCP	M+W	0.0315896	0.000416117	8602.43	497.33	0.0414693	5.99771e-06	3.20847e-07	0.00589114	0.00269743	0.000155946	0.0414693	Single-Site Chronic Pain
SSCP	W	0.0292861	0.000655083	31292.6	16362.2		8.45047e-06	1.138e-06		0.0098123	0.00513063
SSCP	M	0.0305866	0.000901255	135952	48746.9		4.31915e-06	9.76137e-07	1.95651	0.04263	0.0152854	0.230174
MSCP	M+W	0.116011	0.000695736	11331.8	171.61	0.00255647	1.5809e-05	2.27439e-07	0.533312	0.00355326	5.38111e-05	0.00255647	Multi-Site Chronic Pain
MSCP	W	0.129328	0.000901699	15703	695.627		1.30772e-05	4.84579e-07		0.00492393	0.000218125
MSCP	M	0.101113	0.00103719	12321.9	875.825		1.36713e-05	7.92631e-07	0.956543	0.00386372	0.000274629	1.2744
ASCP	M+W	0.086986	0.000687939	11809.2	318.746	8.1681e-07	1.14993e-05	3.28019e-07	4.1524e-25	0.00370296	9.99479e-05	8.16857e-07	Adjacent-Site Chronic Pain
ASCP	W	0.0994751	0.000974474	15185.6	1036.9		1.09816e-05	6.95942e-07		0.00476168	0.000325138
ASCP	M	0.072859	0.00114642	237507	44392.4		1.56092e-06	5.27597e-07	7.03531	0.0744743	0.01392	0.0639373
QMCP	M+W	0.0634061	0.00042442	12259.5	248.792	0.00353336	8.01348e-06	1.54417e-07	0.185587	0.00384417	7.80129e-05	0.00353341	Quantitative Multisite Chronic Pain (Johnston et al. 2019)
QMCP	W	0.068868	0.000636202	15283.1	820.571		7.2145e-06	2.89625e-07		0.00479225	0.000257304
QMCP	M	0.0570373	0.000667066	11930.6	802.113		7.90602e-06	4.33159e-07	0.912533	0.00374104	0.000251516	1.28099
		nc@p9	key: kEDFkD4SM5YwJG8qTSF9BCXe
		sig2_beta	key: w23G4WJgrnA6UsseY2e78rSn
		pi	key: 7LGWaeNv3wAJFx8jBdHefb5z

## Sheet: (C)
stratum	versus	nc1@p9 (mean)	nc1@p9 (se)	nc2@p9 (mean)	nc2@p9 (se)	diff_P	nc12@p9 (mean)	nc12@p9 (se)	rg (mean)	rg (se)
W	MSCP vs QMCP	1236.18	264.82	816.254	313.859	0.310931	14466.8	673.836	0.936811	0.033783
M	MSCP vs QMCP	1188.72	327.913	797.479	340.559	0.415509	11133.1	722.115	0.926044	0.0110714
MSCP	M vs W	1125.98	482.401	4507.11	940.685	0.0014323	11195.9	480.801	0.816052	0.0209454
QMCP	M vs W	901.235	435.296	4253.67	553.763	9.48338e-05	11029.4	553.763	0.822562	0.0160763
key: M9ncT5BsfpSf7FapVM4HLwas

## Sheet: (D)
stratum	versus	Env_PE	Env_SE	Env_P	Gen_PE	Gen_SE	Gen_P		key
W	MSCP vs QMCP	1.04683	0.0149561	<1E-100	0.926903	0.0203556	<1E-100		kja7nH8KVRLuxxcbrCCgcdGD
M	MSCP vs QMCP	1.08912	0.0153887	<1E-100	0.922198	0.0342462	<1E-100		XzCMa5cv9VrFVt8rhhENa2mm
MSCP	M vs W	0.01013	0.009247	0.2733	0.6292	0.04184	3.951e-51		W4AcVYqAVKSCywKB6tUqvB5D
QMCP	M vs W	0.0182005	0.00864102	0.035179	0.600723	0.0419123	1.36351e-46		beDNKLA9acXBTG92GCwr6K3N
