# Supplementary material for: Sex-specific genetics underlie increased chronic pain risk in women: genome-wide association studies from the UK Biobank
Source: Br J Anaesth. 2025 May 22;135(2):401–15. doi: 10.1016/j.bja.2025.04.013 (PMC12308093; doi:10.1016/j.bja.2025.04.013)
Supplement: Multimedia component 5 [file mmc5.xlsx]

## Sheet: (A)
Name	Class	Coefficient	Coefficient_std_error	Coefficient_P_value	FDR
Cerebellum	CNS	6.49297e-09	2.04789e-09	0.000760692	0.0958472
Whole.brain	CNS	5.02858e-09	1.88576e-09	0.00383101	0.241354
Frontal.cortex	CNS	4.60191e-09	1.84806e-09	0.00638471	0.267085
Cerebellum.peduncles	CNS	5.39586e-09	2.25993e-09	0.00847888	0.267085
Mast.cell	Myeloid	5.06084e-09	2.34035e-09	0.0152926	0.302541
Prefrontal.cortex	CNS	3.91723e-09	1.82504e-09	0.0159213	0.302541
Hippocampus	CNS	4.28646e-09	2.01749e-09	0.0168078	0.302541
Amygdala	CNS	3.99748e-09	2.03219e-09	0.0245871	0.382253
Caudate.nucleus	CNS	3.89765e-09	2.02793e-09	0.0273038	0.382253
Globus.pallidus	CNS	3.52386e-09	2.01265e-09	0.0399851	0.412249
Pons	CNS	3.81025e-09	2.19907e-09	0.0415775	0.412249
Thalamus	CNS	3.46173e-09	2.03303e-09	0.0443076	0.412249
Hypothalamus	CNS	3.55058e-09	2.10438e-09	0.0457789	0.412249
Occipital.lobe	CNS	3.30474e-09	1.95899e-09	0.0458054	0.412249
Cingulate.cortex	CNS	3.12324e-09	1.9417e-09	0.0538621	0.452442
Olfactory.bulb	CNS	3.52373e-09	2.28897e-09	0.0618485	0.485786
Medulla.oblongata	CNS	2.97487e-09	1.99638e-09	0.068095	0.485786
Spinal.cord	CNS	3.30249e-09	2.23098e-09	0.069398	0.485786
Parietal.Lobe	CNS	2.56711e-09	1.84257e-09	0.0817761	0.542305
Subthalamic.nucleus	CNS	2.55085e-09	1.86837e-09	0.0860828	0.542321
Temporal.lobe	CNS	2.30744e-09	1.96707e-09	0.120391	0.681216
B.cells.Pro	B.cells	2.9613e-09	2.53512e-09	0.121381	0.681216
Dorsal.root.ganglion	PNS	2.87287e-09	2.53863e-09	0.128888	0.681216
Fetal.brain	CNS	2.40483e-09	2.1328e-09	0.129755	0.681216
Skin	Other	2.34762e-09	2.18792e-09	0.141638	0.713854
DC	Myeloid	2.19267e-09	2.27009e-09	0.167048	0.789973
B.cells.PreII	B.cells	2.39824e-09	2.50596e-09	0.16928	0.789973
B.cells.immature	B.cells	2.4937e-09	2.68116e-09	0.176164	0.792739
Ciliary.ganglion	PNS	2.25043e-09	2.50826e-09	0.184804	0.802942
Ovary	Other	2.22602e-09	2.56862e-09	0.193075	0.810915
Mast.cell.IgE	Myeloid	1.73171e-09	2.20176e-09	0.215784	0.877057
Breast	Other	1.50252e-09	2.07113e-09	0.234086	0.921714
Testis.seminiferous.tubule	Testis	1.56572e-09	2.77072e-09	0.286004	0.968358
Cardiac.muscle.left.ventricle	Heart	1.11665e-09	2.05134e-09	0.2931	0.968358
Bone.marrow.CD34.	Stem.cells	1.19495e-09	2.21039e-09	0.29439	0.968358
RBC	Myeloid	1.17394e-09	2.19533e-09	0.296413	0.968358
Thymic.CD4.CD8.CD3..1	T.cells	1.21915e-09	2.59979e-09	0.319556	0.968358
Esophagus	Other	1.06134e-09	2.3785e-09	0.327719	0.968358
Appendix	Other	1.03826e-09	2.39173e-09	0.332106	0.968358
Treg	T.cells	1.01536e-09	2.49488e-09	0.342013	0.968358
B.cells.PreI	B.cells	9.36008e-10	2.45629e-09	0.351577	0.968358
Pancreas	Other	9.11819e-10	2.62126e-09	0.363974	0.968358
Fetal.Lung	Airway	8.74928e-10	2.56525e-09	0.366526	0.968358
B.cells.CD19.	B.cells	5.56099e-10	2.05554e-09	0.393373	0.968358
Atrioventricular.node	Heart	6.65926e-10	2.50363e-09	0.395126	0.968358
Liver	Liver	5.28123e-10	2.419e-09	0.413589	0.968358
Uterus.corpus	Uterus	4.57219e-10	2.19943e-09	0.417661	0.968358
Monocyte.CD14.	Myeloid	5.06008e-10	2.54308e-09	0.421141	0.968358
Islet.cells	Other	3.74545e-10	2.56928e-09	0.442048	0.968358
NK.CD56.	T.cells	2.38098e-10	2.4565e-09	0.461393	0.968358
HSC.bone.marrow.CD34..CD38.	Stem.cells	1.65644e-10	2.38337e-09	0.472296	0.968358
Fetal.liver	Liver	1.68349e-10	2.46205e-09	0.472743	0.968358
DC.LPS.48h	Myeloid	1.04252e-10	2.13311e-09	0.48051	0.968358
Lung	Airway	6.71752e-11	2.08346e-09	0.487139	0.968358
HSC.bone.marrow.CD34..CD38..CD33..1	Stem.cells	2.74516e-11	2.01892e-09	0.494576	0.968358
Derived.Macrophage.16h	Myeloid	3.6583e-13	2.1695e-09	0.499933	0.968358
Prostate	Testis	-2.92973e-11	2.22532e-09	0.505252	0.968358
Colon	Other	-2.5335e-10	2.29962e-09	0.543863	0.968358
Broncho.epithelial	Airway	-2.68304e-10	2.39247e-09	0.544646	0.968358
Blood	Myeloid	-2.87624e-10	2.40323e-09	0.547632	0.968358
Endothelial.CD105.	Other	-3.26608e-10	2.22111e-09	0.558452	0.968358
T.cells.CD57.	T.cells	-3.20486e-10	1.97817e-09	0.564351	0.968358
Spleen	Myeloid	-3.86222e-10	2.29967e-09	0.566687	0.968358
Trigeminal.ganglion	PNS	-3.94861e-10	2.20751e-09	0.570981	0.968358
Superior.cervical.ganglion	PNS	-4.53752e-10	2.23029e-09	0.580608	0.968358
Heart	Heart	-5.91739e-10	2.70838e-09	0.586474	0.968358
HSC.bone.marrow.CD34..CD38..CD33.	Stem.cells	-5.09392e-10	2.14679e-09	0.59378	0.968358
HSC.cord.blood.CD34..CD38..CD33..1	Stem.cells	-4.67511e-10	1.90088e-09	0.597137	0.968358
B.cells.cord.blood.CD34.	B.cells	-5.88137e-10	2.16804e-09	0.606911	0.968358
T.cells.cord.blood.CD34.	T.cells	-5.88137e-10	2.16804e-09	0.606911	0.968358
Pituitary	Endocrine	-7.02458e-10	2.3621e-09	0.616914	0.968358
HSC.cord.blood.CD34..CD38..1	Stem.cells	-6.85671e-10	2.2059e-09	0.622037	0.968358
Th1	T.cells	-7.68571e-10	2.388e-09	0.626216	0.968358
Uterus	Uterus	-7.64582e-10	2.34589e-09	0.627759	0.968358
T.cells.gammadelta	T.cells	-7.71863e-10	2.32957e-09	0.629804	0.968358
Placenta	Other	-9.13393e-10	2.42778e-09	0.646626	0.968358
T.cells.BAFF.	T.cells	-9.17998e-10	2.42068e-09	0.647742	0.968358
Tonsils.CD4..T.cells	T.cells	-8.79458e-10	2.22382e-09	0.653753	0.968358
ES.cells	Other	-9.8734e-10	2.29219e-09	0.666671	0.968358
HSC.fetal.blood.CD34..CD38..1	Stem.cells	-9.99606e-10	2.20371e-09	0.674942	0.968358
HSC.cord.blood.CD34..CD38..CD33.	Stem.cells	-8.87896e-10	1.91639e-09	0.678432	0.968358
Lymph.node	B.cells	-1.08379e-09	2.18075e-09	0.690398	0.968358
Tonsils	B.cells	-1.18254e-09	2.29321e-09	0.696958	0.968358
HSC.cord.blood.CD34..CD38.	Stem.cells	-1.13738e-09	2.19702e-09	0.697663	0.968358
Thymic.CD4.CD8.CD3..2	T.cells	-1.18879e-09	2.2133e-09	0.704406	0.968358
Neutrophils	Myeloid	-1.30691e-09	2.30452e-09	0.714679	0.968358
Trachea	Airway	-1.28774e-09	2.2587e-09	0.715704	0.968358
Testis.intersitial	Testis	-1.42324e-09	2.47592e-09	0.717297	0.968358
Testis.germ.cell	Testis	-1.52394e-09	2.485e-09	0.730147	0.968358
Macrophage	Myeloid	-1.38567e-09	2.14039e-09	0.741311	0.968358
Adipocyte	Adipose	-1.31485e-09	1.98796e-09	0.745825	0.968358
Macrophage.LPS.4h	Myeloid	-1.45015e-09	2.12136e-09	0.752885	0.968358
Peripheral.CD8..T.cells	T.cells	-1.78815e-09	2.52205e-09	0.76084	0.968358
Salivary.gland	Other	-1.66504e-09	2.24486e-09	0.77087	0.968358
Thymic.SP.CD4..T.cells	T.cells	-1.75032e-09	2.24786e-09	0.78191	0.968358
Conjunctiva	Other	-1.63961e-09	2.09142e-09	0.783471	0.968358
Th2	T.cells	-1.93379e-09	2.45303e-09	0.784748	0.968358
T.cells.effector.memory	T.cells	-1.90766e-09	2.39854e-09	0.786793	0.968358
Fetal.thyroid	Thyroid	-2.27579e-09	2.85042e-09	0.787682	0.968358
DC.BAFF.	Myeloid	-1.72585e-09	1.99882e-09	0.806051	0.968358
Thymic.CD4.CD8.CD3.	T.cells	-1.95722e-09	2.25652e-09	0.807128	0.968358
Adrenal.gland	Endocrine	-2.33847e-09	2.64741e-09	0.811464	0.968358
HSC.fetal.blood.CD34..CD38.	Stem.cells	-2.00078e-09	2.23844e-09	0.814293	0.968358
DC.LPS.6h	Myeloid	-1.72131e-09	1.87012e-09	0.821325	0.968358
Thymic.CD34.	T.cells	-2.00188e-09	2.1166e-09	0.827875	0.968358
T.cells.central.memory	T.cells	-2.27859e-09	2.15632e-09	0.854676	0.968358
Thymic.CD34.CD38..CD1A..1	T.cells	-2.44046e-09	2.22326e-09	0.863831	0.968358
Testis	Testis	-2.78138e-09	2.4591e-09	0.870984	0.968358
Peripheral.naive.CD4..T.cells	T.cells	-2.79082e-09	2.3896e-09	0.878577	0.968358
DC.Immature	Myeloid	-2.48596e-09	2.12414e-09	0.879068	0.968358
Smooth.muscle	Muscle	-2.56943e-09	2.15697e-09	0.883217	0.968358
Thymic.SP.CD8..T.cells	T.cells	-2.767e-09	2.3156e-09	0.883944	0.968358
Skeletal.muscle	Muscle	-2.90013e-09	2.40043e-09	0.886509	0.968358
Tongue	Muscle	-3.10177e-09	2.51878e-09	0.890924	0.968358
Cardiac.myocytes	Heart	-2.95317e-09	2.37749e-09	0.892907	0.968358
Myeloid.CD33.	Myeloid	-2.89889e-09	2.3158e-09	0.894676	0.968358
Bladder	Other	-2.84863e-09	2.20152e-09	0.902156	0.968358
HSC.periph.blood.CD34..CD38.	Stem.cells	-2.95632e-09	2.15956e-09	0.914492	0.968358
Stomach	Other	-3.17025e-09	2.3151e-09	0.91456	0.968358
Testis.Leydig.cell	Testis	-3.20284e-09	2.20615e-09	0.926718	0.970614
Kidney	Other	-3.12874e-09	2.09757e-09	0.932098	0.970614
Thyroid	Thyroid	-4.2299e-09	2.22731e-09	0.971224	0.996449
Thymus	T.cells	-4.4166e-09	2.08432e-09	0.982953	0.996449
Thymic.CD34.CD38..CD1A.	T.cells	-4.75564e-09	2.16343e-09	0.986032	0.996449
Preadipocyte.subcutanous	Adipose	-5.08355e-09	2.11231e-09	0.99195	0.996449
Small.intestine	Other	-5.74733e-09	2.13492e-09	0.996449	0.996449

## Sheet: (B)
Name	Class	Coefficient	Coefficient_std_error	Coefficient_P_value	FDR
Monocyte.CD14.	Myeloid	6.3267e-09	2.77975e-09	0.011423	0.388851
Cerebellum	CNS	4.67563e-09	2.06189e-09	0.0116756	0.388851
Globus.pallidus	CNS	5.0304e-09	2.25499e-09	0.0128478	0.388851
Frontal.cortex	CNS	4.35968e-09	1.959e-09	0.0130252	0.388851
T.cells.gammadelta	T.cells	5.10357e-09	2.43548e-09	0.018063	0.388851
Cingulate.cortex	CNS	4.64416e-09	2.22699e-09	0.0185167	0.388851
Occipital.lobe	CNS	3.89917e-09	2.0945e-09	0.0313277	0.448455
Parietal.Lobe	CNS	3.96175e-09	2.16242e-09	0.0334687	0.448455
Medulla.oblongata	CNS	3.82113e-09	2.17848e-09	0.039712	0.448455
Trigeminal.ganglion	PNS	3.41783e-09	2.04478e-09	0.0473126	0.448455
Temporal.lobe	CNS	3.36033e-09	2.11202e-09	0.0557994	0.448455
Neutrophils	Myeloid	4.12141e-09	2.60034e-09	0.0564887	0.448455
Hippocampus	CNS	3.20281e-09	2.06295e-09	0.0602669	0.448455
Subthalamic.nucleus	CNS	3.0566e-09	2.07105e-09	0.06999	0.448455
Cerebellum.peduncles	CNS	3.16283e-09	2.16743e-09	0.0722478	0.448455
Dorsal.root.ganglion	PNS	3.51101e-09	2.41698e-09	0.073161	0.448455
DC.LPS.48h	Myeloid	3.29015e-09	2.28455e-09	0.0749087	0.448455
Superior.cervical.ganglion	PNS	3.06591e-09	2.19437e-09	0.0811812	0.448455
Hypothalamus	CNS	3.02886e-09	2.16988e-09	0.0813773	0.448455
Prefrontal.cortex	CNS	2.68078e-09	1.9264e-09	0.0820215	0.448455
Blood	Myeloid	4.03311e-09	2.91371e-09	0.0831507	0.448455
NK.CD56.	T.cells	3.62503e-09	2.65279e-09	0.0858916	0.448455
Macrophage	Myeloid	3.04802e-09	2.23908e-09	0.0867125	0.448455
Amygdala	CNS	2.83372e-09	2.1098e-09	0.0896164	0.448455
Fetal.brain	CNS	2.8475e-09	2.14492e-09	0.0921631	0.448455
Whole.brain	CNS	2.64094e-09	1.99273e-09	0.0925383	0.448455
Thymic.CD4.CD8.CD3..2	T.cells	3.30435e-09	2.59382e-09	0.101344	0.47294
DC	Myeloid	3.26774e-09	2.61078e-09	0.105352	0.474082
Liver	Liver	2.69241e-09	2.23568e-09	0.114238	0.496346
Thalamus	CNS	2.29804e-09	2.04128e-09	0.130128	0.546538
Macrophage.LPS.4h	Myeloid	2.46591e-09	2.39719e-09	0.151818	0.617068
T.cells.CD57.	T.cells	2.43887e-09	2.52901e-09	0.167434	0.659271
Pons	CNS	2.13115e-09	2.36063e-09	0.183319	0.665962
Th1	T.cells	2.19556e-09	2.45287e-09	0.185368	0.665962
DC.LPS.6h	Myeloid	1.97059e-09	2.20507e-09	0.185751	0.665962
RBC	Myeloid	2.20798e-09	2.51798e-09	0.190275	0.665962
B.cells.immature	B.cells	2.14604e-09	2.58321e-09	0.203053	0.691478
B.cells.CD19.	B.cells	1.88995e-09	2.34761e-09	0.210395	0.697626
Treg	T.cells	1.92242e-09	2.47509e-09	0.218665	0.705433
DC.Immature	Myeloid	1.81552e-09	2.40373e-09	0.225037	0.705433
Myeloid.CD33.	Myeloid	1.74182e-09	2.48444e-09	0.241623	0.705433
Thymic.SP.CD4..T.cells	T.cells	1.6119e-09	2.36942e-09	0.24816	0.705433
DC.BAFF.	Myeloid	1.64271e-09	2.42224e-09	0.248829	0.705433
Appendix	Other	1.65066e-09	2.45776e-09	0.250916	0.705433
Mast.cell.IgE	Myeloid	1.66552e-09	2.51588e-09	0.253984	0.705433
Thymic.CD4.CD8.CD3..1	T.cells	1.61438e-09	2.5924e-09	0.266729	0.705433
Mast.cell	Myeloid	1.4193e-09	2.31849e-09	0.270214	0.705433
Caudate.nucleus	CNS	1.28936e-09	2.12433e-09	0.271942	0.705433
Spleen	Myeloid	1.50023e-09	2.50564e-09	0.274672	0.705433
Testis.seminiferous.tubule	Testis	1.55916e-09	2.67419e-09	0.279934	0.705433
Ciliary.ganglion	PNS	1.38112e-09	2.47732e-09	0.288591	0.712991
Olfactory.bulb	CNS	1.22458e-09	2.28193e-09	0.295758	0.716645
Tonsils	B.cells	1.2936e-09	2.66211e-09	0.313508	0.74532
B.cells.PreII	B.cells	1.16315e-09	2.63906e-09	0.329699	0.756523
Thymic.CD34.CD38..CD1A..1	T.cells	1.10524e-09	2.51601e-09	0.330228	0.756523
Uterus.corpus	Uterus	1.08538e-09	2.61344e-09	0.338958	0.762656
Peripheral.CD8..T.cells	T.cells	9.41118e-10	2.48001e-09	0.352165	0.77847
Thymic.CD4.CD8.CD3.	T.cells	7.04469e-10	2.10905e-09	0.369182	0.802015
B.cells.PreI	B.cells	7.91035e-10	2.59539e-09	0.380265	0.812091
Adipocyte	Adipose	5.80667e-10	2.33679e-09	0.401878	0.820138
Derived.Macrophage.16h	Myeloid	5.48026e-10	2.4312e-09	0.410829	0.820138
Tonsils.CD4..T.cells	T.cells	5.31559e-10	2.37505e-09	0.411453	0.820138
Pituitary	Endocrine	4.62557e-10	2.15453e-09	0.415004	0.820138
Atrioventricular.node	Heart	4.49946e-10	2.25706e-09	0.420994	0.820138
Endothelial.CD105.	Other	4.81412e-10	2.48148e-09	0.423087	0.820138
HSC.bone.marrow.CD34..CD38..CD33..1	Stem.cells	4.18177e-10	2.48553e-09	0.433195	0.827009
Testis.intersitial	Testis	2.52053e-10	2.35499e-09	0.457383	0.860153
B.cells.Pro	B.cells	8.16862e-11	2.39635e-09	0.486404	0.901277
T.cells.effector.memory	T.cells	-6.97303e-11	2.4715e-09	0.511254	0.912655
HSC.cord.blood.CD34..CD38..1	Stem.cells	-1.56217e-10	2.43658e-09	0.52556	0.912655
T.cells.BAFF.	T.cells	-1.71359e-10	2.54184e-09	0.526874	0.912655
Spinal.cord	CNS	-1.82045e-10	2.38938e-09	0.530366	0.912655
HSC.cord.blood.CD34..CD38.	Stem.cells	-3.2271e-10	2.74474e-09	0.546797	0.912655
Testis	Testis	-4.29e-10	2.58593e-09	0.565881	0.912655
Fetal.liver	Liver	-4.23564e-10	2.30372e-09	0.572939	0.912655
T.cells.central.memory	T.cells	-4.60615e-10	2.389e-09	0.576445	0.912655
Ovary	Other	-6.21135e-10	2.75053e-09	0.589331	0.912655
Th2	T.cells	-5.5123e-10	2.41655e-09	0.590218	0.912655
ES.cells	Other	-5.8164e-10	2.52191e-09	0.591201	0.912655
HSC.cord.blood.CD34..CD38..CD33..1	Stem.cells	-5.89424e-10	2.34231e-09	0.599341	0.912655
Bone.marrow.CD34.	Stem.cells	-6.54588e-10	2.49935e-09	0.603302	0.912655
HSC.bone.marrow.CD34..CD38..CD33.	Stem.cells	-6.99578e-10	2.3803e-09	0.615584	0.912655
Testis.germ.cell	Testis	-7.65267e-10	2.55343e-09	0.617797	0.912655
B.cells.cord.blood.CD34.	B.cells	-8.15266e-10	2.66286e-09	0.620259	0.912655
T.cells.cord.blood.CD34.	T.cells	-8.15266e-10	2.66286e-09	0.620259	0.912655
Islet.cells	Other	-8.67035e-10	2.67292e-09	0.627174	0.912655
Lymph.node	B.cells	-8.29361e-10	2.40585e-09	0.63485	0.912655
HSC.periph.blood.CD34..CD38.	Stem.cells	-9.39248e-10	2.64129e-09	0.638931	0.912655
HSC.fetal.blood.CD34..CD38.	Stem.cells	-9.10391e-10	2.45439e-09	0.644653	0.912655
Thymic.CD34.CD38..CD1A.	T.cells	-9.31874e-10	2.36863e-09	0.652997	0.914196
Salivary.gland	Other	-1.41715e-09	2.57971e-09	0.708615	0.98116
HSC.fetal.blood.CD34..CD38..1	Stem.cells	-1.55936e-09	2.60231e-09	0.725488	0.988204
Broncho.epithelial	Airway	-1.43855e-09	2.35454e-09	0.729389	0.988204
Peripheral.naive.CD4..T.cells	T.cells	-1.71307e-09	2.36477e-09	0.765594	0.994589
Cardiac.myocytes	Heart	-1.8526e-09	2.36095e-09	0.783681	0.994589
Breast	Other	-1.88699e-09	2.34253e-09	0.789745	0.994589
Thymic.SP.CD8..T.cells	T.cells	-2.11844e-09	2.53082e-09	0.798719	0.994589
Fetal.Lung	Airway	-1.92858e-09	2.2547e-09	0.803824	0.994589
HSC.cord.blood.CD34..CD38..CD33.	Stem.cells	-2.02145e-09	2.3607e-09	0.804082	0.994589
Lung	Airway	-2.06035e-09	2.30898e-09	0.813888	0.994589
Testis.Leydig.cell	Testis	-2.03716e-09	2.2306e-09	0.819452	0.994589
Thymic.CD34.	T.cells	-2.14734e-09	2.31335e-09	0.823358	0.994589
Pancreas	Other	-2.39424e-09	2.539e-09	0.827156	0.994589
HSC.bone.marrow.CD34..CD38.	Stem.cells	-2.27237e-09	2.38816e-09	0.829328	0.994589
Thymus	T.cells	-2.28411e-09	2.32054e-09	0.837516	0.994589
Smooth.muscle	Muscle	-2.12425e-09	2.13408e-09	0.840228	0.994589
Placenta	Other	-2.37564e-09	2.34378e-09	0.844611	0.994589
Tongue	Muscle	-2.93061e-09	2.58857e-09	0.871211	0.999555
Esophagus	Other	-2.73394e-09	2.38169e-09	0.874495	0.999555
Small.intestine	Other	-2.62381e-09	2.25226e-09	0.877984	0.999555
Preadipocyte.subcutanous	Adipose	-3.06946e-09	2.52518e-09	0.88792	0.999555
Skin	Other	-3.12082e-09	2.28048e-09	0.914421	0.999555
Adrenal.gland	Endocrine	-3.63813e-09	2.65696e-09	0.914544	0.999555
Skeletal.muscle	Muscle	-3.44485e-09	2.37511e-09	0.926526	0.999555
Prostate	Testis	-3.67233e-09	2.41911e-09	0.935499	0.999555
Uterus	Uterus	-3.77547e-09	2.29234e-09	0.950221	0.999555
Cardiac.muscle.left.ventricle	Heart	-3.79733e-09	2.23186e-09	0.955568	0.999555
Heart	Heart	-4.6181e-09	2.49655e-09	0.967829	0.999555
Trachea	Airway	-4.90053e-09	2.42843e-09	0.978203	0.999555
Bladder	Other	-5.31689e-09	2.16784e-09	0.992909	0.999555
Kidney	Other	-5.04417e-09	2.05579e-09	0.992929	0.999555
Stomach	Other	-5.6699e-09	2.28523e-09	0.993451	0.999555
Conjunctiva	Other	-5.63593e-09	2.2143e-09	0.99454	0.999555
Colon	Other	-6.10293e-09	2.2599e-09	0.996539	0.999555
Fetal.thyroid	Thyroid	-6.44102e-09	2.35385e-09	0.996894	0.999555
Thyroid	Thyroid	-7.55813e-09	2.27429e-09	0.999555	0.999555

## Sheet: (C)
Name	Class	Coefficient	Coefficient_std_error	Coefficient_P_value	FDR
B.cells.immature	B.cells	4.42055e-09	2.3335e-09	0.029087	0.972259
B.cells.Pro	B.cells	4.5107e-09	2.47094e-09	0.0339631	0.972259
B.cells.PreII	B.cells	3.83256e-09	2.27045e-09	0.0457039	0.972259
Cerebellum	CNS	2.61101e-09	1.94295e-09	0.0895001	0.972259
Thymic.CD4.CD8.CD3..1	T.cells	3.16318e-09	2.49678e-09	0.102595	0.972259
Whole.brain	CNS	2.36435e-09	1.93893e-09	0.111345	0.972259
Hippocampus	CNS	2.28623e-09	2.02221e-09	0.12912	0.972259
HSC.bone.marrow.CD34..CD38..CD33.	Stem.cells	2.43138e-09	2.18344e-09	0.132735	0.972259
Mast.cell	Myeloid	2.69895e-09	2.47621e-09	0.137868	0.972259
Cerebellum.peduncles	CNS	2.33718e-09	2.30024e-09	0.154801	0.972259
B.cells.cord.blood.CD34.	B.cells	2.16209e-09	2.31955e-09	0.175639	0.972259
T.cells.cord.blood.CD34.	T.cells	2.16209e-09	2.31955e-09	0.175639	0.972259
Frontal.cortex	CNS	1.58083e-09	1.91895e-09	0.205028	0.972259
Thymic.CD4.CD8.CD3.	T.cells	1.98438e-09	2.42051e-09	0.20616	0.972259
Bone.marrow.CD34.	Stem.cells	1.83865e-09	2.27584e-09	0.209574	0.972259
B.cells.PreI	B.cells	1.65054e-09	2.09986e-09	0.215927	0.972259
HSC.bone.marrow.CD34..CD38..CD33..1	Stem.cells	1.68736e-09	2.14816e-09	0.216083	0.972259
RBC	Myeloid	1.71608e-09	2.2862e-09	0.226439	0.972259
Cardiac.muscle.left.ventricle	Heart	1.49565e-09	2.01994e-09	0.229516	0.972259
HSC.cord.blood.CD34..CD38..1	Stem.cells	1.5634e-09	2.24523e-09	0.243115	0.972259
Th1	T.cells	1.59316e-09	2.38517e-09	0.252085	0.972259
Olfactory.bulb	CNS	1.28185e-09	2.16831e-09	0.277201	0.972259
HSC.cord.blood.CD34..CD38..CD33..1	Stem.cells	1.1603e-09	1.98042e-09	0.278976	0.972259
Skin	Other	1.17082e-09	2.05441e-09	0.284371	0.972259
Testis.seminiferous.tubule	Testis	1.49855e-09	2.68923e-09	0.288681	0.972259
Caudate.nucleus	CNS	8.69433e-10	1.99404e-09	0.331413	0.972259
Mast.cell.IgE	Myeloid	9.34855e-10	2.33109e-09	0.344196	0.972259
HSC.cord.blood.CD34..CD38..CD33.	Stem.cells	8.20835e-10	2.05794e-09	0.344997	0.972259
Liver	Liver	9.20461e-10	2.46287e-09	0.354301	0.972259
Prefrontal.cortex	CNS	7.06473e-10	1.91319e-09	0.355965	0.972259
Treg	T.cells	9.34199e-10	2.64637e-09	0.36204	0.972259
Thymic.SP.CD4..T.cells	T.cells	6.85949e-10	2.12468e-09	0.373405	0.972259
Breast	Other	6.84579e-10	2.13772e-09	0.374394	0.972259
Spinal.cord	CNS	6.40528e-10	2.26668e-09	0.388748	0.972259
Th2	T.cells	5.586e-10	2.22557e-09	0.40091	0.972259
DC	Myeloid	6.6966e-10	2.68859e-09	0.401651	0.972259
Dorsal.root.ganglion	PNS	4.2035e-10	2.12999e-09	0.421778	0.972259
Placenta	Other	3.51139e-10	2.44634e-09	0.442933	0.972259
HSC.cord.blood.CD34..CD38.	Stem.cells	3.14638e-10	2.51597e-09	0.45024	0.972259
HSC.fetal.blood.CD34..CD38..1	Stem.cells	2.88954e-10	2.47411e-09	0.453513	0.972259
B.cells.CD19.	B.cells	2.20057e-10	2.23848e-09	0.460845	0.972259
Tonsils	B.cells	1.94157e-10	2.23393e-09	0.46537	0.972259
Macrophage.LPS.4h	Myeloid	1.76563e-10	2.28583e-09	0.469215	0.972259
Thymic.SP.CD8..T.cells	T.cells	1.65598e-10	2.29641e-09	0.471256	0.972259
T.cells.CD57.	T.cells	1.34838e-10	1.97879e-09	0.472836	0.972259
Testis	Testis	1.59964e-10	2.45701e-09	0.474045	0.972259
Islet.cells	Other	1.00444e-10	2.41242e-09	0.483394	0.972259
Lymph.node	B.cells	8.52755e-11	2.43011e-09	0.486004	0.972259
Broncho.epithelial	Airway	7.3584e-11	2.21435e-09	0.486745	0.972259
T.cells.central.memory	T.cells	7.53773e-11	2.30513e-09	0.486957	0.972259
Testis.intersitial	Testis	2.46303e-11	2.32477e-09	0.495773	0.972259
Uterus.corpus	Uterus	1.36768e-11	2.22755e-09	0.497551	0.972259
Heart	Heart	1.44666e-11	2.47204e-09	0.497665	0.972259
Derived.Macrophage.16h	Myeloid	-1.41602e-11	2.30681e-09	0.502449	0.972259
Amygdala	CNS	-7.49668e-11	1.99912e-09	0.514957	0.972259
Thymic.CD34.	T.cells	-8.70715e-11	2.04071e-09	0.517017	0.972259
Thymic.CD34.CD38..CD1A..1	T.cells	-9.96431e-11	1.97665e-09	0.520102	0.972259
Thymic.CD4.CD8.CD3..2	T.cells	-1.43788e-10	2.1622e-09	0.52651	0.972259
Monocyte.CD14.	Myeloid	-2.5127e-10	2.68771e-09	0.537242	0.972259
Macrophage	Myeloid	-2.81171e-10	2.35132e-09	0.547592	0.972259
DC.LPS.48h	Myeloid	-2.88323e-10	2.33757e-09	0.549082	0.972259
HSC.fetal.blood.CD34..CD38.	Stem.cells	-3.1258e-10	2.41043e-09	0.551589	0.972259
Lung	Airway	-3.42932e-10	1.97604e-09	0.568888	0.972259
Fetal.Lung	Airway	-4.07726e-10	2.34328e-09	0.569067	0.972259
Skeletal.muscle	Muscle	-3.74314e-10	2.02806e-09	0.573216	0.972259
Hypothalamus	CNS	-4.12082e-10	2.04748e-09	0.579754	0.972259
Fetal.liver	Liver	-5.57821e-10	2.04481e-09	0.607496	0.972259
Temporal.lobe	CNS	-6.22058e-10	2.02462e-09	0.620672	0.972259
HSC.periph.blood.CD34..CD38.	Stem.cells	-8.22711e-10	2.51103e-09	0.628408	0.972259
Medulla.oblongata	CNS	-6.40525e-10	1.93171e-09	0.629898	0.972259
Pancreas	Other	-7.66815e-10	2.30741e-09	0.630179	0.972259
Prostate	Testis	-7.35048e-10	2.17791e-09	0.632131	0.972259
Cingulate.cortex	CNS	-6.84863e-10	1.98481e-09	0.634972	0.972259
Thalamus	CNS	-7.93353e-10	2.07522e-09	0.64888	0.972259
HSC.bone.marrow.CD34..CD38.	Stem.cells	-9.00408e-10	2.27484e-09	0.653878	0.972259
Peripheral.CD8..T.cells	T.cells	-1.03107e-09	2.43396e-09	0.664078	0.972259
Endothelial.CD105.	Other	-9.13471e-10	1.98359e-09	0.677426	0.972259
NK.CD56.	T.cells	-1.15808e-09	2.51172e-09	0.677626	0.972259
Neutrophils	Myeloid	-1.25531e-09	2.52404e-09	0.690526	0.972259
Ciliary.ganglion	PNS	-1.2364e-09	2.46369e-09	0.692113	0.972259
Blood	Myeloid	-1.25778e-09	2.47187e-09	0.694567	0.972259
Occipital.lobe	CNS	-1.03007e-09	1.97215e-09	0.699273	0.972259
Tonsils.CD4..T.cells	T.cells	-1.14392e-09	2.13483e-09	0.703964	0.972259
T.cells.effector.memory	T.cells	-1.30822e-09	2.38568e-09	0.708279	0.972259
T.cells.BAFF.	T.cells	-1.31824e-09	2.31504e-09	0.715466	0.972259
Smooth.muscle	Muscle	-1.1929e-09	2.08918e-09	0.715998	0.972259
DC.BAFF.	Myeloid	-1.34573e-09	2.21715e-09	0.728062	0.972259
Peripheral.naive.CD4..T.cells	T.cells	-1.51228e-09	2.42689e-09	0.733402	0.972259
Fetal.thyroid	Thyroid	-1.68516e-09	2.60376e-09	0.74125	0.972259
Thymic.CD34.CD38..CD1A.	T.cells	-1.29961e-09	1.968e-09	0.745491	0.972259
ES.cells	Other	-1.56521e-09	2.36319e-09	0.746121	0.972259
Testis.germ.cell	Testis	-1.76168e-09	2.61851e-09	0.749456	0.972259
Myeloid.CD33.	Myeloid	-1.83549e-09	2.60258e-09	0.759675	0.972259
Salivary.gland	Other	-1.77022e-09	2.26245e-09	0.78302	0.972259
Uterus	Uterus	-1.75411e-09	2.20285e-09	0.787068	0.972259
Pituitary	Endocrine	-1.86324e-09	2.30495e-09	0.79056	0.972259
Spleen	Myeloid	-1.84717e-09	2.28054e-09	0.791021	0.972259
T.cells.gammadelta	T.cells	-1.77236e-09	2.13787e-09	0.796456	0.972259
Testis.Leydig.cell	Testis	-2.03365e-09	2.39651e-09	0.801944	0.972259
DC.LPS.6h	Myeloid	-1.84978e-09	2.11861e-09	0.808699	0.972259
Fetal.brain	CNS	-1.76789e-09	2.01918e-09	0.809361	0.972259
Appendix	Other	-1.85556e-09	2.11498e-09	0.80985	0.972259
Trachea	Airway	-2.14963e-09	2.39083e-09	0.815705	0.972259
Subthalamic.nucleus	CNS	-1.74048e-09	1.93038e-09	0.816372	0.972259
Atrioventricular.node	Heart	-2.2336e-09	2.4409e-09	0.819923	0.972259
Superior.cervical.ganglion	PNS	-2.0001e-09	2.13611e-09	0.825448	0.972259
Pons	CNS	-2.12314e-09	2.14172e-09	0.839237	0.972259
Cardiac.myocytes	Heart	-2.30819e-09	2.31523e-09	0.840608	0.972259
DC.Immature	Myeloid	-2.33117e-09	2.27325e-09	0.847431	0.972259
Globus.pallidus	CNS	-2.06715e-09	1.9789e-09	0.851895	0.972259
Esophagus	Other	-2.51405e-09	2.33569e-09	0.859117	0.972259
Adrenal.gland	Endocrine	-3.05515e-09	2.58713e-09	0.881179	0.972259
Parietal.Lobe	CNS	-2.23609e-09	1.87626e-09	0.883326	0.972259
Conjunctiva	Other	-2.38748e-09	2.002e-09	0.883477	0.972259
Colon	Other	-2.75639e-09	2.27292e-09	0.887379	0.972259
Trigeminal.ganglion	PNS	-2.8374e-09	2.13175e-09	0.908409	0.986721
Ovary	Other	-3.51848e-09	2.29094e-09	0.93771	0.997556
Stomach	Other	-3.47457e-09	2.20025e-09	0.942852	0.997556
Bladder	Other	-3.13301e-09	1.93883e-09	0.946945	0.997556
Tongue	Muscle	-3.81695e-09	2.31981e-09	0.950053	0.997556
Thyroid	Thyroid	-3.83985e-09	2.1821e-09	0.960771	0.998322
Thymus	T.cells	-4.55742e-09	2.24501e-09	0.978823	0.998322
Adipocyte	Adipose	-4.10193e-09	2.00454e-09	0.979638	0.998322
Preadipocyte.subcutanous	Adipose	-5.00151e-09	2.32761e-09	0.984174	0.998322
Kidney	Other	-5.3694e-09	1.98447e-09	0.996592	0.998322
Small.intestine	Other	-6.52439e-09	2.22442e-09	0.998322	0.998322

## Sheet: (D)
Name	Class	Coefficient	Coefficient_std_error	Coefficient_P_value	FDR
Monocyte.CD14.	Myeloid	3.80989e-09	2.78402e-09	0.0855799	0.999794
Neutrophils	Myeloid	3.36204e-09	2.53084e-09	0.0920182	0.999794
Dorsal.root.ganglion	PNS	3.15576e-09	2.51178e-09	0.104488	0.999794
Trigeminal.ganglion	PNS	2.7878e-09	2.32895e-09	0.115649	0.999794
Superior.cervical.ganglion	PNS	2.54938e-09	2.2187e-09	0.125269	0.999794
Th1	T.cells	2.96462e-09	2.63841e-09	0.130584	0.999794
Parietal.Lobe	CNS	2.2802e-09	2.03198e-09	0.130898	0.999794
T.cells.gammadelta	T.cells	2.6614e-09	2.49951e-09	0.14349	0.999794
Cingulate.cortex	CNS	2.31993e-09	2.17944e-09	0.143561	0.999794
Myeloid.CD33.	Myeloid	2.55585e-09	2.48635e-09	0.151986	0.999794
Prefrontal.cortex	CNS	2.04102e-09	2.01459e-09	0.155501	0.999794
Lymph.node	B.cells	2.42242e-09	2.41e-09	0.157412	0.999794
Appendix	Other	2.37929e-09	2.4718e-09	0.167881	0.999794
Hypothalamus	CNS	1.98234e-09	2.14083e-09	0.177232	0.999794
Hippocampus	CNS	1.8264e-09	2.05604e-09	0.187188	0.999794
Cerebellum.peduncles	CNS	1.94146e-09	2.19133e-09	0.187817	0.999794
Thymic.SP.CD4..T.cells	T.cells	2.07472e-09	2.40562e-09	0.194221	0.999794
Occipital.lobe	CNS	1.68595e-09	1.99197e-09	0.198673	0.999794
Tonsils	B.cells	2.02313e-09	2.53495e-09	0.212408	0.999794
Subthalamic.nucleus	CNS	1.52099e-09	1.92218e-09	0.214389	0.999794
Temporal.lobe	CNS	1.66438e-09	2.11135e-09	0.21526	0.999794
Cerebellum	CNS	1.61327e-09	2.05431e-09	0.216137	0.999794
Whole.brain	CNS	1.52862e-09	2.04038e-09	0.226872	0.999794
Thymic.CD4.CD8.CD3..2	T.cells	1.93135e-09	2.79017e-09	0.244406	0.999794
Medulla.oblongata	CNS	1.53229e-09	2.21799e-09	0.244831	0.999794
Frontal.cortex	CNS	1.34417e-09	1.95213e-09	0.245548	0.999794
Thalamus	CNS	1.42426e-09	2.10134e-09	0.248953	0.999794
Globus.pallidus	CNS	1.36048e-09	2.12839e-09	0.261345	0.999794
DC.LPS.48h	Myeloid	1.48326e-09	2.49917e-09	0.276423	0.999794
Ciliary.ganglion	PNS	1.43208e-09	2.50232e-09	0.28356	0.999794
NK.CD56.	T.cells	1.46282e-09	2.62936e-09	0.288989	0.999794
Macrophage	Myeloid	1.28287e-09	2.39019e-09	0.295729	0.999794
Testis.seminiferous.tubule	Testis	1.44875e-09	2.92976e-09	0.310478	0.999794
DC.LPS.6h	Myeloid	1.02998e-09	2.33864e-09	0.329817	0.999794
Spleen	Myeloid	1.06682e-09	2.49318e-09	0.334364	0.999794
B.cells.immature	B.cells	9.81979e-10	2.68374e-09	0.35722	0.999794
Macrophage.LPS.4h	Myeloid	8.20815e-10	2.53441e-09	0.373019	0.999794
B.cells.CD19.	B.cells	7.11542e-10	2.30356e-09	0.378703	0.999794
T.cells.CD57.	T.cells	5.96243e-10	2.28488e-09	0.397065	0.999794
Uterus.corpus	Uterus	6.65315e-10	2.73682e-09	0.403965	0.999794
Peripheral.CD8..T.cells	T.cells	5.91289e-10	2.52193e-09	0.407314	0.999794
Blood	Myeloid	4.98965e-10	2.77495e-09	0.428651	0.999794
Atrioventricular.node	Heart	3.85568e-10	2.1661e-09	0.429361	0.999794
RBC	Myeloid	4.99752e-10	2.89927e-09	0.431573	0.999794
Mast.cell	Myeloid	-5.5836e-11	2.29292e-09	0.509714	0.999794
Spinal.cord	CNS	-1.54358e-10	2.3058e-09	0.526687	0.999794
Pons	CNS	-1.6922e-10	2.4176e-09	0.527901	0.999794
Tonsils.CD4..T.cells	T.cells	-2.18972e-10	2.32008e-09	0.537597	0.999794
HSC.bone.marrow.CD34..CD38..CD33.	Stem.cells	-2.46311e-10	2.45324e-09	0.539988	0.999794
Testis.intersitial	Testis	-3.02658e-10	2.38981e-09	0.550389	0.999794
B.cells.PreII	B.cells	-3.47109e-10	2.70026e-09	0.551142	0.999794
Thymic.CD4.CD8.CD3.	T.cells	-3.44154e-10	2.48164e-09	0.555148	0.999794
DC.BAFF.	Myeloid	-4.1064e-10	2.56037e-09	0.56371	0.999794
Liver	Liver	-5.09054e-10	2.6177e-09	0.577095	0.999794
Peripheral.naive.CD4..T.cells	T.cells	-4.58463e-10	2.33128e-09	0.577952	0.999794
Fetal.liver	Liver	-4.9795e-10	2.18529e-09	0.590124	0.999794
Treg	T.cells	-5.73507e-10	2.51234e-09	0.590284	0.999794
T.cells.central.memory	T.cells	-5.4891e-10	2.37681e-09	0.591321	0.999794
Amygdala	CNS	-5.25763e-10	2.12211e-09	0.597838	0.999794
Th2	T.cells	-6.83423e-10	2.72351e-09	0.599068	0.999794
Fetal.brain	CNS	-6.51581e-10	2.10093e-09	0.621773	0.999794
HSC.bone.marrow.CD34..CD38..CD33..1	Stem.cells	-7.63157e-10	2.41067e-09	0.624217	0.999794
Thymic.CD34.CD38..CD1A.	T.cells	-8.50998e-10	2.58801e-09	0.628855	0.999794
Thymic.CD4.CD8.CD3..1	T.cells	-9.6155e-10	2.77243e-09	0.635639	0.999794
Tongue	Muscle	-9.33887e-10	2.63017e-09	0.638731	0.999794
Adipocyte	Adipose	-9.18797e-10	2.38953e-09	0.6497	0.999794
DC.Immature	Myeloid	-1.06476e-09	2.4354e-09	0.669018	0.999794
Caudate.nucleus	CNS	-9.37984e-10	2.08718e-09	0.673429	0.999794
DC	Myeloid	-1.30751e-09	2.55897e-09	0.695307	0.999794
Derived.Macrophage.16h	Myeloid	-1.37249e-09	2.50419e-09	0.708181	0.999794
Olfactory.bulb	CNS	-1.29e-09	2.26944e-09	0.715126	0.999794
Skeletal.muscle	Muscle	-1.48447e-09	2.40207e-09	0.731711	0.999794
Salivary.gland	Other	-1.65999e-09	2.57215e-09	0.740656	0.999794
Testis.Leydig.cell	Testis	-1.75088e-09	2.64181e-09	0.746257	0.999794
Fetal.Lung	Airway	-1.67475e-09	2.45911e-09	0.752076	0.999794
Thymic.CD34.CD38..CD1A..1	T.cells	-1.82089e-09	2.61092e-09	0.757228	0.999794
B.cells.PreI	B.cells	-1.896e-09	2.65431e-09	0.762482	0.999794
T.cells.effector.memory	T.cells	-1.94782e-09	2.48463e-09	0.783465	0.999794
Thymic.SP.CD8..T.cells	T.cells	-2.06942e-09	2.52204e-09	0.794044	0.999794
Thymic.CD34.	T.cells	-2.12748e-09	2.49648e-09	0.802945	0.999794
HSC.cord.blood.CD34..CD38..CD33..1	Stem.cells	-1.89928e-09	2.20121e-09	0.805885	0.999794
B.cells.Pro	B.cells	-2.32752e-09	2.58771e-09	0.815794	0.999794
Ovary	Other	-2.48604e-09	2.75945e-09	0.816184	0.999794
Endothelial.CD105.	Other	-2.77948e-09	2.912e-09	0.830083	0.999794
Testis.germ.cell	Testis	-2.53412e-09	2.50516e-09	0.844126	0.999794
Thymus	T.cells	-2.38601e-09	2.35359e-09	0.844654	0.999794
T.cells.BAFF.	T.cells	-2.48946e-09	2.40212e-09	0.849982	0.999794
ES.cells	Other	-2.71819e-09	2.61828e-09	0.850401	0.999794
Cardiac.myocytes	Heart	-2.76258e-09	2.65688e-09	0.85078	0.999794
Heart	Heart	-3.03103e-09	2.67524e-09	0.871392	0.999794
Lung	Airway	-2.58066e-09	2.21265e-09	0.878257	0.999794
Mast.cell.IgE	Myeloid	-2.94279e-09	2.42387e-09	0.887643	0.999794
Islet.cells	Other	-3.56011e-09	2.66768e-09	0.908986	0.999794
Bone.marrow.CD34.	Stem.cells	-3.85043e-09	2.83295e-09	0.912952	0.999794
Small.intestine	Other	-3.45742e-09	2.46715e-09	0.91945	0.999794
Preadipocyte.subcutanous	Adipose	-3.39505e-09	2.35353e-09	0.925425	0.999794
Broncho.epithelial	Airway	-3.5916e-09	2.48491e-09	0.925823	0.999794
HSC.fetal.blood.CD34..CD38.	Stem.cells	-3.62495e-09	2.47063e-09	0.928841	0.999794
Uterus	Uterus	-3.76958e-09	2.46963e-09	0.936541	0.999794
HSC.cord.blood.CD34..CD38.	Stem.cells	-4.32972e-09	2.83557e-09	0.936611	0.999794
HSC.cord.blood.CD34..CD38..CD33.	Stem.cells	-3.6413e-09	2.36048e-09	0.938537	0.999794
Skin	Other	-3.54551e-09	2.25591e-09	0.941984	0.999794
Prostate	Testis	-3.76654e-09	2.394e-09	0.942179	0.999794
HSC.cord.blood.CD34..CD38..1	Stem.cells	-4.15008e-09	2.57911e-09	0.946204	0.999794
Cardiac.muscle.left.ventricle	Heart	-3.67776e-09	2.28225e-09	0.94646	0.999794
HSC.periph.blood.CD34..CD38.	Stem.cells	-4.29171e-09	2.62946e-09	0.948677	0.999794
Stomach	Other	-3.98779e-09	2.4072e-09	0.951201	0.999794
Esophagus	Other	-3.8808e-09	2.28063e-09	0.955588	0.999794
Breast	Other	-3.79188e-09	2.22548e-09	0.955795	0.999794
Pituitary	Endocrine	-3.7672e-09	2.13758e-09	0.960996	0.999794
Pancreas	Other	-4.71619e-09	2.60491e-09	0.964891	0.999794
HSC.bone.marrow.CD34..CD38.	Stem.cells	-4.69954e-09	2.51366e-09	0.96923	0.999794
B.cells.cord.blood.CD34.	B.cells	-5.01481e-09	2.56963e-09	0.974505	0.999794
T.cells.cord.blood.CD34.	T.cells	-5.01481e-09	2.56963e-09	0.974505	0.999794
Testis	Testis	-4.69881e-09	2.3906e-09	0.975324	0.999794
Adrenal.gland	Endocrine	-5.15299e-09	2.5838e-09	0.976943	0.999794
Smooth.muscle	Muscle	-4.2947e-09	2.12509e-09	0.978357	0.999794
Placenta	Other	-4.66181e-09	2.2519e-09	0.980782	0.999794
HSC.fetal.blood.CD34..CD38..1	Stem.cells	-5.56124e-09	2.54812e-09	0.985463	0.999794
Bladder	Other	-5.15747e-09	2.29277e-09	0.987758	0.999794
Conjunctiva	Other	-5.54365e-09	2.42234e-09	0.988947	0.999794
Kidney	Other	-5.44927e-09	2.13561e-09	0.994639	0.999794
Trachea	Airway	-6.50325e-09	2.35462e-09	0.997127	0.999794
Fetal.thyroid	Thyroid	-7.04446e-09	2.45021e-09	0.99798	0.999794
Thyroid	Thyroid	-7.55558e-09	2.40237e-09	0.99917	0.999794
Colon	Other	-7.84951e-09	2.22258e-09	0.999794	0.999794

## Sheet: (E)
Name	Class	Coefficient	Coefficient_std_error	Coefficient_P_value	FDR
Cerebellum	CNS	1.36657e-08	3.35065e-09	2.26604e-05	0.0028552
Whole.brain	CNS	1.05754e-08	2.99763e-09	0.000209403	0.00976643
Frontal.cortex	CNS	1.01803e-08	2.90856e-09	0.000232534	0.00976643
Amygdala	CNS	1.02478e-08	3.10285e-09	0.000478762	0.015081
Cerebellum.peduncles	CNS	1.17416e-08	3.71255e-09	0.000781661	0.0162157
Globus.pallidus	CNS	1.00797e-08	3.22284e-09	0.000881257	0.0162157
Caudate.nucleus	CNS	9.21716e-09	2.97862e-09	0.00098594	0.0162157
Pons	CNS	1.00073e-08	3.24748e-09	0.00102957	0.0162157
Occipital.lobe	CNS	9.46985e-09	3.14036e-09	0.00128264	0.0169876
Prefrontal.cortex	CNS	9.33803e-09	3.11765e-09	0.00137126	0.0169876
Hypothalamus	CNS	9.41883e-09	3.17001e-09	0.00148304	0.0169876
Thalamus	CNS	9.0869e-09	3.14813e-09	0.0019481	0.0204551
Parietal.Lobe	CNS	8.68529e-09	3.07226e-09	0.00234929	0.0227476
Hippocampus	CNS	8.33743e-09	2.97393e-09	0.00252751	0.0227476
Subthalamic.nucleus	CNS	8.21816e-09	3.08005e-09	0.0038131	0.0314015
Medulla.oblongata	CNS	8.47037e-09	3.1926e-09	0.00398749	0.0314015
Cingulate.cortex	CNS	8.23805e-09	3.1664e-09	0.00463802	0.0343759
Temporal.lobe	CNS	7.95674e-09	3.10885e-09	0.00524293	0.0367005
Ovary	Other	7.81341e-09	3.91306e-09	0.0229259	0.146581
Spinal.cord	CNS	6.33128e-09	3.18072e-09	0.0232668	0.146581
Dorsal.root.ganglion	PNS	7.42706e-09	3.82532e-09	0.0260957	0.156574
Olfactory.bulb	CNS	6.90514e-09	3.59732e-09	0.0274589	0.157265
Fetal.brain	CNS	6.15822e-09	3.38249e-09	0.0343324	0.188082
Ciliary.ganglion	PNS	5.73719e-09	3.5246e-09	0.0517883	0.271888
Trigeminal.ganglion	PNS	5.37156e-09	3.41822e-09	0.0580389	0.292516
Mast.cell	Myeloid	4.98676e-09	3.28085e-09	0.0642608	0.311418
Atrioventricular.node	Heart	4.55719e-09	3.36734e-09	0.0879721	0.410536
Appendix	Other	3.87427e-09	3.5765e-09	0.139347	0.627063
Esophagus	Other	3.67594e-09	3.54943e-09	0.150185	0.652528
Superior.cervical.ganglion	PNS	3.1863e-09	3.31301e-09	0.168087	0.705964
Pituitary	Endocrine	3.16061e-09	3.49996e-09	0.183252	0.744829
DC	Myeloid	2.67984e-09	3.09648e-09	0.193397	0.761499
Cardiac.muscle.left.ventricle	Heart	2.80972e-09	3.36116e-09	0.201595	0.769728
Testis.seminiferous.tubule	Testis	2.69416e-09	3.56761e-09	0.225073	0.834094
Breast	Other	1.88677e-09	3.13769e-09	0.273812	0.985724
B.cells.CD19.	B.cells	1.60682e-09	3.0114e-09	0.296816	0.9936
Monocyte.CD14.	Myeloid	1.78595e-09	3.45431e-09	0.302571	0.9936
Fetal.Lung	Airway	1.77005e-09	3.45959e-09	0.304453	0.9936
ES.cells	Other	1.59698e-09	3.25104e-09	0.311635	0.9936
Islet.cells	Other	1.92247e-09	4.0547e-09	0.317702	0.9936
Skin	Other	1.40895e-09	3.10677e-09	0.325091	0.9936
B.cells.immature	B.cells	1.57062e-09	3.79445e-09	0.339464	0.9936
DC.LPS.48h	Myeloid	1.11392e-09	2.90464e-09	0.350676	0.9936
Prostate	Testis	1.16379e-09	3.22005e-09	0.358893	0.9936
Pancreas	Other	1.1507e-09	3.69169e-09	0.377635	0.9936
HSC.bone.marrow.CD34..CD38.	Stem.cells	1.01168e-09	3.57132e-09	0.388482	0.9936
Uterus.corpus	Uterus	8.13925e-10	3.2766e-09	0.40191	0.9936
B.cells.Pro	B.cells	6.63245e-10	3.58906e-09	0.426694	0.9936
B.cells.PreII	B.cells	6.41965e-10	3.59127e-09	0.429064	0.9936
Liver	Liver	4.41975e-10	3.17302e-09	0.44461	0.9936
Adrenal.gland	Endocrine	3.11544e-10	3.89386e-09	0.468115	0.9936
B.cells.PreI	B.cells	2.85161e-10	3.62054e-09	0.468611	0.9936
Kidney	Other	1.26285e-10	2.98587e-09	0.483132	0.9936
Treg	T.cells	1.15263e-10	3.29385e-09	0.486043	0.9936
Thymic.CD4.CD8.CD3..1	T.cells	-2.1195e-10	3.70525e-09	0.522808	0.9936
Lung	Airway	-2.21136e-10	3.20206e-09	0.527529	0.9936
HSC.bone.marrow.CD34..CD38..CD33..1	Stem.cells	-2.19278e-10	3.05823e-09	0.52858	0.9936
Fetal.thyroid	Thyroid	-2.96834e-10	4.0657e-09	0.529101	0.9936
NK.CD56.	T.cells	-3.19233e-10	3.28645e-09	0.538691	0.9936
Adipocyte	Adipose	-2.76985e-10	2.84676e-09	0.538755	0.9936
Mast.cell.IgE	Myeloid	-3.74184e-10	3.3221e-09	0.54484	0.9936
Testis.germ.cell	Testis	-3.72242e-10	3.12033e-09	0.547479	0.9936
Tongue	Muscle	-4.50572e-10	3.59724e-09	0.549839	0.9936
Heart	Heart	-7.22371e-10	4.10179e-09	0.569897	0.9936
Colon	Other	-5.77173e-10	3.18149e-09	0.571979	0.9936
Endothelial.CD105.	Other	-7.15372e-10	3.33511e-09	0.58492	0.9936
Trachea	Airway	-7.48349e-10	3.33793e-09	0.588698	0.9936
Spleen	Myeloid	-7.90713e-10	3.21498e-09	0.597138	0.9936
Salivary.gland	Other	-1.05557e-09	3.28779e-09	0.625916	0.9936
DC.LPS.6h	Myeloid	-1.07621e-09	2.92972e-09	0.643318	0.9936
Placenta	Other	-1.31321e-09	3.39467e-09	0.650565	0.9936
Fetal.liver	Liver	-1.52284e-09	3.75249e-09	0.657563	0.9936
Conjunctiva	Other	-1.46311e-09	3.2239e-09	0.675026	0.9936
Derived.Macrophage.16h	Myeloid	-1.46142e-09	3.17793e-09	0.677193	0.9936
Bone.marrow.CD34.	Stem.cells	-1.71272e-09	3.10814e-09	0.709198	0.9936
Broncho.epithelial	Airway	-2.095e-09	3.4255e-09	0.729596	0.9936
Testis.intersitial	Testis	-2.23178e-09	3.40785e-09	0.743732	0.9936
Blood	Myeloid	-2.23303e-09	3.37835e-09	0.745689	0.9936
RBC	Myeloid	-2.15335e-09	3.12424e-09	0.754664	0.9936
T.cells.BAFF.	T.cells	-2.37596e-09	3.39531e-09	0.757967	0.9936
Neutrophils	Myeloid	-2.27314e-09	3.2482e-09	0.757979	0.9936
HSC.cord.blood.CD34..CD38..1	Stem.cells	-2.50314e-09	3.29342e-09	0.776385	0.9936
Testis.Leydig.cell	Testis	-2.71772e-09	3.46727e-09	0.783427	0.9936
Uterus	Uterus	-2.6286e-09	3.26173e-09	0.789848	0.9936
Thymic.CD34.	T.cells	-2.60509e-09	3.15634e-09	0.795414	0.9936
DC.Immature	Myeloid	-2.6917e-09	3.10601e-09	0.806921	0.9936
HSC.fetal.blood.CD34..CD38..1	Stem.cells	-2.65941e-09	3.06448e-09	0.807253	0.9936
Testis	Testis	-3.11635e-09	3.51046e-09	0.812658	0.9936
B.cells.cord.blood.CD34.	B.cells	-2.68535e-09	2.99298e-09	0.815199	0.9936
T.cells.cord.blood.CD34.	T.cells	-2.68535e-09	2.99298e-09	0.815199	0.9936
HSC.cord.blood.CD34..CD38.	Stem.cells	-2.90419e-09	3.14129e-09	0.822393	0.9936
Skeletal.muscle	Muscle	-3.6579e-09	3.81298e-09	0.831303	0.9936
T.cells.CD57.	T.cells	-2.85275e-09	2.93522e-09	0.83445	0.9936
HSC.cord.blood.CD34..CD38..CD33..1	Stem.cells	-2.59338e-09	2.66561e-09	0.834699	0.9936
Tonsils.CD4..T.cells	T.cells	-3.3588e-09	3.20068e-09	0.853003	0.9936
HSC.bone.marrow.CD34..CD38..CD33.	Stem.cells	-3.3969e-09	3.01574e-09	0.87	0.9936
T.cells.gammadelta	T.cells	-3.61622e-09	3.03851e-09	0.883002	0.9936
Th1	T.cells	-3.92554e-09	3.29179e-09	0.883472	0.9936
DC.BAFF.	Myeloid	-3.73307e-09	2.9964e-09	0.893591	0.9936
Th2	T.cells	-4.37441e-09	3.47943e-09	0.895663	0.9936
Bladder	Other	-3.94653e-09	3.12324e-09	0.896813	0.9936
Myeloid.CD33.	Myeloid	-3.8947e-09	3.00802e-09	0.902301	0.9936
Macrophage	Myeloid	-4.04322e-09	3.0536e-09	0.907262	0.9936
Thymic.CD4.CD8.CD3..2	T.cells	-4.42335e-09	3.25851e-09	0.912685	0.9936
Thymic.CD34.CD38..CD1A..1	T.cells	-4.72744e-09	3.38407e-09	0.918789	0.9936
HSC.periph.blood.CD34..CD38.	Stem.cells	-4.42272e-09	3.15835e-09	0.919292	0.9936
Tonsils	B.cells	-4.96213e-09	3.31856e-09	0.932577	0.9936
HSC.fetal.blood.CD34..CD38.	Stem.cells	-5.06637e-09	3.36743e-09	0.933776	0.9936
Thyroid	Thyroid	-5.21987e-09	3.42376e-09	0.936321	0.9936
Stomach	Other	-5.42535e-09	3.39966e-09	0.944739	0.9936
Peripheral.CD8..T.cells	T.cells	-4.94982e-09	3.08659e-09	0.945605	0.9936
T.cells.effector.memory	T.cells	-4.8565e-09	3.0276e-09	0.945651	0.9936
HSC.cord.blood.CD34..CD38..CD33.	Stem.cells	-4.28694e-09	2.66231e-09	0.946326	0.9936
Peripheral.naive.CD4..T.cells	T.cells	-5.5834e-09	3.20813e-09	0.959105	0.9936
Thymic.CD4.CD8.CD3.	T.cells	-5.70458e-09	3.18691e-09	0.963273	0.9936
T.cells.central.memory	T.cells	-5.14754e-09	2.82518e-09	0.965774	0.9936
Thymic.SP.CD4..T.cells	T.cells	-5.64791e-09	3.06784e-09	0.96719	0.9936
Macrophage.LPS.4h	Myeloid	-5.34451e-09	2.80414e-09	0.971671	0.9936
Cardiac.myocytes	Heart	-6.23678e-09	3.23356e-09	0.97312	0.9936
Preadipocyte.subcutanous	Adipose	-6.37449e-09	3.28843e-09	0.973716	0.9936
Thymus	T.cells	-6.70386e-09	3.32995e-09	0.977953	0.9936
Smooth.muscle	Muscle	-7.18574e-09	3.18213e-09	0.988032	0.9936
Small.intestine	Other	-6.35505e-09	2.72059e-09	0.990252	0.9936
Lymph.node	B.cells	-6.91884e-09	2.93407e-09	0.990816	0.9936
Thymic.CD34.CD38..CD1A.	T.cells	-8.07419e-09	3.31729e-09	0.992533	0.9936
Thymic.SP.CD8..T.cells	T.cells	-7.57221e-09	3.04189e-09	0.9936	0.9936

## Sheet: (F)
Name	Class	Coefficient	Coefficient_std_error	Coefficient_P_value	FDR
Cerebellum	CNS	1.0729e-08	3.36947e-09	0.000725823	0.0914537
Globus.pallidus	CNS	9.36741e-09	3.35346e-09	0.00260819	0.164316
Fetal.brain	CNS	8.92393e-09	3.4043e-09	0.00437887	0.175948
Frontal.cortex	CNS	7.60468e-09	3.10759e-09	0.00719994	0.175948
Pituitary	Endocrine	7.87095e-09	3.37136e-09	0.00978072	0.175948
Cingulate.cortex	CNS	7.95468e-09	3.41699e-09	0.00995666	0.175948
Amygdala	CNS	7.6596e-09	3.33915e-09	0.0108988	0.175948
Cerebellum.peduncles	CNS	8.45597e-09	3.70147e-09	0.0111713	0.175948
Occipital.lobe	CNS	7.32778e-09	3.32664e-09	0.0138058	0.182784
DC.LPS.48h	Myeloid	7.45597e-09	3.42679e-09	0.0147854	0.182784
Pons	CNS	7.01435e-09	3.30607e-09	0.0169332	0.182784
Parietal.Lobe	CNS	7.19257e-09	3.40801e-09	0.017408	0.182784
Temporal.lobe	CNS	6.80928e-09	3.362e-09	0.021415	0.195395
Medulla.oblongata	CNS	6.93705e-09	3.50975e-09	0.0240486	0.195395
Whole.brain	CNS	5.97436e-09	3.04733e-09	0.0249675	0.195395
DC	Myeloid	7.40301e-09	3.80804e-09	0.025945	0.195395
Subthalamic.nucleus	CNS	6.46523e-09	3.33748e-09	0.0263629	0.195395
Hippocampus	CNS	5.95914e-09	3.12711e-09	0.0283486	0.19844
Thymic.CD4.CD8.CD3..2	T.cells	5.83407e-09	3.42432e-09	0.044217	0.277976
Thymic.CD4.CD8.CD3.	T.cells	5.4746e-09	3.24629e-09	0.0458578	0.277976
Hypothalamus	CNS	5.7635e-09	3.42752e-09	0.0463294	0.277976
Endothelial.CD105.	Other	5.95922e-09	3.74352e-09	0.0557064	0.301475
T.cells.gammadelta	T.cells	4.83926e-09	3.06729e-09	0.0573173	0.301475
Mast.cell.IgE	Myeloid	5.93232e-09	3.86897e-09	0.0626001	0.301475
Thalamus	CNS	5.15458e-09	3.38523e-09	0.0639209	0.301475
B.cells.immature	B.cells	5.48791e-09	3.61423e-09	0.0644546	0.301475
Thymic.CD34.CD38..CD1A..1	T.cells	5.58107e-09	3.72197e-09	0.066873	0.301475
Liver	Liver	4.97717e-09	3.32131e-09	0.0669944	0.301475
Prefrontal.cortex	CNS	4.46558e-09	3.08697e-09	0.0740063	0.316914
Uterus.corpus	Uterus	5.9047e-09	4.111e-09	0.0754558	0.316914
Olfactory.bulb	CNS	5.32079e-09	3.78723e-09	0.0800211	0.323056
Blood	Myeloid	5.29756e-09	3.9059e-09	0.0875027	0.323056
B.cells.cord.blood.CD34.	B.cells	5.46486e-09	4.0343e-09	0.0877728	0.323056
T.cells.cord.blood.CD34.	T.cells	5.46486e-09	4.0343e-09	0.0877728	0.323056
HSC.cord.blood.CD34..CD38..1	Stem.cells	5.10793e-09	3.80516e-09	0.0897379	0.323056
Thymic.CD4.CD8.CD3..1	T.cells	4.50389e-09	3.50846e-09	0.0996191	0.324348
Caudate.nucleus	CNS	4.06936e-09	3.17814e-09	0.100198	0.324348
NK.CD56.	T.cells	4.77369e-09	3.7762e-09	0.103088	0.324348
Monocyte.CD14.	Myeloid	5.10184e-09	4.0628e-09	0.104604	0.324348
Adipocyte	Adipose	4.47657e-09	3.58466e-09	0.105867	0.324348
B.cells.PreI	B.cells	4.38435e-09	3.55526e-09	0.108751	0.324348
Ovary	Other	5.10503e-09	4.23784e-09	0.114173	0.324348
RBC	Myeloid	4.43282e-09	3.70034e-09	0.115469	0.324348
Mast.cell	Myeloid	4.14896e-09	3.48155e-09	0.11669	0.324348
ES.cells	Other	4.16009e-09	3.49711e-09	0.117106	0.324348
HSC.cord.blood.CD34..CD38.	Stem.cells	4.82669e-09	4.08019e-09	0.118413	0.324348
Macrophage	Myeloid	4.40366e-09	3.80587e-09	0.123622	0.331411
Testis	Testis	4.34003e-09	3.83069e-09	0.128615	0.337613
Macrophage.LPS.4h	Myeloid	3.64417e-09	3.35595e-09	0.138765	0.34647
B.cells.Pro	B.cells	4.00389e-09	3.70725e-09	0.140068	0.34647
HSC.fetal.blood.CD34..CD38.	Stem.cells	4.08949e-09	3.78919e-09	0.140238	0.34647
DC.LPS.6h	Myeloid	3.67455e-09	3.64806e-09	0.156905	0.380192
Neutrophils	Myeloid	3.93714e-09	3.99694e-09	0.162302	0.383506
Breast	Other	3.37346e-09	3.47294e-09	0.165685	0.383506
HSC.fetal.blood.CD34..CD38..1	Stem.cells	3.69449e-09	3.83057e-09	0.167403	0.383506
DC.BAFF.	Myeloid	3.36489e-09	3.67095e-09	0.179669	0.399349
B.cells.PreII	B.cells	3.28903e-09	3.60299e-09	0.180658	0.399349
T.cells.CD57.	T.cells	3.00087e-09	3.46217e-09	0.193037	0.419356
Treg	T.cells	2.63917e-09	3.27981e-09	0.210505	0.449553
DC.Immature	Myeloid	2.72826e-09	3.54451e-09	0.220735	0.463544
Trigeminal.ganglion	PNS	2.38143e-09	3.31198e-09	0.23606	0.481281
Spinal.cord	CNS	2.83366e-09	3.9545e-09	0.236821	0.481281
HSC.periph.blood.CD34..CD38.	Stem.cells	2.38702e-09	3.88467e-09	0.269452	0.531915
T.cells.effector.memory	T.cells	2.0987e-09	3.42772e-09	0.270179	0.531915
Islet.cells	Other	2.18287e-09	3.81291e-09	0.283493	0.54954
HSC.bone.marrow.CD34..CD38..CD33..1	Stem.cells	1.79666e-09	3.49226e-09	0.303462	0.579337
Thymic.CD34.CD38..CD1A.	T.cells	1.57669e-09	3.47593e-09	0.325057	0.588209
Broncho.epithelial	Airway	1.63908e-09	3.72044e-09	0.329765	0.588209
Superior.cervical.ganglion	PNS	1.47357e-09	3.35648e-09	0.330323	0.588209
Thymic.SP.CD4..T.cells	T.cells	1.41976e-09	3.25213e-09	0.331214	0.588209
Salivary.gland	Other	1.53446e-09	3.52013e-09	0.331451	0.588209
Thymic.CD34.	T.cells	1.2567e-09	3.39938e-09	0.355808	0.606267
Testis.germ.cell	Testis	1.26086e-09	3.50591e-09	0.359558	0.606267
Appendix	Other	1.30781e-09	3.66133e-09	0.360472	0.606267
Bone.marrow.CD34.	Stem.cells	1.19693e-09	3.36099e-09	0.360873	0.606267
Placenta	Other	1.13604e-09	3.57493e-09	0.375326	0.622252
Dorsal.root.ganglion	PNS	9.32048e-10	3.39659e-09	0.391886	0.641268
HSC.cord.blood.CD34..CD38..CD33..1	Stem.cells	8.39364e-10	3.53756e-09	0.406223	0.652851
Testis.seminiferous.tubule	Testis	8.31471e-10	3.6265e-09	0.409327	0.652851
Thymus	T.cells	5.8877e-10	3.58573e-09	0.434788	0.676615
Smooth.muscle	Muscle	4.37711e-10	3.34712e-09	0.447978	0.676615
Tonsils.CD4..T.cells	T.cells	4.02125e-10	3.25055e-09	0.450773	0.676615
HSC.bone.marrow.CD34..CD38.	Stem.cells	4.4237e-10	3.58507e-09	0.450898	0.676615
Lung	Airway	3.86596e-10	3.39478e-09	0.454667	0.676615
T.cells.BAFF.	T.cells	4.0791e-10	3.72896e-09	0.456447	0.676615
Uterus	Uterus	2.63414e-10	3.67454e-09	0.471426	0.690694
Cardiac.muscle.left.ventricle	Heart	8.15157e-11	3.29397e-09	0.490128	0.705375
Prostate	Testis	6.8183e-11	3.69709e-09	0.492643	0.705375
B.cells.CD19.	B.cells	-6.68528e-11	3.59539e-09	0.507418	0.717114
Fetal.Lung	Airway	-9.99266e-11	3.18866e-09	0.5125	0.717114
Derived.Macrophage.16h	Myeloid	-1.63167e-10	3.53031e-09	0.518432	0.717114
Spleen	Myeloid	-2.67534e-10	3.396e-09	0.531396	0.717114
HSC.cord.blood.CD34..CD38..CD33.	Stem.cells	-2.93021e-10	3.3939e-09	0.534401	0.717114
Peripheral.CD8..T.cells	T.cells	-2.93908e-10	3.34676e-09	0.53499	0.717114
Adrenal.gland	Endocrine	-3.95111e-10	3.84717e-09	0.5409	0.717404
Testis.Leydig.cell	Testis	-4.851e-10	3.52175e-09	0.554779	0.728147
Ciliary.ganglion	PNS	-6.42464e-10	3.51359e-09	0.572542	0.743715
Pancreas	Other	-7.47405e-10	3.72364e-09	0.579541	0.745124
Skin	Other	-7.96641e-10	3.34068e-09	0.59424	0.756306
Cardiac.myocytes	Heart	-9.51634e-10	3.42088e-09	0.609564	0.768051
Fetal.liver	Liver	-1.02502e-09	3.29241e-09	0.622224	0.769334
Testis.intersitial	Testis	-1.13377e-09	3.51174e-09	0.626596	0.769334
Atrioventricular.node	Heart	-1.2123e-09	3.55142e-09	0.633583	0.769334
Trachea	Airway	-1.33051e-09	3.83689e-09	0.635617	0.769334
Esophagus	Other	-1.34243e-09	3.71421e-09	0.641111	0.769334
T.cells.central.memory	T.cells	-1.25161e-09	3.25809e-09	0.649568	0.772128
Tonsils	B.cells	-1.85985e-09	4.14651e-09	0.673116	0.792642
Myeloid.CD33.	Myeloid	-1.7628e-09	3.43172e-09	0.696261	0.807526
Th1	T.cells	-1.85585e-09	3.56687e-09	0.698574	0.807526
Heart	Heart	-2.50828e-09	4.04775e-09	0.732264	0.834556
HSC.bone.marrow.CD34..CD38..CD33.	Stem.cells	-2.06634e-09	3.28706e-09	0.735204	0.834556
Th2	T.cells	-2.3895e-09	3.50438e-09	0.752337	0.846379
Tongue	Muscle	-3.29165e-09	3.95387e-09	0.797441	0.889182
Preadipocyte.subcutanous	Adipose	-3.08103e-09	3.52589e-09	0.808895	0.894042
Colon	Other	-3.21253e-09	3.54149e-09	0.817826	0.896053
Thymic.SP.CD8..T.cells	T.cells	-3.23265e-09	3.44719e-09	0.825817	0.896563
Skeletal.muscle	Muscle	-3.45501e-09	3.58336e-09	0.832523	0.896563
Kidney	Other	-3.42552e-09	3.21025e-09	0.857027	0.915131
Bladder	Other	-4.0504e-09	3.33529e-09	0.887704	0.935604
Fetal.thyroid	Thyroid	-4.22182e-09	3.42642e-09	0.891052	0.935604
Peripheral.naive.CD4..T.cells	T.cells	-4.22723e-09	3.22078e-09	0.905322	0.942732
Conjunctiva	Other	-4.65353e-09	3.25662e-09	0.92349	0.95187
Lymph.node	B.cells	-5.20153e-09	3.42268e-09	0.93571	0.95187
Stomach	Other	-5.63013e-09	3.68431e-09	0.936761	0.95187
Small.intestine	Other	-6.54616e-09	3.44547e-09	0.971279	0.979049
Thyroid	Thyroid	-7.36235e-09	3.46081e-09	0.983304	0.983304

## Sheet: (G)
Name	Class	Coefficient	Coefficient_std_error	Coefficient_P_value	FDR
Frontal.cortex	CNS	1.06386e-08	2.90348e-09	0.000124116	0.0101437
Cerebellum	CNS	1.21593e-08	3.38048e-09	0.000161011	0.0101437
Whole.brain	CNS	1.02354e-08	3.05649e-09	0.000405897	0.0170477
Prefrontal.cortex	CNS	9.7992e-09	3.15319e-09	0.00094272	0.0276263
Parietal.Lobe	CNS	9.6699e-09	3.22304e-09	0.00134885	0.0276263
Pons	CNS	1.06273e-08	3.6043e-09	0.00159655	0.0276263
Olfactory.bulb	CNS	1.19575e-08	4.07237e-09	0.00166099	0.0276263
Medulla.oblongata	CNS	1.00726e-08	3.45033e-09	0.00175405	0.0276263
Globus.pallidus	CNS	1.0062e-08	3.49953e-09	0.00201852	0.0277369
Subthalamic.nucleus	CNS	9.18068e-09	3.28057e-09	0.00256705	0.0277369
Temporal.lobe	CNS	9.34241e-09	3.34346e-09	0.00260118	0.0277369
Caudate.nucleus	CNS	8.05426e-09	2.88762e-09	0.00264161	0.0277369
Occipital.lobe	CNS	9.08713e-09	3.3375e-09	0.0032372	0.0313759
Amygdala	CNS	8.67301e-09	3.23724e-09	0.00369065	0.0332159
Cingulate.cortex	CNS	8.65347e-09	3.2938e-09	0.00430452	0.0340377
Hypothalamus	CNS	8.91921e-09	3.39675e-09	0.00432224	0.0340377
Cerebellum.peduncles	CNS	9.88858e-09	3.8306e-09	0.00491907	0.036459
Spinal.cord	CNS	6.88641e-09	3.28556e-09	0.0180427	0.120781
Hippocampus	CNS	6.41516e-09	3.06632e-09	0.0182131	0.120781
Thalamus	CNS	6.46642e-09	3.20457e-09	0.021802	0.137352
Ovary	Other	5.57618e-09	3.99989e-09	0.0816459	0.489875
Fetal.brain	CNS	4.24777e-09	3.34643e-09	0.102159	0.54474
Trigeminal.ganglion	PNS	4.43046e-09	3.50241e-09	0.10294	0.54474
Dorsal.root.ganglion	PNS	4.93989e-09	3.91926e-09	0.10376	0.54474
Skin	Other	3.34342e-09	3.257e-09	0.15232	0.767693
Fetal.Lung	Airway	3.22617e-09	3.74674e-09	0.194603	0.943074
Testis.seminiferous.tubule	Testis	3.31266e-09	4.00654e-09	0.204171	0.9528
Lung	Airway	2.66822e-09	3.5787e-09	0.22796	0.996165
Atrioventricular.node	Heart	1.90881e-09	3.73034e-09	0.304431	0.996165
B.cells.PreII	B.cells	1.98834e-09	4.08732e-09	0.313318	0.996165
Testis.intersitial	Testis	1.80701e-09	3.79891e-09	0.317156	0.996165
Appendix	Other	1.72657e-09	3.78463e-09	0.324121	0.996165
B.cells.CD19.	B.cells	1.55175e-09	3.49933e-09	0.328723	0.996165
Superior.cervical.ganglion	PNS	1.55832e-09	3.63609e-09	0.334118	0.996165
Endothelial.CD105.	Other	1.50591e-09	3.76615e-09	0.344632	0.996165
Testis.Leydig.cell	Testis	1.53439e-09	4.00237e-09	0.350723	0.996165
Breast	Other	1.23301e-09	3.22967e-09	0.351314	0.996165
Fetal.thyroid	Thyroid	1.61439e-09	4.29975e-09	0.353659	0.996165
Adrenal.gland	Endocrine	1.46005e-09	3.97122e-09	0.356564	0.996165
Ciliary.ganglion	PNS	1.27976e-09	3.52148e-09	0.358147	0.996165
Islet.cells	Other	1.29731e-09	3.8684e-09	0.368676	0.996165
Prostate	Testis	1.1271e-09	3.59426e-09	0.376919	0.996165
Esophagus	Other	1.04819e-09	3.57412e-09	0.384657	0.996165
Colon	Other	8.69632e-10	3.59138e-09	0.404334	0.996165
Testis.germ.cell	Testis	7.33088e-10	3.61666e-09	0.419686	0.996165
B.cells.PreI	B.cells	7.57359e-10	3.78299e-09	0.420662	0.996165
B.cells.immature	B.cells	6.68279e-10	3.92559e-09	0.432412	0.996165
Bone.marrow.CD34.	Stem.cells	6.66164e-10	4.01888e-09	0.434174	0.996165
Pituitary	Endocrine	4.92175e-10	3.85523e-09	0.449207	0.996165
DC.LPS.48h	Myeloid	1.47433e-10	3.57073e-09	0.483533	0.996165
Monocyte.CD14.	Myeloid	3.25585e-11	3.7393e-09	0.496526	0.996165
HSC.bone.marrow.CD34..CD38..CD33..1	Stem.cells	1.99372e-11	3.34808e-09	0.497624	0.996165
HSC.bone.marrow.CD34..CD38.	Stem.cells	-1.10963e-10	3.80991e-09	0.511618	0.996165
Adipocyte	Adipose	-1.34425e-10	2.90897e-09	0.518429	0.996165
DC	Myeloid	-5.04504e-10	3.47011e-09	0.557797	0.996165
B.cells.Pro	B.cells	-6.37006e-10	3.60104e-09	0.570205	0.996165
ES.cells	Other	-6.34016e-10	3.57582e-09	0.570366	0.996165
Mast.cell	Myeloid	-6.42247e-10	3.36489e-09	0.575685	0.996165
Uterus.corpus	Uterus	-8.54448e-10	3.72514e-09	0.590711	0.996165
Placenta	Other	-9.80057e-10	3.98042e-09	0.597244	0.996165
Heart	Heart	-1.52698e-09	4.13707e-09	0.643972	0.996165
HSC.cord.blood.CD34..CD38.	Stem.cells	-1.47453e-09	3.76493e-09	0.652341	0.996165
Cardiac.muscle.left.ventricle	Heart	-1.43633e-09	3.55165e-09	0.657045	0.996165
T.cells.effector.memory	T.cells	-1.75038e-09	3.66426e-09	0.683564	0.996165
Blood	Myeloid	-1.89858e-09	3.91845e-09	0.685993	0.996165
RBC	Myeloid	-2.04863e-09	3.55884e-09	0.717573	0.996165
NK.CD56.	T.cells	-2.06456e-09	3.37746e-09	0.729492	0.996165
Mast.cell.IgE	Myeloid	-1.97269e-09	3.22389e-09	0.729697	0.996165
HSC.bone.marrow.CD34..CD38..CD33.	Stem.cells	-2.08166e-09	3.30601e-09	0.735541	0.996165
HSC.cord.blood.CD34..CD38..1	Stem.cells	-2.53097e-09	3.67862e-09	0.75428	0.996165
Spleen	Myeloid	-2.38567e-09	3.34561e-09	0.7621	0.996165
Testis	Testis	-2.95434e-09	4.01421e-09	0.769126	0.996165
Treg	T.cells	-2.61096e-09	3.39616e-09	0.778993	0.996165
Kidney	Other	-2.40287e-09	3.11897e-09	0.77947	0.996165
Trachea	Airway	-2.80559e-09	3.45519e-09	0.791602	0.996165
Thyroid	Thyroid	-2.95577e-09	3.59913e-09	0.794247	0.996165
HSC.fetal.blood.CD34..CD38.	Stem.cells	-3.02026e-09	3.58489e-09	0.800245	0.996165
T.cells.central.memory	T.cells	-3.08728e-09	3.42993e-09	0.815967	0.996165
Lymph.node	B.cells	-3.25851e-09	3.58219e-09	0.818495	0.996165
Salivary.gland	Other	-3.11977e-09	3.34775e-09	0.824306	0.996165
Tongue	Muscle	-3.70119e-09	3.86272e-09	0.831015	0.996165
HSC.fetal.blood.CD34..CD38..1	Stem.cells	-3.53631e-09	3.63468e-09	0.834708	0.996165
Th1	T.cells	-3.60985e-09	3.70708e-09	0.834915	0.996165
Preadipocyte.subcutanous	Adipose	-3.6036e-09	3.56398e-09	0.84402	0.996165
Peripheral.CD8..T.cells	T.cells	-4.10469e-09	3.90535e-09	0.853381	0.996165
Tonsils.CD4..T.cells	T.cells	-3.66732e-09	3.21781e-09	0.872793	0.996165
Peripheral.naive.CD4..T.cells	T.cells	-4.32414e-09	3.75011e-09	0.875559	0.996165
Neutrophils	Myeloid	-3.8013e-09	3.28045e-09	0.876726	0.996165
Conjunctiva	Other	-3.77747e-09	3.25718e-09	0.876922	0.996165
HSC.cord.blood.CD34..CD38..CD33..1	Stem.cells	-3.67147e-09	3.00984e-09	0.888734	0.996165
Bladder	Other	-3.90785e-09	3.14293e-09	0.893136	0.996165
Derived.Macrophage.16h	Myeloid	-4.46633e-09	3.49946e-09	0.899073	0.996165
DC.Immature	Myeloid	-4.36612e-09	3.21267e-09	0.912932	0.996165
Stomach	Other	-5.2402e-09	3.83876e-09	0.913885	0.996165
HSC.periph.blood.CD34..CD38.	Stem.cells	-5.05526e-09	3.64854e-09	0.917059	0.996165
Thymic.CD34.CD38..CD1A..1	T.cells	-5.19181e-09	3.68048e-09	0.920824	0.996165
T.cells.BAFF.	T.cells	-4.74298e-09	3.33483e-09	0.922524	0.996165
DC.LPS.6h	Myeloid	-4.76531e-09	3.26344e-09	0.927884	0.996165
Macrophage	Myeloid	-4.57103e-09	3.12248e-09	0.928391	0.996165
Thymus	T.cells	-5.1586e-09	3.48713e-09	0.930473	0.996165
Thymic.CD34.	T.cells	-4.84807e-09	3.25082e-09	0.932064	0.996165
Skeletal.muscle	Muscle	-5.47963e-09	3.66207e-09	0.932715	0.996165
T.cells.gammadelta	T.cells	-4.85578e-09	3.21179e-09	0.934715	0.996165
T.cells.CD57.	T.cells	-4.95152e-09	3.09423e-09	0.945228	0.996165
Thymic.CD4.CD8.CD3..1	T.cells	-6.15565e-09	3.84043e-09	0.945517	0.996165
Uterus	Uterus	-5.33972e-09	3.25079e-09	0.949766	0.996165
Cardiac.myocytes	Heart	-5.35205e-09	3.25389e-09	0.949996	0.996165
HSC.cord.blood.CD34..CD38..CD33.	Stem.cells	-4.65823e-09	2.82231e-09	0.95058	0.996165
Pancreas	Other	-5.65081e-09	3.32864e-09	0.955211	0.996165
Tonsils	B.cells	-6.56648e-09	3.69905e-09	0.962066	0.996165
Myeloid.CD33.	Myeloid	-6.61268e-09	3.64646e-09	0.965119	0.996165
B.cells.cord.blood.CD34.	B.cells	-6.28796e-09	3.26524e-09	0.972931	0.996165
T.cells.cord.blood.CD34.	T.cells	-6.28796e-09	3.26524e-09	0.972931	0.996165
Smooth.muscle	Muscle	-6.4566e-09	3.3075e-09	0.974537	0.996165
Th2	T.cells	-7.12478e-09	3.63245e-09	0.975085	0.996165
Liver	Liver	-6.02908e-09	3.05935e-09	0.975621	0.996165
Thymic.SP.CD8..T.cells	T.cells	-7.35372e-09	3.50012e-09	0.982179	0.996165
Macrophage.LPS.4h	Myeloid	-6.57561e-09	3.12515e-09	0.982315	0.996165
Thymic.SP.CD4..T.cells	T.cells	-7.28485e-09	3.33269e-09	0.985588	0.996165
DC.BAFF.	Myeloid	-7.15075e-09	3.26189e-09	0.985818	0.996165
Broncho.epithelial	Airway	-7.22117e-09	3.2344e-09	0.987213	0.996165
Thymic.CD4.CD8.CD3.	T.cells	-7.80202e-09	3.356e-09	0.989959	0.996165
Small.intestine	Other	-7.22687e-09	3.02863e-09	0.991488	0.996165
Thymic.CD4.CD8.CD3..2	T.cells	-8.45287e-09	3.53852e-09	0.991549	0.996165
Fetal.liver	Liver	-8.51433e-09	3.39195e-09	0.993966	0.996165
Thymic.CD34.CD38..CD1A.	T.cells	-9.61627e-09	3.60666e-09	0.996165	0.996165

## Sheet: (H)
Name	Class	Coefficient	Coefficient_std_error	Coefficient_P_value	FDR
Frontal.cortex	CNS	7.91659e-09	2.99843e-09	0.00414228	0.354602
Cerebellum	CNS	8.315e-09	3.28058e-09	0.0056286	0.354602
Occipital.lobe	CNS	6.53405e-09	3.21158e-09	0.0209491	0.412707
Cerebellum.peduncles	CNS	7.09732e-09	3.53852e-09	0.0224425	0.412707
Caudate.nucleus	CNS	6.1402e-09	3.10052e-09	0.0238306	0.412707
Fetal.brain	CNS	6.53382e-09	3.47177e-09	0.0299189	0.412707
Temporal.lobe	CNS	6.52489e-09	3.51439e-09	0.0316825	0.412707
Whole.brain	CNS	5.71432e-09	3.08037e-09	0.0317926	0.412707
Globus.pallidus	CNS	5.97803e-09	3.27494e-09	0.0339715	0.412707
Testis	Testis	6.92918e-09	3.83946e-09	0.0355587	0.412707
Hippocampus	CNS	5.58444e-09	3.15185e-09	0.0382143	0.412707
Subthalamic.nucleus	CNS	5.67823e-09	3.22846e-09	0.0393055	0.412707
Amygdala	CNS	5.41994e-09	3.2371e-09	0.0470338	0.422404
Endothelial.CD105.	Other	7.46459e-09	4.46323e-09	0.0472165	0.422404
Medulla.oblongata	CNS	5.49931e-09	3.40635e-09	0.053217	0.422404
Cingulate.cortex	CNS	5.48709e-09	3.40696e-09	0.0536386	0.422404
Parietal.Lobe	CNS	4.7309e-09	3.32934e-09	0.0776623	0.575615
Prefrontal.cortex	CNS	4.27816e-09	3.18585e-09	0.089658	0.627606
DC.LPS.48h	Myeloid	4.76546e-09	3.89633e-09	0.110652	0.7338
Hypothalamus	CNS	3.77323e-09	3.28102e-09	0.125068	0.787931
DC.LPS.6h	Myeloid	4.59708e-09	4.17369e-09	0.135353	0.796329
Thalamus	CNS	3.48589e-09	3.37057e-09	0.150518	0.796329
DC	Myeloid	4.35251e-09	4.45454e-09	0.164261	0.796329
Pituitary	Endocrine	3.64683e-09	3.76917e-09	0.166636	0.796329
HSC.cord.blood.CD34..CD38.	Stem.cells	4.08077e-09	4.33977e-09	0.173527	0.796329
Mast.cell	Myeloid	3.51829e-09	3.85243e-09	0.180551	0.796329
RBC	Myeloid	4.06019e-09	4.57264e-09	0.187288	0.796329
HSC.cord.blood.CD34..CD38..1	Stem.cells	3.241e-09	3.80877e-09	0.197404	0.796329
Uterus.corpus	Uterus	3.13056e-09	3.75942e-09	0.2025	0.796329
Cardiac.muscle.left.ventricle	Heart	2.66259e-09	3.22186e-09	0.204285	0.796329
Macrophage.LPS.4h	Myeloid	3.38826e-09	4.20956e-09	0.210439	0.796329
Neutrophils	Myeloid	2.70023e-09	3.36109e-09	0.210878	0.796329
Pons	CNS	2.69243e-09	3.36602e-09	0.211889	0.796329
Monocyte.CD14.	Myeloid	2.99443e-09	3.90542e-09	0.221619	0.796329
Blood	Myeloid	3.31999e-09	4.33917e-09	0.2221	0.796329
HSC.bone.marrow.CD34..CD38..CD33..1	Stem.cells	2.81171e-09	3.83869e-09	0.231942	0.796329
Appendix	Other	2.68426e-09	3.86344e-09	0.243595	0.796329
HSC.fetal.blood.CD34..CD38.	Stem.cells	2.99164e-09	4.35317e-09	0.245968	0.796329
Breast	Other	1.9882e-09	3.16464e-09	0.264919	0.796329
Mast.cell.IgE	Myeloid	2.54376e-09	4.16182e-09	0.270529	0.796329
DC.BAFF.	Myeloid	2.21476e-09	3.70238e-09	0.274853	0.796329
Esophagus	Other	2.01818e-09	3.42227e-09	0.27769	0.796329
Trigeminal.ganglion	PNS	1.97225e-09	3.41157e-09	0.281597	0.796329
Testis.germ.cell	Testis	1.98859e-09	3.56571e-09	0.288525	0.796329
Myeloid.CD33.	Myeloid	2.20391e-09	4.11828e-09	0.296272	0.796329
T.cells.CD57.	T.cells	1.92335e-09	3.68362e-09	0.300788	0.796329
Testis.seminiferous.tubule	Testis	2.00174e-09	3.91459e-09	0.304552	0.796329
Adrenal.gland	Endocrine	1.95631e-09	4.00641e-09	0.312671	0.796329
B.cells.immature	B.cells	2.18299e-09	4.55707e-09	0.315958	0.796329
Broncho.epithelial	Airway	1.83216e-09	3.82574e-09	0.316004	0.796329
T.cells.effector.memory	T.cells	1.78996e-09	3.90902e-09	0.32351	0.79926
DC.Immature	Myeloid	1.50593e-09	3.5667e-09	0.336432	0.809301
Olfactory.bulb	CNS	1.20915e-09	3.19165e-09	0.352401	0.809301
Heart	Heart	1.49919e-09	4.05845e-09	0.355915	0.809301
Smooth.muscle	Muscle	1.02626e-09	2.93091e-09	0.363113	0.809301
Islet.cells	Other	1.36856e-09	3.97491e-09	0.365311	0.809301
B.cells.PreII	B.cells	1.29803e-09	4.21268e-09	0.378994	0.809301
Macrophage	Myeloid	1.04288e-09	3.76662e-09	0.390938	0.809301
B.cells.cord.blood.CD34.	B.cells	1.10319e-09	4.22206e-09	0.396934	0.809301
T.cells.cord.blood.CD34.	T.cells	1.10319e-09	4.22206e-09	0.396934	0.809301
Tonsils	B.cells	1.10084e-09	4.39908e-09	0.401199	0.809301
HSC.cord.blood.CD34..CD38..CD33..1	Stem.cells	6.85742e-10	3.45334e-09	0.421298	0.809301
Thymic.CD4.CD8.CD3.	T.cells	6.72393e-10	3.39194e-09	0.421432	0.809301
Testis.intersitial	Testis	6.97509e-10	3.58785e-09	0.422928	0.809301
Tonsils.CD4..T.cells	T.cells	7.59839e-10	3.95105e-09	0.423748	0.809301
Tongue	Muscle	7.59613e-10	3.95888e-09	0.42392	0.809301
HSC.fetal.blood.CD34..CD38..1	Stem.cells	7.12477e-10	4.06799e-09	0.430484	0.809567
Fetal.Lung	Airway	5.4825e-10	3.66088e-09	0.440477	0.814773
Liver	Liver	4.90581e-10	3.66756e-09	0.446795	0.814773
T.cells.gammadelta	T.cells	4.61173e-10	4.00049e-09	0.454112	0.814773
HSC.periph.blood.CD34..CD38.	Stem.cells	3.33058e-10	3.96514e-09	0.46653	0.814773
NK.CD56.	T.cells	3.00856e-10	3.82216e-09	0.46863	0.814773
Bone.marrow.CD34.	Stem.cells	2.16886e-10	3.90788e-09	0.47787	0.814773
Testis.Leydig.cell	Testis	2.0017e-10	3.71547e-09	0.478517	0.814773
HSC.bone.marrow.CD34..CD38..CD33.	Stem.cells	7.44652e-11	3.79317e-09	0.492169	0.819039
B.cells.Pro	B.cells	2.38259e-11	4.19268e-09	0.497733	0.819039
T.cells.central.memory	T.cells	-4.68502e-12	3.5701e-09	0.500524	0.819039
Atrioventricular.node	Heart	-1.03879e-10	3.69588e-09	0.511211	0.825803
Peripheral.CD8..T.cells	T.cells	-3.35381e-10	3.9779e-09	0.533595	0.828253
Trachea	Airway	-3.71575e-10	4.12476e-09	0.53589	0.828253
Thymic.CD34.CD38..CD1A..1	T.cells	-4.30558e-10	3.62653e-09	0.547253	0.828253
ES.cells	Other	-5.32964e-10	3.74887e-09	0.556526	0.828253
HSC.bone.marrow.CD34..CD38.	Stem.cells	-5.32034e-10	3.65128e-09	0.557925	0.828253
Adipocyte	Adipose	-5.82855e-10	3.36591e-09	0.568739	0.828253
Conjunctiva	Other	-7.12056e-10	4.02688e-09	0.570177	0.828253
Dorsal.root.ganglion	PNS	-6.47752e-10	3.42474e-09	0.575008	0.828253
Spleen	Myeloid	-7.03072e-10	3.69545e-09	0.575445	0.828253
T.cells.BAFF.	T.cells	-7.87122e-10	3.97612e-09	0.578463	0.828253
Skeletal.muscle	Muscle	-7.38578e-10	3.43013e-09	0.585241	0.828544
Cardiac.myocytes	Heart	-9.11922e-10	3.64605e-09	0.59875	0.83416
Fetal.liver	Liver	-9.91911e-10	3.81959e-09	0.602449	0.83416
Lung	Airway	-9.05206e-10	3.21475e-09	0.610867	0.836622
Placenta	Other	-1.36888e-09	3.74797e-09	0.642531	0.859307
Uterus	Uterus	-1.5029e-09	3.68253e-09	0.658406	0.859307
Superior.cervical.ganglion	PNS	-1.27656e-09	3.00087e-09	0.664727	0.859307
HSC.cord.blood.CD34..CD38..CD33.	Stem.cells	-1.59334e-09	3.57542e-09	0.67207	0.859307
Prostate	Testis	-1.71354e-09	3.82649e-09	0.672855	0.859307
Thymic.SP.CD4..T.cells	T.cells	-1.47335e-09	3.28944e-09	0.672888	0.859307
Treg	T.cells	-1.69261e-09	3.72628e-09	0.67517	0.859307
Skin	Other	-1.73538e-09	3.44526e-09	0.692764	0.860509
B.cells.CD19.	B.cells	-2.09956e-09	4.09698e-09	0.695838	0.860509
Thymic.CD34.	T.cells	-2.088e-09	3.80036e-09	0.708642	0.860509
Ovary	Other	-2.31176e-09	4.05021e-09	0.715924	0.860509
Pancreas	Other	-2.36546e-09	4.12562e-09	0.716799	0.860509
Derived.Macrophage.16h	Myeloid	-1.97748e-09	3.44375e-09	0.717091	0.860509
Bladder	Other	-2.39917e-09	3.97278e-09	0.727046	0.860763
Thymic.CD4.CD8.CD3..2	T.cells	-2.23728e-09	3.6335e-09	0.730966	0.860763
Thymus	T.cells	-2.29441e-09	3.54972e-09	0.740978	0.864474
Ciliary.ganglion	PNS	-2.31465e-09	3.28301e-09	0.759607	0.871566
B.cells.PreI	B.cells	-2.48449e-09	3.45879e-09	0.763718	0.871566
Spinal.cord	CNS	-2.43516e-09	3.32833e-09	0.767808	0.871566
Thymic.CD34.CD38..CD1A.	T.cells	-2.86676e-09	3.39888e-09	0.800509	0.900573
Th1	T.cells	-3.64675e-09	3.90572e-09	0.824769	0.918921
Preadipocyte.subcutanous	Adipose	-3.36142e-09	3.50246e-09	0.831405	0.918921
Th2	T.cells	-4.17114e-09	4.05195e-09	0.848357	0.929505
Thymic.CD4.CD8.CD3..1	T.cells	-3.90108e-09	3.66425e-09	0.856479	0.930313
Colon	Other	-4.11506e-09	3.58038e-09	0.874791	0.942083
Thymic.SP.CD8..T.cells	T.cells	-4.40917e-09	3.68305e-09	0.884376	0.944334
Fetal.thyroid	Thyroid	-4.60633e-09	3.62713e-09	0.897951	0.945429
Kidney	Other	-3.9978e-09	3.11383e-09	0.900409	0.945429
Salivary.gland	Other	-5.21346e-09	3.69866e-09	0.920664	0.958708
Thyroid	Thyroid	-5.72337e-09	3.33542e-09	0.956913	0.985754
Small.intestine	Other	-5.51365e-09	3.05499e-09	0.964447	0.985754
Peripheral.naive.CD4..T.cells	T.cells	-6.70937e-09	3.41404e-09	0.975306	0.985754
Stomach	Other	-7.19625e-09	3.54073e-09	0.978945	0.985754
Lymph.node	B.cells	-6.9886e-09	3.19048e-09	0.985754	0.985754

## Sheet: (I)
Name	Class	Coefficient	Coefficient_std_error	Coefficient_P_value	FDR
Cerebellum	CNS	7.59396e-09	1.84554e-09	1.93796e-05	0.00244183
Frontal.cortex	CNS	5.69058e-09	1.59385e-09	0.00017826	0.00826233
Occipital.lobe	CNS	6.27773e-09	1.77115e-09	0.000196722	0.00826233
Prefrontal.cortex	CNS	5.83292e-09	1.7036e-09	0.000308673	0.00827879
Whole.brain	CNS	5.65679e-09	1.66039e-09	0.000328524	0.00827879
Cingulate.cortex	CNS	5.38737e-09	1.62835e-09	0.000468995	0.00945903
Globus.pallidus	CNS	5.7577e-09	1.76698e-09	0.000560014	0.00945903
Amygdala	CNS	5.53349e-09	1.7086e-09	0.000600573	0.00945903
Medulla.oblongata	CNS	5.64684e-09	1.79929e-09	0.000849438	0.0113678
Caudate.nucleus	CNS	5.15291e-09	1.65122e-09	0.000902209	0.0113678
Subthalamic.nucleus	CNS	5.24918e-09	1.73903e-09	0.00127034	0.0145512
Parietal.Lobe	CNS	5.00108e-09	1.71949e-09	0.00181606	0.0188654
Pons	CNS	5.13972e-09	1.78347e-09	0.00197664	0.0188654
Temporal.lobe	CNS	4.82167e-09	1.68394e-09	0.00209615	0.0188654
Spinal.cord	CNS	5.04208e-09	1.81839e-09	0.00277858	0.0233401
Hypothalamus	CNS	4.64707e-09	1.78332e-09	0.00458231	0.0360857
Thalamus	CNS	4.25193e-09	1.70211e-09	0.00624432	0.0416174
Cerebellum.peduncles	CNS	5.00368e-09	2.00622e-09	0.00631412	0.0416174
Hippocampus	CNS	4.19107e-09	1.68688e-09	0.0064864	0.0416174
Olfactory.bulb	CNS	4.93619e-09	1.992e-09	0.00660594	0.0416174
Fetal.brain	CNS	3.98809e-09	1.83287e-09	0.0147826	0.0886957
Dorsal.root.ganglion	PNS	4.12407e-09	2.16697e-09	0.0285104	0.163287
Mast.cell	Myeloid	2.9849e-09	1.8625e-09	0.0545077	0.298607
Trigeminal.ganglion	PNS	2.2261e-09	2.06808e-09	0.140872	0.731904
Ovary	Other	2.05241e-09	1.94144e-09	0.145219	0.731904
Atrioventricular.node	Heart	2.17733e-09	2.15433e-09	0.156086	0.756416
Spleen	Myeloid	1.91142e-09	1.94593e-09	0.162984	0.760593
DC	Myeloid	1.72881e-09	1.90303e-09	0.18182	0.798642
Fetal.Lung	Airway	1.85666e-09	2.06084e-09	0.183814	0.798642
Skin	Other	1.54998e-09	1.86349e-09	0.202771	0.851639
Islet.cells	Other	1.65206e-09	2.20076e-09	0.226423	0.920301
Esophagus	Other	1.4122e-09	1.9559e-09	0.235141	0.925866
Adipocyte	Adipose	1.00711e-09	1.66647e-09	0.27281	0.976232
Monocyte.CD14.	Myeloid	1.31268e-09	2.19185e-09	0.274623	0.976232
Ciliary.ganglion	PNS	1.08072e-09	1.95587e-09	0.290285	0.976232
HSC.bone.marrow.CD34..CD38.	Stem.cells	1.06619e-09	2.23245e-09	0.316472	0.976232
DC.LPS.48h	Myeloid	8.80173e-10	1.84802e-09	0.316938	0.976232
Superior.cervical.ganglion	PNS	7.8059e-10	2.03703e-09	0.350786	0.976232
B.cells.CD19.	B.cells	6.98004e-10	1.8309e-09	0.351514	0.976232
NK.CD56.	T.cells	7.54107e-10	1.98561e-09	0.352052	0.976232
Placenta	Other	7.09191e-10	1.9492e-09	0.35799	0.976232
B.cells.immature	B.cells	7.49259e-10	2.31439e-09	0.373068	0.976232
ES.cells	Other	5.30706e-10	1.91488e-09	0.390833	0.976232
Fetal.thyroid	Thyroid	5.16724e-10	2.237e-09	0.408661	0.976232
Pituitary	Endocrine	3.63908e-10	1.96434e-09	0.426513	0.976232
Uterus.corpus	Uterus	3.56341e-10	1.92744e-09	0.426663	0.976232
Derived.Macrophage.16h	Myeloid	3.08439e-10	1.9289e-09	0.436478	0.976232
B.cells.Pro	B.cells	2.56196e-10	2.18702e-09	0.453373	0.976232
Macrophage	Myeloid	1.44919e-10	1.8675e-09	0.469073	0.976232
Pancreas	Other	1.31003e-10	1.98433e-09	0.473681	0.976232
Lung	Airway	1.72319e-11	1.98901e-09	0.496544	0.976232
Bone.marrow.CD34.	Stem.cells	1.88769e-11	2.22937e-09	0.496622	0.976232
T.cells.effector.memory	T.cells	-1.97964e-11	2.06422e-09	0.503826	0.976232
Appendix	Other	-3.39328e-11	2.22427e-09	0.506086	0.976232
Breast	Other	-5.28171e-11	1.859e-09	0.511333	0.976232
Colon	Other	-6.12633e-11	1.87837e-09	0.513009	0.976232
Mast.cell.IgE	Myeloid	-6.46331e-11	1.87972e-09	0.513715	0.976232
Prostate	Testis	-1.76695e-10	1.69268e-09	0.541569	0.976232
T.cells.BAFF.	T.cells	-2.40261e-10	1.97914e-09	0.548311	0.976232
Blood	Myeloid	-2.55065e-10	1.96574e-09	0.55162	0.976232
Testis.seminiferous.tubule	Testis	-3.41682e-10	2.13955e-09	0.56344	0.976232
Cardiac.muscle.left.ventricle	Heart	-2.93921e-10	1.76929e-09	0.56597	0.976232
Thymic.CD4.CD8.CD3..1	T.cells	-4.27306e-10	2.35543e-09	0.571978	0.976232
B.cells.PreI	B.cells	-4.08978e-10	2.22973e-09	0.572766	0.976232
Treg	T.cells	-4.08848e-10	2.00961e-09	0.580607	0.976232
Trachea	Airway	-3.8496e-10	1.84571e-09	0.582608	0.976232
Th1	T.cells	-4.45752e-10	2.0755e-09	0.585026	0.976232
Peripheral.CD8..T.cells	T.cells	-4.59353e-10	2.07228e-09	0.587713	0.976232
DC.Immature	Myeloid	-4.73736e-10	2.01708e-09	0.592842	0.976232
RBC	Myeloid	-5.92412e-10	2.01345e-09	0.615708	0.976232
B.cells.PreII	B.cells	-7.65452e-10	2.23751e-09	0.633862	0.976232
Myeloid.CD33.	Myeloid	-7.16807e-10	1.97273e-09	0.641831	0.976232
Conjunctiva	Other	-7.49249e-10	1.88645e-09	0.654381	0.976232
Liver	Liver	-8.43644e-10	1.98598e-09	0.664508	0.976232
HSC.fetal.blood.CD34..CD38..1	Stem.cells	-8.99677e-10	2.11432e-09	0.66477	0.976232
T.cells.central.memory	T.cells	-8.36708e-10	1.91913e-09	0.668576	0.976232
Uterus	Uterus	-7.344e-10	1.67592e-09	0.669382	0.976232
Lymph.node	B.cells	-8.7649e-10	1.90865e-09	0.676962	0.976232
Macrophage.LPS.4h	Myeloid	-8.58106e-10	1.79226e-09	0.683954	0.976232
Neutrophils	Myeloid	-8.36156e-10	1.74161e-09	0.684424	0.976232
HSC.fetal.blood.CD34..CD38.	Stem.cells	-1.09457e-09	2.16014e-09	0.693821	0.976232
Thyroid	Thyroid	-9.88813e-10	1.93711e-09	0.695135	0.976232
DC.BAFF.	Myeloid	-9.57775e-10	1.79834e-09	0.70284	0.976232
Kidney	Other	-9.57693e-10	1.70653e-09	0.712667	0.976232
HSC.bone.marrow.CD34..CD38..CD33..1	Stem.cells	-1.02035e-09	1.76604e-09	0.718287	0.976232
Testis.germ.cell	Testis	-1.10328e-09	1.82479e-09	0.727279	0.976232
HSC.cord.blood.CD34..CD38.	Stem.cells	-1.26152e-09	2.08231e-09	0.727685	0.976232
Endothelial.CD105.	Other	-1.31092e-09	2.05865e-09	0.737868	0.976232
Adrenal.gland	Endocrine	-1.46911e-09	2.11735e-09	0.75611	0.976232
HSC.periph.blood.CD34..CD38.	Stem.cells	-1.4617e-09	2.08375e-09	0.758497	0.976232
HSC.bone.marrow.CD34..CD38..CD33.	Stem.cells	-1.30893e-09	1.81824e-09	0.764204	0.976232
DC.LPS.6h	Myeloid	-1.29155e-09	1.70868e-09	0.775139	0.976232
Cardiac.myocytes	Heart	-1.55731e-09	2.05628e-09	0.775578	0.976232
Peripheral.naive.CD4..T.cells	T.cells	-1.63203e-09	2.15228e-09	0.775858	0.976232
Tonsils.CD4..T.cells	T.cells	-1.50201e-09	1.8792e-09	0.787936	0.976232
Testis.intersitial	Testis	-1.6816e-09	1.97789e-09	0.802392	0.976232
Fetal.liver	Liver	-1.77552e-09	2.06054e-09	0.805566	0.976232
Tongue	Muscle	-1.90083e-09	2.03743e-09	0.824578	0.976232
Salivary.gland	Other	-1.66553e-09	1.78033e-09	0.82524	0.976232
T.cells.CD57.	T.cells	-1.6418e-09	1.73202e-09	0.828413	0.976232
Bladder	Other	-1.7577e-09	1.83804e-09	0.830537	0.976232
Thymic.CD34.CD38..CD1A..1	T.cells	-2.20443e-09	2.2281e-09	0.838761	0.976232
B.cells.cord.blood.CD34.	B.cells	-1.93837e-09	1.94108e-09	0.841007	0.976232
T.cells.cord.blood.CD34.	T.cells	-1.93837e-09	1.94108e-09	0.841007	0.976232
T.cells.gammadelta	T.cells	-1.87952e-09	1.85419e-09	0.844627	0.976232
Th2	T.cells	-2.29045e-09	2.20185e-09	0.850886	0.976232
Thymic.CD34.	T.cells	-2.1312e-09	1.97964e-09	0.859161	0.976232
Smooth.muscle	Muscle	-2.14632e-09	1.90866e-09	0.869603	0.976232
Thymic.CD4.CD8.CD3..2	T.cells	-2.47792e-09	2.19676e-09	0.870337	0.976232
Tonsils	B.cells	-2.37971e-09	2.05597e-09	0.876458	0.976232
Preadipocyte.subcutanous	Adipose	-2.29063e-09	1.96714e-09	0.877878	0.976232
Broncho.epithelial	Airway	-2.19062e-09	1.82517e-09	0.884974	0.976232
Heart	Heart	-2.73487e-09	2.17317e-09	0.89589	0.976232
HSC.cord.blood.CD34..CD38..1	Stem.cells	-2.74724e-09	2.07368e-09	0.907383	0.976232
Thymic.CD4.CD8.CD3.	T.cells	-2.67059e-09	1.98794e-09	0.910427	0.976232
Thymic.SP.CD4..T.cells	T.cells	-2.67227e-09	1.98438e-09	0.910954	0.976232
Thymus	T.cells	-2.86031e-09	2.02743e-09	0.920849	0.976232
HSC.cord.blood.CD34..CD38..CD33..1	Stem.cells	-2.38105e-09	1.65961e-09	0.924314	0.976232
Testis.Leydig.cell	Testis	-3.0819e-09	1.9151e-09	0.94622	0.976232
HSC.cord.blood.CD34..CD38..CD33.	Stem.cells	-2.83368e-09	1.69262e-09	0.952948	0.976232
Thymic.SP.CD8..T.cells	T.cells	-3.51078e-09	2.06202e-09	0.955678	0.976232
Skeletal.muscle	Muscle	-3.58068e-09	2.09234e-09	0.956489	0.976232
Stomach	Other	-3.29836e-09	1.90447e-09	0.958355	0.976232
Small.intestine	Other	-2.98968e-09	1.69936e-09	0.960737	0.976232
Testis	Testis	-3.96019e-09	2.03477e-09	0.974188	0.981847
Thymic.CD34.CD38..CD1A.	T.cells	-4.64588e-09	2.2192e-09	0.981847	0.981847

## Sheet: (J)
Name	Class	Coefficient	Coefficient_std_error	Coefficient_P_value	FDR
Cerebellum	CNS	6.49654e-09	1.89147e-09	0.000296663	0.0373795
Globus.pallidus	CNS	5.92949e-09	2.05291e-09	0.00193648	0.0789978
Cingulate.cortex	CNS	5.77859e-09	2.03486e-09	0.0022571	0.0789978
Fetal.brain	CNS	5.52904e-09	1.97042e-09	0.00250787	0.0789978
Occipital.lobe	CNS	5.12006e-09	1.98206e-09	0.00489443	0.0978242
Frontal.cortex	CNS	4.47345e-09	1.73834e-09	0.00503504	0.0978242
Subthalamic.nucleus	CNS	5.0927e-09	2.01067e-09	0.00565707	0.0978242
Cerebellum.peduncles	CNS	4.67426e-09	1.86976e-09	0.00621106	0.0978242
DC.LPS.48h	Myeloid	4.42522e-09	1.86877e-09	0.00894256	0.114013
Hippocampus	CNS	4.26642e-09	1.80504e-09	0.00904863	0.114013
Caudate.nucleus	CNS	4.42759e-09	1.91969e-09	0.0105437	0.114765
Medulla.oblongata	CNS	4.71836e-09	2.05791e-09	0.01093	0.114765
Hypothalamus	CNS	4.65865e-09	2.08849e-09	0.0128527	0.124438
Thalamus	CNS	4.56141e-09	2.09352e-09	0.0146725	0.124438
Parietal.Lobe	CNS	4.56443e-09	2.09856e-09	0.014814	0.124438
Amygdala	CNS	4.08298e-09	1.92801e-09	0.0170997	0.13466
Monocyte.CD14.	Myeloid	4.53236e-09	2.21921e-09	0.0205593	0.14507
Pons	CNS	4.25611e-09	2.09194e-09	0.0209489	0.14507
RBC	Myeloid	4.19935e-09	2.08253e-09	0.0218757	0.14507
ES.cells	Other	4.29428e-09	2.1726e-09	0.0240456	0.147933
Mast.cell.IgE	Myeloid	4.46488e-09	2.27998e-09	0.0250977	0.147933
Macrophage.LPS.4h	Myeloid	3.61287e-09	1.89671e-09	0.0284021	0.147933
Liver	Liver	3.736e-09	1.98079e-09	0.0296399	0.147933
Endothelial.CD105.	Other	4.12265e-09	2.1885e-09	0.0297976	0.147933
Prefrontal.cortex	CNS	3.27889e-09	1.74607e-09	0.0301993	0.147933
DC	Myeloid	4.02852e-09	2.1507e-09	0.0305258	0.147933
DC.Immature	Myeloid	3.49127e-09	1.91902e-09	0.0344326	0.159097
Macrophage	Myeloid	3.61105e-09	1.998e-09	0.035355	0.159097
Temporal.lobe	CNS	2.98173e-09	1.73162e-09	0.0425411	0.184834
Derived.Macrophage.16h	Myeloid	3.25558e-09	1.99596e-09	0.051436	0.216031
Whole.brain	CNS	2.89327e-09	1.80536e-09	0.0545116	0.221563
Uterus.corpus	Uterus	4.08982e-09	2.62677e-09	0.0597378	0.235218
HSC.fetal.blood.CD34..CD38.	Stem.cells	3.47791e-09	2.33196e-09	0.0679267	0.25355
DC.LPS.6h	Myeloid	2.96179e-09	1.99089e-09	0.0684184	0.25355
Placenta	Other	2.91799e-09	2.07012e-09	0.0793325	0.275857
Thymic.CD4.CD8.CD3.	T.cells	2.61804e-09	1.87266e-09	0.0810512	0.275857
Testis	Testis	2.94186e-09	2.10585e-09	0.0812072	0.275857
Blood	Myeloid	3.08575e-09	2.22975e-09	0.0831948	0.275857
T.cells.gammadelta	T.cells	2.75666e-09	2.05846e-09	0.0902558	0.291596
DC.BAFF.	Myeloid	2.55765e-09	2.00985e-09	0.101588	0.320002
Thymic.CD34.CD38..CD1A..1	T.cells	2.72634e-09	2.1812e-09	0.105663	0.32472
Pituitary	Endocrine	2.24142e-09	1.87045e-09	0.115394	0.342024
HSC.cord.blood.CD34..CD38..1	Stem.cells	2.56625e-09	2.15374e-09	0.116723	0.342024
Adipocyte	Adipose	2.35129e-09	2.01347e-09	0.121447	0.342821
NK.CD56.	T.cells	2.53942e-09	2.18371e-09	0.122436	0.342821
Mast.cell	Myeloid	2.33933e-09	2.03673e-09	0.125367	0.34315
Appendix	Other	2.52379e-09	2.22185e-09	0.128	0.34315
Fetal.Lung	Airway	2.15055e-09	1.93666e-09	0.133404	0.350186
Spleen	Myeloid	2.18499e-09	1.99251e-09	0.136408	0.350764
Spinal.cord	CNS	2.33e-09	2.25307e-09	0.150534	0.379345
HSC.cord.blood.CD34..CD38.	Stem.cells	2.27191e-09	2.24676e-09	0.155963	0.385319
Thymic.CD4.CD8.CD3..2	T.cells	2.12217e-09	2.14126e-09	0.160823	0.389686
Broncho.epithelial	Airway	1.95004e-09	2.01574e-09	0.16667	0.396235
Breast	Other	1.89399e-09	2.0017e-09	0.172026	0.401393
Superior.cervical.ganglion	PNS	1.66786e-09	1.90415e-09	0.19054	0.421228
B.cells.cord.blood.CD34.	B.cells	2.15579e-09	2.46136e-09	0.190556	0.421228
T.cells.cord.blood.CD34.	T.cells	2.15579e-09	2.46136e-09	0.190556	0.421228
Treg	T.cells	1.85013e-09	2.1971e-09	0.199872	0.434205
Islet.cells	Other	1.77105e-09	2.26272e-09	0.2169	0.46321
T.cells.CD57.	T.cells	1.50018e-09	1.95114e-09	0.220984	0.464067
Tonsils	B.cells	1.73382e-09	2.30357e-09	0.225825	0.466457
Trigeminal.ganglion	PNS	1.2989e-09	1.79424e-09	0.234554	0.466526
Olfactory.bulb	CNS	1.43337e-09	1.98514e-09	0.235131	0.466526
Thymic.CD4.CD8.CD3..1	T.cells	1.48263e-09	2.07043e-09	0.236966	0.466526
Neutrophils	Myeloid	1.4532e-09	2.07291e-09	0.241639	0.468407
Dorsal.root.ganglion	PNS	1.32904e-09	2.03626e-09	0.256979	0.486782
B.cells.PreI	B.cells	1.43834e-09	2.22339e-09	0.258844	0.486782
Testis.seminiferous.tubule	Testis	1.25678e-09	2.01163e-09	0.266066	0.493004
Thymic.SP.CD4..T.cells	T.cells	1.17342e-09	1.93774e-09	0.272402	0.497431
Fetal.liver	Liver	1.2317e-09	2.14507e-09	0.282915	0.509247
Bone.marrow.CD34.	Stem.cells	1.14028e-09	2.13994e-09	0.297066	0.527084
Testis.germ.cell	Testis	1.00322e-09	1.94012e-09	0.302545	0.527084
Lung	Airway	1.01616e-09	2.05752e-09	0.310696	0.527084
HSC.periph.blood.CD34..CD38.	Stem.cells	1.12129e-09	2.27962e-09	0.311403	0.527084
Salivary.gland	Other	9.71208e-10	2.00135e-09	0.31374	0.527084
Prostate	Testis	8.40324e-10	1.98253e-09	0.335832	0.551703
HSC.bone.marrow.CD34..CD38.	Stem.cells	9.32191e-10	2.21819e-09	0.337152	0.551703
Ovary	Other	8.84998e-10	2.39977e-09	0.356144	0.57531
B.cells.immature	B.cells	7.55302e-10	2.28473e-09	0.370478	0.586829
Cardiac.muscle.left.ventricle	Heart	6.32965e-10	1.94757e-09	0.37259	0.586829
Uterus	Uterus	6.70657e-10	2.19759e-09	0.380115	0.591291
Myeloid.CD33.	Myeloid	5.63733e-10	1.92538e-09	0.384841	0.591341
Preadipocyte.subcutanous	Adipose	4.24078e-10	2.02534e-09	0.417073	0.629276
Skin	Other	3.65287e-10	1.9428e-09	0.42543	0.629276
B.cells.Pro	B.cells	3.86806e-10	2.06473e-09	0.425697	0.629276
Adrenal.gland	Endocrine	3.53314e-10	2.05888e-09	0.431874	0.629276
HSC.fetal.blood.CD34..CD38..1	Stem.cells	3.61971e-10	2.19472e-09	0.4345	0.629276
Thymic.CD34.CD38..CD1A.	T.cells	2.32682e-10	2.01966e-09	0.45414	0.650246
Thymic.CD34.	T.cells	1.65613e-10	2.16478e-09	0.469509	0.653074
T.cells.effector.memory	T.cells	1.55918e-10	2.10686e-09	0.470503	0.653074
Th1	T.cells	1.44061e-10	2.02654e-09	0.471664	0.653074
HSC.cord.blood.CD34..CD38..CD33.	Stem.cells	2.94662e-11	2.05376e-09	0.494276	0.673904
Tonsils.CD4..T.cells	T.cells	-2.05594e-11	2.04527e-09	0.50401	0.673904
Testis.intersitial	Testis	-2.62662e-11	1.96346e-09	0.505337	0.673904
Smooth.muscle	Muscle	-3.77692e-11	1.85959e-09	0.508102	0.673904
Thymus	T.cells	-1.63579e-10	1.99045e-09	0.532749	0.699233
HSC.cord.blood.CD34..CD38..CD33..1	Stem.cells	-2.24561e-10	2.17929e-09	0.541036	0.699418
HSC.bone.marrow.CD34..CD38..CD33..1	Stem.cells	-2.20209e-10	1.96804e-09	0.544546	0.699418
Skeletal.muscle	Muscle	-2.68962e-10	2.16022e-09	0.549543	0.699418
B.cells.PreII	B.cells	-4.2969e-10	2.10241e-09	0.580972	0.732024
Trachea	Airway	-5.37221e-10	2.15564e-09	0.598403	0.739557
Ciliary.ganglion	PNS	-5.27873e-10	2.11186e-09	0.598689	0.739557
Esophagus	Other	-7.36696e-10	2.0888e-09	0.637839	0.778561
Th2	T.cells	-7.52928e-10	2.0179e-09	0.645472	0.778561
B.cells.CD19.	B.cells	-7.94525e-10	2.07945e-09	0.648801	0.778561
Cardiac.myocytes	Heart	-8.49981e-10	1.96335e-09	0.667465	0.788153
Pancreas	Other	-8.82462e-10	1.99657e-09	0.670752	0.788153
Lymph.node	B.cells	-9.66684e-10	2.1231e-09	0.675559	0.788153
Peripheral.CD8..T.cells	T.cells	-1.13849e-09	2.08893e-09	0.707126	0.810062
T.cells.BAFF.	T.cells	-1.22028e-09	2.23817e-09	0.707197	0.810062
Kidney	Other	-1.03292e-09	1.82148e-09	0.714669	0.811246
Colon	Other	-1.41682e-09	2.02231e-09	0.758222	0.832532
Heart	Heart	-1.58458e-09	2.2594e-09	0.758451	0.832532
Bladder	Other	-1.44112e-09	2.04514e-09	0.759489	0.832532
T.cells.central.memory	T.cells	-1.39419e-09	1.96397e-09	0.761112	0.832532
HSC.bone.marrow.CD34..CD38..CD33.	Stem.cells	-1.41283e-09	1.94276e-09	0.766458	0.832532
Atrioventricular.node	Heart	-1.49839e-09	1.99127e-09	0.774119	0.833667
Testis.Leydig.cell	Testis	-1.60718e-09	2.00037e-09	0.78914	0.842641
Tongue	Muscle	-2.4359e-09	2.30368e-09	0.854834	0.905119
Thymic.SP.CD8..T.cells	T.cells	-2.95161e-09	2.19809e-09	0.910333	0.955659
Small.intestine	Other	-2.50493e-09	1.77341e-09	0.921098	0.955659
Peripheral.naive.CD4..T.cells	T.cells	-2.85204e-09	1.97811e-09	0.925321	0.955659
Conjunctiva	Other	-3.18927e-09	1.81781e-09	0.960324	0.980042
Fetal.thyroid	Thyroid	-3.46207e-09	1.91774e-09	0.964485	0.980042
Thyroid	Thyroid	-3.80695e-09	1.85189e-09	0.980095	0.987935
Stomach	Other	-5.00759e-09	1.99035e-09	0.994064	0.994064

[truncated: 10 more sheets: (K), (L), (M), (N), (O), (P), (Q), (R), (S), (T)]
