# Supplementary material for: Sex-specific genetics underlie increased chronic pain risk in women: genome-wide association studies from the UK Biobank
Source: Br J Anaesth. 2025 May 22;135(2):401–15. doi: 10.1016/j.bja.2025.04.013 (PMC12308093; doi:10.1016/j.bja.2025.04.013)
Supplement: Multimedia component 6 [file mmc6.xlsx]

## Sheet: (A)
pheno	beta_W	se_W	pval_W	padj_W	beta_M	se_M	pval_M	padj_M	stat_D	pval_D	padj_D	stat_aD
Mean.ICVF.in.cerebral.peduncle.on.FA.skeleton..right.	0.0178388	0.00382391	3.12375e-06	0.000810786	0.00133844	0.00386928	0.729414	0.916081	3.03316	0.00242011	0.903407	3.03316
Mean.ICVF.in.cerebral.peduncle.on.FA.skeleton..left.	0.0175243	0.00380161	4.08089e-06	0.000866633	0.00141875	0.00384812	0.712368	0.913209	2.97739	0.00290716	0.903407	2.97739
27680-2.0	0.0210007	0.00387452	6.0868e-08	2.84375e-05	0.00606704	0.00392981	0.122654	0.585358	2.70605	0.00680893	0.923954	2.70605
27648-2.0	0.014531	0.00377635	0.000119852	0.00848407	0.000280773	0.00385731	0.941975	0.985822	2.63985	0.00829417	0.923954	2.63985
partial_corr_25D_179_T2	0.0172813	0.00383751	6.76515e-06	0.00116186	0.00315805	0.00386634	0.414058	0.815548	2.59262	0.00952474	0.923954	2.59262
27681-2.0	0.0167284	0.00381187	1.15268e-05	0.0017951	-0.00279588	0.00384863	0.467573	0.838723	3.60436	0.000312929	0.593706	2.57207
Mean.MO.in.sagittal.stratum.on.FA.skeleton..left.	-0.0141466	0.00380736	0.000203791	0.0115774	-0.000281881	0.00383248	0.941369	0.985674	-2.5665	0.0102732	0.923954	2.5665
26863-2.0	0.0160993	0.00397625	5.1843e-05	0.00530129	0.00163379	0.00405401	0.686953	0.906463	2.54741	0.0108527	0.923954	2.54741
27272-2.0	0.0161471	0.00397471	4.89148e-05	0.00530129	0.0018151	0.00405422	0.654374	0.898658	2.52432	0.0115923	0.923954	2.52432
27283-2.0	0.0146901	0.00383493	0.000128584	0.00850269	0.00169519	0.00393219	0.666399	0.902187	2.36589	0.0179869	0.923954	2.36589
26970-2.0	-0.0294431	0.0046967	3.78153e-10	8.83366e-07	-0.0137379	0.00472946	0.00368326	0.186884	-2.35624	0.0184608	0.923954	2.35624
27401-2.0	-0.0202362	0.00449983	6.96319e-06	0.00116186	-0.00536629	0.00452551	0.235734	0.713549	-2.33002	0.0198051	0.923954	2.33002
26986-2.0	-0.0156248	0.00441852	0.000407679	0.0148659	-0.00161258	0.0044469	0.716888	0.913633	-2.23523	0.0254025	0.923954	2.23523
Volume_25014_T2	0.013847	0.0042612	0.00115953	0.0288308	0.000399689	0.00430316	0.925999	0.978744	2.2205	0.0263847	0.923954	2.2205
27684-2.0	0.0125433	0.00375138	0.000829741	0.0233527	0.000820293	0.00379983	0.829088	0.953218	2.19548	0.0281289	0.923954	2.19548
27454-2.0	0.0122868	0.00386405	0.00147829	0.0346261	0.00030637	0.00396851	0.938466	0.98363	2.16294	0.0305459	0.923954	2.16294
Volume_25013_T2	0.0151367	0.0042799	0.00040693	0.0148659	0.00206689	0.00433892	0.633827	0.892898	2.1445	0.0319925	0.923954	2.1445
27676-2.0	0.0116968	0.00385274	0.00240361	0.0452247	-0.000117641	0.00394707	0.976224	0.993231	2.14196	0.0321964	0.923954	2.09931
26836-2.0	-0.0293609	0.00493414	2.75912e-09	3.22265e-06	-0.0147276	0.00493126	0.00282783	0.174152	-2.09769	0.0359322	0.923954	2.09769
partial_corr_25D_181_T2	-0.0118484	0.00376822	0.00166965	0.0366358	0.000738483	0.0038078	0.846227	0.955811	-2.34955	0.0187962	0.923954	2.07385
26852-2.0	-0.0164788	0.00445074	0.0002146	0.0115774	-0.00332771	0.00452311	0.461922	0.834533	-2.07246	0.0382228	0.923954	2.07246
27126-2.0	0.0117004	0.00386637	0.00248266	0.0456654	-0.000321638	0.00391487	0.934523	0.983354	2.18492	0.028895	0.923954	2.068
27028-2.0	-0.0136255	0.00379272	0.000329001	0.0142324	-0.00237967	0.00390214	0.541983	0.861753	-2.06662	0.0387701	0.923954	2.06662
27248-2.0	-0.0287992	0.00492959	5.3099e-09	4.13464e-06	-0.0144341	0.00491671	0.00333512	0.185496	-2.06325	0.0390893	0.923954	2.06325
Weighted.mean.MO.in.tract.inferior.fronto.occipital.fasciculus..right.	-0.0120791	0.00381145	0.00153332	0.0351159	0.000912178	0.00385457	0.812934	0.948828	-2.39656	0.0165497	0.923954	2.06001
27576-2.0	-0.0147416	0.00431473	0.00063657	0.0188231	-0.00212632	0.0043765	0.627084	0.892898	-2.05268	0.040104	0.923954	2.05268
26590-2.0	0.0150156	0.00422286	0.000378534	0.0147461	0.00284769	0.00426309	0.504157	0.844342	2.0278	0.0425804	0.923954	2.0278
27198-2.0	0.0142563	0.00396107	0.000320802	0.0141395	0.00268365	0.00411857	0.514675	0.849668	2.02523	0.0428441	0.923954	2.02523
27460-2.0	0.014547	0.00380218	0.000131035	0.00850269	0.00378657	0.00383699	0.323736	0.77405	1.99201	0.0463696	0.923954	1.99201
27644-2.0	0.0114234	0.00380874	0.00271288	0.0480097	-0.000666281	0.00383597	0.86211	0.960367	2.23648	0.0253204	0.923954	1.98997
26874-2.0	0.0116719	0.00381427	0.00221851	0.04355	-0.000819279	0.00391545	0.834263	0.953443	2.28517	0.0223028	0.923954	1.98541
26903-2.0	-0.0225879	0.00475346	2.04245e-06	0.000596396	-0.0092262	0.00476901	0.0530648	0.474287	-1.98438	0.047213	0.923954	1.98438
27689-2.0	0.010964	0.00384901	0.00440095	0.0655868	-0.000136311	0.00391546	0.972229	0.992243	2.02172	0.0432049	0.923954	1.97207
Volume_Grey_Matter_25876_T2	0.0145063	0.00421121	0.000573972	0.0181189	0.0026553	0.00434527	0.541161	0.861726	1.9585	0.0501716	0.923954	1.9585
26886-2.0	0.0112286	0.00394267	0.00440859	0.0655868	0.000181387	0.00405688	0.964339	0.988024	1.9528	0.050843	0.923954	1.9528
27264-2.0	-0.0163975	0.00445999	0.000237588	0.0115774	-0.00404428	0.00452438	0.371403	0.792326	-1.94444	0.051842	0.923954	1.94444
Weighted.mean.MO.in.tract.inferior.fronto.occipital.fasciculus..left.	-0.013646	0.00382133	0.000357235	0.0147461	0.00307844	0.00387353	0.426783	0.820614	-3.07366	0.00211452	0.903407	1.94213
27692-2.0	0.0122488	0.0038544	0.00148791	0.0346261	0.00157615	0.0039323	0.68856	0.907719	1.93827	0.0525907	0.923954	1.93827
Mean.L1.in.sagittal.stratum.on.FA.skeleton..left.	-0.0161535	0.00426621	0.00015373	0.00945033	-0.00435245	0.00437859	0.320232	0.771472	-1.93038	0.0535602	0.923954	1.93038
partial_corr_25D_5_T2	-0.0106472	0.00375388	0.00457247	0.0667581	-0.000354263	0.00379209	0.925571	0.978744	-1.92901	0.0537296	0.923954	1.92901
27295-2.0	0.010984	0.00394124	0.00533048	0.074166	-9.20062e-05	0.00405201	0.981885	0.993797	1.95945	0.0500605	0.923954	1.92689
partial_corr_25D_69_T2	0.0130305	0.00376351	0.000537712	0.0174458	0.00279078	0.00379	0.461533	0.834533	1.91713	0.055222	0.923954	1.91713
27549-2.0	-0.015204	0.00449592	0.000722997	0.0211115	-0.00300046	0.00452019	0.506839	0.844734	-1.91416	0.0555996	0.923954	1.91416
partial_corr_25D_37_T2	0.0160269	0.00378611	2.32509e-05	0.00285864	0.00581617	0.00381496	0.127397	0.590475	1.89974	0.0574672	0.923954	1.89974
Volume_Grey_Matter_25890_T2	0.0153459	0.00429944	0.000359605	0.0147461	0.00357736	0.00453365	0.430091	0.820614	1.88352	0.0596296	0.923954	1.88352
27649-2.0	0.0145904	0.00396884	0.000237892	0.0115774	0.0039956	0.00404654	0.323464	0.77405	1.86924	0.0615899	0.923954	1.86924
26884-2.0	0.019377	0.00392415	8.02098e-07	0.000312283	0.00905461	0.00396956	0.0225679	0.367472	1.8493	0.0644151	0.923954	1.8493
26924-2.0	-0.0106251	0.00404401	0.0086178	0.101162	-9.53233e-05	0.00405942	0.981266	0.993611	-1.83765	0.0661139	0.923954	1.83765
Mean.OD.in.sagittal.stratum.on.FA.skeleton..left.	0.0126581	0.0040036	0.00157313	0.0356779	-0.00229376	0.00399923	0.566285	0.879175	2.64221	0.00823676	0.923954	1.83153
27289-2.0	0.0150498	0.00392842	0.000128379	0.00850269	0.00482726	0.00401075	0.228779	0.710676	1.82085	0.0686298	0.923954	1.82085
27268-2.0	0.0118984	0.00393939	0.0025308	0.046187	0.00173892	0.00403976	0.666876	0.902187	1.80051	0.0717794	0.923954	1.80051
26859-2.0	0.0116672	0.00393964	0.00306863	0.0508392	0.00151646	0.00403673	0.707173	0.911854	1.79959	0.0719254	0.923954	1.79959
27588-2.0	-0.0261179	0.00457881	1.20178e-08	7.01839e-06	-0.0144985	0.00461452	0.00168306	0.145616	-1.78741	0.073872	0.923954	1.78741
27191-2.0	0.0136572	0.00392428	0.000503155	0.016791	0.00367495	0.00403402	0.362322	0.7915	1.7737	0.0761125	0.923954	1.7737
27697-2.0	0.0100904	0.00388681	0.00944343	0.108137	0.000284097	0.00398719	0.943198	0.985822	1.76112	0.0782186	0.923954	1.76112
26766-2.0	0.0100286	0.00377368	0.00788393	0.0954242	0.000540438	0.00386738	0.888866	0.970276	1.75595	0.0790972	0.923954	1.75595
27310-2.0	-0.0221166	0.00479502	4.02795e-06	0.000866633	-0.0102136	0.00479449	0.0331715	0.414523	-1.7554	0.0791917	0.923954	1.7554
27453-2.0	0.00961184	0.00377207	0.0108437	0.116732	0.000238473	0.0038077	0.950063	0.985939	1.74884	0.0803191	0.923954	1.74884
Volume_Grey_Matter_25891_T2	0.0127472	0.00431411	0.00313613	0.0513733	0.00189114	0.00446863	0.672156	0.904468	1.74779	0.0805008	0.923954	1.74779
partial_corr_25D_16_T2	-0.00972114	0.00376383	0.00981454	0.110757	-0.000437126	0.00379864	0.908388	0.975182	-1.73613	0.082541	0.923954	1.73613
27426-2.0	0.0103724	0.0037903	0.00621889	0.0820753	-0.00102584	0.00390057	0.792558	0.936951	2.09572	0.0361069	0.923954	1.71849
27456-2.0	0.0111593	0.00396127	0.00485511	0.0695329	0.00138233	0.0041006	0.736045	0.918726	1.71482	0.086378	0.923954	1.71482
27353-2.0	-0.011779	0.00423889	0.00546617	0.0751116	-0.00155841	0.0042281	0.712445	0.913209	-1.7071	0.087803	0.923954	1.7071
26856-2.0	0.0115915	0.00394355	0.00329615	0.0531021	0.00194441	0.00408126	0.633783	0.892898	1.69986	0.0891567	0.923954	1.69986
26517-2.0	0.0144856	0.00544656	0.00783565	0.0953338	0.0012309	0.0055818	0.82547	0.953218	1.69958	0.0892096	0.923954	1.69958
27458-2.0	0.0142297	0.00386846	0.00023589	0.0115774	0.00492147	0.0039011	0.207136	0.687314	1.69427	0.0902133	0.923954	1.69427
26781-2.0	0.0117859	0.00397041	0.0030001	0.0508392	0.00209715	0.00413066	0.611672	0.887262	1.69105	0.0908281	0.923954	1.69105
26880-2.0	0.0139773	0.00392049	0.000365248	0.0147461	0.00450462	0.00401051	0.261376	0.728353	1.689	0.0912193	0.923954	1.689
27536-2.0	-0.0148685	0.00402028	0.000218111	0.0115774	-0.00523501	0.0040574	0.196997	0.679725	-1.68658	0.0916841	0.923954	1.68658
27196-2.0	0.0145533	0.00394411	0.000225501	0.0115774	0.00512738	0.00403304	0.203635	0.684858	1.67096	0.09473	0.923954	1.67096
27123-2.0	0.011088	0.00393839	0.00488159	0.0695329	0.00164215	0.00406935	0.686558	0.906463	1.66796	0.0953233	0.923954	1.66796
26957-2.0	-0.0103714	0.00409416	0.0113166	0.119464	0.000753391	0.00407829	0.853443	0.957453	-1.9251	0.0542163	0.923954	1.66436
27293-2.0	0.0186938	0.00392832	1.97454e-06	0.000596396	0.00943613	0.00396981	0.0174736	0.343189	1.65763	0.0973925	0.923954	1.65763
27686-2.0	0.0095779	0.00378825	0.0114757	0.119675	0.000623897	0.00386083	0.871627	0.964488	1.6554	0.0978427	0.923954	1.6554
Mean.FA.in.sagittal.stratum.on.FA.skeleton..left.	-0.0099836	0.00388046	0.0101021	0.11266	0.00088831	0.00390429	0.820023	0.951601	-1.97503	0.0482645	0.923954	1.65228
27464-2.0	0.013017	0.00380291	0.00062198	0.018708	0.00404892	0.00388247	0.297032	0.762184	1.65015	0.098912	0.923954	1.65015
partial_corr_25D_187_T2	-0.0107145	0.00376238	0.0044108	0.0655868	0.00192355	0.00378822	0.611625	0.887262	-2.36708	0.0179292	0.923954	1.64653
26773-2.0	0.010019	0.00380542	0.00848064	0.100054	0.00104065	0.00391714	0.790501	0.936951	1.644	0.100175	0.923954	1.644
26779-2.0	0.0139326	0.00394426	0.00041365	0.0148659	0.00465912	0.004033	0.248015	0.719016	1.64391	0.100196	0.923954	1.64391
26722-2.0	-0.0140761	0.00411375	0.000624667	0.018708	-0.00452239	0.00413167	0.273731	0.740089	-1.6386	0.101296	0.923954	1.6386
partial_corr_25D_97_T2	0.0105603	0.00376064	0.00499267	0.0702583	0.00181893	0.00379239	0.631504	0.892898	1.6367	0.101693	0.923954	1.6367
Weighted.mean.L1.in.tract.inferior.fronto.occipital.fasciculus..left.	-0.0115781	0.00408569	0.00460862	0.066868	-0.00201473	0.00418215	0.629997	0.892898	-1.6357	0.101903	0.923954	1.6357
partial_corr_25D_144_T2	0.0144909	0.00390544	0.00020798	0.0115774	0.00544748	0.00393563	0.166344	0.630813	1.63106	0.102878	0.923954	1.63106
26735-2.0	-0.0182477	0.00473871	0.000118455	0.00848407	-0.00730362	0.00477296	0.125997	0.586638	-1.62718	0.103699	0.923954	1.62718
27683-2.0	0.0108287	0.00381588	0.00455126	0.0667581	0.00201914	0.00386056	0.600973	0.8863	1.62295	0.104601	0.923954	1.62295
27580-2.0	-0.0117755	0.00423621	0.00545053	0.0751116	-0.0020193	0.00428234	0.637265	0.892898	-1.61965	0.105307	0.923954	1.61965
27276-2.0	0.0113731	0.0037726	0.00257894	0.0467009	-0.00271796	0.00382813	0.477721	0.843177	2.62175	0.00874787	0.923954	1.61036
26594-2.0	0.0108787	0.00441907	0.0138416	0.130452	-0.000697704	0.00454652	0.87804	0.96477	1.82586	0.0678719	0.923954	1.60577
27155-2.0	-0.020504	0.00476579	1.70567e-05	0.00234379	-0.0096786	0.00477592	0.0427349	0.439835	-1.60447	0.10861	0.923954	1.60447
26823-2.0	-0.0129852	0.00414888	0.00175411	0.0375927	-0.00358924	0.00413706	0.385643	0.801237	-1.60366	0.108789	0.923954	1.60366
Volume_Grey_Matter_25883_T2	0.00894849	0.0039043	0.0219281	0.174826	-4.40115e-05	0.00396512	0.991144	0.997747	1.616	0.106095	0.923954	1.60018
26783-2.0	0.015298	0.00392734	9.87141e-05	0.00795159	0.00639199	0.00395919	0.106456	0.569285	1.59701	0.110263	0.923954	1.59701
27671-2.0	0.0130833	0.00381826	0.000613768	0.018708	0.00443837	0.00385682	0.249847	0.720711	1.5929	0.111183	0.923954	1.5929
26606-2.0	0.0106454	0.00397433	0.00740623	0.0910577	-0.00168836	0.00401883	0.674411	0.904901	2.18215	0.0290985	0.923954	1.58472
Mean.ISOVF.in.anterior.limb.of.internal.capsule.on.FA.skeleton..right.	0.0105894	0.00413821	0.0105136	0.115304	0.00127893	0.00417342	0.75927	0.924179	1.58415	0.113159	0.923954	1.58415
27200-2.0	0.014951	0.00393292	0.000144653	0.00913268	0.00615038	0.0039581	0.120246	0.585197	1.57722	0.114745	0.923954	1.57722
26866-2.0	0.0113892	0.00384343	0.00305064	0.0508392	0.00276778	0.00388794	0.47655	0.843177	1.57699	0.114797	0.923954	1.57699
27698-2.0	0.00897955	0.00380585	0.0183226	0.158524	0.000445562	0.00385416	0.907967	0.975178	1.57554	0.115132	0.923954	1.57554
partial_corr_25D_9_T2	0.0111986	0.00377229	0.00299791	0.0508392	0.00276344	0.00381047	0.468331	0.838723	1.57317	0.115678	0.923954	1.57317
27695-2.0	0.0132335	0.00381691	0.000528307	0.017382	0.00466894	0.00389211	0.230325	0.711692	1.57109	0.116163	0.923954	1.57109
Weighted.mean.L1.in.tract.inferior.fronto.occipital.fasciculus..right.	-0.0114466	0.00414413	0.00575256	0.0776334	0.00228292	0.00415188	0.582432	0.882419	-2.34047	0.0192596	0.923954	1.56213
27388-2.0	-0.0155666	0.00402	0.000108486	0.00834316	-0.00667057	0.00406289	0.100656	0.557184	-1.55646	0.119599	0.923954	1.55646
26618-2.0	0.0103677	0.00434154	0.0169577	0.150346	-0.000719074	0.00443304	0.871145	0.964488	1.78677	0.0739748	0.923954	1.55499
27275-2.0	0.0116602	0.00383925	0.0023947	0.0452247	0.0031837	0.00388483	0.412508	0.815548	1.55194	0.120677	0.923954	1.55194
26559-2.0	0.0138519	0.00417413	0.000908153	0.0245903	0.00471056	0.00421321	0.263574	0.730379	1.54132	0.123238	0.923954	1.54132
Mean.MO.in.uncinate.fasciculus.on.FA.skeleton..right.	-0.00922184	0.00378133	0.0147536	0.136764	-0.000927497	0.00383414	0.808859	0.947461	-1.54025	0.123501	0.923954	1.54025
26610-2.0	0.0101715	0.00448531	0.0233657	0.181941	0.000317856	0.00457773	0.944644	0.985939	1.5375	0.12417	0.923954	1.5375
Weighted.mean.OD.in.tract.anterior.thalamic.radiation..left.	0.00868711	0.00396237	0.0283729	0.200239	-8.7702e-05	0.0039892	0.98246	0.993949	1.56062	0.118614	0.923954	1.52942
27422-2.0	0.00845797	0.00380081	0.026082	0.1922	0.000217697	0.00383249	0.954703	0.985939	1.52665	0.126847	0.923954	1.52665
27623-2.0	-0.0149909	0.00449328	0.000852004	0.0236938	-0.00532627	0.00445952	0.232365	0.712342	-1.52665	0.126848	0.923954	1.52665
27115-2.0	0.00851517	0.00385819	0.0273332	0.197679	0.000123668	0.00392191	0.974845	0.993231	1.5253	0.127184	0.923954	1.5253
27125-2.0	0.00854263	0.00382227	0.0254413	0.190483	0.000310893	0.00389109	0.936319	0.983472	1.50919	0.131249	0.925236	1.50919
Weighted.mean.MO.in.tract.uncinate.fasciculus..right.	-0.0111843	0.00378627	0.00314486	0.0513733	-0.00310218	0.00382256	0.417072	0.817446	-1.50216	0.133056	0.925757	1.50216
27643-2.0	0.0106316	0.00386175	0.00591461	0.0789516	-0.00238794	0.00390159	0.540523	0.861726	2.37168	0.0177075	0.923954	1.50169
26504-2.0	-0.00922699	0.00410773	0.0247091	0.188629	-0.000434642	0.00426652	0.91886	0.978744	-1.48455	0.137662	0.929418	1.48455
26616-2.0	0.0122611	0.00401829	0.00228412	0.0444643	0.00373707	0.00411337	0.363625	0.792326	1.48235	0.138247	0.930674	1.48235
27081-2.0	0.0128024	0.0039399	0.00116014	0.0288308	0.00445005	0.00406544	0.273715	0.740089	1.47533	0.140125	0.935234	1.47533
26605-2.0	0.00856717	0.00384088	0.0257341	0.190764	-0.000517717	0.00389602	0.894288	0.971202	1.66057	0.0968001	0.923954	1.47131
27584-2.0	-0.0136283	0.00442169	0.00206058	0.0414958	-0.00437163	0.0044779	0.328955	0.780217	-1.47092	0.141313	0.937801	1.47092
27294-2.0	0.0107818	0.00398583	0.00684115	0.0878073	-0.00237948	0.00409427	0.561136	0.876799	2.30333	0.0212602	0.923954	1.47047
Mean.ICVF.in.cingulum.hippocampus.on.FA.skeleton..right.	0.0117524	0.00394138	0.00287225	0.0497006	0.00347463	0.00403593	0.389299	0.801237	1.46738	0.142274	0.938459	1.46738
27610-2.0	-0.012168	0.00406861	0.00278999	0.0490031	0.00369251	0.00410181	0.368027	0.792326	-2.74526	0.00604629	0.923954	1.467
Volume_Grey_Matter_25860_T2	0.00932844	0.00417857	0.0256066	0.190764	-0.000671632	0.00419593	0.872831	0.964488	1.68872	0.0912723	0.923954	1.46189
27100-2.0	0.00836646	0.00380113	0.0277549	0.198882	-0.000492162	0.00382706	0.897676	0.972209	1.64232	0.100524	0.923954	1.45983
partial_corr_25D_13_T2	0.0125466	0.00377392	0.000888709	0.0244238	0.0047474	0.00379825	0.211367	0.692502	1.4566	0.145227	0.938459	1.4566
partial_corr_25D_100_T2	-0.011241	0.00379194	0.00303931	0.0508392	0.00339449	0.00382731	0.375147	0.795205	-2.71647	0.00659829	0.923954	1.45637
27724-2.0	-0.0107283	0.00435306	0.0137351	0.130452	-0.00172893	0.00440278	0.694557	0.908333	-1.45352	0.146079	0.938459	1.45352
26867-2.0	0.013251	0.00376765	0.000438234	0.0155108	-0.0054605	0.00384403	0.155488	0.617244	3.47634	0.00050831	0.593706	1.44737
26560-2.0	0.0122637	0.00425963	0.00399679	0.0618311	0.00345589	0.00437026	0.429094	0.820614	1.44326	0.148948	0.938459	1.44326
27122-2.0	0.00916446	0.00390747	0.0190271	0.160979	-0.00113066	0.00400933	0.777944	0.930982	1.83891	0.0659281	0.923954	1.435
26751-2.0	-0.0091573	0.00436234	0.0358258	0.238097	0.000318066	0.00441243	0.942536	0.985822	-1.5271	0.126735	0.923954	1.42458
27291-2.0	0.0122666	0.0039345	0.00182759	0.0388113	0.00422589	0.00406256	0.29827	0.763134	1.42176	0.155097	0.950935	1.42176
partial_corr_25D_150_T2	0.0118438	0.00382473	0.00196252	0.0402145	0.00415156	0.00384685	0.280519	0.744649	1.41802	0.156185	0.951914	1.41802
27658-2.0	0.00983926	0.003929	0.0122859	0.124115	-0.00187203	0.00402203	0.641624	0.895249	2.08289	0.0372612	0.923954	1.417
27652-2.0	0.0096156	0.00386119	0.0127784	0.125243	-0.00184712	0.00391888	0.637409	0.892898	2.08356	0.0371998	0.923954	1.41207
27736-2.0	-0.0183309	0.00460377	6.88847e-05	0.0059598	-0.00914643	0.00463588	0.0485264	0.458005	-1.40577	0.159794	0.95577	1.40577
Mean.L1.in.sagittal.stratum.on.FA.skeleton..right.	-0.00950443	0.00423918	0.0249796	0.189486	-0.000937796	0.00438154	0.830525	0.953218	-1.40515	0.159977	0.95577	1.40515
partial_corr_25D_32_T2	-0.0133132	0.00382448	0.000501516	0.016791	-0.00570602	0.0038584	0.139209	0.610684	-1.40027	0.161434	0.95746	1.40027
27258-2.0	-0.0146723	0.00467969	0.00172151	0.0372357	-0.0054097	0.00470649	0.250412	0.720711	-1.39559	0.162838	0.95746	1.39559
27748-2.0	0.00920891	0.0039983	0.0212869	0.173262	-0.00127089	0.00408503	0.755724	0.924179	1.83338	0.0667459	0.923954	1.38871
27301-2.0	0.0110632	0.00385884	0.00415246	0.0638167	-0.00348765	0.00389736	0.370875	0.792326	2.65307	0.00797622	0.923954	1.38126
26774-2.0	0.0112896	0.0039031	0.0038301	0.059993	0.0036277	0.00399938	0.364393	0.792326	1.37107	0.170355	0.970846	1.37107
27009-2.0	-0.00770639	0.00378121	0.0415678	0.248377	-0.000309135	0.00385515	0.93609	0.983472	-1.36987	0.170728	0.970846	1.36987
27083-2.0	0.00772125	0.00383527	0.0441169	0.255092	0.000278464	0.00389305	0.942979	0.985822	1.36193	0.173221	0.970846	1.36193
Weighted.mean.ICVF.in.tract.parahippocampal.part.of.cingulum..left.	0.00772011	0.00389313	0.0473928	0.266129	0.000326642	0.0039323	0.9338	0.983036	1.33613	0.181506	0.970846	1.33613
27429-2.0	0.014592	0.00392843	0.000204705	0.0115774	0.00715025	0.00395077	0.0703499	0.510365	1.3357	0.181649	0.970846	1.3357
26919-2.0	-0.0103289	0.00451274	0.0221091	0.17567	-0.00183673	0.00453249	0.685312	0.906463	-1.32774	0.184264	0.970846	1.32774
26851-2.0	-0.0144531	0.0048453	0.00286191	0.0497006	-0.00532653	0.00488644	0.275711	0.741152	-1.32626	0.184755	0.970846	1.32626
27654-2.0	0.0137359	0.00388558	0.000409409	0.0148659	0.00638209	0.00396906	0.107874	0.569285	1.32396	0.185515	0.970846	1.32396
Volume_Grey_Matter_25880_T2	0.0124851	0.00402406	0.0019233	0.0401146	0.00498486	0.00403237	0.216408	0.698244	1.31659	0.187977	0.970846	1.31659
Volume_Grey_Matter_25877_T2	0.00902298	0.00416373	0.0302546	0.211601	0.00117567	0.00427531	0.78333	0.934421	1.31494	0.188532	0.970846	1.31494
27116-2.0	0.0101954	0.00389771	0.00891613	0.103622	0.00289247	0.00395882	0.465016	0.836576	1.31453	0.188668	0.970846	1.31453
26907-2.0	0.0116144	0.00418485	0.00552408	0.0754635	0.0038003	0.00424931	0.371165	0.792326	1.31021	0.190124	0.970846	1.31021
partial_corr_25D_108_T2	-0.0134734	0.0037893	0.000378753	0.0147461	-0.00641449	0.00383629	0.0945438	0.543725	-1.30909	0.190504	0.970846	1.30909
26846-2.0	-0.0137846	0.00468887	0.0032909	0.0531021	-0.00516513	0.00471489	0.273326	0.740089	-1.29626	0.194885	0.970846	1.29626
27440-2.0	0.00976257	0.00388859	0.0120688	0.124115	0.00259297	0.00396533	0.513184	0.849608	1.29093	0.196728	0.970846	1.29093
Weighted.mean.ICVF.in.tract.acoustic.radiation..left.	0.00807723	0.00389427	0.0380917	0.243121	0.000943455	0.00392327	0.809965	0.947461	1.29051	0.196873	0.970846	1.29051
27070-2.0	-0.0127617	0.0041935	0.00234648	0.0449292	-0.00512246	0.00418369	0.220833	0.702922	-1.28964	0.197175	0.970846	1.28964
27179-2.0	0.0112551	0.0039534	0.00442293	0.0655868	0.00399128	0.0040162	0.320346	0.771472	1.28893	0.197423	0.970846	1.28893
27617-2.0	-0.0152372	0.00420328	0.000290276	0.0132958	-0.00751362	0.00427242	0.0786692	0.532005	-1.28867	0.197512	0.970846	1.28867
27427-2.0	0.0102948	0.0039637	0.00941021	0.108137	0.00301337	0.00403098	0.454747	0.830405	1.288	0.197748	0.970846	1.288
27618-2.0	-0.00843367	0.00402649	0.0362358	0.239793	0.00107107	0.00406624	0.792244	0.936951	-1.66094	0.096725	0.923954	1.28661
Mean.OD.in.uncinate.fasciculus.on.FA.skeleton..right.	0.00961844	0.00384724	0.0124315	0.124549	-0.00262204	0.00387891	0.499072	0.844342	2.24051	0.0250578	0.923954	1.28063
Mean.FA.in.corticospinal.tract.on.FA.skeleton..right.	0.00708646	0.00389768	0.0690741	0.327152	-0.000192486	0.00385577	0.960186	0.985939	1.32765	0.184295	0.970846	1.25743
Volume_Grey_Matter_25881_T2	0.0126307	0.00406393	0.00188864	0.0397466	0.00538524	0.00409206	0.188196	0.669038	1.25633	0.208997	0.970846	1.25633
27192-2.0	0.00792618	0.00381084	0.0375589	0.240614	0.00110614	0.00387771	0.775454	0.930863	1.25441	0.209691	0.970846	1.25441
27455-2.0	0.00807698	0.00391394	0.0390764	0.245656	-0.0010615	0.00402484	0.791987	0.936951	1.62777	0.103574	0.923954	1.24961
partial_corr_25D_152_T2	-0.00790278	0.00378384	0.0367716	0.240614	-0.00120629	0.00380732	0.751375	0.923023	-1.24753	0.212202	0.970846	1.24753
27471-2.0	0.0125726	0.00385159	0.00110103	0.0282638	0.0057883	0.00391429	0.139235	0.610684	1.23543	0.216672	0.970846	1.23543
27366-2.0	-0.0141898	0.00444342	0.00141007	0.0336114	-0.00638247	0.00450162	0.156275	0.617244	-1.23432	0.217084	0.970846	1.23432
26873-2.0	0.0078617	0.00389144	0.043383	0.253991	-0.000997709	0.00397738	0.801939	0.944218	1.59215	0.111351	0.923954	1.23355
27470-2.0	0.0141772	0.00385387	0.00023563	0.0115774	0.00738117	0.00395697	0.0621596	0.49222	1.23036	0.218561	0.970846	1.23036
27660-2.0	0.00861418	0.00387852	0.0263727	0.193731	-0.00184288	0.00396118	0.641773	0.895249	1.88626	0.0592601	0.923954	1.22142
Mean.MO.in.posterior.thalamic.radiation.on.FA.skeleton..left.	-0.00824814	0.00384918	0.0321502	0.220243	0.00152638	0.00394942	0.699148	0.909962	-1.77238	0.076331	0.923954	1.21884
27639-2.0	0.0122014	0.00398504	0.00220567	0.04355	0.0052606	0.0041007	0.199572	0.679725	1.21384	0.224808	0.970846	1.21384
27571-2.0	-0.0108121	0.00407556	0.00799216	0.0956192	-0.00380706	0.00409525	0.352585	0.791324	-1.21244	0.225344	0.970846	1.21244
Mean.L1.in.uncinate.fasciculus.on.FA.skeleton..right.	-0.00806125	0.00393359	0.0404541	0.247775	-0.00127171	0.00400883	0.751078	0.923023	-1.20888	0.226709	0.970846	1.20888
27314-2.0	0.0112792	0.00408602	0.00578263	0.0776334	0.00424528	0.00414461	0.305723	0.769252	1.20856	0.226832	0.970846	1.20856
Weighted.mean.ICVF.in.tract.medial.lemniscus..right.	0.00933323	0.00425335	0.0282344	0.200239	0.00206255	0.00427007	0.629088	0.892898	1.20635	0.227681	0.970846	1.20635
26762-2.0	0.0109183	0.00394961	0.00571281	0.0775879	0.0041368	0.00400555	0.301737	0.766983	1.20554	0.227995	0.970846	1.20554
27650-2.0	0.00763519	0.00391761	0.0513294	0.275645	-0.000883696	0.004003	0.825285	0.953218	1.52095	0.128273	0.923954	1.2054
Volume_Grey_Matter_25792_T2	0.00839007	0.00402832	0.0372966	0.240614	-0.00156733	0.00399543	0.694859	0.908333	1.75501	0.0792573	0.923954	1.20252
Mean.ICVF.in.cingulum.hippocampus.on.FA.skeleton..left.	0.0101689	0.00392138	0.00952209	0.108417	0.00345681	0.00397524	0.384547	0.801237	1.20205	0.229343	0.970846	1.20205
27678-2.0	0.0107555	0.00395765	0.00658566	0.0859447	0.00395607	0.00406266	0.330198	0.780217	1.19884	0.230591	0.970846	1.19884
27404-2.0	0.00778197	0.00377384	0.039225	0.245656	0.00136866	0.0038206	0.720177	0.913633	1.19424	0.232383	0.970846	1.19424
27171-2.0	-0.00749029	0.00435061	0.0851602	0.359286	0.000121184	0.00439344	0.977995	0.993611	-1.23102	0.218314	0.970846	1.19182
27413-2.0	0.00644088	0.00379804	0.089946	0.366052	-8.15564e-06	0.0038428	0.998307	0.99959	1.19361	0.232632	0.970846	1.19059
26591-2.0	0.0113617	0.0042299	0.00724205	0.0895102	0.00413642	0.00435338	0.342052	0.784413	1.19034	0.233915	0.970846	1.19034
27397-2.0	-0.00803132	0.00394486	0.0417861	0.248377	0.00139	0.00395264	0.725097	0.914585	-1.68709	0.0915866	0.923954	1.18927
27284-2.0	0.00732416	0.00390667	0.0608509	0.301056	0.000674627	0.00400684	0.866296	0.962735	1.18823	0.234741	0.970846	1.18823
DMN_x_SMN	-0.00992591	0.00374577	0.00806378	0.0956192	-0.00360998	0.00377845	0.339392	0.784413	-1.1871	0.235188	0.970846	1.1871
27591-2.0	-0.00874142	0.00428769	0.0415028	0.248377	-0.00156031	0.00427281	0.714991	0.913633	-1.18633	0.23549	0.970846	1.18633
27355-2.0	-0.00727014	0.00415211	0.0799838	0.350548	-0.000270485	0.00419855	0.948634	0.985939	-1.1854	0.23586	0.970846	1.1854
26775-2.0	0.00811269	0.00381081	0.0332892	0.226057	0.00167244	0.00387733	0.666232	0.902187	1.18462	0.236166	0.970846	1.18462
26675-2.0	0.0128316	0.00439863	0.00353978	0.0562513	0.0054693	0.00439196	0.21305	0.692668	1.18443	0.236242	0.970846	1.18443
Weighted.mean.OD.in.tract.superior.longitudinal.fasciculus..right.	0.00840063	0.00414196	0.0425679	0.251414	-0.00142724	0.00419126	0.733466	0.9187	1.66784	0.0953479	0.923954	1.18342
26980-2.0	-0.0110762	0.00464137	0.0170318	0.150346	-0.00327466	0.00469139	0.485184	0.843177	-1.18217	0.237139	0.970846	1.18217
Mean.OD.in.splenium.of.corpus.callosum.on.FA.skeleton	0.00917875	0.00387617	0.0179032	0.155472	0.00266777	0.00391466	0.495582	0.844342	1.18188	0.237254	0.970846	1.18188
Weighted.mean.ICVF.in.tract.parahippocampal.part.of.cingulum..right.	0.00672702	0.00390658	0.0851044	0.359286	0.000102565	0.00402023	0.979647	0.993611	1.18174	0.237309	0.970846	1.18174
Weighted.mean.OD.in.tract.anterior.thalamic.radiation..right.	0.0100275	0.00406196	0.0135791	0.130452	-0.00318217	0.00413127	0.441161	0.825264	2.28	0.0226074	0.923954	1.18151
26839-2.0	-0.00745479	0.00415129	0.0725592	0.333658	0.000501636	0.00417814	0.904436	0.97277	-1.35088	0.176735	0.970846	1.18054
27349-2.0	-0.00833325	0.00411315	0.04279	0.251782	-0.00147147	0.00412711	0.721446	0.914205	-1.17763	0.238942	0.971628	1.17763
26864-2.0	0.00954459	0.0038075	0.0121986	0.124115	0.00318344	0.00388719	0.41283	0.815548	1.16906	0.24238	0.971628	1.16906
Mean.OD.in.cerebral.peduncle.on.FA.skeleton..right.	0.00888015	0.00403026	0.027591	0.19844	0.00221381	0.00403511	0.583268	0.883028	1.1689	0.242444	0.971628	1.1689
Weighted.mean.ISOVF.in.tract.forceps.major	-0.00679294	0.00385588	0.0781476	0.345667	-0.00036651	0.00392826	0.925666	0.978744	-1.1675	0.24301	0.971628	1.1675
Mean.ICVF.in.anterior.limb.of.internal.capsule.on.FA.skeleton..left.	0.0074722	0.0039822	0.0606283	0.301056	0.000847068	0.00404592	0.834169	0.953443	1.16703	0.243198	0.971628	1.16703
26686-2.0	0.0110006	0.00476959	0.0211072	0.1724	0.00308635	0.00485254	0.524772	0.854169	1.16316	0.244764	0.973241	1.16316
27682-2.0	0.0122527	0.00379792	0.00125851	0.0309461	0.00599266	0.00384014	0.118665	0.57992	1.15906	0.246434	0.973241	1.15906
27034-2.0	-0.00819296	0.00393291	0.037259	0.240614	-0.00141854	0.00433497	0.743499	0.918726	-1.15739	0.247112	0.973241	1.15739
26697-2.0	0.00858014	0.00434567	0.0483616	0.268344	0.00138439	0.00445035	0.75575	0.924179	1.15684	0.247337	0.973241	1.15684
26882-2.0	0.0101231	0.00393366	0.0100823	0.11266	0.00358161	0.00406368	0.378137	0.797948	1.15662	0.247426	0.973241	1.15662
26993-2.0	-0.00919966	0.0038134	0.0158627	0.144184	-0.00289728	0.00389298	0.456753	0.831625	-1.1565	0.247477	0.973241	1.1565
partial_corr_25D_41_T2	0.00773336	0.00374947	0.0391829	0.245656	-0.00157886	0.00378107	0.676271	0.905312	1.74879	0.0803268	0.923954	1.15579
27251-2.0	-0.00689928	0.00415641	0.0969624	0.373808	-9.82597e-05	0.0041866	0.981276	0.993611	-1.15282	0.248982	0.975471	1.15282
27269-2.0	0.0087987	0.00378539	0.0201242	0.167019	-0.00261565	0.00383184	0.494869	0.844342	2.11915	0.0340781	0.923954	1.14792
Weighted.mean.ICVF.in.tract.corticospinal.tract..right.	0.00633569	0.00384284	0.0992393	0.376545	9.83339e-05	0.00387456	0.979753	0.993611	1.14299	0.253044	0.975559	1.14299
26513-2.0	0.0095225	0.00386067	0.0136587	0.130452	0.00323388	0.00392849	0.41042	0.815548	1.14173	0.253567	0.975559	1.14173
26624-2.0	-0.00790679	0.00396564	0.0461976	0.261936	-0.00145968	0.00402074	0.716585	0.913633	-1.14161	0.253614	0.975559	1.14161
Mean.ISOVF.in.posterior.thalamic.radiation.on.FA.skeleton..left.	-0.00681675	0.00404363	0.0918648	0.369993	0.000260205	0.00410524	0.949462	0.985939	-1.22815	0.219391	0.970846	1.13784
27197-2.0	-0.0102283	0.00385187	0.00793324	0.095526	0.00397493	0.00392237	0.310892	0.769252	-2.58361	0.00977723	0.923954	1.13751
27537-2.0	0.00775747	0.00422438	0.0663336	0.320818	-0.00092252	0.00428276	0.829457	0.953218	1.44291	0.149045	0.938459	1.1362
Weighted.mean.L3.in.tract.parahippocampal.part.of.cingulum..right.	-0.00756926	0.00382942	0.0481127	0.268189	-0.00136691	0.00389489	0.725633	0.914585	-1.13552	0.256157	0.978058	1.13552
Mean.OD.in.posterior.thalamic.radiation.on.FA.skeleton..left.	0.00655212	0.0038939	0.0924706	0.370062	0.000268758	0.00393283	0.945519	0.985939	1.13533	0.256238	0.978058	1.13533
26602-2.0	0.0085486	0.0043732	0.050637	0.274846	-0.00145483	0.00450039	0.746499	0.920685	1.59412	0.11091	0.923954	1.13044
Weighted.mean.MD.in.tract.inferior.fronto.occipital.fasciculus..right.	-0.00699534	0.00406312	0.0851596	0.359286	0.000476879	0.00409928	0.907391	0.975007	-1.29462	0.195451	0.970846	1.12938
27354-2.0	-0.00744531	0.00426655	0.0810072	0.351081	0.00060979	0.00430532	0.88737	0.969549	-1.32894	0.183867	0.970846	1.12773
Volume_Grey_Matter_25865_T2	-0.00868413	0.00462995	0.0607325	0.301056	-0.00133754	0.00459134	0.770814	0.930073	-1.12669	0.259872	0.979063	1.12669
partial_corr_25D_62_T2	0.00792497	0.00377634	0.0358776	0.238097	0.00191715	0.00378924	0.612906	0.887631	1.12302	0.261427	0.979063	1.12302
26789-2.0	-0.00993224	0.00410698	0.0156068	0.142412	-0.00340833	0.00411686	0.407749	0.815548	-1.12188	0.261912	0.979063	1.12188
Mean.ISOVF.in.pontine.crossing.tract.on.FA.skeleton	-0.00815212	0.0038398	0.0337725	0.228013	-0.00206059	0.00388358	0.595715	0.886072	-1.11539	0.264683	0.979063	1.11539
Mean.OD.in.uncinate.fasciculus.on.FA.skeleton..left.	0.00819189	0.00392443	0.0368756	0.240614	-0.00200444	0.00393201	0.610219	0.887262	1.83541	0.066445	0.923954	1.11378
Mean.L2.in.sagittal.stratum.on.FA.skeleton..left.	0.00746538	0.00396156	0.0595319	0.299616	-0.00119073	0.00402177	0.767181	0.928568	1.53335	0.12519	0.923954	1.1115
Mean.L2.in.middle.cerebellar.peduncle.on.FA.skeleton	-0.00731564	0.00393223	0.0628529	0.307164	-0.00119154	0.00388984	0.759366	0.924179	-1.10721	0.268204	0.979063	1.10721
partial_corr_25D_56_T2	0.012502	0.00377439	0.000928407	0.024645	0.00660752	0.00379463	0.0816642	0.535293	1.10134	0.270749	0.979063	1.10134
26894-2.0	0.00922899	0.00385259	0.016614	0.148699	-0.00320145	0.00389055	0.410596	0.815548	2.27028	0.0231907	0.923954	1.10086
Weighted.mean.ICVF.in.tract.acoustic.radiation..right.	0.00809343	0.0038797	0.0369943	0.240614	-0.00202697	0.00392776	0.605822	0.887262	1.83313	0.0667825	0.923954	1.09884
DMN	-0.00829649	0.00374947	0.0269395	0.195437	-0.00245058	0.0037789	0.516682	0.849668	-1.09815	0.272138	0.979063	1.09815
27263-2.0	-0.0137	0.00504008	0.00657466	0.0859447	-0.00588793	0.00502688	0.24151	0.713549	-1.09744	0.27245	0.979063	1.09744
27562-2.0	-0.0071572	0.00409385	0.0804448	0.351081	0.000793034	0.00410926	0.846973	0.955811	-1.37062	0.170495	0.970846	1.09718
26582-2.0	0.0110384	0.00410857	0.0072283	0.0895102	0.00456079	0.00427646	0.286228	0.751804	1.09229	0.274707	0.979063	1.09229
Weighted.mean.FA.in.tract.medial.lemniscus..right.	0.00612494	0.00387613	0.114098	0.409202	0.000106421	0.0039386	0.978444	0.993611	1.08912	0.2761	0.979063	1.08912
26507-2.0	0.00675775	0.00374991	0.0715569	0.331581	-0.000977583	0.00378302	0.796093	0.939737	1.4522	0.146446	0.938459	1.08515
27102-2.0	-0.0154951	0.00426456	0.000281001	0.0131284	-0.00890887	0.00431983	0.0392021	0.425936	-1.08501	0.277918	0.981477	1.08501
27183-2.0	0.00753428	0.00376873	0.0456179	0.259278	-0.0017031	0.00385905	0.658986	0.899177	1.71252	0.0868014	0.923954	1.08104
Volume_Grey_Matter_25791_T2	0.00882945	0.00394588	0.025266	0.190391	0.00278954	0.00398136	0.483537	0.843177	1.0775	0.281255	0.981477	1.0775
27467-2.0	0.00834619	0.00386125	0.0306778	0.213863	-0.00242377	0.0039165	0.536023	0.860604	1.95823	0.0502031	0.923954	1.07683
Mean.MO.in.cerebral.peduncle.on.FA.skeleton..left.	-0.00673851	0.00394742	0.0878394	0.365219	-0.000709725	0.00397105	0.858157	0.958326	-1.07672	0.281606	0.981477	1.07672
partial_corr_25D_33_T2	0.00708372	0.00381583	0.0634242	0.308664	-0.00128003	0.00380812	0.736779	0.918726	1.55144	0.120795	0.923954	1.07656
27432-2.0	0.0123338	0.00391186	0.00162103	0.0364109	0.00631152	0.00400537	0.115111	0.57091	1.07566	0.28208	0.981477	1.07566
27667-2.0	0.010276	0.00379155	0.00673454	0.0871193	0.00444657	0.00387289	0.250943	0.720711	1.07556	0.282122	0.981477	1.07556
partial_corr_25D_44_T2	-0.0061413	0.00379197	0.105359	0.392233	0.000352585	0.00382508	0.926559	0.978744	-1.20567	0.227945	0.970846	1.07475
27326-2.0	-0.00944655	0.00452265	0.0367574	0.240614	-0.00256905	0.00453662	0.571207	0.881138	-1.07362	0.282992	0.981477	1.07362
Weighted.mean.MO.in.tract.middle.cerebellar.peduncle	0.00690428	0.00377937	0.0677538	0.325664	0.00112932	0.00383058	0.768139	0.928709	1.07318	0.283191	0.981477	1.07318
27186-2.0	0.0061001	0.00384685	0.112829	0.408001	0.000201472	0.00392802	0.959095	0.985939	1.07287	0.283327	0.981477	1.07287
Mean.MD.in.superior.fronto.occipital.fasciculus.on.FA.skeleton..left.	0.00833539	0.00421306	0.0479031	0.267887	0.00191298	0.00425571	0.653074	0.898658	1.07247	0.283507	0.981477	1.07247
27651-2.0	0.0177729	0.00391611	5.73219e-06	0.00111587	0.0118157	0.00395702	0.00283296	0.174152	1.07004	0.284599	0.981477	1.07004
26548-2.0	-0.00956417	0.00401709	0.0172897	0.151268	-0.00343704	0.00410533	0.402492	0.81011	-1.06675	0.286086	0.981477	1.06675
partial_corr_25D_146_T2	-0.00624092	0.00378139	0.0988851	0.376356	0.000544415	0.0038054	0.886243	0.969224	-1.26481	0.205939	0.970846	1.06185
26710-2.0	0.00802548	0.00411509	0.0511728	0.275645	0.00191509	0.00407073	0.638042	0.892898	1.05564	0.291133	0.985759	1.05564
Mean.MD.in.middle.cerebellar.peduncle.on.FA.skeleton	-0.00778184	0.00418682	0.0631053	0.307754	-0.00156049	0.00416182	0.707702	0.911854	-1.05386	0.291949	0.985759	1.05386
26695-2.0	0.0125925	0.00475004	0.00803704	0.0956192	0.00545809	0.00482816	0.258305	0.725396	1.05335	0.29218	0.985759	1.05335
partial_corr_25D_31_T2	-0.00661385	0.00380707	0.0823721	0.356336	0.000938939	0.00382626	0.806157	0.946374	-1.39929	0.161727	0.95746	1.05138
26564-2.0	0.00848815	0.00437489	0.0523827	0.280014	0.00180846	0.00460749	0.694693	0.908333	1.05132	0.293112	0.985759	1.05132
26876-2.0	0.00640184	0.00379696	0.0918175	0.369993	0.000716523	0.00385408	0.852517	0.957453	1.05084	0.293331	0.985759	1.05084
27635-2.0	0.00757752	0.00378701	0.0454263	0.258819	-0.00191181	0.00384761	0.619281	0.892438	1.75772	0.0787949	0.923954	1.04947
Mean.ICVF.in.fornix.cres.stria.terminalis.on.FA.skeleton..right.	0.00623624	0.00386473	0.106639	0.392897	-0.000476945	0.00389707	0.902596	0.97259	1.22314	0.221276	0.970846	1.04934
Mean.L1.in.uncinate.fasciculus.on.FA.skeleton..left.	-0.00663513	0.00414235	0.109235	0.398536	-0.000507806	0.00417454	0.903184	0.97259	-1.04189	0.297463	0.985759	1.04189
26885-2.0	0.0092048	0.00399992	0.0213975	0.173557	-0.00327204	0.0041086	0.425825	0.820614	2.1759	0.0295626	0.923954	1.03465
27012-2.0	-0.0136352	0.00453345	0.00263887	0.0474184	-0.00706314	0.00444932	0.112438	0.569285	-1.03463	0.300843	0.985759	1.03463
26619-2.0	0.0110376	0.00453982	0.0150622	0.137982	0.00433511	0.00466297	0.352554	0.791324	1.02989	0.30306	0.985759	1.02989
27285-2.0	0.00642072	0.00379776	0.0909318	0.369191	0.000847006	0.00385589	0.826136	0.953218	1.02986	0.303075	0.985759	1.02986
Mean.L2.in.superior.fronto.occipital.fasciculus.on.FA.skeleton..left.	0.0066767	0.00413767	0.106636	0.392897	0.000609192	0.00420647	0.884854	0.968612	1.02832	0.303798	0.985759	1.02832
26879-2.0	0.00695529	0.00393112	0.0768754	0.343606	0.00115155	0.00407368	0.777428	0.930982	1.02519	0.305275	0.985759	1.02519
Mean.FA.in.posterior.thalamic.radiation.on.FA.skeleton..right.	-0.00721032	0.00400112	0.0715623	0.331581	-0.00134441	0.00409476	0.742672	0.918726	-1.02461	0.305549	0.985759	1.02461
Mean.FA.in.tapetum.on.FA.skeleton..left.	0.00936942	0.0038247	0.0143134	0.134282	0.00379935	0.00389362	0.329191	0.780217	1.02055	0.307466	0.985759	1.02055
27044-2.0	-0.010855	0.00380553	0.00434745	0.0655868	-0.00529627	0.00389837	0.174308	0.644276	-1.02034	0.307568	0.985759	1.02034
27008-2.0	-0.00846823	0.00448135	0.0588311	0.297814	-0.00203313	0.00444007	0.64703	0.897873	-1.02007	0.307693	0.985759	1.02007
27082-2.0	0.00818725	0.00382933	0.0325373	0.222243	0.00260866	0.00390528	0.504159	0.844342	1.01995	0.307751	0.985759	1.01995
26937-2.0	-0.0135718	0.00457838	0.00304039	0.0508392	-0.00697666	0.00461108	0.130305	0.597045	-1.01495	0.310127	0.985759	1.01495
27459-2.0	0.0114467	0.00380945	0.00266379	0.0475009	0.00595829	0.00383988	0.120768	0.585358	1.01469	0.310253	0.985759	1.01469
27694-2.0	-0.0057857	0.00377482	0.125378	0.429682	-0.000356207	0.00380229	0.925363	0.978744	-1.01337	0.310884	0.985759	1.01337
27446-2.0	0.0069813	0.00384715	0.0696036	0.327152	-0.00142695	0.00391296	0.715363	0.913633	1.53228	0.125454	0.923954	1.0122
26715-2.0	0.0087975	0.00501628	0.0794963	0.349066	0.00158106	0.00507511	0.755402	0.924179	1.0113	0.311874	0.985759	1.0113
partial_corr_25D_52_T2	0.00896627	0.00375984	0.0171087	0.150346	0.00357931	0.00379318	0.345388	0.78658	1.00864	0.313149	0.985759	1.00864
26508-2.0	0.00642191	0.00378402	0.0897052	0.365741	-0.00101638	0.00381024	0.789668	0.936853	1.38516	0.166003	0.962243	1.00662
partial_corr_25D_167_T2	-0.00705068	0.00375364	0.0603601	0.301056	-0.00170564	0.00379073	0.652757	0.898658	-1.00193	0.316376	0.985759	1.00193
partial_corr_25D_74_T2	0.0074101	0.00379001	0.0505906	0.274846	-0.00200406	0.00384143	0.601892	0.8863	1.74454	0.0810655	0.923954	1.00179
partial_corr_25D_120_T2	-0.0123818	0.00380262	0.00113307	0.0287701	-0.00699111	0.00381316	0.0667694	0.50314	-1.00103	0.316813	0.985759	1.00103
Weighted.mean.MD.in.tract.parahippocampal.part.of.cingulum..right.	-0.00689091	0.00384988	0.0734985	0.335337	-0.00140301	0.00391219	0.719884	0.913633	-0.999839	0.317388	0.985759	0.999839
27281-2.0	0.00616523	0.00390205	0.114139	0.409202	0.000603526	0.00397157	0.87922	0.965159	0.998921	0.317833	0.985759	0.998921
partial_corr_25D_26_T2	-0.00681186	0.00376934	0.0707639	0.330609	-0.0014749	0.00379363	0.697444	0.909962	-0.997963	0.318297	0.985759	0.997963
27518-2.0	0.00839481	0.00403694	0.0375959	0.240614	-0.00270013	0.00405588	0.505597	0.844583	1.93883	0.0525224	0.923954	0.995139
27059-2.0	-0.0191448	0.00443074	1.56836e-05	0.0022898	-0.0128537	0.00451399	0.00441477	0.198325	-0.994626	0.319918	0.985759	0.994626
partial_corr_25D_198_T2	-0.00826641	0.00378922	0.0291645	0.205206	-0.00292894	0.00380377	0.441312	0.825264	-0.994116	0.320166	0.985759	0.994116
27124-2.0	0.00621326	0.00382057	0.103924	0.387863	0.0007961	0.00389451	0.838033	0.954375	0.992947	0.320736	0.985759	0.992947
Weighted.mean.L1.in.tract.parahippocampal.part.of.cingulum..right.	-0.00562708	0.00393904	0.153166	0.47516	-7.11926e-05	0.00398223	0.985737	0.995539	-0.991899	0.321247	0.985759	0.991899
27073-2.0	0.00796965	0.00386205	0.0390825	0.245656	0.0025057	0.00392802	0.523551	0.854169	0.991892	0.32125	0.985759	0.991892
Mean_L3_25339_T3	0.00781192	0.00419399	0.0625405	0.306922	0.00192982	0.00423738	0.648812	0.897873	0.986605	0.323836	0.986704	0.986605
27489-2.0	0.00637632	0.00393808	0.105446	0.392233	0.000866795	0.00396709	0.827047	0.953218	0.985634	0.324313	0.986704	0.985634
27080-2.0	0.00694586	0.00390557	0.0753593	0.339189	0.00145284	0.00400993	0.717127	0.913633	0.981319	0.326436	0.986704	0.981319
27637-2.0	0.0086707	0.00381972	0.0232291	0.181482	0.00332997	0.00389185	0.392224	0.80301	0.979386	0.327389	0.986704	0.979386
27288-2.0	0.00679147	0.0039334	0.0842664	0.359286	0.00124777	0.00407886	0.759678	0.924179	0.978335	0.327909	0.986704	0.978335
Mean.ISOVF.in.cingulum.cingulate.gyrus.on.FA.skeleton..left.	-0.00740207	0.00408061	0.0697126	0.327152	-0.00177173	0.00408077	0.664177	0.902187	-0.975632	0.329247	0.986704	0.975632
partial_corr_25D_43_T2	0.0134026	0.00376839	0.000377388	0.0147461	0.00819441	0.00378445	0.0303889	0.400638	0.975193	0.329465	0.986704	0.975193
Mean.L1.in.posterior.thalamic.radiation.on.FA.skeleton..left.	-0.00800657	0.00409929	0.0508276	0.274846	-0.00235531	0.00413825	0.569262	0.880165	-0.970192	0.331951	0.987997	0.970192
27176-2.0	0.00727874	0.00381029	0.056124	0.290057	-0.00203006	0.00384516	0.597544	0.886247	1.71962	0.0855008	0.923954	0.969593
27072-2.0	0.00636475	0.00396337	0.108328	0.39726	0.000942399	0.00395838	0.811826	0.94855	0.968013	0.333038	0.987997	0.968013
27256-2.0	-0.00692218	0.00443649	0.118723	0.418473	0.000882307	0.00439226	0.840798	0.954375	-1.25013	0.211252	0.970846	0.967472
27411-2.0	0.00539247	0.0038195	0.158031	0.480678	9.58066e-05	0.00393916	0.980597	0.993611	0.965338	0.334375	0.987997	0.965338
26701-2.0	0.0113955	0.00452965	0.0118929	0.123474	0.00519566	0.0045597	0.254532	0.723927	0.964626	0.334732	0.987997	0.964626
Mean.MO.in.sagittal.stratum.on.FA.skeleton..right.	-0.0054016	0.00379375	0.15453	0.47686	0.000224575	0.00384478	0.953423	0.985939	-1.04162	0.297588	0.985759	0.958464
27719-2.0	-0.00814748	0.00414265	0.0492409	0.272212	-0.00251755	0.00418777	0.547741	0.865948	-0.95575	0.339198	0.987997	0.95575
26861-2.0	0.00583609	0.00381166	0.125772	0.429682	0.000652547	0.00386651	0.865981	0.962735	0.954714	0.339722	0.987997	0.954714
Mean.MO.in.uncinate.fasciculus.on.FA.skeleton..left.	-0.0093602	0.00380254	0.0138494	0.130452	-0.00420854	0.00385523	0.275015	0.741152	-0.951371	0.341416	0.987997	0.951371
partial_corr_25D_136_T2	-0.0151781	0.00385709	8.37056e-05	0.00698344	-0.00999716	0.0038674	0.00975197	0.26009	-0.948525	0.342862	0.987997	0.948525
26872-2.0	0.00630237	0.00389855	0.105997	0.392897	0.00104963	0.00396804	0.791384	0.936951	0.944272	0.345031	0.987997	0.944272
Mean.MD.in.cerebral.peduncle.on.FA.skeleton..right.	-0.00693408	0.00407141	0.0885764	0.365219	-0.00152464	0.0040617	0.707394	0.911854	-0.940612	0.346904	0.987997	0.940612
Volume_Grey_Matter_25857_T2	0.00610304	0.00433575	0.159277	0.483209	-0.000305019	0.0043827	0.944516	0.985939	1.03943	0.298604	0.985759	0.94048
27273-2.0	0.00851681	0.00380992	0.0254104	0.190483	0.00339504	0.00389523	0.383454	0.801237	0.94	0.347218	0.987997	0.94
26512-2.0	0.00548957	0.00383383	0.152209	0.474182	-0.000369503	0.00387461	0.924027	0.978744	1.07491	0.282416	0.981477	0.93933
27437-2.0	-0.00785648	0.00384978	0.0413001	0.248377	-0.00269165	0.00392768	0.493168	0.844342	-0.939099	0.34768	0.987997	0.939099
27098-2.0	-0.00599143	0.00428824	0.16239	0.487521	-0.000343762	0.00423027	0.935235	0.983472	-0.937586	0.348457	0.987997	0.937586
26615-2.0	0.00844778	0.00384499	0.0280364	0.200239	0.0032999	0.00392478	0.400488	0.809024	0.93694	0.348789	0.987997	0.93694
Mean_L3_25332_T3	-0.0158609	0.00386273	4.05422e-05	0.00473533	-0.0107155	0.00393642	0.00649687	0.22995	-0.932975	0.350833	0.987997	0.932975
26769-2.0	0.00588939	0.00384691	0.125815	0.429682	-0.000775158	0.0039316	0.843705	0.954891	1.21161	0.225661	0.970846	0.929766
26920-2.0	0.00595497	0.00388126	0.124989	0.429682	-0.000809235	0.00394698	0.837556	0.954375	1.22195	0.221728	0.970846	0.929572
Mean.ISOVF.in.tapetum.on.FA.skeleton..left.	-0.0103138	0.00383279	0.00713691	0.0891542	-0.005266	0.00389456	0.176359	0.648199	-0.923781	0.3556	0.987997	0.923781
27755-2.0	0.00517964	0.00393373	0.18796	0.52333	-4.41875e-05	0.00395309	0.991082	0.997747	0.936701	0.348912	0.987997	0.920854
27141-2.0	0.00878424	0.00388324	0.0237126	0.182814	-0.0036966	0.00393145	0.347104	0.787189	2.2586	0.0239085	0.923954	0.920686
Weighted.mean.MO.in.tract.acoustic.radiation..left.	-0.00614991	0.00377842	0.103631	0.387863	-0.00120618	0.00381561	0.75192	0.923023	-0.920645	0.357236	0.987997	0.920645
26677-2.0	0.0100398	0.00402755	0.0126904	0.125243	0.00475082	0.0041061	0.247293	0.718504	0.919559	0.357803	0.987997	0.919559
partial_corr_25D_86_T2	0.00701418	0.003765	0.0624914	0.306922	0.00210404	0.00379073	0.578873	0.882419	0.91903	0.35808	0.987997	0.91903
27575-2.0	-0.00916406	0.00413878	0.0268373	0.195302	-0.00378663	0.00414488	0.360966	0.7915	-0.918052	0.358592	0.987997	0.918052
26875-2.0	0.00537839	0.00391408	0.169436	0.499121	0.000235143	0.00400858	0.953224	0.985939	0.918016	0.358611	0.987997	0.918016
Mean.ISOVF.in.medial.lemniscus.on.FA.skeleton..left.	-0.00568731	0.00401136	0.156279	0.47909	-0.000437585	0.00407773	0.914545	0.978744	-0.917778	0.358735	0.987997	0.917778
26608-2.0	0.00649242	0.00428428	0.1297	0.435555	-0.000879063	0.00436571	0.840424	0.954375	1.20513	0.228152	0.970846	0.917705
26755-2.0	0.00756576	0.00395243	0.0556216	0.288759	0.00233671	0.00410508	0.569217	0.880165	0.917613	0.358821	0.987997	0.917613
26981-2.0	-0.00560178	0.00404115	0.165721	0.493152	-0.000313544	0.00410899	0.939177	0.983819	-0.917583	0.358837	0.987997	0.917583
Mean.L1.in.middle.cerebellar.peduncle.on.FA.skeleton	-0.00691206	0.00482318	0.151862	0.474182	0.000644505	0.00484652	0.894209	0.971202	-1.10516	0.269091	0.979063	0.91664
Volume_25009_T2	0.00611357	0.00469329	0.192734	0.533445	-4.07044e-05	0.00468272	0.993065	0.997955	0.928267	0.353269	0.987997	0.915988
26987-2.0	0.00617449	0.00390695	0.114048	0.409202	0.00109146	0.00394227	0.781893	0.933972	0.915815	0.359764	0.987997	0.915815
partial_corr_25D_109_T2	-0.0109446	0.00378618	0.00385229	0.059993	-0.0060356	0.00380028	0.112272	0.569285	-0.915092	0.360143	0.987997	0.915092
Mean.L1.in.superior.fronto.occipital.fasciculus.on.FA.skeleton..left.	0.00831424	0.00413452	0.0443585	0.255636	0.00293617	0.0041835	0.482791	0.843177	0.914353	0.360531	0.987997	0.914353
SMN	-0.0150102	0.00374436	6.14692e-05	0.00552277	-0.010157	0.00377636	0.00716479	0.239099	-0.912604	0.361451	0.987997	0.912604
partial_corr_25D_6_T2	0.00728472	0.00377239	0.0535024	0.283972	0.00239805	0.00380546	0.528603	0.854657	0.911964	0.361788	0.987997	0.911964
26767-2.0	0.00552918	0.00384178	0.150117	0.47284	0.000543404	0.00393235	0.890094	0.97071	0.906916	0.364451	0.987997	0.906916
27022-2.0	-0.00642175	0.00387177	0.0972254	0.373833	-0.00145662	0.00391187	0.709633	0.911952	-0.902104	0.367002	0.987997	0.902104
Mean.OD.in.cerebral.peduncle.on.FA.skeleton..left.	0.00933281	0.00399274	0.0194349	0.163309	0.00422361	0.00401784	0.293185	0.753445	0.901991	0.367062	0.987997	0.901991
26985-2.0	-0.0118208	0.00473057	0.0124762	0.124549	-0.00577782	0.00474745	0.223619	0.705909	-0.901676	0.367229	0.987997	0.901676
27605-2.0	-0.00642944	0.00383655	0.0937997	0.372014	-0.00152004	0.00388514	0.695625	0.908826	-0.899131	0.368583	0.987997	0.899131
27165-2.0	-0.0103069	0.00460478	0.0252224	0.190391	-0.00445178	0.00462384	0.335676	0.784413	-0.89725	0.369586	0.987997	0.89725
27282-2.0	0.00665754	0.00390163	0.0879734	0.365219	-0.00165313	0.00399082	0.678712	0.905594	1.48906	0.136472	0.927131	0.896661
27375-2.0	-0.00554865	0.00405541	0.171276	0.502427	-0.000398	0.0040692	0.922087	0.978744	-0.896549	0.36996	0.987997	0.896549
Mean.OD.in.anterior.limb.of.internal.capsule.on.FA.skeleton..left.	0.00688285	0.00381443	0.0711939	0.331293	-0.00203949	0.00383899	0.595252	0.886072	1.64868	0.0992136	0.923954	0.894961
Weighted.mean.FA.in.tract.parahippocampal.part.of.cingulum..right.	0.00766274	0.00386221	0.0472791	0.266129	0.002775	0.00387345	0.47375	0.842222	0.893563	0.371556	0.987997	0.893563
Mean.MO.in.medial.lemniscus.on.FA.skeleton..left.	-0.00497014	0.00388905	0.201284	0.543849	5.07138e-05	0.00390823	0.989647	0.997747	-0.910643	0.362483	0.987997	0.892247
27653-2.0	0.00724822	0.00393715	0.065653	0.318847	0.00220925	0.0040529	0.585694	0.883611	0.891789	0.372506	0.987997	0.891789
27331-2.0	-0.00629099	0.00413248	0.127958	0.433202	-0.001081	0.00416007	0.794984	0.939344	-0.888509	0.374267	0.987997	0.888509
Mean.OD.in.sagittal.stratum.on.FA.skeleton..right.	0.00689611	0.00399519	0.0843587	0.359286	-0.00184743	0.00406971	0.649877	0.898133	1.53315	0.125239	0.923954	0.885269
Weighted.mean.L3.in.tract.inferior.fronto.occipital.fasciculus..right.	-0.00616302	0.00399932	0.123343	0.425597	-0.0011378	0.0040312	0.777758	0.930982	-0.884959	0.376179	0.987997	0.884959
Mean.L1.in.cerebral.peduncle.on.FA.skeleton..right.	-0.00706451	0.00414181	0.0881023	0.365219	-0.00187393	0.00416128	0.652486	0.898658	-0.884076	0.376655	0.987997	0.884076
27184-2.0	0.00550114	0.00384221	0.152242	0.474182	0.000642978	0.00393433	0.870185	0.964488	0.883426	0.377006	0.987997	0.883426
Mean.MD.in.cingulum.cingulate.gyrus.on.FA.skeleton..left.	-0.0075408	0.00415158	0.0693432	0.327152	-0.00240093	0.00407905	0.556142	0.872497	-0.883115	0.377174	0.987997	0.883115
26708-2.0	0.0107095	0.00413205	0.00956076	0.108417	0.00551655	0.004197	0.18874	0.669038	0.881696	0.377941	0.987997	0.881696
partial_corr_25D_129_T2	0.00659252	0.00377662	0.0809078	0.351081	0.00187432	0.00379843	0.621707	0.892898	0.880854	0.378397	0.987997	0.880854
partial_corr_25D_203_T2	0.00667029	0.00377405	0.0771892	0.343606	0.00195986	0.00379756	0.605807	0.887262	0.879803	0.378966	0.987997	0.879803
27693-2.0	0.00955386	0.00383792	0.0128138	0.125243	0.00474213	0.00391081	0.225323	0.710329	0.878146	0.379864	0.987997	0.878146
partial_corr_25D_196_T2	0.00490034	0.00377802	0.194637	0.535538	-0.000191188	0.00380663	0.959944	0.985939	0.949347	0.342444	0.987997	0.878051
NAc_x_mPFC	-0.00787477	0.00374619	0.0355709	0.23741	-0.00322021	0.00377704	0.393914	0.803229	-0.874955	0.381598	0.987997	0.874955
27121-2.0	0.00979992	0.00402133	0.0148271	0.136902	0.00475407	0.00414512	0.251447	0.720711	0.873707	0.382278	0.987997	0.873707
Volume_Grey_Matter_25825_T2	0.00790122	0.00437517	0.0709593	0.33086	0.00243553	0.00449529	0.587971	0.884987	0.871313	0.383583	0.987997	0.871313
27416-2.0	0.0106617	0.00389411	0.00619382	0.0820753	0.00581665	0.00397931	0.143847	0.610684	0.870211	0.384185	0.987997	0.870211
26627-2.0	0.00709819	0.00421849	0.092475	0.370062	-0.00192148	0.00421466	0.64847	0.897873	1.51257	0.130389	0.925236	0.86812
partial_corr_25D_30_T2	0.00956917	0.00377981	0.0113672	0.119464	0.00492223	0.00379376	0.194504	0.679725	0.867723	0.385546	0.987997	0.867723
Weighted.mean.L1.in.tract.forceps.major	-0.00624943	0.00391822	0.11075	0.402352	0.00135057	0.0040735	0.740236	0.918726	-1.34464	0.178741	0.970846	0.866739
Weighted.mean.MO.in.tract.inferior.longitudinal.fasciculus..right.	-0.00756968	0.00386801	0.050375	0.274846	0.00279441	0.00393092	0.477174	0.843177	-1.8793	0.060203	0.923954	0.865892
Volume_Grey_Matter_25846_T2	0.00754742	0.004637	0.103629	0.387863	-0.00188316	0.00465089	0.685557	0.906463	1.43594	0.15102	0.940754	0.862463
Weighted.mean.ICVF.in.tract.corticospinal.tract..left.	0.00607452	0.00383617	0.113342	0.409202	0.00138549	0.00385602	0.719374	0.913633	0.862078	0.388645	0.987997	0.862078
27286-2.0	0.00736993	0.00389033	0.0581968	0.296261	-0.00258277	0.00396489	0.514796	0.849668	1.79175	0.0731727	0.923954	0.861817
Volume_Grey_Matter_25882_T2	0.00639377	0.00384675	0.0965188	0.373808	0.00167399	0.00390955	0.66853	0.902187	0.860533	0.389495	0.987997	0.860533
Mean.L2.in.corticospinal.tract.on.FA.skeleton..left.	-0.00465478	0.00378637	0.218968	0.563336	-3.91461e-05	0.00381349	0.99181	0.997747	-0.858892	0.3904	0.987997	0.858892
27063-2.0	-0.00679912	0.00440547	0.12278	0.424759	-0.00143199	0.00443627	0.746859	0.920685	-0.858453	0.390642	0.987997	0.858453
partial_corr_25D_42_T2	0.00539153	0.00376776	0.152471	0.474263	-0.000808405	0.00379558	0.831342	0.953218	1.15927	0.246345	0.973241	0.85696
Mean.ISOVF.in.fornix.cres.stria.terminalis.on.FA.skeleton..right.	0.00603224	0.00420535	0.151483	0.474182	0.00092583	0.00422784	0.826667	0.953218	0.856322	0.39182	0.987997	0.856322
27632-2.0	0.00527156	0.00384894	0.170837	0.501983	0.000577863	0.0039202	0.882814	0.96774	0.854356	0.392908	0.987997	0.854356
Weighted.mean.FA.in.tract.acoustic.radiation..right.	0.00630185	0.00381041	0.0981877	0.374782	0.00165492	0.00388648	0.670252	0.903468	0.853779	0.393228	0.987997	0.853779
27721-2.0	0.00908419	0.00387524	0.0190887	0.160979	-0.00440004	0.00390516	0.259885	0.726186	2.45096	0.0142476	0.923954	0.851415
Mean.MO.in.cerebral.peduncle.on.FA.skeleton..right.	-0.00888828	0.00392674	0.023624	0.182734	-0.00417187	0.00392408	0.28774	0.751804	-0.849594	0.395551	0.987997	0.849594
27586-2.0	-0.00635225	0.00413772	0.124764	0.429682	-0.00138646	0.00419572	0.74107	0.918726	-0.842692	0.399401	0.987997	0.842692
26609-2.0	0.00764958	0.0044763	0.0874981	0.365219	-0.00224164	0.0046244	0.62787	0.892898	1.53685	0.124329	0.923954	0.840262
27574-2.0	-0.0088723	0.00460805	0.0542078	0.285201	-0.00340795	0.00459298	0.45811	0.832384	-0.839879	0.400976	0.987997	0.839879
27691-2.0	0.00838403	0.00388069	0.0307612	0.213863	0.00374831	0.00393878	0.3413	0.784413	0.838383	0.401816	0.987997	0.838383
Mean.ISOVF.in.external.capsule.on.FA.skeleton..left.	0.00586433	0.00390917	0.133607	0.444132	0.00121337	0.00393851	0.75803	0.924179	0.838133	0.401956	0.987997	0.838133
Weighted.mean.OD.in.tract.inferior.fronto.occipital.fasciculus..left.	0.00823321	0.0040209	0.040624	0.247775	-0.00347396	0.00401211	0.386582	0.801237	2.06105	0.0392982	0.923954	0.837867
Volume_Grey_Matter_25804_T2	-0.00803228	0.00436552	0.0658059	0.318927	-0.00282651	0.00442628	0.523114	0.854169	-0.83736	0.40239	0.987997	0.83736
27501-2.0	-0.00589056	0.00427799	0.168559	0.497164	-0.000865738	0.00426037	0.838977	0.954375	-0.832262	0.405261	0.987997	0.832262
27415-2.0	0.0111082	0.00382367	0.00367894	0.0580677	0.00659163	0.00389007	0.0902047	0.540369	0.828025	0.407656	0.987997	0.828025
partial_corr_25D_158_T2	-0.00623591	0.00376207	0.0974341	0.373833	0.00182186	0.00378928	0.630674	0.892898	-1.50904	0.131287	0.925236	0.826655
27449-2.0	0.00891234	0.00382558	0.0198429	0.16614	0.00443468	0.00384358	0.248613	0.719654	0.82569	0.40898	0.987997	0.82569
26962-2.0	-0.00526204	0.00438888	0.230575	0.574226	-0.000134625	0.00441663	0.975684	0.993231	-0.823488	0.410231	0.987997	0.823488
Volume_Grey_Matter_25893_T2	0.0127465	0.00405577	0.0016781	0.0366358	0.00796131	0.00419478	0.0577358	0.478923	0.820104	0.412157	0.987997	0.820104
Mean.ISOVF.in.corticospinal.tract.on.FA.skeleton..left.	-0.00462161	0.00378106	0.22162	0.567035	0.000218988	0.00381598	0.954238	0.985939	-0.901083	0.367544	0.987997	0.819554
Mean.ISOVF.in.middle.cerebellar.peduncle.on.FA.skeleton	-0.0057907	0.00401438	0.149194	0.471608	-0.00115095	0.00402517	0.774932	0.930724	-0.816165	0.414406	0.987997	0.816165
Mean.OD.in.corticospinal.tract.on.FA.skeleton..left.	-0.00768678	0.00380864	0.0435912	0.254559	0.00327483	0.00384312	0.394163	0.803229	-2.02593	0.0427724	0.923954	0.815416
partial_corr_25D_114_T2	-0.0078756	0.00378449	0.0374567	0.240614	-0.00349398	0.00381542	0.359819	0.7915	-0.815338	0.414879	0.987997	0.815338
26707-2.0	0.00922296	0.00477331	0.053363	0.283955	0.00366135	0.00487411	0.452559	0.82981	0.815232	0.41494	0.987997	0.815232
27711-2.0	0.0071486	0.00389894	0.0667607	0.321553	0.00264096	0.00392702	0.501275	0.844342	0.814563	0.415323	0.987997	0.814563
27753-2.0	-0.00452687	0.00387712	0.243001	0.586941	3.83219e-05	0.00391708	0.992194	0.997747	-0.828318	0.407491	0.987997	0.814411
Mean.OD.in.medial.lemniscus.on.FA.skeleton..left.	0.00598034	0.00386275	0.121603	0.423346	-0.00151235	0.00391128	0.699014	0.909962	1.36301	0.172881	0.970846	0.812778
Weighted.mean.ISOVF.in.tract.posterior.thalamic.radiation..left.	-0.00626341	0.00412298	0.128756	0.435274	-0.00153563	0.00411231	0.708841	0.911952	-0.811882	0.416859	0.987997	0.811882
27438-2.0	0.00640341	0.00385597	0.096814	0.373808	-0.00195489	0.0039168	0.617717	0.892359	1.5207	0.128335	0.923954	0.809361
26678-2.0	0.00992671	0.0044807	0.0267518	0.195288	0.0047864	0.00452169	0.289833	0.751804	0.807498	0.41938	0.987997	0.807498
26611-2.0	0.00892146	0.00442833	0.0439691	0.254868	0.00380857	0.00454888	0.402469	0.81011	0.80538	0.4206	0.987997	0.80538
27751-2.0	0.00792598	0.00414068	0.0556257	0.288759	-0.00316596	0.00422195	0.453344	0.829946	1.87568	0.0606992	0.923954	0.804933
Volume_25010_T2	0.00931267	0.00782075	0.233773	0.577504	-0.00039338	0.00789902	0.960282	0.985939	0.873185	0.382562	0.987997	0.802405
27127-2.0	0.00514941	0.00380735	0.176248	0.508597	0.000807764	0.00385075	0.833853	0.953443	0.801755	0.422695	0.987997	0.801755
Mean.L1.in.posterior.thalamic.radiation.on.FA.skeleton..right.	-0.00834148	0.00406243	0.0400666	0.247745	0.00371843	0.00409609	0.364005	0.792326	-2.09047	0.0365757	0.923954	0.801361
26978-2.0	-0.00502401	0.00429747	0.242406	0.586941	0.000171517	0.00428193	0.968049	0.990523	-0.85642	0.391766	0.987997	0.799875
27108-2.0	-0.00985322	0.00435968	0.023837	0.183168	-0.00491078	0.00437918	0.262147	0.728353	-0.799837	0.423806	0.987997	0.799837
27337-2.0	-0.00711675	0.00431253	0.0989222	0.376356	0.00222065	0.00436027	0.610559	0.887262	-1.52256	0.127868	0.923954	0.798362
Weighted.mean.OD.in.tract.superior.longitudinal.fasciculus..left.	0.00508061	0.00414637	0.220484	0.565436	-0.000423622	0.00413755	0.918453	0.978744	0.939671	0.347386	0.987997	0.795032
26847-2.0	-0.0069679	0.0041713	0.0948631	0.373693	-0.00226315	0.00422122	0.591876	0.886072	-0.792777	0.427908	0.987997	0.792777
27466-2.0	0.00570753	0.00376381	0.129443	0.435555	0.00145686	0.00382347	0.703187	0.909962	0.792269	0.428204	0.987997	0.792269
27018-2.0	-0.00792375	0.0042066	0.059641	0.299616	-0.0031886	0.00424826	0.452931	0.829841	-0.792021	0.428348	0.987997	0.792021
Weighted.mean.L1.in.tract.inferior.longitudinal.fasciculus..left.	-0.00818899	0.00413966	0.0479353	0.267887	-0.00349773	0.00424558	0.410043	0.815548	-0.791141	0.428862	0.987997	0.791141
27463-2.0	0.00682326	0.00386104	0.0772232	0.343606	-0.0024857	0.00392927	0.527002	0.854357	1.68984	0.0910594	0.923954	0.787389
partial_corr_25D_151_T2	0.00445843	0.00377753	0.237928	0.582616	-0.000244604	0.0037976	0.948645	0.985939	0.878015	0.379936	0.987997	0.786684
partial_corr_25D_96_T2	0.0124215	0.00380171	0.00108919	0.0282638	0.00818111	0.00383369	0.0328659	0.414523	0.78538	0.432231	0.987997	0.78538
27114-2.0	0.00516504	0.00400287	0.196963	0.538766	-0.000716079	0.00400858	0.858227	0.958326	1.03816	0.299196	0.985759	0.785349
27146-2.0	0.00448848	0.00391523	0.251649	0.591853	-0.000138846	0.00392249	0.971764	0.992243	0.83494	0.403751	0.987997	0.784835
26671-2.0	0.00991706	0.00470437	0.0350506	0.235282	0.00465858	0.00477248	0.329021	0.780217	0.784692	0.432634	0.987997	0.784692
Mean.L1.in.cerebral.peduncle.on.FA.skeleton..left.	-0.0105205	0.00401699	0.0088317	0.103154	-0.00608712	0.00399618	0.127731	0.590849	-0.782428	0.433963	0.987997	0.782428
26938-2.0	0.00578801	0.00400634	0.148569	0.471544	-0.00131785	0.00409167	0.747399	0.920845	1.24088	0.214651	0.970846	0.780613
27640-2.0	0.00679598	0.00403938	0.0925156	0.370062	0.00227162	0.00419257	0.587954	0.884987	0.777131	0.437081	0.987997	0.777131
26673-2.0	0.00789811	0.00434397	0.0690658	0.327152	0.00308952	0.00440893	0.48348	0.843177	0.776907	0.437214	0.987997	0.776907
27193-2.0	0.00478034	0.00390153	0.22051	0.565436	0.000452461	0.00398293	0.909557	0.975988	0.776238	0.437609	0.987997	0.776238
27157-2.0	-0.00626599	0.00439364	0.153855	0.475752	-0.00145561	0.00443699	0.742871	0.918726	-0.770367	0.441082	0.987997	0.770367
26676-2.0	0.0061354	0.00424139	0.148052	0.471184	0.00151963	0.00427591	0.722302	0.914524	0.766396	0.443441	0.987997	0.766396
27217-2.0	-0.0117118	0.0046708	0.0121761	0.124115	-0.00663762	0.0047005	0.157948	0.619712	-0.76573	0.443837	0.987997	0.76573
27760-2.0	0.0070495	0.00393375	0.0731532	0.334415	-0.00277952	0.00395568	0.48228	0.843177	1.76189	0.0780884	0.923954	0.76541
27727-2.0	0.00609449	0.0043494	0.161177	0.485553	-0.0013323	0.00446962	0.765649	0.928156	1.19085	0.233714	0.970846	0.763593
26607-2.0	0.00496341	0.00425485	0.243427	0.586941	0.000348979	0.00436551	0.936287	0.983472	0.756958	0.449075	0.987997	0.756958
27010-2.0	-0.0129574	0.00442042	0.00338326	0.0541322	-0.00833614	0.0042211	0.0483089	0.458005	-0.756086	0.449597	0.987997	0.756086
26953-2.0	-0.0071693	0.00430838	0.0961357	0.373808	0.00254372	0.004357	0.559352	0.875768	-1.58517	0.112929	0.923954	0.754894
27462-2.0	0.00425384	0.00376467	0.258529	0.601937	0.000211035	0.00381053	0.955835	0.985939	0.754737	0.450407	0.987997	0.754737
Weighted.mean.L2.in.tract.parahippocampal.part.of.cingulum..right.	-0.00661526	0.00383138	0.0842694	0.359286	-0.00249782	0.00389136	0.520959	0.853413	-0.753977	0.450863	0.987997	0.753977
Mean_L3_25303_T3	-0.00455519	0.00380361	0.231101	0.574311	-0.00048401	0.00384256	0.899766	0.97259	-0.752985	0.451459	0.987997	0.752985
Volume_Grey_Matter_25859_T2	0.00645521	0.00415342	0.12017	0.419751	-0.00199438	0.00422878	0.637208	0.892898	1.42552	0.154006	0.947243	0.752585
27142-2.0	0.00677655	0.00379239	0.0739857	0.336902	-0.00272942	0.00383162	0.47627	0.843177	1.76328	0.0778525	0.923954	0.750711
27065-2.0	-0.00796485	0.00463761	0.0859273	0.36037	-0.00304756	0.00464292	0.511589	0.849608	-0.749321	0.453664	0.987997	0.749321
26857-2.0	0.00791505	0.00380376	0.0374724	0.240614	-0.00385437	0.00386072	0.318131	0.771472	2.17158	0.0298877	0.923954	0.749235
Weighted.mean.ISOVF.in.tract.inferior.fronto.occipital.fasciculus..left.	-0.00846067	0.00392308	0.0310568	0.215278	-0.0042728	0.00399088	0.284356	0.750573	-0.748339	0.454256	0.987997	0.748339
26579-2.0	-0.00521621	0.00408719	0.201902	0.543849	-0.00083722	0.00418903	0.841594	0.954815	-0.74821	0.454333	0.987997	0.74821
27352-2.0	-0.00571668	0.00462882	0.216851	0.56098	-0.000815922	0.00463819	0.860365	0.959338	-0.747891	0.454526	0.987997	0.747891
26954-2.0	-0.00596276	0.00393458	0.129682	0.435555	-0.00177731	0.00399373	0.656312	0.899177	-0.74656	0.455329	0.987997	0.74656
Mean.MO.in.retrolenticular.part.of.internal.capsule.on.FA.skeleton..right.	-0.00620656	0.00380817	0.103174	0.387483	0.0021729	0.00383415	0.570914	0.881138	-1.55061	0.120994	0.923954	0.746426
27421-2.0	0.00600319	0.00385116	0.119074	0.418911	0.00192668	0.0038742	0.618981	0.892438	0.746249	0.455517	0.987997	0.746249
27101-2.0	-0.0175047	0.00433576	5.44653e-05	0.00530129	-0.0128692	0.00447079	0.00400387	0.186884	-0.74431	0.456689	0.987997	0.74431
Mean.MO.in.posterior.thalamic.radiation.on.FA.skeleton..right.	-0.00787273	0.00382735	0.0397146	0.246737	0.00378542	0.00394593	0.337419	0.784413	-2.12075	0.0339428	0.923954	0.743528
27762-2.0	0.00732187	0.00434075	0.0916771	0.369993	0.00276344	0.00435996	0.52621	0.854357	0.740924	0.458739	0.987997	0.740924
Mean.ISOVF.in.anterior.limb.of.internal.capsule.on.FA.skeleton..left.	0.00913985	0.00407668	0.0249836	0.189486	-0.0049031	0.00402544	0.223241	0.705909	2.45113	0.014241	0.923954	0.739505
27600-2.0	0.00761108	0.00394348	0.0536293	0.283972	-0.00345436	0.00401529	0.389643	0.801237	1.96616	0.0492796	0.923954	0.738588
26860-2.0	0.00688956	0.00378497	0.0687509	0.327152	-0.0029126	0.00383357	0.447414	0.828176	1.81952	0.0688322	0.923954	0.738221
Mean.L1.in.pontine.crossing.tract.on.FA.skeleton	-0.00784301	0.00391819	0.0453441	0.258819	-0.0036972	0.00402344	0.358162	0.7915	-0.738204	0.46039	0.987997	0.738204
Mean.ICVF.in.fornix.cres.stria.terminalis.on.FA.skeleton..left.	0.00452697	0.00393999	0.250591	0.591853	0.000409137	0.00395465	0.917602	0.978744	0.73765	0.460727	0.987997	0.73765
27148-2.0	-0.0143531	0.00445833	0.00128864	0.0313569	-0.0097275	0.00441966	0.0277607	0.388318	-0.736821	0.461231	0.987997	0.736821
Volume_25012_T2	0.0065267	0.00492452	0.185085	0.519039	-0.00136357	0.00501036	0.785513	0.934421	1.12312	0.261385	0.979063	0.734936
27351-2.0	0.00657627	0.00395469	0.0963619	0.373808	-0.00246191	0.00398261	0.53648	0.860604	1.61035	0.107321	0.923954	0.733063
27084-2.0	0.010323	0.00383331	0.00709319	0.0891542	0.00635412	0.00386783	0.100452	0.557184	0.728827	0.466108	0.987997	0.728827
Weighted.mean.ISOVF.in.tract.cingulate.gyrus.part.of.cingulum..left.	-0.00474421	0.00407518	0.244381	0.587319	-0.000552792	0.00407023	0.891971	0.971202	-0.727718	0.466786	0.987997	0.727718
Volume_Grey_Matter_25816_T2	0.00758953	0.00404472	0.0606278	0.301056	0.0034205	0.00406129	0.399684	0.808365	0.727348	0.467013	0.987997	0.727348
partial_corr_25D_183_T2	-0.00457672	0.00376096	0.223669	0.568136	-0.000693712	0.00379591	0.854996	0.957453	-0.726669	0.467428	0.987997	0.726669
partial_corr_25D_1_T2	-0.0137755	0.00377559	0.000265003	0.0126336	-0.00988949	0.00380637	0.00938625	0.26009	-0.724824	0.46856	0.987997	0.724824
26745-2.0	-0.00954198	0.00463346	0.0394845	0.245962	-0.0047907	0.00465518	0.303451	0.767166	-0.72339	0.46944	0.987997	0.72339
Weighted.mean.MD.in.tract.forceps.major	-0.00591824	0.00387468	0.126689	0.431191	0.00191024	0.00396207	0.629723	0.892898	-1.41263	0.157764	0.951914	0.723237
26575-2.0	-0.00580394	0.00380291	0.126995	0.431191	0.00190554	0.00382069	0.617972	0.892359	-1.43014	0.152677	0.943528	0.72317
26883-2.0	0.00716703	0.00407202	0.0784262	0.345667	0.00293121	0.00421759	0.487074	0.843177	0.722522	0.469973	0.987997	0.722522
Mean.MD.in.cerebral.peduncle.on.FA.skeleton..left.	-0.0102788	0.00393977	0.00909417	0.105168	-0.00627212	0.00391099	0.108807	0.569285	-0.721747	0.47045	0.987997	0.721747
26714-2.0	0.00789837	0.0050101	0.114944	0.410564	0.00277381	0.0050312	0.581425	0.882419	0.72174	0.470454	0.987997	0.72174
27188-2.0	0.00548994	0.00391	0.160326	0.485553	-0.00145843	0.00400406	0.715687	0.913633	1.24156	0.214398	0.970846	0.720364
27182-2.0	0.0106717	0.00382945	0.00533386	0.074166	0.00675519	0.00386037	0.0801684	0.533543	0.720262	0.471363	0.987997	0.720262
26691-2.0	0.00443942	0.00434769	0.307232	0.638518	1.627e-05	0.00434565	0.997013	0.998723	0.719548	0.471803	0.987997	0.719548
Mean.FA.in.posterior.thalamic.radiation.on.FA.skeleton..left.	-0.00815256	0.00398008	0.040552	0.247775	-0.00406885	0.00407818	0.318442	0.771472	-0.716632	0.473601	0.987997	0.716632
27270-2.0	0.00525716	0.00381284	0.167985	0.497164	0.00139697	0.0038678	0.717972	0.913633	0.710746	0.477242	0.987997	0.710746
27026-2.0	-0.00546218	0.00435641	0.209934	0.552702	-0.00115731	0.00424238	0.785015	0.934421	-0.707946	0.478979	0.987997	0.707946
26555-2.0	-0.00608129	0.0041255	0.140492	0.46224	-0.00187288	0.00428146	0.661802	0.900474	-0.707814	0.479061	0.987997	0.707814
Mean.OD.in.posterior.thalamic.radiation.on.FA.skeleton..right.	0.00709081	0.00389742	0.0688852	0.327152	-0.00315585	0.0039787	0.427688	0.820614	1.83976	0.0658029	0.923954	0.706514
Weighted.mean.MD.in.tract.inferior.fronto.occipital.fasciculus..left.	-0.00743828	0.00405608	0.066704	0.321553	-0.00336297	0.00414974	0.417726	0.817944	-0.702302	0.482491	0.987997	0.702302
Mean.OD.in.corticospinal.tract.on.FA.skeleton..right.	-0.00982247	0.0038422	0.0105882	0.11558	0.00601134	0.00384799	0.118272	0.579598	-2.91181	0.00359344	0.903407	0.70086
Weighted.mean.ICVF.in.tract.uncinate.fasciculus..left.	0.00449268	0.00400627	0.262138	0.603056	0.000493356	0.00406808	0.903476	0.97259	0.700457	0.483642	0.987997	0.700457
26780-2.0	-0.00857997	0.00384847	0.0258054	0.190764	0.00472553	0.00393391	0.229689	0.711692	-2.41773	0.0156176	0.923954	0.700386
27208-2.0	0.00419084	0.0038632	0.27803	0.613445	-0.000356594	0.00388744	0.926915	0.978744	0.82974	0.406686	0.987997	0.699609
27259-2.0	-0.00840312	0.00428994	0.0501634	0.274846	-0.00414122	0.00433549	0.339504	0.784413	-0.698766	0.484698	0.987997	0.698766
Mean.L2.in.tapetum.on.FA.skeleton..left.	-0.00844144	0.00383158	0.0276083	0.19844	-0.00462093	0.00390383	0.236563	0.713549	-0.698447	0.484898	0.987997	0.698447
partial_corr_25D_104_T2	0.00501915	0.00379144	0.185596	0.519846	0.00126912	0.00381041	0.73909	0.918726	0.697634	0.485406	0.987997	0.697634
27444-2.0	0.0097739	0.00381642	0.0104508	0.115156	0.00598606	0.00386397	0.121364	0.585358	0.697454	0.485519	0.987997	0.697454
26563-2.0	0.0062879	0.00437628	0.150801	0.473484	-0.00190766	0.00453714	0.674162	0.904901	1.30011	0.193565	0.970846	0.69486
27112-2.0	-0.00992318	0.0041842	0.0177302	0.154544	-0.00581943	0.00418983	0.16488	0.630813	-0.693044	0.488282	0.987997	0.693044
Weighted.mean.MO.in.tract.inferior.longitudinal.fasciculus..left.	-0.00505233	0.00388859	0.19388	0.535348	-0.00124261	0.00393104	0.751932	0.923023	-0.688994	0.490827	0.987997	0.688994
26931-2.0	-0.0094979	0.00443159	0.0321183	0.220243	-0.00519736	0.00444653	0.242488	0.714314	-0.68504	0.493319	0.987997	0.68504
27668-2.0	0.00395364	0.00382442	0.301259	0.635884	0.000232936	0.00386288	0.951917	0.985939	0.684481	0.493671	0.987997	0.684481
27045-2.0	-0.0123239	0.00438148	0.00492163	0.0696784	-0.00820778	0.00413753	0.0473112	0.452947	-0.683023	0.494592	0.987997	0.683023
partial_corr_25D_45_T2	0.00682307	0.0037694	0.070306	0.329128	0.00317398	0.00379222	0.402627	0.81011	0.682469	0.494942	0.987997	0.682469
ToPS	0.0159434	0.00376519	2.31122e-05	0.00285864	0.0122891	0.00381379	0.00127564	0.125549	0.681861	0.495327	0.987997	0.681861
27481-2.0	-0.0042806	0.00404281	0.289707	0.62719	-0.000355142	0.00409994	0.930974	0.981831	-0.681748	0.495399	0.987997	0.681748
Weighted.mean.ISOVF.in.tract.parahippocampal.part.of.cingulum..right.	-0.00499431	0.0039192	0.202579	0.543935	-0.00121106	0.0039495	0.759127	0.924179	-0.679947	0.496538	0.987997	0.679947
partial_corr_25D_80_T2	0.00704989	0.00376383	0.0610875	0.301056	0.00342042	0.0037949	0.367439	0.792326	0.679057	0.497102	0.987997	0.679057
PAG_x_RvmPFC	-0.00407822	0.00374357	0.276007	0.611904	0.000467153	0.00377745	0.90158	0.97259	-0.854679	0.392729	0.987997	0.678998
partial_corr_25D_38_T2	-0.0116096	0.00376076	0.00202695	0.0411735	-0.00798521	0.00378913	0.0351071	0.414523	-0.678907	0.497197	0.987997	0.678907
26765-2.0	0.0103092	0.00382935	0.00711051	0.0891542	0.00662089	0.0038617	0.0864665	0.540369	0.678197	0.497647	0.987997	0.678197
Weighted.mean.MO.in.tract.uncinate.fasciculus..left.	-0.00634973	0.00379414	0.094247	0.373154	0.0027069	0.00382492	0.479148	0.843177	-1.68103	0.0927565	0.923954	0.676159
27189-2.0	0.00544104	0.00389603	0.162576	0.487521	0.00167485	0.00399294	0.674893	0.904901	0.675092	0.499617	0.987997	0.675092
Weighted.mean.ICVF.in.tract.medial.lemniscus..left.	0.00798608	0.00411052	0.052063	0.278943	0.00404287	0.00416705	0.331969	0.783313	0.673676	0.500517	0.987997	0.673676
27647-2.0	0.00466566	0.00378225	0.217393	0.561758	-0.00104179	0.00383144	0.785701	0.934421	1.06011	0.289093	0.985759	0.673106
Mean.L1.in.medial.lemniscus.on.FA.skeleton..left.	-0.00606818	0.00387417	0.117305	0.416666	-0.00238389	0.00386872	0.537778	0.861035	-0.672924	0.500996	0.987997	0.672924
Mean.L2.in.posterior.thalamic.radiation.on.FA.skeleton..left.	0.00506698	0.00404691	0.210576	0.552702	0.00117239	0.0041665	0.778421	0.931076	0.670513	0.502531	0.987997	0.670513
Weighted.mean.ICVF.in.tract.anterior.thalamic.radiation..right.	0.00614206	0.00406629	0.130951	0.438255	0.00225324	0.00413612	0.585922	0.883611	0.670464	0.502562	0.987997	0.670464
26613-2.0	0.00709179	0.00412627	0.0857006	0.360066	0.00314356	0.00421651	0.455964	0.831484	0.669238	0.503343	0.987997	0.669238
Mean_L3_25310_T3	-0.00583979	0.00398527	0.142858	0.464576	-0.0021112	0.00394074	0.592151	0.886072	-0.665269	0.505878	0.987997	0.665269
Weighted.mean.ISOVF.in.tract.anterior.thalamic.radiation..right.	0.00433419	0.00409955	0.290429	0.62719	0.000455151	0.00417466	0.913183	0.978744	0.662971	0.507349	0.987997	0.662971
Mean.L2.in.cingulum.hippocampus.on.FA.skeleton..left.	-0.00671922	0.0039022	0.0851166	0.359286	-0.0030452	0.00394255	0.439899	0.825264	-0.662325	0.507763	0.987997	0.662325
27358-2.0	-0.00495846	0.00423668	0.241881	0.586743	-0.000980984	0.00427381	0.818458	0.951201	-0.660943	0.508649	0.987997	0.660943
partial_corr_25D_98_T2	-0.0115109	0.00375322	0.0021683	0.0432918	-0.00798943	0.00378352	0.0347412	0.414523	-0.660766	0.508762	0.987997	0.660766
26699-2.0	0.0110498	0.00443844	0.0128053	0.125243	0.00692301	0.00442395	0.117638	0.578531	0.658533	0.510196	0.987997	0.658533
Mean.L2.in.inferior.cerebellar.peduncle.on.FA.skeleton..left.	-0.00495166	0.00399149	0.214798	0.55841	-0.00124184	0.00404585	0.758894	0.924179	-0.652749	0.513918	0.987997	0.652749
26550-2.0	-0.00638948	0.00375173	0.0885843	0.365219	0.00292793	0.00377775	0.438331	0.823621	-1.75002	0.0801155	0.923954	0.650157
27338-2.0	0.00388121	0.00397605	0.329014	0.654203	0.000202962	0.00405412	0.960073	0.985939	0.647755	0.517143	0.987997	0.647755
27384-2.0	-0.00484871	0.00412506	0.239851	0.584552	-0.00109001	0.00413205	0.791944	0.936951	-0.643759	0.519732	0.987997	0.643759
27277-2.0	0.00445823	0.00381635	0.242757	0.586941	0.000946851	0.00389998	0.808178	0.947461	0.643511	0.519892	0.987997	0.643511
27646-2.0	0.00498301	0.0038033	0.190163	0.528834	0.00148452	0.00389419	0.703053	0.909962	0.642713	0.52041	0.987997	0.642713
27540-2.0	0.00635205	0.00435735	0.144932	0.46829	0.00241514	0.00431411	0.575613	0.882304	0.642057	0.520836	0.987997	0.642057
Mean.OD.in.tapetum.on.FA.skeleton..right.	-0.004105	0.00378667	0.278361	0.613445	-0.000656646	0.00382232	0.863604	0.961114	-0.640907	0.521583	0.987997	0.640907
27387-2.0	-0.00646418	0.00390232	0.0976521	0.37396	-0.0029148	0.00393584	0.458966	0.833057	-0.640397	0.521915	0.987997	0.640397
26868-2.0	0.00445227	0.00381703	0.24347	0.586941	0.000959196	0.00390138	0.805795	0.946374	0.639985	0.522183	0.987997	0.639985
27147-2.0	-0.00770951	0.00454283	0.0897131	0.365741	-0.00359714	0.00456412	0.430637	0.820614	-0.638606	0.523079	0.987997	0.638606
27204-2.0	-0.00657085	0.00382256	0.0856503	0.360066	-0.00308635	0.00390496	0.429332	0.820614	-0.637662	0.523694	0.987997	0.637662
Mean.ICVF.in.anterior.limb.of.internal.capsule.on.FA.skeleton..right.	0.00664017	0.00400626	0.097459	0.373833	0.00300303	0.00406595	0.460178	0.834387	0.637192	0.524	0.987997	0.637192
27560-2.0	-0.00465919	0.00400055	0.244193	0.587319	-0.00104218	0.00403356	0.796122	0.939737	-0.636683	0.524332	0.987997	0.636683
26890-2.0	-0.00618726	0.00410557	0.131831	0.439645	-0.00250049	0.00410422	0.542373	0.861753	-0.635079	0.525377	0.987997	0.635079
27060-2.0	-0.013685	0.00435134	0.00166559	0.0366358	-0.00975912	0.00439164	0.0262909	0.381452	-0.635014	0.525419	0.987997	0.635014
27628-2.0	0.00431882	0.00380925	0.256917	0.601361	0.00086315	0.00389953	0.824826	0.953218	0.633916	0.526136	0.987997	0.633916
Volume_Grey_Matter_25793_T2	0.00837365	0.00398267	0.0355318	0.23741	0.00481916	0.00399399	0.227612	0.710479	0.630189	0.528571	0.987997	0.630189
Weighted.mean.L1.in.tract.inferior.longitudinal.fasciculus..right.	-0.00582206	0.00415118	0.160794	0.485553	-0.00205125	0.00432964	0.635674	0.892898	-0.62866	0.529572	0.987997	0.62866
27318-2.0	-0.00694846	0.00427284	0.103939	0.387863	-0.00315769	0.00428099	0.46077	0.834387	-0.626731	0.530835	0.987997	0.626731
Mean.L2.in.inferior.cerebellar.peduncle.on.FA.skeleton..right.	-0.00610579	0.00395251	0.122429	0.424759	-0.00259165	0.0039981	0.516857	0.849668	-0.625066	0.531928	0.987997	0.625066
27722-2.0	0.00632911	0.00449576	0.159222	0.483209	-0.00233449	0.00455749	0.6085	0.887262	1.35332	0.175955	0.970846	0.623988
27271-2.0	0.00382588	0.00384428	0.319655	0.645946	0.000390325	0.00396248	0.921533	0.978744	0.622289	0.533752	0.987997	0.622289
Weighted.mean.L1.in.tract.posterior.thalamic.radiation..left.	-0.00749855	0.00424147	0.0771048	0.343606	-0.0037381	0.00432718	0.387681	0.801237	-0.620612	0.534855	0.987997	0.620612
27292-2.0	0.00722562	0.00404865	0.0743395	0.337581	0.00360536	0.00420142	0.390841	0.802968	0.620473	0.534946	0.987997	0.620473
27666-2.0	0.00617452	0.00382827	0.106802	0.392897	0.00279492	0.00388902	0.472362	0.841035	0.619302	0.535718	0.987997	0.619302
27771-2.0	-0.00864201	0.00450611	0.0551586	0.288511	-0.00471871	0.00447615	0.29182	0.753445	-0.617701	0.536772	0.987997	0.617701
Mean.L2.in.splenium.of.corpus.callosum.on.FA.skeleton	0.00356606	0.00377095	0.344341	0.661498	-0.000260987	0.00380762	0.945354	0.985939	0.714145	0.475137	0.987997	0.616742
26771-2.0	0.00533279	0.0039009	0.171634	0.502427	-0.00189091	0.00399757	0.636212	0.892898	1.2933	0.195907	0.970846	0.616218
Weighted.mean.L3.in.tract.corticospinal.tract..left.	-0.00408483	0.0038643	0.290505	0.62719	0.000693204	0.00393309	0.860102	0.959338	-0.866559	0.386184	0.987997	0.615115
Volume_Grey_Matter_25878_T2	0.00487721	0.00402655	0.225822	0.570232	-0.00136541	0.00405512	0.73634	0.918726	1.09239	0.274661	0.979063	0.614528
27344-2.0	-0.00821033	0.00469415	0.0803111	0.351081	-0.00411573	0.0047548	0.386732	0.801237	-0.612822	0.539994	0.987997	0.612822
27566-2.0	-0.00476926	0.00461995	0.301947	0.635884	0.000736113	0.00468752	0.875219	0.964488	-0.836487	0.402881	0.987997	0.612797
27513-2.0	-0.0116186	0.00428813	0.00675026	0.0871193	-0.00789717	0.00431138	0.0670248	0.503441	-0.61199	0.540544	0.987997	0.61199
26929-2.0	-0.00628594	0.00434336	0.147856	0.471184	-0.00251176	0.00438086	0.566421	0.879175	-0.611797	0.540672	0.987997	0.611797
partial_corr_25D_35_T2	-0.0114193	0.00376389	0.00241999	0.0452247	-0.00816121	0.00379057	0.0313395	0.406717	-0.609926	0.541911	0.987997	0.609926
27107-2.0	-0.00567838	0.00448175	0.205184	0.547099	-0.00181416	0.00450105	0.686917	0.906463	-0.608365	0.542945	0.987997	0.608365
27088-2.0	-0.00861713	0.00452482	0.056884	0.29269	-0.00473808	0.00450303	0.292733	0.753445	-0.607651	0.543419	0.987997	0.607651
partial_corr_25D_106_T2	0.00481193	0.00376759	0.201564	0.543849	-0.00156423	0.00379844	0.680489	0.906463	1.1918	0.233341	0.970846	0.607043
27011-2.0	-0.00508924	0.00465285	0.274072	0.611904	0.00120635	0.00440846	0.784364	0.934421	-0.982207	0.325998	0.986704	0.60579
Volume_Grey_Matter_25871_T2	-0.00409557	0.00447797	0.360421	0.676259	0.00026364	0.0044724	0.952994	0.985939	-0.688783	0.49096	0.987997	0.605469
27137-2.0	0.00512052	0.00433079	0.237093	0.581775	-0.00139837	0.00436485	0.748693	0.921954	1.06019	0.289057	0.985759	0.605346
27630-2.0	0.004622	0.00383976	0.228724	0.571565	0.0013175	0.00389162	0.734958	0.918726	0.604442	0.54555	0.987997	0.604442
26799-2.0	0.0065959	0.0048439	0.173325	0.504219	-0.00247436	0.00480366	0.606494	0.887262	1.32958	0.183658	0.970846	0.604161
Weighted.mean.L3.in.tract.forceps.major	-0.0051364	0.00384353	0.181456	0.515452	0.00185352	0.00389102	0.633828	0.892898	-1.27804	0.201235	0.970846	0.600242
partial_corr_25D_142_T2	-0.00500837	0.00375701	0.182537	0.515452	-0.00182308	0.00378995	0.630506	0.892898	-0.596882	0.550586	0.987997	0.596882
Volume_Grey_Matter_25812_T2	-0.00417785	0.00402838	0.299711	0.634171	-0.000789105	0.00400071	0.843643	0.954891	-0.596878	0.550589	0.987997	0.596878
partial_corr_25D_102_T2	-0.00459011	0.00377296	0.223793	0.568136	0.00139724	0.00379924	0.713053	0.913209	-1.11821	0.263476	0.979063	0.596308
27758-2.0	-0.00661182	0.00409331	0.106281	0.392897	0.00316805	0.00414277	0.444457	0.826633	-1.67927	0.0931	0.923954	0.591317
Volume_25011_T2	0.00668202	0.00489187	0.171986	0.502827	0.00257132	0.00494221	0.602881	0.8863	0.591142	0.554425	0.987997	0.591142
Weighted.mean.MD.in.tract.inferior.longitudinal.fasciculus..left.	-0.00692881	0.00410032	0.0910925	0.369191	-0.00346201	0.00419332	0.409048	0.815548	-0.591113	0.554445	0.987997	0.591113
26600-2.0	0.00637986	0.00438761	0.145959	0.469643	-0.00266147	0.00451505	0.555561	0.872388	1.43609	0.150975	0.940754	0.590617
26776-2.0	0.00439012	0.00389409	0.259608	0.602228	-0.00112288	0.00397076	0.777345	0.930982	0.991271	0.321553	0.985759	0.587468
26700-2.0	0.00400665	0.00425741	0.346675	0.664887	-0.000437539	0.00434316	0.919757	0.978744	0.730734	0.464942	0.987997	0.58685
27474-2.0	0.00326679	0.00377892	0.387345	0.700954	-0.000114422	0.00382775	0.976153	0.993231	0.628614	0.529601	0.987997	0.586069
26521-2.0	0.0129849	0.00935974	0.165375	0.493152	0.00560158	0.00843291	0.506544	0.844734	0.586056	0.557838	0.987997	0.586056
27036-2.0	-0.0050038	0.00378504	0.1862	0.520379	0.00177543	0.0040121	0.658122	0.899177	-1.22907	0.219047	0.970846	0.585298
27365-2.0	-0.00991295	0.00429713	0.0210812	0.1724	-0.00635404	0.00431025	0.140466	0.610684	-0.584737	0.558725	0.987997	0.584737
26877-2.0	0.00649977	0.00388569	0.0944081	0.373159	-0.00326408	0.00395648	0.409393	0.815548	1.76069	0.0782917	0.923954	0.583483
27302-2.0	-0.00372238	0.00442444	0.400187	0.713072	6.4386e-05	0.00448068	0.988535	0.997072	-0.60136	0.5476	0.987997	0.58091
Volume_Grey_Matter_25849_T2	0.00542925	0.00423737	0.200124	0.542698	-0.00196356	0.00422254	0.641927	0.895249	1.23583	0.216522	0.970846	0.579346
27598-2.0	0.0053952	0.00428206	0.207714	0.549603	0.00189159	0.0042753	0.658177	0.899177	0.579017	0.562578	0.987997	0.579017
Volume_Grey_Matter_25899_T2	0.00469795	0.00438966	0.28454	0.62062	-0.000991132	0.00467345	0.832051	0.953218	0.887294	0.374921	0.987997	0.578131
Mean.ICVF.in.splenium.of.corpus.callosum.on.FA.skeleton	0.00357533	0.00392651	0.362548	0.678073	0.000364832	0.00392868	0.926014	0.978744	0.578003	0.563262	0.987997	0.578003
27452-2.0	-0.00746744	0.00379773	0.0492919	0.272212	-0.00436054	0.00382115	0.253831	0.723927	-0.576698	0.564143	0.987997	0.576698
partial_corr_25D_193_T2	-0.00483791	0.00375253	0.197344	0.539176	-0.00176523	0.00379396	0.641745	0.895249	-0.575812	0.564742	0.987997	0.575812
Weighted.mean.MO.in.tract.anterior.thalamic.radiation..left.	-0.00473994	0.00376174	0.207683	0.549603	-0.00168267	0.00378906	0.656989	0.899177	-0.572603	0.566914	0.987997	0.572603
26643-2.0	-0.00429884	0.004251	0.311919	0.640874	0.000806953	0.00437361	0.853621	0.957453	-0.837133	0.402518	0.987997	0.572521
Weighted.mean.FA.in.tract.uncinate.fasciculus..right.	0.0039327	0.00394883	0.319315	0.645817	0.000725729	0.00399204	0.855748	0.957453	0.571131	0.567911	0.987997	0.571131
partial_corr_25D_172_T2	0.00859889	0.00378151	0.0229905	0.180221	0.0055391	0.00380014	0.14498	0.610684	0.570745	0.568173	0.987997	0.570745
Mean.MD.in.medial.lemniscus.on.FA.skeleton..left.	-0.00598565	0.00391792	0.126602	0.431191	-0.00283872	0.00389312	0.465918	0.836576	-0.569758	0.568842	0.987997	0.569758
26728-2.0	-0.0140656	0.00442859	0.0014971	0.0346261	-0.0105127	0.00439309	0.016729	0.342798	-0.569571	0.568968	0.987997	0.569571
26752-2.0	-0.00572756	0.00415691	0.168282	0.497164	-0.00235562	0.00422968	0.57759	0.882419	-0.568582	0.56964	0.987997	0.568582
Mean_L2_25276_T3	0.00490228	0.00403025	0.223872	0.568136	0.00162461	0.00413586	0.694468	0.908333	0.567582	0.570319	0.987997	0.567582
Weighted.mean.FA.in.tract.acoustic.radiation..left.	0.00598658	0.00385153	0.120134	0.419751	0.00288198	0.00392997	0.463372	0.835214	0.564203	0.572616	0.987997	0.564203
26576-2.0	-0.00346503	0.00382746	0.365323	0.680833	0.000409656	0.003841	0.915066	0.978744	-0.714567	0.474877	0.987997	0.56347
27002-2.0	-0.00568887	0.00439557	0.195616	0.53701	-0.00217366	0.00444015	0.624465	0.892898	-0.562625	0.573691	0.987997	0.562625
27240-2.0	-0.00775747	0.00450648	0.0852073	0.359286	-0.00416579	0.00453506	0.35834	0.7915	-0.561783	0.574264	0.987997	0.561783
27313-2.0	-0.00358649	0.00418312	0.391259	0.703797	-0.000249542	0.00423106	0.95297	0.985939	-0.560848	0.574901	0.987997	0.560848
26772-2.0	0.00525899	0.00390945	0.17859	0.510959	0.00213284	0.00400968	0.594791	0.886072	0.55823	0.576687	0.987997	0.55823
27499-2.0	0.00558432	0.0038379	0.145687	0.469524	-0.00254984	0.00387498	0.510536	0.848834	1.49144	0.135846	0.927131	0.556387
27315-2.0	0.00573575	0.00404849	0.156582	0.479393	-0.00254008	0.00407431	0.533011	0.859292	1.44085	0.149628	0.939597	0.556377
27086-2.0	0.00546937	0.00379139	0.149171	0.471608	0.00247438	0.00383433	0.518732	0.851551	0.55542	0.578607	0.987997	0.55542
27048-2.0	-0.00389477	0.00451025	0.387862	0.701014	-0.000438532	0.00431113	0.91898	0.978744	-0.553951	0.579612	0.987997	0.553951
26544-2.0	-0.00317816	0.00384163	0.40809	0.718956	0.000159181	0.00387116	0.967201	0.990089	-0.611928	0.540585	0.987997	0.553554
27067-2.0	-0.00615617	0.00418637	0.141449	0.46343	-0.00289054	0.00416201	0.48738	0.843177	-0.553195	0.58013	0.987997	0.553195
Weighted.mean.L3.in.tract.inferior.longitudinal.fasciculus..left.	-0.00691465	0.00401129	0.0847741	0.359286	-0.00375366	0.00407114	0.356542	0.7915	-0.553076	0.580212	0.987997	0.553076
27626-2.0	0.0087641	0.00379941	0.0210912	0.1724	0.00577521	0.00384463	0.13309	0.604858	0.552961	0.58029	0.987997	0.552961
27040-2.0	-0.0152418	0.00461972	0.000972544	0.0255265	-0.0117214	0.00440821	0.00784973	0.242457	-0.551328	0.581409	0.987997	0.551328
Weighted.mean.L1.in.tract.posterior.thalamic.radiation..right.	-0.00560008	0.00419945	0.182388	0.515452	-0.00229983	0.0042834	0.591336	0.886072	-0.550172	0.582201	0.987997	0.550172
Mean.MD.in.sagittal.stratum.on.FA.skeleton..right.	-0.00374715	0.00407641	0.357999	0.676259	0.000539032	0.00417944	0.897382	0.972209	-0.734157	0.462853	0.987997	0.549501
27395-2.0	-0.0113248	0.00420272	0.00705799	0.0891542	-0.00803549	0.00427714	0.0603126	0.481002	-0.548547	0.583316	0.987997	0.548547
Mean.L1.in.fornix.cres.stria.terminalis.on.FA.skeleton..right.	0.00813159	0.00417056	0.0512321	0.275645	0.00489825	0.00417923	0.241205	0.713549	0.547634	0.583943	0.987997	0.547634
26759-2.0	0.00565766	0.00380301	0.136866	0.454147	-0.00270145	0.00383817	0.481551	0.843177	1.54707	0.121847	0.923954	0.547124
27578-2.0	-0.0142413	0.00425379	0.000817111	0.0232777	-0.0109202	0.00435492	0.0121722	0.299307	-0.545551	0.585375	0.987997	0.545551
27241-2.0	-0.010951	0.00444758	0.0138231	0.130452	-0.00753619	0.00442159	0.0883354	0.540369	-0.544506	0.586093	0.987997	0.544506
partial_corr_25D_64_T2	0.00559397	0.00377349	0.138254	0.457453	0.00268863	0.00379041	0.478139	0.843177	0.543206	0.586988	0.987997	0.543206
Mean.MO.in.tapetum.on.FA.skeleton..right.	0.00339002	0.00381573	0.374328	0.69178	0.000454451	0.00383596	0.905697	0.973634	0.542561	0.587432	0.987997	0.542561
partial_corr_25D_204_T2	-0.00426906	0.00380464	0.26186	0.603056	-0.00134935	0.00381937	0.723876	0.914585	-0.54159	0.588101	0.987997	0.54159
partial_corr_25D_188_T2	0.0077792	0.00376422	0.0387953	0.245656	-0.0048861	0.00379159	0.197542	0.679725	2.37054	0.0177622	0.923954	0.541495
27535-2.0	-0.00473512	0.0039059	0.225426	0.569908	0.00174819	0.00393089	0.656522	0.899177	-1.16996	0.242016	0.971628	0.539013
27195-2.0	0.00886099	0.00392888	0.0241323	0.18483	0.00581882	0.00407805	0.15365	0.6146	0.537225	0.591112	0.987997	0.537225
27405-2.0	0.0031331	0.00387327	0.418589	0.727038	-0.000150309	0.00398795	0.969935	0.992018	0.590614	0.554779	0.987997	0.536539
Mean.FA.in.genu.of.corpus.callosum.on.FA.skeleton	-0.00318793	0.00411	0.437971	0.740203	6.54457e-05	0.00413227	0.987364	0.996321	-0.558215	0.576697	0.987997	0.535757
27321-2.0	-0.0072744	0.00408326	0.0748575	0.337581	-0.00415205	0.00417434	0.319926	0.771472	-0.534707	0.592852	0.987997	0.534707
Weighted.mean.ISOVF.in.tract.inferior.longitudinal.fasciculus..left.	-0.00663583	0.00398443	0.0958557	0.373808	-0.0035739	0.00412154	0.385893	0.801237	-0.534125	0.593255	0.987997	0.534125
27609-2.0	-0.0069734	0.00393257	0.076218	0.341738	-0.00400501	0.00394762	0.31035	0.769252	-0.532719	0.594228	0.987997	0.532719
27749-2.0	0.00311183	0.00386139	0.420328	0.728204	0.000200055	0.00388717	0.958956	0.985939	0.531435	0.595118	0.987997	0.531435
Volume_Grey_Matter_25856_T2	0.00503218	0.00435617	0.248042	0.590694	0.00174025	0.00441842	0.693691	0.908333	0.530551	0.59573	0.987997	0.530551
Weighted.mean.L2.in.tract.forceps.major	-0.00490296	0.00384706	0.202526	0.543935	0.00200292	0.00389214	0.606839	0.887262	-1.26192	0.206979	0.970846	0.529926
26844-2.0	-0.00489033	0.00438665	0.264954	0.603056	0.00161962	0.00434342	0.709237	0.911952	-1.05456	0.291628	0.985759	0.529826
26900-2.0	0.00534664	0.00472506	0.25785	0.601937	-0.00181775	0.00477358	0.703364	0.909962	1.06666	0.286124	0.981477	0.525395
Mean.FA.in.cingulum.hippocampus.on.FA.skeleton..left.	0.00984809	0.0039342	0.0123229	0.124115	0.00691956	0.00395112	0.0799257	0.533447	0.525223	0.599428	0.987997	0.525223
partial_corr_25D_18_T2	0.00281624	0.00376392	0.454344	0.751606	1.87354e-05	0.00378761	0.996053	0.998621	0.523901	0.600347	0.987997	0.523901
Mean_L3_25311_T3	-0.00757443	0.00395025	0.0552074	0.288511	-0.00464298	0.00396413	0.241526	0.713549	-0.523817	0.600406	0.987997	0.523817
Mean.FA.in.cingulum.hippocampus.on.FA.skeleton..right.	0.0136921	0.00391395	0.000470247	0.0161544	0.0108002	0.00389499	0.00556688	0.216737	0.523726	0.600469	0.987997	0.523726
partial_corr_25D_177_T2	-0.00547261	0.00377821	0.147517	0.471184	-0.00265818	0.00382188	0.486747	0.843177	-0.523695	0.600491	0.987997	0.523695
26829-2.0	-0.0107693	0.00442645	0.0149938	0.137896	-0.00751043	0.00439376	0.0874184	0.540369	-0.522512	0.601314	0.987997	0.522512
26911-2.0	-0.00439125	0.00421415	0.297425	0.632773	-0.00127633	0.00422694	0.762694	0.926015	-0.521869	0.601761	0.987997	0.521869
26908-2.0	0.00449358	0.00413196	0.276833	0.612969	-0.00143939	0.00414583	0.728456	0.915863	1.01361	0.310768	0.985759	0.52179
Weighted.mean.ISOVF.in.tract.inferior.fronto.occipital.fasciculus..right.	-0.00433829	0.00403385	0.282189	0.618961	0.00136444	0.00403669	0.735362	0.918726	-0.9993	0.31765	0.985759	0.521112
27020-2.0	0.00334034	0.0042939	0.43663	0.740203	-0.00012055	0.00445087	0.978393	0.993611	0.559609	0.575746	0.987997	0.520624
Volume_25018_T2	0.00524899	0.00404363	0.194286	0.53539	-0.00222417	0.00417922	0.594601	0.886072	1.2851	0.198757	0.970846	0.520155
Mean.MD.in.inferior.cerebellar.peduncle.on.FA.skeleton..right.	-0.00491774	0.00407505	0.227541	0.57145	-0.00197132	0.00395811	0.618463	0.892359	-0.518653	0.604003	0.987997	0.518653
Volume_Grey_Matter_25837_T2	0.00460993	0.00447051	0.302478	0.635884	-0.00133827	0.00448619	0.765473	0.928156	0.939186	0.347635	0.987997	0.516576
27309-2.0	-0.0112305	0.00440222	0.0107527	0.116289	-0.00800353	0.00446507	0.0730857	0.515869	-0.514644	0.606802	0.987997	0.514644
27752-2.0	0.00477093	0.00424279	0.260836	0.603056	-0.00165635	0.00431593	0.701152	0.909962	1.06198	0.288243	0.985759	0.514624
Mean.L2.in.medial.lemniscus.on.FA.skeleton..right.	-0.00672575	0.00395616	0.089148	0.36535	-0.00385833	0.00394033	0.327509	0.779084	-0.513535	0.607577	0.987997	0.513535
Mean.ISOVF.in.tapetum.on.FA.skeleton..right.	-0.00359377	0.00391531	0.358706	0.676259	0.00073073	0.00397439	0.854127	0.957453	-0.775136	0.438259	0.987997	0.513179
26661-2.0	-0.00370496	0.00454104	0.414587	0.722742	0.000366311	0.00466872	0.937463	0.98363	-0.625107	0.531901	0.987997	0.512619
27765-2.0	-0.00966175	0.00424434	0.0228432	0.179923	-0.00659012	0.00426539	0.122372	0.585358	-0.510466	0.609725	0.987997	0.510466
26703-2.0	0.0089198	0.00406673	0.0283038	0.200239	0.00597195	0.00412582	0.147799	0.610684	0.508849	0.610858	0.987997	0.508849
26706-2.0	0.00427937	0.0038982	0.272326	0.610218	-0.00148889	0.00388831	0.70179	0.909962	1.04765	0.294799	0.985759	0.506816
26694-2.0	0.00437146	0.00447204	0.32834	0.654203	0.0011576	0.00449882	0.796943	0.939757	0.506648	0.612402	0.987997	0.506648
26578-2.0	0.00335743	0.00385088	0.383304	0.697508	-0.000574776	0.00392356	0.883535	0.968076	0.715259	0.474449	0.987997	0.506159
Volume_Grey_Matter_25810_T2	-0.0054804	0.00410656	0.182054	0.515452	-0.00254561	0.00412789	0.537455	0.861035	-0.504029	0.614241	0.987997	0.504029
27448-2.0	0.00428136	0.00388468	0.270438	0.609545	0.00150142	0.00392324	0.701951	0.909962	0.503512	0.614605	0.987997	0.503512
27378-2.0	0.00470804	0.00400096	0.239331	0.584552	-0.00184991	0.00406662	0.64919	0.897873	1.14954	0.250332	0.975471	0.501002
partial_corr_25D_36_T2	0.00329472	0.00378895	0.384561	0.698006	0.000600206	0.00381948	0.875135	0.964488	0.500838	0.616485	0.987997	0.500838
26634-2.0	-0.00535129	0.00435232	0.218903	0.563336	-0.00224631	0.00442368	0.61161	0.887262	-0.500336	0.616839	0.987997	0.500336
Mean.FA.in.sagittal.stratum.on.FA.skeleton..right.	-0.00404036	0.00388681	0.298594	0.633528	-0.00128193	0.00391135	0.743109	0.918726	-0.500245	0.616903	0.987997	0.500245
Mean.L2.in.genu.of.corpus.callosum.on.FA.skeleton	0.00345681	0.00413462	0.403138	0.714514	0.000516766	0.00417924	0.901594	0.97259	0.500103	0.617002	0.987997	0.500103
Mean.FA.in.superior.fronto.occipital.fasciculus.on.FA.skeleton..left.	-0.00413098	0.00402186	0.304384	0.637895	-0.00127051	0.00408323	0.75569	0.924179	-0.499092	0.617714	0.987997	0.499092
26589-2.0	0.00828152	0.00496924	0.095633	0.373808	0.00474202	0.0050639	0.34907	0.787476	0.498884	0.617861	0.987997	0.498884
Volume_Grey_Matter_25885_T2	0.00404256	0.00387757	0.29718	0.632773	0.00129049	0.00394353	0.743491	0.918726	0.497613	0.618757	0.987997	0.497613
27333-2.0	-0.00351473	0.00412387	0.394075	0.707577	0.000601293	0.004168	0.885295	0.968641	-0.701994	0.482683	0.987997	0.496891
partial_corr_25D_147_T2	-0.00459332	0.00377224	0.223379	0.568136	0.00193058	0.00380899	0.612272	0.887262	-1.21696	0.223618	0.970846	0.496705
Volume_Grey_Matter_25805_T2	-0.00700109	0.00437904	0.109902	0.399892	0.00391518	0.00441404	0.375109	0.795205	-1.75568	0.0791435	0.923954	0.496311
Weighted.mean.ICVF.in.tract.anterior.thalamic.radiation..left.	0.00541969	0.00407193	0.183222	0.515836	0.00255133	0.00412488	0.536246	0.860604	0.494875	0.620689	0.987997	0.494875
27047-2.0	-0.0114311	0.00456678	0.0123265	0.124115	-0.00828524	0.00443375	0.0616963	0.490213	-0.494237	0.621139	0.987997	0.494237
Mean.MO.in.superior.cerebellar.peduncle.on.FA.skeleton..left.	-0.00352128	0.00385421	0.360938	0.676503	0.000835552	0.00386696	0.828934	0.953218	-0.797999	0.424871	0.987997	0.491919
Volume_Grey_Matter_25789_T2	0.00712863	0.00429471	0.0969724	0.373808	-0.00410174	0.00442046	0.353481	0.791324	1.82217	0.0684297	0.923954	0.491124
partial_corr_25D_110_T2	-0.00342533	0.00377793	0.364603	0.680826	-0.000802995	0.00380217	0.83274	0.953218	-0.489245	0.624668	0.987997	0.489245
Mean.ISOVF.in.medial.lemniscus.on.FA.skeleton..right.	-0.0061631	0.00396005	0.119662	0.419717	-0.00341534	0.00398855	0.391859	0.802968	-0.488878	0.624928	0.987997	0.488878
Mean.OD.in.cingulum.hippocampus.on.FA.skeleton..right.	-0.00845194	0.00411669	0.0400889	0.247745	-0.00558831	0.00418445	0.181744	0.656189	-0.487842	0.625662	0.987997	0.487842
Mean.L2.in.medial.lemniscus.on.FA.skeleton..left.	-0.00500503	0.00394678	0.204779	0.547099	-0.00229392	0.00391729	0.558164	0.875081	-0.487542	0.625874	0.987997	0.487542
27428-2.0	0.00617706	0.00390438	0.113661	0.409202	0.0034552	0.00400948	0.38884	0.801237	0.486355	0.626716	0.987997	0.486355
26558-2.0	0.00878007	0.00497994	0.0779151	0.345369	0.00535093	0.0050302	0.287462	0.751804	0.484457	0.628062	0.987997	0.484457
Mean.OD.in.fornix.cres.stria.terminalis.on.FA.skeleton..left.	-0.00351594	0.00416413	0.398499	0.710606	-0.000656468	0.00418329	0.875306	0.964488	-0.484449	0.628068	0.987997	0.484449
27655-2.0	-0.00549695	0.00379671	0.147698	0.471184	-0.00288	0.00385044	0.454497	0.830405	-0.483949	0.628422	0.987997	0.483949
26778-2.0	0.00902174	0.00392969	0.0217079	0.17426	0.0062881	0.00407766	0.123084	0.585358	0.482718	0.629296	0.987997	0.482718
Weighted.mean.ICVF.in.tract.forceps.minor	0.00358899	0.00392085	0.360024	0.676259	-0.000899435	0.00397871	0.821158	0.952445	0.803515	0.421677	0.987997	0.481483
partial_corr_25D_171_T2	0.00624212	0.00386994	0.106781	0.392897	-0.0036017	0.00390156	0.355953	0.7915	1.79131	0.0732439	0.923954	0.480483
26680-2.0	0.00539934	0.00438051	0.217759	0.562084	-0.0024062	0.00443159	0.587166	0.884916	1.25265	0.210332	0.970846	0.480348
26869-2.0	-0.00259481	0.00379618	0.494286	0.777352	4.05958e-07	0.00385032	0.999916	0.999916	-0.479971	0.631248	0.987997	0.479821
Weighted.mean.OD.in.tract.forceps.major	-0.00342868	0.00390215	0.379603	0.695493	-0.000792838	0.00386718	0.837563	0.954375	-0.479785	0.63138	0.987997	0.479785
Volume_Grey_Matter_25906_T2	-0.0084635	0.00415051	0.0414607	0.248377	-0.00555067	0.00445146	0.212451	0.692668	-0.478593	0.632228	0.987997	0.478593
Mean.OD.in.anterior.limb.of.internal.capsule.on.FA.skeleton..right.	0.00437841	0.00382076	0.251842	0.591853	-0.00179038	0.00383509	0.640623	0.895249	1.13952	0.254488	0.976164	0.478068
26737-2.0	-0.00571335	0.00433813	0.187865	0.52333	-0.00276953	0.00437816	0.527023	0.854357	-0.477629	0.632915	0.987997	0.477629
26914-2.0	-0.00466653	0.00401851	0.245563	0.589351	-0.00193541	0.00408562	0.635714	0.892898	-0.476578	0.633662	0.987997	0.476578
Weighted.mean.L1.in.tract.corticospinal.tract..right.	0.00263063	0.00388744	0.498611	0.780668	2.4418e-06	0.00395522	0.999507	0.999916	0.473906	0.635567	0.987997	0.473906
partial_corr_25D_184_T2	0.00747621	0.00378414	0.048219	0.268189	-0.00492433	0.00383155	0.198749	0.679725	2.3027	0.0212956	0.923954	0.473868
27430-2.0	0.00437415	0.00387032	0.258428	0.601937	0.00176422	0.00392813	0.653352	0.898658	0.473286	0.636009	0.987997	0.473286
26997-2.0	-0.00377876	0.00422344	0.370962	0.687702	0.000879898	0.0044399	0.842908	0.954891	-0.760248	0.447106	0.987997	0.473066
Mean_L3_25338_T3	0.00302723	0.00419431	0.470467	0.75788	-0.000205266	0.00425236	0.961501	0.986261	0.541199	0.58837	0.987997	0.472466
26967-2.0	-0.00503452	0.00461732	0.275582	0.611904	0.00195835	0.00461184	0.671111	0.903797	-1.07154	0.283927	0.981477	0.471371
Mean.MD.in.pontine.crossing.tract.on.FA.skeleton	-0.00652279	0.00387413	0.0922743	0.370062	-0.00392658	0.00393542	0.318422	0.771472	-0.470127	0.638264	0.987997	0.470127
26802-2.0	-0.00900039	0.00458675	0.049759	0.273499	-0.00594103	0.00462639	0.199115	0.679725	-0.469606	0.638636	0.987997	0.469606
26601-2.0	0.00449128	0.00435694	0.302643	0.635884	-0.00155247	0.00449707	0.729938	0.916129	0.965222	0.334434	0.987997	0.469345
27665-2.0	0.00695753	0.00386246	0.0716816	0.331581	-0.00435837	0.00397008	0.272317	0.740089	2.04296	0.0410564	0.923954	0.46925
Mean.MO.in.fornix.cres.stria.terminalis.on.FA.skeleton..right.	0.00582328	0.00402065	0.147551	0.471184	0.00314399	0.00411586	0.44496	0.826911	0.465657	0.641461	0.987997	0.465657
27766-2.0	-0.0041456	0.00404306	0.305216	0.638402	0.00147784	0.00407284	0.716723	0.913633	-0.979891	0.32714	0.986704	0.464861
26950-2.0	-0.00371106	0.00480457	0.439894	0.741002	-0.000520215	0.00490652	0.915564	0.978744	-0.464653	0.64218	0.987997	0.464653
partial_corr_25D_200_T2	0.00297137	0.00376336	0.429807	0.734477	0.000491889	0.00379867	0.896973	0.972209	0.463695	0.642866	0.987997	0.463695
Mean.L1.in.superior.fronto.occipital.fasciculus.on.FA.skeleton..right.	0.00423987	0.00416131	0.308284	0.640111	0.00149367	0.00422226	0.723525	0.914585	0.46324	0.643192	0.987997	0.46324
Mean.ICVF.in.tapetum.on.FA.skeleton..right.	-0.00400373	0.00396828	0.31303	0.640874	0.00138162	0.00404623	0.732765	0.9187	-0.950238	0.341992	0.987997	0.462667
26510-2.0	0.00697728	0.00399709	0.0809116	0.351081	0.00432912	0.00409953	0.290991	0.752774	0.462509	0.643716	0.987997	0.462509
26973-2.0	-0.00432092	0.00406248	0.287527	0.624223	0.00165761	0.00409914	0.685942	0.906463	-1.03593	0.300237	0.985759	0.461484
partial_corr_25D_53_T2	-0.0066596	0.00377051	0.0773861	0.343677	0.00419456	0.00380886	0.270807	0.740089	-2.02522	0.0428445	0.923954	0.459938
Mean.ICVF.in.middle.cerebellar.peduncle.on.FA.skeleton	0.00290517	0.00392267	0.458947	0.752152	0.000334529	0.00398884	0.933164	0.98281	0.459496	0.645878	0.987997	0.459496
27725-2.0	0.00398594	0.00418654	0.341076	0.660877	0.00125229	0.00425433	0.768491	0.928709	0.45799	0.64696	0.987997	0.45799
Mean_L3_25343_T3	-0.00903074	0.00393621	0.0217948	0.174358	-0.00646621	0.00401984	0.10774	0.569285	-0.45583	0.648512	0.987997	0.45583
27255-2.0	-0.0161575	0.00460409	0.000451074	0.015727	-0.0131712	0.00466453	0.00475655	0.205619	-0.455647	0.648644	0.987997	0.455647
Mean.MD.in.superior.fronto.occipital.fasciculus.on.FA.skeleton..right.	0.00342617	0.00426222	0.421504	0.728204	0.000665939	0.00432174	0.877541	0.96477	0.45474	0.649297	0.987997	0.45474
Weighted.mean.ICVF.in.tract.inferior.longitudinal.fasciculus..right.	0.00398527	0.00389678	0.30647	0.63851	0.00146586	0.00395693	0.711053	0.912648	0.453657	0.650076	0.987997	0.453657
27638-2.0	0.00406503	0.00387519	0.294209	0.631824	0.00155304	0.00395853	0.694824	0.908333	0.45346	0.650218	0.987997	0.45346
26727-2.0	-0.00662817	0.00459128	0.14887	0.471608	-0.00367864	0.00463077	0.426987	0.820614	-0.45231	0.651046	0.987997	0.45231
27406-2.0	0.00509299	0.00382698	0.183281	0.515836	-0.00262555	0.00390328	0.501183	0.844342	1.412	0.15795	0.951914	0.451383
26566-2.0	0.00310891	0.00378359	0.411277	0.720197	-0.000691478	0.00379794	0.855534	0.957453	0.708901	0.478386	0.987997	0.450932
27492-2.0	-0.00479515	0.00472168	0.309863	0.640111	-0.00174201	0.00486728	0.720424	0.913633	-0.450236	0.65254	0.987997	0.450236
partial_corr_25D_94_T2	-0.00350279	0.00376885	0.352701	0.670936	-0.00110058	0.00379421	0.77177	0.930724	-0.449186	0.653298	0.987997	0.449186
26506-2.0	0.0138494	0.0039096	0.000398246	0.0148659	0.0113796	0.00387614	0.00333403	0.185496	0.448603	0.653718	0.987997	0.448603
Volume_Grey_Matter_25879_T2	0.00345701	0.00403301	0.391367	0.703797	0.000875345	0.00412662	0.832016	0.953218	0.44742	0.654572	0.987997	0.44742
Mean.FA.in.inferior.cerebellar.peduncle.on.FA.skeleton..left.	0.00487456	0.00402627	0.226042	0.570232	0.00229253	0.00416953	0.582449	0.882419	0.44547	0.65598	0.987997	0.44547
Volume_Grey_Matter_25820_T2	0.0058403	0.00404113	0.148428	0.471544	-0.00329235	0.00405733	0.417121	0.817446	1.59481	0.110755	0.923954	0.444941
27621-2.0	-0.0058608	0.00408698	0.151597	0.474182	0.00327679	0.00413731	0.428372	0.820614	-1.57123	0.116128	0.923954	0.444327
27005-2.0	-0.0116751	0.00461372	0.0114043	0.119464	-0.00883714	0.00441743	0.0454706	0.449707	-0.444294	0.65683	0.987997	0.444294
Mean.ICVF.in.superior.fronto.occipital.fasciculus.on.FA.skeleton..left.	-0.00966065	0.00424486	0.0228755	0.179923	-0.0069679	0.00434105	0.108498	0.569285	-0.443505	0.657401	0.987997	0.443505
Mean.ICVF.in.external.capsule.on.FA.skeleton..left.	0.0047005	0.00410165	0.251821	0.591853	0.00211487	0.00415147	0.610464	0.887262	0.443053	0.657727	0.987997	0.443053
partial_corr_25D_155_T2	0.00903039	0.00377611	0.0167996	0.149786	-0.00665658	0.00381754	0.081244	0.534608	2.92144	0.00348416	0.903407	0.442084
26546-2.0	0.00314075	0.00381816	0.410765	0.720197	0.000716543	0.00394312	0.855806	0.957453	0.441668	0.65873	0.987997	0.441668
27158-2.0	-0.00846648	0.00411116	0.0394817	0.245962	-0.00591369	0.00406668	0.145926	0.610684	-0.441454	0.658885	0.987997	0.441454
27408-2.0	-0.00467155	0.00383719	0.223465	0.568136	0.00225317	0.00391008	0.56446	0.879175	-1.26401	0.206227	0.970846	0.441439
Volume_Grey_Matter_25783_T2	0.0042371	0.00501492	0.398186	0.71059	-0.00110221	0.0050742	0.828043	0.953218	0.74841	0.454213	0.987997	0.439418
27436-2.0	0.00403165	0.00390215	0.30154	0.635884	0.00158808	0.00397079	0.689208	0.908013	0.438921	0.660719	0.987997	0.438921
Mean.MD.in.inferior.cerebellar.peduncle.on.FA.skeleton..left.	-0.0030283	0.00395399	0.443761	0.742569	-0.000600466	0.00387674	0.876912	0.96477	-0.438442	0.661066	0.987997	0.438442
Mean.MD.in.cingulum.hippocampus.on.FA.skeleton..right.	-0.00985332	0.00396729	0.0130205	0.126207	-0.00735631	0.00410414	0.0730961	0.515869	-0.437443	0.66179	0.987997	0.437443
27056-2.0	0.0036758	0.0040028	0.358479	0.676259	0.00117198	0.00409888	0.774939	0.930724	0.437031	0.662089	0.987997	0.437031
Mean_L2_25267_T3	-0.00263386	0.00402824	0.513223	0.792916	0.000201173	0.00392809	0.959156	0.985939	-0.503879	0.614346	0.987997	0.432369
Weighted.mean.OD.in.tract.forceps.minor	0.00708936	0.00390372	0.0693909	0.327152	0.00468368	0.00396595	0.23764	0.713549	0.432298	0.665525	0.987997	0.432298
27393-2.0	-0.00768336	0.00405807	0.058339	0.296261	-0.00520664	0.00406425	0.200193	0.679725	-0.431233	0.666299	0.987997	0.431233
Weighted.mean.ICVF.in.tract.inferior.longitudinal.fasciculus..left.	0.004595	0.00391026	0.239977	0.584552	0.00219854	0.00394902	0.577723	0.882419	0.431217	0.666311	0.987997	0.431217
27424-2.0	0.00442955	0.00383353	0.247922	0.590694	0.00206695	0.00392515	0.598489	0.886247	0.430614	0.666749	0.987997	0.430614
27475-2.0	0.00392645	0.00386151	0.309264	0.640111	0.00156011	0.00393895	0.69206	0.908232	0.428994	0.667928	0.987997	0.428994
26988-2.0	-0.00878498	0.0040833	0.0314643	0.216816	-0.00630364	0.00410381	0.124558	0.585358	-0.428617	0.668202	0.987997	0.428617
Volume_Grey_Matter_25788_T2	0.00512266	0.0043004	0.233601	0.577504	-0.00250255	0.00436289	0.566251	0.879175	1.24472	0.213234	0.970846	0.4277
26747-2.0	-0.00724266	0.00475558	0.127794	0.433202	-0.00436215	0.00478158	0.361642	0.7915	-0.427133	0.669282	0.987997	0.427133
26807-2.0	0.00287377	0.00415017	0.488674	0.775729	-0.000367112	0.00415756	0.92964	0.980867	0.55169	0.581161	0.987997	0.426704
Mean.ISOVF.in.superior.corona.radiata.on.FA.skeleton..left.	0.00340328	0.00427252	0.425731	0.731793	-0.000832406	0.00430572	0.846708	0.955811	0.698292	0.484995	0.987997	0.423832
27239-2.0	0.00629063	0.00389332	0.106179	0.392897	-0.00395313	0.00392699	0.314124	0.769983	1.85245	0.0639615	0.923954	0.422707
27583-2.0	-0.00592842	0.0040278	0.141085	0.462884	-0.00350711	0.0040757	0.389538	0.801237	-0.422558	0.672618	0.987997	0.422558
27500-2.0	0.00370388	0.0045508	0.415723	0.724183	-0.000976953	0.00458659	0.831329	0.953218	0.724457	0.468785	0.987997	0.422049
Weighted.mean.ICVF.in.tract.superior.thalamic.radiation..left.	0.0043568	0.00395002	0.270061	0.609529	0.00198026	0.00402409	0.622659	0.892898	0.421463	0.673417	0.987997	0.421463
Mean.L1.in.retrolenticular.part.of.internal.capsule.on.FA.skeleton..right.	-0.00344864	0.00412413	0.403055	0.714514	0.000974764	0.00418548	0.81585	0.950123	-0.7528	0.45157	0.987997	0.421018
Weighted.mean.FA.in.tract.medial.lemniscus..left.	0.00254609	0.00391017	0.514967	0.794559	0.000207113	0.00396117	0.958302	0.985939	0.420226	0.67432	0.987997	0.420226
27228-2.0	-0.00718751	0.00448871	0.109354	0.398536	-0.00449727	0.0045666	0.324736	0.774856	-0.420133	0.674388	0.987997	0.420133
Mean_L3_25296_T3	-0.00596633	0.00389484	0.125589	0.429682	-0.00365934	0.00387946	0.345569	0.78658	-0.419661	0.674733	0.987997	0.419661
27476-2.0	0.00350585	0.00377704	0.353325	0.671577	-0.00126216	0.00380395	0.740045	0.918726	0.889453	0.373759	0.987997	0.418551
Mean.L2.in.fornix.cres.stria.terminalis.on.FA.skeleton..left.	-0.00284126	0.00435477	0.514127	0.793787	0.00027305	0.00432663	0.949681	0.985939	-0.507323	0.611928	0.987997	0.418363
27170-2.0	-0.00790808	0.00485022	0.103035	0.387483	-0.00502647	0.00489371	0.304384	0.767863	-0.418227	0.675781	0.987997	0.418227
26833-2.0	-0.00525723	0.00456517	0.249514	0.591853	0.00256713	0.00456723	0.574076	0.882195	-1.21165	0.225644	0.970846	0.41658
Weighted.mean.ICVF.in.tract.inferior.fronto.occipital.fasciculus..right.	0.00448496	0.00391021	0.251413	0.591853	0.0021747	0.00397424	0.584254	0.883611	0.414372	0.678602	0.987997	0.414372
27172-2.0	0.00353837	0.00415698	0.394685	0.707586	-0.00112178	0.00413191	0.786017	0.934421	0.795091	0.426561	0.987997	0.412305
26825-2.0	-0.00400538	0.00429175	0.350699	0.669555	-0.00149367	0.00433175	0.730236	0.916129	-0.411904	0.68041	0.987997	0.411904
partial_corr_25D_46_T2	0.00549239	0.00375952	0.144066	0.467413	0.00329727	0.0037869	0.383936	0.801237	0.411367	0.680804	0.987997	0.411367
27582-2.0	-0.00645709	0.00395466	0.102546	0.38699	-0.00414769	0.00401527	0.301639	0.766983	-0.409776	0.68197	0.987997	0.409776
26586-2.0	-0.00281701	0.00399946	0.481233	0.767345	-0.000438589	0.00421179	0.917065	0.978744	-0.409495	0.682176	0.987997	0.409495
Mean.L1.in.fornix.cres.stria.terminalis.on.FA.skeleton..left.	0.00497218	0.00417133	0.233292	0.577504	-0.00258143	0.00412851	0.531809	0.857945	1.28705	0.198078	0.970846	0.407356
Mean.L1.in.medial.lemniscus.on.FA.skeleton..right.	-0.00515101	0.00389728	0.186299	0.520379	-0.00292942	0.00386956	0.449042	0.82981	-0.404512	0.685836	0.987997	0.404512
Mean.MD.in.corticospinal.tract.on.FA.skeleton..left.	-0.00393135	0.00380108	0.301033	0.635884	-0.00174308	0.00385177	0.650889	0.898133	-0.404373	0.685938	0.987997	0.404373
partial_corr_25D_67_T2	-0.00292294	0.00376187	0.437181	0.740203	-0.000763532	0.00379252	0.840448	0.954375	-0.404248	0.686031	0.987997	0.404248
partial_corr_25D_148_T2	0.00278952	0.00378665	0.461338	0.752624	-0.000626646	0.00382013	0.869705	0.964488	0.63511	0.525357	0.987997	0.402107
Weighted.mean.L3.in.tract.inferior.fronto.occipital.fasciculus..left.	-0.00629275	0.00399635	0.115374	0.410843	-0.00401071	0.00404939	0.321977	0.773573	-0.401109	0.68834	0.987997	0.401109
partial_corr_25D_169_T2	-0.00575119	0.00376737	0.126896	0.431191	-0.00360992	0.00379342	0.341309	0.784413	-0.400514	0.688778	0.987997	0.400514
Weighted.mean.L3.in.tract.inferior.longitudinal.fasciculus..right.	-0.00444309	0.00399862	0.266528	0.605501	-0.00215978	0.00407237	0.59588	0.886072	-0.400069	0.689106	0.987997	0.400069
Weighted.mean.MD.in.tract.posterior.thalamic.radiation..left.	-0.00408708	0.00419678	0.330148	0.654203	-0.00169663	0.00426161	0.69055	0.908048	-0.399664	0.689404	0.987997	0.399664
partial_corr_25D_92_T2	0.0048059	0.00379239	0.205095	0.547099	-0.00265985	0.00380726	0.484802	0.843177	1.38929	0.164744	0.960186	0.399358
27565-2.0	-0.0111376	0.00439241	0.0112387	0.119464	-0.00865807	0.00444385	0.0514028	0.474287	-0.396831	0.691492	0.987997	0.396831
26819-2.0	-0.00575643	0.00392433	0.142446	0.464576	-0.00353975	0.00400695	0.37704	0.796351	-0.395231	0.692673	0.987997	0.395231
Volume_Grey_Matter_25911_T2	-0.00599801	0.00437199	0.170119	0.500501	-0.00344999	0.00475948	0.46855	0.838723	-0.394263	0.693387	0.987997	0.394263
partial_corr_25D_107_T2	-0.0054026	0.00377201	0.152092	0.474182	-0.00329199	0.00384274	0.391643	0.802968	-0.391968	0.695082	0.987997	0.391968
Volume_25007_T2	0.00553487	0.0040471	0.171463	0.502427	0.00329657	0.00407446	0.418486	0.818153	0.389754	0.696718	0.987997	0.389754
partial_corr_25D_159_T2	0.00465511	0.00376361	0.216162	0.559816	-0.00257426	0.00379066	0.497087	0.844342	1.35338	0.175934	0.970846	0.389548
Volume_25016_T2	0.00635012	0.00436967	0.146191	0.469742	-0.0039201	0.00445441	0.378853	0.79817	1.64591	0.099783	0.923954	0.389434
27345-2.0	0.00313683	0.00416498	0.45138	0.749945	-0.000838	0.00422863	0.842914	0.954891	0.669689	0.503056	0.987997	0.387312
26796-2.0	-0.011625	0.00452104	0.0101455	0.11266	-0.00914738	0.00454275	0.0440752	0.443612	-0.386575	0.699071	0.987997	0.386575
27450-2.0	-0.00882811	0.00387046	0.0225749	0.178762	-0.00669518	0.0039673	0.0915193	0.541238	-0.384827	0.700366	0.987997	0.384827
27149-2.0	-0.0107426	0.00462313	0.0201624	0.167019	-0.00823366	0.00462335	0.0749606	0.51654	-0.383738	0.701173	0.987997	0.383738
Mean.FA.in.fornix.cres.stria.terminalis.on.FA.skeleton..left.	0.00424828	0.00440407	0.334754	0.658069	0.00186819	0.00440178	0.67127	0.903797	0.382241	0.702283	0.987997	0.382241
Mean.L1.in.splenium.of.corpus.callosum.on.FA.skeleton	-0.00834101	0.00399863	0.0370062	0.240614	-0.0061498	0.00411671	0.135242	0.60886	-0.381809	0.702603	0.987997	0.381809
Mean.FA.in.cerebral.peduncle.on.FA.skeleton..left.	0.00281344	0.00404783	0.487041	0.774492	0.000652747	0.00402895	0.871298	0.964488	0.378327	0.705187	0.987997	0.378327
Mean.MO.in.splenium.of.corpus.callosum.on.FA.skeleton	-0.0149303	0.00386065	0.000110718	0.00834316	-0.0128533	0.00390858	0.00101071	0.121533	-0.378074	0.705375	0.987997	0.378074
26655-2.0	-0.00359467	0.00434979	0.408596	0.718956	-0.00125213	0.00443099	0.777501	0.930982	-0.377269	0.705974	0.987997	0.377269
Weighted.mean.OD.in.tract.corticospinal.tract..left.	-0.0028959	0.00386691	0.45394	0.751526	-0.000817623	0.00393694	0.835483	0.954371	-0.37661	0.706464	0.987997	0.37661
27027-2.0	-0.00796888	0.00474112	0.0928318	0.370692	-0.00545846	0.00471115	0.246636	0.717485	-0.375597	0.707216	0.987997	0.375597
26862-2.0	0.00332123	0.00384222	0.387385	0.700954	0.00125443	0.00396244	0.751569	0.923023	0.374462	0.708061	0.987997	0.374462
27237-2.0	-0.00418946	0.00430134	0.330084	0.654203	-0.0019027	0.00435048	0.661864	0.900474	-0.373785	0.708564	0.987997	0.373785
27071-2.0	0.00386731	0.00396644	0.32958	0.654203	-0.00176875	0.00399103	0.657643	0.899177	1.00164	0.316515	0.985759	0.372956
26974-2.0	0.00616966	0.00418961	0.140887	0.462884	0.00395625	0.00422628	0.34924	0.787476	0.37194	0.709938	0.987997	0.37194
26951-2.0	-0.00679302	0.00438613	0.121473	0.423346	-0.00446807	0.00445447	0.315858	0.771472	-0.371906	0.709963	0.987997	0.371906
27222-2.0	0.00297638	0.00410965	0.468934	0.757558	-0.000820601	0.00411906	0.842094	0.954891	0.652562	0.514039	0.987997	0.370499
27543-2.0	-0.00647792	0.00429956	0.131931	0.439645	-0.00421848	0.0043301	0.329969	0.780217	-0.370271	0.711181	0.987997	0.370271
Mean.FA.in.fornix.cres.stria.terminalis.on.FA.skeleton..right.	0.008319	0.00437095	0.0570363	0.292828	0.00602482	0.00441895	0.172784	0.640673	0.369106	0.712048	0.987997	0.369106
26729-2.0	-0.0117244	0.00461273	0.0110446	0.11835	-0.00932027	0.00460649	0.0430687	0.440365	-0.368783	0.712289	0.987997	0.368783
27245-2.0	-0.00560496	0.00489436	0.252158	0.592001	-0.00305124	0.00490599	0.533994	0.85969	-0.368508	0.712495	0.987997	0.368508
Mean.MD.in.tapetum.on.FA.skeleton..left.	-0.00811135	0.00391926	0.0385135	0.245143	-0.00604446	0.00401346	0.132086	0.601467	-0.368451	0.712537	0.987997	0.368451
Volume_25008_T2	0.00822329	0.00646942	0.203721	0.545749	0.00483231	0.00654967	0.460656	0.834387	0.368341	0.712619	0.987997	0.368341
Weighted.mean.MO.in.tract.posterior.thalamic.radiation..right.	-0.00415589	0.00379146	0.273053	0.610384	0.00217353	0.00386364	0.573747	0.882195	-1.16925	0.242302	0.971628	0.366208
partial_corr_25D_195_T2	-0.00907377	0.00378742	0.0166032	0.148699	-0.00710446	0.00383296	0.0638366	0.500411	-0.365466	0.714764	0.987997	0.365466
27767-2.0	0.00471712	0.00396223	0.233869	0.577504	0.00267047	0.00397062	0.501244	0.844342	0.364863	0.715214	0.987997	0.364863
partial_corr_25D_23_T2	-0.0021843	0.00380831	0.566278	0.825218	0.000219108	0.00382602	0.954333	0.985939	-0.445215	0.656164	0.987997	0.364038
27417-2.0	0.00910707	0.00401839	0.0234507	0.181996	0.00700386	0.00416138	0.0923931	0.542287	0.363571	0.716178	0.987997	0.363571
Weighted.mean.ICVF.in.tract.superior.thalamic.radiation..right.	0.00252936	0.00395313	0.522292	0.799525	0.000492329	0.00401818	0.902485	0.97259	0.361384	0.717813	0.987997	0.361384
27497-2.0	-0.00780386	0.00416603	0.061067	0.301056	-0.00568307	0.00420964	0.177041	0.648199	-0.358086	0.720279	0.987997	0.358086
partial_corr_25D_207_T2	0.00974856	0.00379283	0.0101761	0.11266	0.00782303	0.00382263	0.040732	0.428374	0.357574	0.720662	0.987997	0.357574
27190-2.0	0.00890221	0.00382752	0.020046	0.167019	0.00694777	0.00390722	0.0754024	0.51654	0.357329	0.720846	0.987997	0.357329
Mean.ICVF.in.external.capsule.on.FA.skeleton..right.	0.00442747	0.00406487	0.27609	0.611904	0.00235881	0.00412392	0.567346	0.880027	0.35725	0.720905	0.987997	0.35725
Mean.ISOVF.in.uncinate.fasciculus.on.FA.skeleton..left.	0.00359231	0.00382086	0.347145	0.665242	0.00165418	0.00385894	0.668178	0.902187	0.356897	0.721169	0.987997	0.356897
Volume_25025_T2	0.00799346	0.00440713	0.0697439	0.327152	-0.00578519	0.00435972	0.18455	0.661214	2.22266	0.026239	0.923954	0.35622
Mean.MD.in.medial.lemniscus.on.FA.skeleton..right.	-0.00625123	0.0039311	0.11182	0.405609	-0.00428634	0.00389527	0.271185	0.740089	-0.355049	0.722553	0.987997	0.355049
27247-2.0	-0.00832655	0.00473006	0.0783786	0.345667	-0.00594881	0.00479558	0.214827	0.696028	-0.353	0.724089	0.987997	0.353
partial_corr_25D_82_T2	-0.00390751	0.00376116	0.298871	0.633541	0.00202666	0.00378709	0.592559	0.886072	-1.1118	0.266225	0.979063	0.352388
27320-2.0	-0.00253432	0.00480331	0.597776	0.83567	-0.000127083	0.0048648	0.97916	0.993611	-0.352113	0.724753	0.987997	0.352113
26892-2.0	0.00240681	0.00431773	0.577249	0.831382	-0.000237975	0.00440126	0.956881	0.985939	0.428963	0.66795	0.987997	0.351768
27699-2.0	0.00479285	0.00399273	0.230014	0.573507	-0.00280943	0.00408638	0.491776	0.844342	1.33066	0.183302	0.970846	0.347166
27662-2.0	0.00784561	0.00389195	0.0438406	0.254755	0.00592257	0.00395956	0.134746	0.60886	0.346365	0.729069	0.987997	0.346365
27392-2.0	0.0043385	0.00442213	0.326572	0.653145	0.00217227	0.00442265	0.623318	0.892898	0.346364	0.729069	0.987997	0.346364
Mean_L3_25331_T3	-0.00679605	0.00399602	0.089029	0.36535	-0.00484013	0.00400005	0.226299	0.710479	-0.34593	0.729395	0.987997	0.34593
Volume_Grey_Matter_25851_T2	0.00209553	0.00403517	0.603551	0.839723	0.000108783	0.00408974	0.97878	0.993611	0.345804	0.72949	0.987997	0.345804
26990-2.0	-0.00200965	0.00409399	0.623523	0.849164	4.17575e-06	0.00413349	0.999194	0.999916	-0.346151	0.729229	0.987997	0.344715
Weighted.mean.ICVF.in.tract.inferior.fronto.occipital.fasciculus..left.	0.00461457	0.00393434	0.240865	0.585494	0.00268539	0.0039802	0.49989	0.844342	0.344711	0.730312	0.987997	0.344711
27740-2.0	0.00496811	0.00406163	0.221289	0.566809	-0.00297698	0.00411749	0.46969	0.84012	1.37372	0.169529	0.970846	0.344269
26659-2.0	-0.00813676	0.00426979	0.0567221	0.292501	-0.0060519	0.00430395	0.159717	0.622868	-0.343889	0.73093	0.987997	0.343889
26688-2.0	-0.00507234	0.00431337	0.23964	0.584552	-0.00295573	0.00439989	0.501742	0.844342	-0.34352	0.731207	0.987997	0.34352
27202-2.0	0.00672705	0.00395048	0.0886275	0.365219	0.00478196	0.0040584	0.238709	0.713549	0.343433	0.731273	0.987997	0.343433
27563-2.0	0.00217799	0.00385951	0.57255	0.830641	0.000307046	0.00386869	0.936742	0.983474	0.342372	0.732071	0.987997	0.342372
27527-2.0	0.00191819	0.00388109	0.621147	0.848041	3.30417e-05	0.00390859	0.993255	0.997955	0.342247	0.732165	0.987997	0.342247
Mean.ICVF.in.sagittal.stratum.on.FA.skeleton..right.	0.00375045	0.00389043	0.335058	0.658069	0.00185948	0.00394865	0.637712	0.892898	0.341133	0.733003	0.987997	0.341133
Weighted.mean.ISOVF.in.tract.uncinate.fasciculus..right.	0.00410621	0.00388674	0.29078	0.627205	-0.0022233	0.00393246	0.571834	0.881138	1.14476	0.252308	0.975559	0.340545
Mean.ICVF.in.posterior.thalamic.radiation.on.FA.skeleton..left.	-0.00226494	0.00395583	0.566957	0.825604	-0.0003733	0.00399167	0.925492	0.978744	-0.336603	0.736416	0.987997	0.336603
27299-2.0	0.00241713	0.00432596	0.576344	0.831261	-0.000343117	0.00441254	0.938021	0.98363	0.446689	0.6551	0.987997	0.335636
Mean_L3_25305_T3	-0.00466375	0.00393314	0.235745	0.579927	-0.0028033	0.00390968	0.473382	0.842209	-0.335475	0.737267	0.987997	0.335475
partial_corr_25D_161_T2	0.00226559	0.00380042	0.551092	0.818203	0.000460048	0.00383335	0.904476	0.97277	0.334488	0.738011	0.987997	0.334488
27167-2.0	-0.00684528	0.00463236	0.139516	0.460325	-0.00465186	0.00465765	0.317936	0.771472	-0.333903	0.738453	0.987997	0.333903
26570-2.0	0.00439567	0.00380424	0.247926	0.590694	0.00257039	0.00392953	0.513048	0.849608	0.333732	0.738582	0.987997	0.333732
Mean.FA.in.medial.lemniscus.on.FA.skeleton..left.	0.00200568	0.0039852	0.614776	0.845174	-0.000133482	0.00396263	0.973129	0.992243	0.380635	0.703474	0.987997	0.333133
26758-2.0	0.00905596	0.00394236	0.0216336	0.17426	0.00717671	0.00405615	0.0768665	0.523499	0.332236	0.739711	0.987997	0.332236
26569-2.0	0.00662484	0.00403085	0.100303	0.379755	0.00470938	0.00414554	0.255978	0.723927	0.33127	0.74044	0.987997	0.33127
27642-2.0	0.00241637	0.00380114	0.524988	0.800504	0.00062107	0.00386627	0.872382	0.964488	0.331122	0.740552	0.987997	0.331122
Weighted.mean.L2.in.tract.medial.lemniscus..right.	-0.0046971	0.0041662	0.259587	0.602228	-0.00272256	0.00426971	0.523719	0.854169	-0.33099	0.740652	0.987997	0.33099
26793-2.0	0.00246354	0.0038662	0.52401	0.800504	0.000669129	0.00388768	0.86335	0.961114	0.327277	0.743458	0.987997	0.327277
Mean.MD.in.retrolenticular.part.of.internal.capsule.on.FA.skeleton..left.	-0.00202098	0.00393372	0.607433	0.842965	-0.000205171	0.00394854	0.958561	0.985939	-0.325786	0.744586	0.987997	0.325786
Mean.MO.in.medial.lemniscus.on.FA.skeleton..right.	-0.002453	0.00387921	0.527175	0.802126	0.000658421	0.00392679	0.866843	0.962884	-0.563686	0.572968	0.987997	0.325118
26785-2.0	0.00708444	0.00395216	0.0730745	0.334415	0.00524958	0.00406034	0.196078	0.679725	0.323825	0.74607	0.987997	0.323825
Mean.MO.in.inferior.cerebellar.peduncle.on.FA.skeleton..right.	0.00695803	0.00409818	0.0895693	0.365741	0.00503008	0.00433373	0.245799	0.716597	0.323233	0.746519	0.987997	0.323233
Mean.L1.in.body.of.corpus.callosum.on.FA.skeleton	0.00246906	0.00409762	0.546815	0.814124	0.00058772	0.00414646	0.887288	0.969549	0.322725	0.746904	0.987997	0.322725
27053-2.0	-0.00582085	0.00432615	0.178492	0.510959	-0.00385125	0.00431308	0.371919	0.792703	-0.322417	0.747137	0.987997	0.322417
Mean.MD.in.fornix.cres.stria.terminalis.on.FA.skeleton..right.	0.00197732	0.00428675	0.644619	0.857535	-2.27829e-05	0.00430782	0.99578	0.998621	0.329111	0.742072	0.987997	0.321613
27306-2.0	0.00625779	0.00432389	0.147855	0.471184	-0.00430123	0.00435181	0.322991	0.77405	1.7212	0.0852143	0.923954	0.318934
Weighted.mean.L3.in.tract.posterior.thalamic.radiation..right.	-0.00206917	0.00411298	0.614916	0.845174	0.00020861	0.00415702	0.959978	0.985939	-0.389508	0.696901	0.987997	0.318162
26906-2.0	-0.00216732	0.00417878	0.604016	0.83987	0.000280073	0.0042256	0.947156	0.985939	-0.411819	0.680472	0.987997	0.317564
27162-2.0	-0.0191447	0.00474069	5.42087e-05	0.00530129	-0.0170182	0.00473761	0.000329482	0.107426	-0.317292	0.751022	0.987997	0.317292
27677-2.0	0.00736096	0.00387149	0.0572871	0.293471	0.00559854	0.00398676	0.160265	0.623965	0.31714	0.751138	0.987997	0.31714
27156-2.0	0.00452645	0.00422722	0.28429	0.62062	-0.00261469	0.00429905	0.543068	0.861825	1.18443	0.236244	0.970846	0.317085
27606-2.0	-0.00572546	0.00411456	0.164101	0.490831	-0.00387913	0.00413878	0.348645	0.787476	-0.316368	0.751723	0.987997	0.316368
Volume_Grey_Matter_25919_T2	-0.00264995	0.00397966	0.505507	0.785671	0.000836628	0.00415553	0.840445	0.954375	-0.605962	0.54454	0.987997	0.315152
27169-2.0	-0.00475892	0.00428996	0.26732	0.605683	-0.00283549	0.00434263	0.513808	0.849668	-0.315095	0.752689	0.987997	0.315095
Mean.L2.in.pontine.crossing.tract.on.FA.skeleton	-0.00489753	0.00383901	0.202081	0.543849	-0.0031865	0.00387289	0.410658	0.815548	-0.313766	0.753699	0.987997	0.313766
Weighted.mean.L3.in.tract.posterior.thalamic.radiation..left.	-0.00308077	0.00410916	0.453433	0.751448	-0.00124917	0.00416841	0.764431	0.927642	-0.312919	0.754342	0.987997	0.312919
27380-2.0	-0.00727535	0.00420752	0.0838157	0.359286	-0.00541199	0.00422404	0.200139	0.679725	-0.312538	0.754632	0.987997	0.312538
partial_corr_25D_101_T2	-0.00530334	0.00378224	0.160894	0.485553	0.00362649	0.00380802	0.340952	0.784413	-1.66379	0.0961539	0.923954	0.312428
27514-2.0	-0.00597604	0.00444299	0.178639	0.510959	-0.0040062	0.00448016	0.37123	0.792326	-0.312194	0.754893	0.987997	0.312194
26838-2.0	-0.004842	0.00432088	0.262482	0.603056	-0.00292581	0.00436035	0.502234	0.844342	-0.312153	0.754924	0.987997	0.312153
26753-2.0	0.00412761	0.0041296	0.317568	0.645817	-0.00230856	0.00411297	0.574614	0.882195	1.10428	0.269473	0.979063	0.312102
Weighted.mean.L2.in.tract.inferior.longitudinal.fasciculus..left.	-0.00413615	0.00409644	0.312665	0.640874	-0.00231275	0.00418841	0.580838	0.882419	-0.311233	0.755624	0.987997	0.311233
Mean_L3_25306_T3	-0.00472713	0.0039275	0.228773	0.571565	-0.00300814	0.00389914	0.440435	0.825264	-0.310606	0.7561	0.987997	0.310606
27573-2.0	0.00596283	0.00393541	0.129759	0.435555	-0.00423259	0.00394974	0.28392	0.750268	1.82856	0.0674656	0.923954	0.310321
26612-2.0	0.00930063	0.00437669	0.0336072	0.227555	0.00735552	0.0045049	0.102545	0.566301	0.309687	0.756799	0.987997	0.309687
26889-2.0	0.00205327	0.00379257	0.58825	0.833017	0.000373525	0.00387938	0.923296	0.978744	0.309616	0.756853	0.987997	0.309616
26696-2.0	0.00411372	0.00427966	0.336461	0.65817	0.00225072	0.00424843	0.596278	0.886072	0.30894	0.757367	0.987997	0.30894
27434-2.0	-0.00743872	0.00380717	0.0507432	0.274846	-0.0057635	0.00386985	0.13643	0.610684	-0.308589	0.757635	0.987997	0.308589
Volume_Grey_Matter_25895_T2	0.00198304	0.00414392	0.632275	0.854247	-0.000131993	0.00433798	0.975727	0.993231	0.352554	0.724423	0.987997	0.30855
27030-2.0	-0.00366849	0.00419917	0.382344	0.697405	0.00178859	0.00441545	0.685431	0.906463	-0.895576	0.370479	0.987997	0.308516
27645-2.0	0.00209018	0.00386435	0.588597	0.833017	0.000382649	0.00397932	0.923396	0.978744	0.307834	0.758209	0.987997	0.307834
partial_corr_25D_72_T2	-0.00515929	0.00378503	0.172887	0.504219	0.00351126	0.00379477	0.354837	0.791324	-1.61772	0.105722	0.923954	0.307484
Mean.FA.in.inferior.cerebellar.peduncle.on.FA.skeleton..right.	0.00544292	0.0040133	0.175059	0.508244	0.00368201	0.00408867	0.367853	0.792326	0.307357	0.758572	0.987997	0.307357
27177-2.0	0.00351855	0.00382259	0.357352	0.676259	0.00184321	0.0039182	0.638063	0.892898	0.306056	0.759562	0.987997	0.306056
26750-2.0	-0.00670272	0.00468821	0.152834	0.474761	-0.00467897	0.00472637	0.322212	0.773573	-0.303996	0.761131	0.987997	0.303996
Mean.MO.in.middle.cerebellar.peduncle.on.FA.skeleton	0.00383492	0.0038184	0.315245	0.644206	-0.0021946	0.00381957	0.565597	0.879175	1.1164	0.264251	0.979063	0.303714
Weighted.mean.L3.in.tract.superior.longitudinal.fasciculus..left.	0.0029536	0.00398726	0.458856	0.752152	0.00123336	0.00403724	0.759995	0.924179	0.303164	0.761765	0.987997	0.303164
Volume_Grey_Matter_25855_T2	0.00560734	0.00413626	0.175239	0.508244	-0.00382664	0.00419546	0.361742	0.7915	1.60127	0.109317	0.923954	0.302245
Mean.MO.in.superior.longitudinal.fasciculus.on.FA.skeleton..left.	0.0034348	0.00376252	0.361316	0.676503	-0.00181875	0.00380194	0.632393	0.892898	0.982166	0.326018	0.986704	0.302125
Weighted.mean.L3.in.tract.medial.lemniscus..left.	-0.00226559	0.0040684	0.577625	0.831382	-0.00051503	0.00413374	0.900849	0.97259	-0.301822	0.762788	0.987997	0.301822
26947-2.0	-0.00518931	0.00459679	0.258967	0.601937	-0.00322074	0.00462712	0.486408	0.843177	-0.301819	0.76279	0.987997	0.301819
Mean.L1.in.anterior.corona.radiata.on.FA.skeleton..left.	-0.00336969	0.00402373	0.402356	0.714514	0.00164224	0.00407867	0.68722	0.906463	-0.874776	0.381696	0.987997	0.301506
27613-2.0	-0.00501037	0.00415774	0.228205	0.571565	0.00324825	0.00417803	0.436906	0.823621	-1.40112	0.161179	0.95746	0.298953
partial_corr_25D_89_T2	-0.0051137	0.00378188	0.176354	0.508597	-0.00354185	0.00381728	0.35351	0.791324	-0.292521	0.769888	0.987997	0.292521
26760-2.0	0.00292159	0.00382274	0.444726	0.743356	0.00132227	0.00391621	0.735641	0.918726	0.292239	0.770104	0.987997	0.292239
27410-2.0	-0.00590676	0.00382868	0.122918	0.424759	-0.00431205	0.00390037	0.268947	0.740089	-0.291777	0.770457	0.987997	0.291777
26949-2.0	-0.00518983	0.00471048	0.27059	0.609545	-0.00324625	0.00473999	0.493445	0.844342	-0.290846	0.771169	0.987997	0.290846
27412-2.0	-0.00355329	0.00377564	0.346671	0.664887	-0.00198865	0.00385823	0.606264	0.887262	-0.289842	0.771937	0.987997	0.289842
Mean_L3_25317_T3	-0.00185788	0.00389825	0.633661	0.854898	-0.000269161	0.00386769	0.94452	0.985939	-0.289311	0.772343	0.987997	0.289311
partial_corr_25D_194_T2	0.00489167	0.00379754	0.197734	0.539611	0.00333778	0.00382312	0.382655	0.801237	0.288364	0.773068	0.987997	0.288364
partial_corr_25D_20_T2	-0.00554433	0.00375688	0.140034	0.461381	0.00402059	0.00378735	0.28845	0.751804	-1.79299	0.0729748	0.923954	0.285631
Mean.L2.in.cerebral.peduncle.on.FA.skeleton..right.	-0.00250175	0.00398317	0.529964	0.802998	0.000902285	0.00393989	0.818863	0.951201	-0.60759	0.543459	0.987997	0.285491
27614-2.0	0.00708019	0.00439266	0.107031	0.39312	0.00530684	0.00439553	0.227334	0.710479	0.285371	0.77536	0.987997	0.285371
26748-2.0	-0.00432345	0.00491093	0.378678	0.694819	-0.00234144	0.00496618	0.637309	0.892898	-0.28378	0.776579	0.987997	0.28378
27533-2.0	0.00398417	0.00391957	0.309424	0.640111	-0.00241231	0.00394398	0.540788	0.861726	1.15036	0.249994	0.975471	0.282689
Weighted.mean.OD.in.tract.acoustic.radiation..right.	-0.00175812	0.00389024	0.651327	0.86162	-0.000194755	0.00394383	0.960616	0.985939	-0.282215	0.777779	0.987997	0.282215
Mean.FA.in.cerebral.peduncle.on.FA.skeleton..right.	0.00231234	0.00399856	0.563078	0.822086	-0.000740418	0.00394175	0.851006	0.957453	0.5437	0.586648	0.987997	0.279962
27368-2.0	0.00294386	0.00383348	0.442543	0.742225	0.00142774	0.00383564	0.709729	0.911952	0.279579	0.779801	0.987997	0.279579
26704-2.0	0.00269614	0.0042734	0.528112	0.802126	-0.00100333	0.00436217	0.81809	0.951201	0.605816	0.544637	0.987997	0.277209
27168-2.0	-0.00413093	0.00500317	0.409015	0.718956	-0.0021625	0.00506492	0.66942	0.902867	-0.27649	0.782172	0.987997	0.27649
Mean.ICVF.in.anterior.corona.radiata.on.FA.skeleton..right.	0.00179209	0.00405505	0.658542	0.863326	-0.00019867	0.00414505	0.961773	0.986261	0.343312	0.731364	0.987997	0.274789
26843-2.0	-0.0156714	0.00457448	0.000615326	0.018708	-0.0138835	0.00464192	0.0027882	0.174152	-0.274335	0.783827	0.987997	0.274335
partial_corr_25D_191_T2	-0.00169068	0.00376633	0.653519	0.862497	-0.000226287	0.00378581	0.952338	0.985939	-0.27422	0.783915	0.987997	0.27422
26816-2.0	0.00236781	0.00445698	0.595251	0.83567	-0.000635194	0.00452293	0.888316	0.970129	0.472919	0.636271	0.987997	0.272856
Weighted.mean.MD.in.tract.cingulate.gyrus.part.of.cingulum..left.	-0.0016982	0.00407249	0.676692	0.873344	0.000138686	0.00403573	0.972587	0.992243	-0.320381	0.748679	0.987997	0.272004
27512-2.0	0.00359106	0.00400048	0.369389	0.686719	-0.00206401	0.00403644	0.609122	0.887262	0.995082	0.319696	0.985759	0.268705
Volume_Grey_Matter_25821_T2	-0.00220341	0.00403063	0.58462	0.832606	0.000681025	0.00401627	0.865354	0.962604	-0.506928	0.612206	0.987997	0.267553
27754-2.0	0.00212943	0.00416095	0.608826	0.843481	-0.00056179	0.00417248	0.892898	0.971202	0.45671	0.647879	0.987997	0.266035
Mean_L2_25263_T3	-0.00460889	0.00399204	0.248314	0.590694	-0.00312143	0.00394947	0.429346	0.820614	-0.264882	0.7911	0.987997	0.264882
Weighted.mean.MD.in.tract.inferior.longitudinal.fasciculus..right.	-0.00386235	0.00406821	0.34244	0.660877	-0.00231645	0.00419636	0.58095	0.882419	-0.264499	0.791396	0.987997	0.264499
Volume_Grey_Matter_25782_T2	0.00239346	0.00497004	0.630117	0.853306	-0.000521888	0.00504008	0.91753	0.978744	0.411865	0.680438	0.987997	0.264405
26913-2.0	-0.00233211	0.00479683	0.626851	0.850856	-0.000529173	0.00485735	0.91325	0.978744	-0.264103	0.791701	0.987997	0.264103
Mean_L3_25307_T3	-0.00380431	0.0039288	0.33291	0.656822	-0.00234033	0.00392836	0.551353	0.867899	-0.263503	0.792163	0.987997	0.263503
26604-2.0	0.0047387	0.00392845	0.227748	0.57145	-0.00327207	0.00397179	0.410057	0.815548	1.43398	0.151579	0.941723	0.262535
26698-2.0	-0.00556645	0.00435525	0.201242	0.543849	-0.00396178	0.00434739	0.362158	0.7915	-0.260765	0.794274	0.987997	0.260765
Weighted.mean.ISOVF.in.tract.forceps.minor	0.00183283	0.00394762	0.642453	0.857091	0.000376646	0.00397525	0.924517	0.978744	0.259923	0.794923	0.987997	0.259923
27175-2.0	0.00963395	0.00394635	0.0146541	0.136382	0.00816746	0.0040594	0.0442472	0.443612	0.25903	0.795612	0.987997	0.25903
27039-2.0	-0.00382821	0.00393124	0.330182	0.654203	0.00238604	0.00398468	0.549317	0.866665	-1.11018	0.266922	0.979063	0.257645
Weighted.mean.L1.in.tract.superior.longitudinal.fasciculus..right.	-0.00330153	0.00425883	0.438228	0.740203	0.00174058	0.00431135	0.686427	0.906463	-0.83201	0.405403	0.987997	0.257576
partial_corr_25D_29_T2	0.00368708	0.00379642	0.331471	0.655644	0.00230092	0.00382446	0.547432	0.865948	0.25723	0.797001	0.987997	0.25723
partial_corr_25D_123_T2	-0.00360106	0.00375442	0.337505	0.65817	-0.00223714	0.00379139	0.555165	0.872388	-0.255619	0.798245	0.987997	0.255619
Mean.OD.in.medial.lemniscus.on.FA.skeleton..right.	0.00374232	0.00388339	0.335232	0.658069	-0.00233284	0.00392487	0.552275	0.868764	1.1003	0.2712	0.979063	0.255278
Mean.ICVF.in.retrolenticular.part.of.internal.capsule.on.FA.skeleton..right.	0.00260288	0.00389128	0.503574	0.784232	-0.00119325	0.00394385	0.762232	0.926015	0.685172	0.493235	0.987997	0.254428
Mean.ISOVF.in.external.capsule.on.FA.skeleton..right.	0.0029094	0.00391427	0.457329	0.752152	-0.001499	0.00395641	0.704785	0.910877	0.792096	0.428305	0.987997	0.253418
26887-2.0	0.00388373	0.00379474	0.306119	0.63851	-0.00251086	0.00386888	0.51636	0.849668	1.17998	0.23801	0.971628	0.253332
26827-2.0	0.00478294	0.00389723	0.21975	0.564726	-0.00339011	0.0039282	0.388148	0.801237	1.47702	0.139669	0.934863	0.251712
26895-2.0	-0.00243204	0.00446275	0.58579	0.832606	-0.000840688	0.00451911	0.852425	0.957453	-0.250557	0.802157	0.987997	0.250557
27663-2.0	0.00273297	0.00379544	0.471501	0.758558	0.00138396	0.00383641	0.718299	0.913633	0.249973	0.802608	0.987997	0.249973
27279-2.0	0.0056412	0.0038477	0.142645	0.464576	0.00427711	0.00392095	0.275372	0.741152	0.248311	0.803894	0.987997	0.248311
27007-2.0	-0.00332091	0.00427523	0.437306	0.740203	-0.00182355	0.00435165	0.675189	0.904901	-0.245454	0.806105	0.987997	0.245454
Weighted.mean.ICVF.in.tract.posterior.thalamic.radiation..left.	0.0015463	0.00393173	0.694115	0.882849	0.00017137	0.00399073	0.965749	0.989035	0.245428	0.806125	0.987997	0.245428
26721-2.0	-0.0219607	0.00651593	0.000753607	0.0217337	-0.0196954	0.00655659	0.00267166	0.174152	-0.245055	0.806414	0.987997	0.245055
Mean.ICVF.in.anterior.corona.radiata.on.FA.skeleton..left.	0.00214084	0.00405492	0.597539	0.83567	0.000723997	0.00413001	0.860846	0.959416	0.244795	0.806615	0.987997	0.244795
Volume_Grey_Matter_25873_T2	-0.00325209	0.00427976	0.447345	0.745894	-0.00177812	0.00429349	0.678778	0.905594	-0.243142	0.807896	0.987997	0.243142
Mean.L1.in.superior.longitudinal.fasciculus.on.FA.skeleton..right.	-0.00462941	0.00413294	0.262687	0.603056	0.00321333	0.00411085	0.434425	0.821714	-1.34541	0.178493	0.970846	0.242926
Mean.MD.in.cingulum.cingulate.gyrus.on.FA.skeleton..right.	-0.00371862	0.0042686	0.383689	0.697508	-0.00226677	0.00419681	0.589128	0.885191	-0.242535	0.808366	0.987997	0.242535
27627-2.0	0.00224179	0.00385399	0.560794	0.821584	-0.000909414	0.00393728	0.817339	0.951201	0.571951	0.567355	0.987997	0.24183
partial_corr_25D_139_T2	-0.00206423	0.00377414	0.584432	0.832606	0.0007712	0.00379084	0.838797	0.954375	-0.530059	0.596071	0.987997	0.241721
partial_corr_25D_22_T2	-0.00427987	0.00379016	0.258837	0.601937	-0.00298302	0.00381242	0.433969	0.821714	-0.241237	0.809372	0.987997	0.241237
partial_corr_25D_176_T2	0.00152512	0.00376532	0.685453	0.879791	-0.000236821	0.00380526	0.950377	0.985939	0.329133	0.742055	0.987997	0.240656
Weighted.mean.MD.in.tract.posterior.thalamic.radiation..right.	-0.00277298	0.00418065	0.507159	0.787191	-0.00135277	0.00424628	0.750054	0.923023	-0.238335	0.811621	0.987997	0.238335
27362-2.0	-0.00794751	0.00436785	0.0688567	0.327152	-0.00646448	0.00445127	0.146455	0.610684	-0.237805	0.812032	0.987997	0.237805
Weighted.mean.L2.in.tract.inferior.fronto.occipital.fasciculus..right.	-0.00137604	0.00401287	0.731676	0.903148	-1.87691e-05	0.00407633	0.996326	0.998621	-0.23728	0.812439	0.987997	0.23728
partial_corr_25D_121_T2	0.0114856	0.00376903	0.00231447	0.0446826	0.01023	0.00379489	0.00703479	0.239099	0.23475	0.814403	0.987997	0.23475
Volume_Grey_Matter_25909_T2	-0.00438392	0.00432614	0.310914	0.640874	-0.00289023	0.00472867	0.541072	0.861726	-0.23306	0.815714	0.987997	0.23306
26742-2.0	-0.0188043	0.00468852	6.09625e-05	0.00552277	-0.0172599	0.00468393	0.000229945	0.0895251	-0.233035	0.815734	0.987997	0.233035
26961-2.0	0.0078608	0.00385208	0.0413094	0.248377	-0.00659063	0.00389459	0.090628	0.540978	2.63818	0.00833523	0.923954	0.231877
Mean_L3_25333_T3	-0.0117481	0.00387535	0.00243942	0.045226	-0.0104898	0.00392979	0.00761258	0.242457	-0.227983	0.819659	0.987997	0.227983
Weighted.mean.FA.in.tract.corticospinal.tract..left.	0.00432114	0.00386373	0.263429	0.603056	0.00308217	0.00385164	0.423599	0.820614	0.2271	0.820346	0.987997	0.2271
27001-2.0	-0.00503902	0.00379698	0.1845	0.51802	0.00379567	0.00401054	0.343955	0.78658	-1.59967	0.109671	0.923954	0.225131
partial_corr_25D_197_T2	-0.00251577	0.00375242	0.502593	0.784232	0.0013173	0.00378406	0.727759	0.915629	-0.719266	0.471977	0.987997	0.224891
Mean.FA.in.posterior.limb.of.internal.capsule.on.FA.skeleton..left.	0.00146519	0.00396216	0.711542	0.893582	0.000214719	0.00390334	0.956132	0.985939	0.224828	0.822113	0.987997	0.224828
26651-2.0	-0.00211054	0.00430201	0.623725	0.849164	-0.000723311	0.00445691	0.871081	0.964488	-0.223946	0.822799	0.987997	0.223946
Weighted.mean.ISOVF.in.tract.corticospinal.tract..left.	-0.00207871	0.00384189	0.588475	0.833017	0.000853248	0.0038983	0.82675	0.953218	-0.535686	0.592176	0.987997	0.223899
26669-2.0	0.00423817	0.00453998	0.350572	0.669555	-0.00280045	0.00456092	0.539223	0.861726	1.09375	0.274066	0.979063	0.223412
Mean.MO.in.corticospinal.tract.on.FA.skeleton..right.	0.00329897	0.00383711	0.389944	0.70295	-0.00209207	0.00383095	0.58501	0.883611	0.994267	0.320093	0.985759	0.222588
27477-2.0	-0.00193231	0.00409453	0.636991	0.856656	0.000627774	0.00419963	0.881175	0.966397	-0.436477	0.662491	0.987997	0.222414
Weighted.mean.OD.in.tract.posterior.thalamic.radiation..left.	0.0024061	0.00411056	0.558327	0.819515	0.00112455	0.00415251	0.786541	0.934568	0.219334	0.82639	0.987997	0.219334
Mean.ISOVF.in.posterior.corona.radiata.on.FA.skeleton..left.	-0.00242019	0.00409593	0.554616	0.818952	0.00117574	0.0040254	0.770231	0.92985	-0.626156	0.531212	0.987997	0.216696
Volume_Grey_Matter_25811_T2	0.00420165	0.00415875	0.312368	0.640874	-0.00292037	0.00420458	0.487342	0.843177	1.20429	0.228477	0.970846	0.216658
27730-2.0	-0.00965238	0.00410523	0.0187297	0.159681	-0.00838425	0.00419632	0.0457428	0.449707	-0.216019	0.828973	0.987997	0.216019
Volume_Grey_Matter_25863_T2	-0.00243059	0.00408788	0.552134	0.818203	-0.00117938	0.00412409	0.774904	0.930724	-0.215473	0.829399	0.987997	0.215473
Weighted.mean.MO.in.tract.forceps.major	-0.00206515	0.0038063	0.587444	0.833017	-0.00090298	0.00383946	0.814071	0.94941	-0.21496	0.829798	0.987997	0.21496
Weighted.mean.ISOVF.in.tract.posterior.thalamic.radiation..right.	-0.00413132	0.00421775	0.327352	0.654144	-0.0028602	0.00415265	0.490987	0.844342	-0.214754	0.829959	0.987997	0.214754
Mean.L2.in.superior.fronto.occipital.fasciculus.on.FA.skeleton..right.	0.00169634	0.00416221	0.683606	0.877902	0.000425585	0.00423709	0.919995	0.978744	0.213953	0.830584	0.987997	0.213953
27347-2.0	-0.00805032	0.00419209	0.05484	0.287879	-0.00678374	0.00418946	0.105426	0.569285	-0.213708	0.830775	0.987997	0.213708
partial_corr_25D_87_T2	-0.0053074	0.00381663	0.164377	0.491028	-0.00415905	0.00383138	0.277716	0.742235	-0.212345	0.831838	0.987997	0.212345
partial_corr_25D_122_T2	0.00633989	0.00377838	0.0933887	0.372014	-0.00520333	0.00379135	0.169962	0.63729	2.15656	0.0310401	0.923954	0.212337
Mean_L3_25297_T3	-0.00552633	0.00389702	0.156194	0.47909	-0.00434579	0.00397733	0.274578	0.741152	-0.212012	0.832098	0.987997	0.212012
Mean_L3_25302_T3	-0.00566156	0.00381534	0.137867	0.456819	-0.00452465	0.00383434	0.238014	0.713549	-0.210182	0.833526	0.987997	0.210182
27079-2.0	0.0109557	0.00405296	0.00687989	0.087822	0.00973222	0.00418551	0.0200796	0.360807	0.210003	0.833666	0.987997	0.210003
27212-2.0	0.00621882	0.00423178	0.141714	0.463646	0.00495578	0.00430775	0.249992	0.720711	0.209162	0.834322	0.987997	0.209162
27624-2.0	-0.00659917	0.00394849	0.0946894	0.373639	-0.00542324	0.00400482	0.175708	0.647405	-0.209092	0.834377	0.987997	0.209092
partial_corr_25D_186_T2	-0.00251565	0.00377739	0.505443	0.785671	-0.00140861	0.00379071	0.710201	0.912056	-0.206865	0.836115	0.987997	0.206865
26682-2.0	-0.00450365	0.00402421	0.263108	0.603056	-0.00331817	0.00408318	0.41644	0.817446	-0.206782	0.83618	0.987997	0.206782
27486-2.0	0.00194766	0.00388993	0.616597	0.845174	-0.000802249	0.00394988	0.839055	0.954375	0.496039	0.619867	0.987997	0.206614
27400-2.0	-0.00796426	0.00420588	0.0583057	0.296261	-0.0067307	0.00424842	0.11316	0.569442	-0.206345	0.836521	0.987997	0.206345
partial_corr_25D_27_T2	0.00364605	0.00383818	0.342164	0.660877	0.00252497	0.00385871	0.512897	0.849608	0.205985	0.836803	0.987997	0.205985
27000-2.0	-0.00766477	0.00436329	0.0790074	0.347573	-0.00638438	0.00443154	0.149709	0.610684	-0.20588	0.836885	0.987997	0.20588
27250-2.0	-0.00472337	0.00433415	0.275825	0.611904	-0.00346166	0.0043727	0.428581	0.820614	-0.204933	0.837625	0.987997	0.204933
Mean.ISOVF.in.cerebral.peduncle.on.FA.skeleton..right.	0.00270669	0.00399518	0.498111	0.780668	-0.0015483	0.00404584	0.701958	0.909962	0.748331	0.45426	0.987997	0.203727
26928-2.0	0.00206148	0.00388614	0.595798	0.83567	-0.000939254	0.00390477	0.809916	0.947461	0.544695	0.585963	0.987997	0.203707
Volume_Grey_Matter_25850_T2	0.00494505	0.00401793	0.218445	0.563231	0.00377682	0.00410032	0.357018	0.7915	0.203499	0.838745	0.987997	0.203499
27032-2.0	-0.00473532	0.004249	0.265111	0.603056	0.00349236	0.00439419	0.426767	0.820614	-1.34604	0.178291	0.970846	0.203346
26995-2.0	-0.0033895	0.00421517	0.421347	0.728204	-0.0021427	0.00445528	0.630573	0.892898	-0.203284	0.838913	0.987997	0.203284
27290-2.0	0.00123348	0.00382706	0.747228	0.910492	0.000136156	0.00384396	0.971745	0.992243	0.2023	0.839682	0.987997	0.2023
partial_corr_25D_180_T2	-0.00512278	0.00375956	0.173038	0.504219	0.0040481	0.00379471	0.286098	0.751804	-1.71684	0.0860091	0.923954	0.201186
27529-2.0	0.002576	0.00414439	0.534243	0.806717	-0.00139117	0.00419238	0.740023	0.918726	0.672962	0.500972	0.987997	0.200986
Mean.FA.in.splenium.of.corpus.callosum.on.FA.skeleton	-0.00347062	0.00378684	0.359428	0.676259	0.00239732	0.00381166	0.5294	0.855241	-1.09212	0.27478	0.979063	0.19976
26657-2.0	-0.00241558	0.00422211	0.567249	0.825604	-0.00121909	0.00425805	0.774652	0.930724	-0.199532	0.841846	0.987997	0.199532
26531-2.0	0.00757113	0.00399447	0.0580672	0.296261	0.00644692	0.00399271	0.106412	0.569285	0.199052	0.842222	0.987997	0.199052
27490-2.0	0.00177108	0.00401548	0.659176	0.863326	-0.000638028	0.00403915	0.874491	0.964488	0.422984	0.672307	0.987997	0.198938
27473-2.0	0.00853139	0.00382316	0.0256692	0.190764	0.00745877	0.0038732	0.0541647	0.474287	0.197091	0.843756	0.987997	0.197091
27532-2.0	0.00124912	0.00420547	0.766455	0.919288	-8.69574e-05	0.00418041	0.983405	0.994473	0.225318	0.821732	0.987997	0.195989
Mean.MO.in.superior.fronto.occipital.fasciculus.on.FA.skeleton..left.	0.00264792	0.00379138	0.484939	0.772201	0.00158498	0.00388591	0.683372	0.906463	0.195787	0.844777	0.987997	0.195787
26749-2.0	-0.00573649	0.0043855	0.190883	0.530042	-0.00451832	0.00443949	0.308817	0.769252	-0.195208	0.84523	0.987997	0.195208
27679-2.0	0.00720584	0.00382371	0.0595232	0.299616	0.00614441	0.00390413	0.115559	0.571779	0.194233	0.845993	0.987997	0.194233
Weighted.mean.FA.in.tract.posterior.thalamic.radiation..left.	-0.00295442	0.00395111	0.454632	0.751606	-0.00185924	0.00402462	0.644115	0.896136	-0.194183	0.846032	0.987997	0.194183
27538-2.0	0.0060293	0.00389781	0.121932	0.423859	0.00495393	0.0039482	0.209605	0.690094	0.193827	0.846311	0.987997	0.193827
27209-2.0	-0.00545943	0.00441214	0.215979	0.559816	-0.00424869	0.00445371	0.340123	0.784413	-0.193125	0.846861	0.987997	0.193125
partial_corr_25D_189_T2	0.00492612	0.00380636	0.195632	0.53701	-0.00388451	0.00382591	0.309978	0.769252	1.63255	0.102563	0.923954	0.193003
27096-2.0	0.0046572	0.00398503	0.242562	0.586941	-0.00356802	0.00401793	0.374548	0.795205	1.45348	0.146091	0.938459	0.192469
Weighted.mean.L3.in.tract.uncinate.fasciculus..right.	-0.00366499	0.00399872	0.359404	0.676259	0.00257827	0.00409214	0.528673	0.854657	-1.0912	0.275186	0.979063	0.189936
27211-2.0	-0.0106386	0.00451284	0.0184214	0.158791	-0.00942771	0.0045297	0.0374301	0.418357	-0.189381	0.849794	0.987997	0.189381
27524-2.0	-0.00293645	0.00413592	0.477729	0.76537	-0.00183171	0.00414805	0.6588	0.899177	-0.188597	0.850409	0.987997	0.188597
27659-2.0	0.00141263	0.00383499	0.712617	0.893582	-0.000387711	0.00387581	0.92032	0.978744	0.33019	0.741256	0.987997	0.187975
partial_corr_25D_199_T2	0.00644322	0.00378459	0.0886941	0.365219	0.00544043	0.00381773	0.154175	0.615458	0.18654	0.852021	0.987997	0.18654
27050-2.0	0.0030692	0.00478393	0.52117	0.79862	0.00181448	0.00479263	0.704994	0.910877	0.18529	0.853001	0.987997	0.18529
Mean.OD.in.anterior.corona.radiata.on.FA.skeleton..left.	0.00494886	0.0038571	0.199503	0.542698	-0.00393956	0.00387839	0.309762	0.769252	1.62499	0.104166	0.923954	0.184521
27569-2.0	-0.00683472	0.0041462	0.0992945	0.376545	-0.00575129	0.00415986	0.166827	0.631617	-0.184468	0.853646	0.987997	0.184468
27154-2.0	-0.00944702	0.00471879	0.0453107	0.258819	-0.00821128	0.00477737	0.0856834	0.540369	-0.184028	0.853991	0.987997	0.184028
Mean_L3_25326_T3	-0.00173653	0.00393578	0.659065	0.863326	0.000713074	0.00397758	0.857727	0.958326	-0.437768	0.661554	0.987997	0.182902
Mean.ISOVF.in.fornix.cres.stria.terminalis.on.FA.skeleton..left.	0.00288316	0.0042201	0.494497	0.777352	-0.0017992	0.00416769	0.665967	0.902187	0.789449	0.42985	0.987997	0.182757
partial_corr_25D_54_T2	0.00342554	0.00378509	0.365481	0.680833	-0.00244614	0.00381421	0.521327	0.853413	1.0927	0.274526	0.979063	0.182264
partial_corr_25D_55_T2	-0.00198504	0.00375237	0.59681	0.83567	-0.00101591	0.003783	0.788285	0.935692	-0.181883	0.855675	0.987997	0.181883
partial_corr_25D_143_T2	-0.00442125	0.00376551	0.240364	0.584887	-0.00344903	0.00380147	0.364276	0.792326	-0.1817	0.855819	0.987997	0.1817
27496-2.0	0.00943499	0.00401212	0.0187106	0.159681	-0.00840304	0.00402501	0.0368486	0.417323	3.13877	0.00169656	0.903407	0.181581
27043-2.0	-0.00337344	0.00449966	0.453447	0.751448	-0.00221665	0.00452778	0.624451	0.892898	-0.181219	0.856196	0.987997	0.181219
partial_corr_25D_115_T2	0.00103624	0.00376594	0.783198	0.924594	-7.40254e-05	0.0037896	0.984416	0.994869	0.207814	0.835374	0.987997	0.180103
Weighted.mean.L1.in.tract.superior.longitudinal.fasciculus..left.	-0.00116073	0.00411598	0.777945	0.922841	0.000101092	0.0042106	0.980846	0.993611	-0.214298	0.830315	0.987997	0.179961
Weighted.mean.FA.in.tract.superior.thalamic.radiation..left.	0.00526971	0.00388831	0.175362	0.508244	0.00428103	0.00392678	0.275644	0.741152	0.178908	0.85801	0.987997	0.178908
Mean.MD.in.cingulum.hippocampus.on.FA.skeleton..left.	-0.00747907	0.00395896	0.0588999	0.297814	-0.00647045	0.00401982	0.107507	0.569285	-0.178769	0.858119	0.987997	0.178769
27506-2.0	0.00420262	0.00438784	0.338193	0.65817	0.00308536	0.00445249	0.488355	0.843531	0.178726	0.858153	0.987997	0.178726
Weighted.mean.L2.in.tract.middle.cerebellar.peduncle	-0.00302832	0.00390047	0.437532	0.740203	-0.00204797	0.00393283	0.60256	0.8863	-0.176988	0.859518	0.988256	0.176988
27420-2.0	-0.00366662	0.00383533	0.339089	0.658994	0.00270308	0.00388235	0.48629	0.843177	-1.16718	0.243137	0.971628	0.17656
26899-2.0	0.00529142	0.00433855	0.222634	0.568136	-0.00420772	0.00436682	0.335287	0.784413	1.54315	0.122793	0.923954	0.17605
26614-2.0	0.0105025	0.00393551	0.00762777	0.0932904	0.00951279	0.0040178	0.0179192	0.348827	0.17597	0.860318	0.988256	0.17597
Mean.ICVF.in.inferior.cerebellar.peduncle.on.FA.skeleton..left.	0.00826132	0.00402792	0.0402904	0.247775	0.00725728	0.00405701	0.0736724	0.51654	0.175627	0.860587	0.988256	0.175627
27024-2.0	-0.00535723	0.00375305	0.153485	0.475519	0.0044242	0.00378077	0.241953	0.713638	-1.83611	0.0663409	0.923954	0.175142
Weighted.mean.ISOVF.in.tract.superior.longitudinal.fasciculus..left.	-0.00134955	0.00404469	0.738642	0.905283	-0.000346989	0.00406774	0.932022	0.982493	-0.174773	0.861258	0.988256	0.174773
26547-2.0	0.00291421	0.00378959	0.441909	0.742225	-0.00197392	0.00386158	0.609244	0.887262	0.903463	0.36628	0.987997	0.173791
27596-2.0	-0.00430738	0.00414974	0.299299	0.633874	-0.00328309	0.00419847	0.434247	0.821714	-0.173515	0.862247	0.988778	0.173515
26946-2.0	-0.0100063	0.00459314	0.0293886	0.206161	-0.00889871	0.00462062	0.0541483	0.474287	-0.170006	0.865005	0.989061	0.170006
Weighted.mean.FA.in.tract.inferior.longitudinal.fasciculus..left.	0.00410332	0.00392493	0.29584	0.632728	0.00316979	0.00394958	0.422245	0.820614	0.167655	0.866855	0.990017	0.167655
Mean.OD.in.superior.cerebellar.peduncle.on.FA.skeleton..left.	0.00354242	0.00401369	0.377481	0.693307	-0.00260887	0.00389992	0.503539	0.844342	1.09916	0.271697	0.979063	0.166815
partial_corr_25D_170_T2	0.00420268	0.00376897	0.264845	0.603056	0.00331218	0.00379457	0.382752	0.801237	0.166503	0.867761	0.990017	0.166503
26813-2.0	-0.00670134	0.00427912	0.117366	0.416666	-0.00569174	0.00433691	0.189416	0.670418	-0.165711	0.868384	0.990017	0.165711
Mean_L3_25312_T3	0.00371889	0.00422653	0.378938	0.694819	-0.00272662	0.00429013	0.52508	0.854169	1.07026	0.284501	0.981477	0.164765
26955-2.0	0.0020387	0.00398946	0.609347	0.843481	-0.00110935	0.00400969	0.782042	0.933972	0.556558	0.577829	0.987997	0.164305
26654-2.0	0.00177953	0.00403647	0.659321	0.863326	-0.00084936	0.00402418	0.832842	0.953218	0.46123	0.644634	0.987997	0.163195
27113-2.0	0.00557127	0.00397603	0.16118	0.485553	-0.00465599	0.0040057	0.245123	0.716597	1.81207	0.0699755	0.923954	0.162169
26562-2.0	0.00268066	0.00450306	0.551657	0.818203	-0.00164055	0.00460502	0.721658	0.914205	0.670914	0.502275	0.987997	0.161488
Mean.FA.in.medial.lemniscus.on.FA.skeleton..right.	0.00282218	0.00398951	0.479333	0.76537	0.00191336	0.00398079	0.630778	0.892898	0.161257	0.871891	0.991501	0.161257
27770-2.0	-0.001237	0.00428947	0.773061	0.920568	0.000256729	0.0043191	0.952602	0.985939	-0.245388	0.806156	0.987997	0.161038
Mean.MO.in.superior.fronto.occipital.fasciculus.on.FA.skeleton..right.	0.00207745	0.00377114	0.581727	0.832606	0.0012115	0.00384328	0.752596	0.923353	0.160823	0.872233	0.991501	0.160823
27220-2.0	-0.00575116	0.00417629	0.168512	0.497164	-0.00481612	0.00414626	0.245442	0.716597	-0.158886	0.873758	0.9924	0.158886
Mean.MD.in.posterior.limb.of.internal.capsule.on.FA.skeleton..right.	-0.00321077	0.00412478	0.436346	0.740203	-0.00229562	0.00407913	0.573603	0.882195	-0.157754	0.874651	0.992801	0.157754
26820-2.0	0.00574279	0.00406533	0.157796	0.48059	-0.00483954	0.00407398	0.234894	0.713549	1.83869	0.0659609	0.923954	0.15694
Mean.L2.in.uncinate.fasciculus.on.FA.skeleton..right.	0.00516907	0.00387903	0.182703	0.515452	-0.00429885	0.00396792	0.278656	0.742235	1.70624	0.087963	0.923954	0.156824
26812-2.0	0.00227377	0.00473867	0.631356	0.854139	-0.0012229	0.0047802	0.798091	0.940161	0.519494	0.603417	0.987997	0.156127
Weighted.mean.L3.in.tract.medial.lemniscus..right.	-0.0052243	0.0041715	0.21046	0.552702	-0.00430688	0.00425874	0.311895	0.769252	-0.153895	0.877693	0.99405	0.153895
Weighted.mean.MD.in.tract.medial.lemniscus..left.	-0.00243481	0.00404591	0.547324	0.814362	-0.0015545	0.00405909	0.701752	0.909962	-0.153602	0.877924	0.99405	0.153602
Volume_Grey_Matter_25790_T2	0.00939368	0.00398906	0.0185483	0.159297	0.00853202	0.00396927	0.0316165	0.408045	0.153119	0.878305	0.99405	0.153119
Volume_25001_T2	0.00417945	0.00490877	0.394553	0.707586	-0.00311914	0.0048913	0.523688	0.854169	1.05323	0.292234	0.985759	0.153009
Mean.L1.in.superior.longitudinal.fasciculus.on.FA.skeleton..left.	-0.00147355	0.00397018	0.710529	0.893582	0.000620028	0.00400859	0.877081	0.96477	-0.371077	0.71058	0.987997	0.151283
26756-2.0	0.00340507	0.00380857	0.371313	0.687702	-0.00258975	0.00384438	0.500551	0.844342	1.10779	0.267952	0.979063	0.150664
26527-2.0	-0.00431493	0.00412231	0.295249	0.632175	-0.00345369	0.00419237	0.41007	0.815548	-0.146481	0.883542	0.994955	0.146481
26768-2.0	-0.00371543	0.00379551	0.327651	0.654183	-0.00292058	0.00388614	0.452347	0.82981	-0.146324	0.883665	0.994955	0.146324
Weighted.mean.OD.in.tract.posterior.thalamic.radiation..right.	0.00433831	0.00407142	0.286652	0.623481	0.00348671	0.00415926	0.401882	0.81011	0.146315	0.883673	0.994955	0.146315
27227-2.0	0.00203627	0.00471717	0.665989	0.868138	-0.00105725	0.00476834	0.824534	0.953218	0.461213	0.644646	0.987997	0.145962
26595-2.0	0.00716936	0.00430614	0.09596	0.373808	0.00627079	0.00441081	0.155147	0.617244	0.145771	0.884102	0.994955	0.145771
Mean.FA.in.posterior.corona.radiata.on.FA.skeleton..left.	0.00469378	0.00384285	0.22195	0.56726	0.00390109	0.00385564	0.311664	0.769252	0.145617	0.884224	0.994955	0.145617
Weighted.mean.OD.in.tract.parahippocampal.part.of.cingulum..right.	-0.0018464	0.00408622	0.651379	0.86162	-0.00100769	0.0040972	0.805729	0.946374	-0.144942	0.884757	0.994955	0.144942
27218-2.0	0.00436	0.00391237	0.265128	0.603056	-0.00355904	0.00397371	0.370463	0.792326	1.42008	0.155584	0.951427	0.143632
Weighted.mean.OD.in.tract.inferior.fronto.occipital.fasciculus..right.	0.00677332	0.00405823	0.0951415	0.373808	-0.00595231	0.0040876	0.145371	0.610684	2.20931	0.0271533	0.923954	0.142536
27234-2.0	0.00517939	0.00407256	0.203482	0.545732	-0.00436013	0.00408166	0.285444	0.751804	1.65447	0.0980324	0.923954	0.142086
26733-2.0	-0.00398322	0.00410112	0.331446	0.655644	-0.00316104	0.00411121	0.44198	0.825312	-0.141584	0.887409	0.994955	0.141584
26822-2.0	-0.023596	0.0065236	0.000299429	0.0134513	-0.0222951	0.00656632	0.00068791	0.113475	-0.140545	0.88823	0.994955	0.140545
27441-2.0	0.0021828	0.00376755	0.562354	0.822064	-0.00143147	0.00381178	0.707267	0.911854	0.674369	0.500077	0.987997	0.140186
Mean.ISOVF.in.cingulum.cingulate.gyrus.on.FA.skeleton..right.	-0.00399854	0.00412142	0.331977	0.656023	-0.00318411	0.00413449	0.441238	0.825264	-0.139509	0.889048	0.994955	0.139509
27399-2.0	-0.00146182	0.00415275	0.724836	0.899328	0.000639024	0.00420447	0.8792	0.965159	-0.355499	0.722216	0.987997	0.139232
Mean.FA.in.superior.longitudinal.fasciculus.on.FA.skeleton..right.	-0.00428938	0.00387449	0.268285	0.606105	-0.00352857	0.00386878	0.361757	0.7915	-0.138951	0.889489	0.994955	0.138951
Mean.OD.in.inferior.cerebellar.peduncle.on.FA.skeleton..right.	-0.00569376	0.00417929	0.17311	0.504219	-0.00487075	0.0042397	0.250647	0.720711	-0.138244	0.890047	0.994955	0.138244
27051-2.0	-0.00381348	0.00504568	0.449791	0.748371	-0.00282842	0.00504144	0.574786	0.882195	-0.138105	0.890157	0.994955	0.138105
26963-2.0	-0.00840683	0.00439416	0.055752	0.288773	-0.00755758	0.00437234	0.0839291	0.540369	-0.137001	0.89103	0.994955	0.137001
partial_corr_25D_154_T2	0.001023	0.0037905	0.787254	0.925529	-0.000293202	0.00380471	0.938575	0.98363	0.245073	0.8064	0.987997	0.135886
Volume_Grey_Matter_25841_T2	0.00329144	0.0046564	0.479667	0.76537	0.00239406	0.00468936	0.609691	0.887262	0.135792	0.891985	0.995546	0.135792
Volume_Grey_Matter_25904_T2	-0.00533952	0.00385033	0.165542	0.493152	-0.00459726	0.00391787	0.240659	0.713549	-0.135124	0.892514	0.99566	0.135124
27077-2.0	0.00474137	0.00389901	0.223996	0.568136	-0.00398322	0.00404828	0.325174	0.775108	1.55226	0.1206	0.923954	0.134889
Mean.OD.in.superior.longitudinal.fasciculus.on.FA.skeleton..left.	0.00104075	0.00380821	0.784635	0.924615	-0.000321115	0.00382231	0.93305	0.98281	0.252403	0.80073	0.987997	0.133375
Mean.OD.in.superior.cerebellar.peduncle.on.FA.skeleton..right.	0.0014888	0.00408152	0.715294	0.89498	-0.000739421	0.00392421	0.850547	0.957453	0.393539	0.693921	0.987997	0.132352
26622-2.0	-0.00354049	0.00396178	0.371524	0.687702	-0.00279605	0.00403823	0.488706	0.843531	-0.131595	0.895305	0.995877	0.131595
Mean.L1.in.posterior.corona.radiata.on.FA.skeleton..left.	0.00411061	0.00417657	0.325037	0.651747	0.0033315	0.00423519	0.431519	0.820614	0.130983	0.895789	0.995877	0.130983
Weighted.mean.L3.in.tract.acoustic.radiation..right.	-0.00332317	0.00381392	0.383596	0.697508	-0.00261159	0.00387816	0.500702	0.844342	-0.130822	0.895916	0.995877	0.130822
27031-2.0	-0.00542933	0.0042923	0.205935	0.547909	-0.00464144	0.00422789	0.27231	0.740089	-0.130774	0.895954	0.995877	0.130774
partial_corr_25D_76_T2	0.00482069	0.00376132	0.199995	0.542698	0.00412345	0.00378822	0.276402	0.741195	0.13061	0.896084	0.995877	0.13061
26584-2.0	-0.00443066	0.00604376	0.463516	0.75402	0.00330595	0.00623359	0.595885	0.886072	-0.891065	0.372894	0.987997	0.129539
26631-2.0	-0.00551128	0.00438498	0.208835	0.550797	-0.00470031	0.00446924	0.292961	0.753445	-0.129525	0.896942	0.995877	0.129525
27744-2.0	0.000911085	0.00417229	0.827149	0.941627	0.000149411	0.00424193	0.971903	0.992243	0.128013	0.898138	0.995877	0.128013
Mean.L2.in.cingulum.cingulate.gyrus.on.FA.skeleton..left.	-0.00804138	0.00398636	0.0436978	0.254559	-0.00731901	0.0040228	0.0688821	0.510365	-0.127549	0.898506	0.995877	0.127549
partial_corr_25D_25_T2	0.00207547	0.00378085	0.583057	0.832606	-0.00139289	0.0037983	0.713841	0.913216	0.647167	0.517524	0.987997	0.127364
27194-2.0	-0.00944706	0.00379841	0.0128943	0.125505	-0.0087588	0.00386344	0.0234047	0.369415	-0.127033	0.898915	0.995877	0.127033
Mean.FA.in.anterior.corona.radiata.on.FA.skeleton..left.	-0.00222407	0.00417251	0.594025	0.83567	0.00147159	0.0042292	0.727878	0.915629	-0.622055	0.533905	0.987997	0.126658
27710-2.0	-0.00422886	0.00425837	0.320698	0.647	-0.00346665	0.00428693	0.418731	0.818153	-0.126142	0.89962	0.995877	0.126142
Volume_Grey_Matter_25894_T2	0.00473371	0.00408268	0.246294	0.589492	0.00399242	0.00422995	0.34527	0.78658	0.126095	0.899657	0.995877	0.126095
Weighted.mean.FA.in.tract.corticospinal.tract..right.	0.00230152	0.00388324	0.553408	0.818203	0.0016211	0.00387874	0.675995	0.905312	0.123971	0.901338	0.99598	0.123971
26525-2.0	-0.00188488	0.00374737	0.614984	0.845174	0.00124134	0.00377999	0.742618	0.918726	-0.587337	0.556977	0.987997	0.120905
26523-2.0	-0.0016063	0.00429027	0.708111	0.893168	0.000851207	0.00456765	0.85217	0.957453	-0.392161	0.694939	0.987997	0.120495
26646-2.0	-0.000745761	0.00406429	0.854416	0.95008	-4.98647e-05	0.00411171	0.990324	0.997747	-0.120368	0.904192	0.99598	0.120368
Mean.L2.in.sagittal.stratum.on.FA.skeleton..right.	0.00215675	0.00395316	0.585369	0.832606	0.00148124	0.00403489	0.713545	0.913216	0.119586	0.904811	0.99598	0.119586
26923-2.0	-0.0195417	0.00686641	0.0044361	0.0655868	-0.0183866	0.00686526	0.00741324	0.242457	-0.11896	0.905307	0.99598	0.11896
Mean.MO.in.inferior.cerebellar.peduncle.on.FA.skeleton..left.	0.00540784	0.00402116	0.178704	0.510959	0.00471117	0.00426368	0.269205	0.740089	0.118869	0.905379	0.99598	0.118869
Mean.ICVF.in.posterior.corona.radiata.on.FA.skeleton..left.	-0.00115422	0.00393207	0.769116	0.919428	-0.000490513	0.00398156	0.901954	0.97259	-0.118606	0.905588	0.99598	0.118606
26853-2.0	0.00254331	0.00410184	0.535244	0.80746	0.00185462	0.00414226	0.654357	0.898658	0.118139	0.905958	0.99598	0.118139
Weighted.mean.L3.in.tract.uncinate.fasciculus..left.	-0.00332103	0.00402239	0.40903	0.718956	-0.00264609	0.00409886	0.518574	0.851551	-0.117526	0.906443	0.99598	0.117526
27019-2.0	-0.00133828	0.00457484	0.769887	0.919428	0.00058708	0.00450038	0.896212	0.972209	-0.300023	0.76416	0.987997	0.117057
27376-2.0	0.00408324	0.00428436	0.340583	0.660877	0.00337922	0.00430114	0.432087	0.820614	0.115967	0.907679	0.99598	0.115967
Mean.ICVF.in.cingulum.cingulate.gyrus.on.FA.skeleton..left.	0.00168434	0.00394141	0.669138	0.869842	0.00103385	0.0040129	0.796696	0.939757	0.115646	0.907933	0.99598	0.115646
26644-2.0	-0.00261566	0.00399246	0.512386	0.792512	-0.00196105	0.00403155	0.626676	0.892898	-0.115372	0.90815	0.99598	0.115372
27265-2.0	-0.00333077	0.0042649	0.434837	0.739824	-0.00264055	0.0043097	0.540089	0.861726	-0.113837	0.909367	0.996474	0.113837
26939-2.0	-0.00473535	0.00430453	0.271321	0.610218	-0.00404583	0.00435503	0.352909	0.791324	-0.112605	0.910344	0.996474	0.112605
Weighted.mean.MO.in.tract.anterior.thalamic.radiation..right.	-0.00312034	0.00375356	0.405822	0.717698	-0.00252281	0.0037837	0.504943	0.844342	-0.112115	0.910732	0.996474	0.112115
Weighted.mean.FA.in.tract.parahippocampal.part.of.cingulum..left.	0.00570961	0.00386216	0.139346	0.460325	0.00509972	0.00390411	0.191498	0.673704	0.111057	0.911571	0.996924	0.111057
26777-2.0	-0.00936378	0.00379825	0.0137066	0.130452	-0.00876943	0.00385718	0.0230146	0.368234	-0.109793	0.912574	0.997149	0.109793
partial_corr_25D_124_T2	-0.00289009	0.00376919	0.443238	0.742225	-0.00230309	0.00379667	0.544124	0.862916	-0.109721	0.912631	0.997149	0.109721
partial_corr_25D_75_T2	0.00302975	0.00377619	0.42238	0.728204	-0.00244171	0.0038312	0.523929	0.854169	1.01712	0.309097	0.985759	0.109314
27737-2.0	-0.00109918	0.00380474	0.772665	0.920568	0.000516411	0.00384189	0.893076	0.971202	-0.298794	0.765098	0.987997	0.10778
Weighted.mean.MD.in.tract.forceps.minor	-0.00118286	0.00399248	0.767028	0.919288	-0.000564118	0.00414957	0.891866	0.971202	-0.107452	0.914431	0.997314	0.107452
Mean.OD.in.tapetum.on.FA.skeleton..left.	-0.00222158	0.00383385	0.562289	0.822064	-0.00163628	0.0038776	0.673046	0.904901	-0.107337	0.914522	0.997314	0.107337
partial_corr_25D_85_T2	0.00116882	0.00375694	0.755724	0.913753	0.000597409	0.00378206	0.874493	0.964488	0.107188	0.914639	0.997314	0.107188
27469-2.0	0.00833693	0.0039047	0.0327762	0.223222	0.00774957	0.00397892	0.0514833	0.474287	0.10536	0.91609	0.997314	0.10536
26670-2.0	0.00353715	0.0044729	0.429081	0.734311	0.0028669	0.00453612	0.52739	0.854357	0.105212	0.916208	0.997314	0.105212
Weighted.mean.FA.in.tract.superior.longitudinal.fasciculus..right.	-0.00322423	0.00391455	0.410156	0.720197	-0.00264622	0.00393101	0.500858	0.844342	-0.10419	0.917019	0.997314	0.10419
Mean_L3_25318_T3	0.00185912	0.00419368	0.657548	0.863326	0.00123692	0.00428925	0.773065	0.930724	0.103722	0.91739	0.997314	0.103722
Volume_Grey_Matter_25819_T2	-0.00804572	0.00400686	0.0446709	0.256391	-0.00746152	0.00402299	0.0636642	0.500411	-0.102889	0.918051	0.997314	0.102889
Volume_25022_T2	0.000765294	0.00388392	0.843799	0.947196	0.000205257	0.00385578	0.957547	0.985939	0.10233	0.918494	0.997314	0.10233
Weighted.mean.L2.in.tract.corticospinal.tract..left.	-0.00302499	0.00383872	0.430703	0.734933	0.00246792	0.0038791	0.524654	0.854169	-1.00651	0.314172	0.985759	0.102076
DMN_x_VAN	-0.00956386	0.00374674	0.0107071	0.116289	-0.00902157	0.00377676	0.0169258	0.343189	-0.101935	0.918808	0.997314	0.101935
Volume_Grey_Matter_25897_T2	-0.00208712	0.00440978	0.636014	0.855834	-0.00143548	0.00467516	0.758815	0.924179	-0.101394	0.919238	0.997314	0.101394
Weighted.mean.L2.in.tract.posterior.thalamic.radiation..left.	-0.000671585	0.00415583	0.871623	0.958589	8.15142e-05	0.00423595	0.984647	0.994869	-0.126909	0.899012	0.995877	0.0994365
Weighted.mean.MD.in.tract.uncinate.fasciculus..left.	-0.00195521	0.00405978	0.630096	0.853306	-0.00138332	0.00417476	0.740384	0.918726	-0.0982083	0.921767	0.997567	0.0982083
26597-2.0	0.0022357	0.00377668	0.55388	0.818384	0.00171147	0.00380576	0.652932	0.898658	0.0977741	0.922112	0.997567	0.0977741
27407-2.0	-0.00393413	0.00382836	0.304149	0.637895	-0.00340444	0.00393066	0.386443	0.801237	-0.0965371	0.923094	0.997567	0.0965371
26549-2.0	-0.00459144	0.00400229	0.251324	0.591853	0.00404146	0.00410022	0.324319	0.774652	-1.50668	0.131894	0.925236	0.0959868
27451-2.0	0.00302111	0.00387278	0.435356	0.740169	-0.00249109	0.00394895	0.528171	0.854657	0.99659	0.318964	0.985759	0.0958271
27231-2.0	0.00196165	0.00436114	0.652863	0.862119	0.00136935	0.00442198	0.75682	0.924179	0.0953671	0.924023	0.997567	0.0953671
27556-2.0	-0.0104544	0.00485776	0.0314125	0.216816	-0.00980246	0.00484714	0.0431693	0.440365	-0.0949996	0.924315	0.997567	0.0949996
26959-2.0	-0.00142902	0.00423794	0.735975	0.904681	-0.000872839	0.00429756	0.83906	0.954375	-0.0921489	0.92658	0.997567	0.0921489
26663-2.0	-0.00360624	0.00472004	0.444868	0.743356	-0.00298838	0.00483775	0.536772	0.860604	-0.0914142	0.927163	0.997567	0.0914142
27017-2.0	-0.00282902	0.00458618	0.537343	0.808784	-0.00225904	0.00436845	0.605079	0.887262	-0.0899904	0.928295	0.997567	0.0899904
27013-2.0	-0.0011349	0.00462125	0.806009	0.931324	0.000558576	0.00444531	0.900007	0.97259	-0.264101	0.791702	0.987997	0.0898792
26530-2.0	0.0040753	0.00410683	0.321063	0.647113	-0.00355863	0.00402619	0.376787	0.796351	1.32736	0.184388	0.970846	0.089838
Mean.FA.in.middle.cerebellar.peduncle.on.FA.skeleton	0.00335214	0.00407258	0.410471	0.720197	0.00283771	0.00404748	0.483254	0.843177	0.0895945	0.928609	0.997567	0.0895945
26539-2.0	0.00515308	0.00394103	0.191056	0.530042	0.00464261	0.00411751	0.259545	0.726105	0.0895618	0.928635	0.997567	0.0895618
27153-2.0	-0.00375244	0.00409917	0.359995	0.676259	-0.0032333	0.00410926	0.431398	0.820614	-0.0894411	0.928731	0.997567	0.0894411
27516-2.0	0.000844716	0.00386765	0.827118	0.941627	0.000355708	0.00386908	0.926751	0.978744	0.0893869	0.928774	0.997567	0.0893869
Volume_Grey_Matter_25839_T2	-0.00420642	0.0041142	0.306608	0.63851	-0.00368865	0.00413792	0.372721	0.793689	-0.0887316	0.929295	0.997567	0.0887316
Volume_Grey_Matter_25914_T2	-0.00226982	0.00432978	0.600126	0.838454	0.00171893	0.00451061	0.703147	0.909962	-0.637955	0.523503	0.987997	0.0881088
Mean_L3_25314_T3	-0.0025514	0.00405444	0.529176	0.802998	-0.00205525	0.00399391	0.606845	0.887262	-0.0871779	0.93053	0.997567	0.0871779
Weighted.mean.L2.in.tract.superior.thalamic.radiation..left.	-0.0036431	0.00420131	0.385889	0.699408	-0.00312944	0.00418874	0.455016	0.830405	-0.0865809	0.931005	0.997567	0.0865809
26840-2.0	0.00222946	0.00427429	0.601962	0.838532	0.00170534	0.0042885	0.690893	0.908048	0.0865615	0.93102	0.997567	0.0865615
Mean.ICVF.in.pontine.crossing.tract.on.FA.skeleton	-0.00390621	0.00391259	0.318124	0.645817	0.00343014	0.00396557	0.38707	0.801237	-1.31692	0.187865	0.970846	0.0854589
26529-2.0	-0.00178111	0.00374562	0.634428	0.855179	0.00132682	0.00377363	0.725143	0.914585	-0.584532	0.558863	0.987997	0.0854418
Mean.ICVF.in.uncinate.fasciculus.on.FA.skeleton..right.	0.00361207	0.00397504	0.363536	0.679376	0.00313007	0.00404099	0.438606	0.823621	0.0850336	0.932235	0.997567	0.0850336
Weighted.mean.L1.in.tract.superior.thalamic.radiation..left.	0.00137649	0.00430694	0.74928	0.91115	-0.000851484	0.00452996	0.850906	0.957453	0.35644	0.721511	0.987997	0.0839919
Weighted.mean.ICVF.in.tract.posterior.thalamic.radiation..right.	0.00148942	0.00390699	0.703048	0.889183	-0.00102329	0.00398887	0.797543	0.93999	0.450022	0.652695	0.987997	0.0834841
27164-2.0	-0.0114511	0.00456062	0.0120587	0.124115	-0.0109152	0.00454952	0.0164488	0.340039	-0.083191	0.9337	0.997567	0.083191
27723-2.0	-0.00107384	0.00420659	0.798515	0.9284	-0.000582924	0.00420581	0.889769	0.97071	-0.0825288	0.934226	0.997567	0.0825288
27159-2.0	-0.00219942	0.00420752	0.60117	0.838532	0.00171126	0.004199	0.683619	0.906463	-0.657887	0.510611	0.987997	0.0821207
26788-2.0	-0.00542407	0.00380433	0.153968	0.475752	-0.00498027	0.00386723	0.197839	0.679725	-0.0818085	0.934799	0.997567	0.0818085
27006-2.0	-0.00742685	0.00455452	0.102993	0.387483	-0.006911	0.00449979	0.124606	0.585358	-0.0805712	0.935783	0.997567	0.0805712
27249-2.0	0.00287515	0.00416326	0.489832	0.775729	-0.00239538	0.00425896	0.573833	0.882195	0.884942	0.376188	0.987997	0.0805557
26818-2.0	-0.0049374	0.00442198	0.264209	0.603056	0.00444712	0.00445854	0.318575	0.771472	-1.49446	0.135055	0.927131	0.0780753
partial_corr_25D_2_T2	0.00239831	0.00376508	0.524147	0.800504	0.00198253	0.00379449	0.60135	0.8863	0.0777819	0.938002	0.997567	0.0777819
27544-2.0	0.00277429	0.00403163	0.491386	0.775729	-0.00233226	0.00405536	0.565233	0.879175	0.893004	0.371855	0.987997	0.0773003
Mean.ICVF.in.fornix.on.FA.skeleton	0.00234788	0.00385761	0.54278	0.811738	-0.00192362	0.0039553	0.626737	0.892898	0.773121	0.439451	0.987997	0.076789
27485-2.0	-0.00375659	0.00429551	0.381845	0.697405	0.00328963	0.00437662	0.452287	0.82981	-1.14902	0.250549	0.975471	0.0761471
Volume_Grey_Matter_25872_T2	0.00319962	0.00413332	0.438887	0.740245	0.00276318	0.00414064	0.504576	0.844342	0.0745983	0.940534	0.997567	0.0745983
27215-2.0	0.00139878	0.00403684	0.728971	0.901969	-0.00097376	0.00406884	0.810861	0.948034	0.413938	0.678919	0.987997	0.0741535
26944-2.0	-0.016163	0.00468819	0.000567852	0.0181189	-0.0156748	0.00468605	0.000825806	0.113475	-0.0736574	0.941283	0.997567	0.0736574
Mean.MD.in.external.capsule.on.FA.skeleton..left.	0.00165292	0.00416594	0.691545	0.882277	-0.00121855	0.00421221	0.772364	0.930724	0.484691	0.627895	0.987997	0.073319
27058-2.0	-0.00260731	0.00406161	0.520926	0.79862	-0.0021876	0.00405561	0.589622	0.885191	-0.0731231	0.941708	0.997567	0.0731231
27479-2.0	-0.00272899	0.0040845	0.504064	0.784472	-0.00230509	0.0041773	0.581089	0.882419	-0.0725571	0.942159	0.997567	0.0725571
27502-2.0	-0.00388189	0.00432568	0.369523	0.686719	0.00343769	0.00435714	0.430143	0.820614	-1.19217	0.233195	0.970846	0.0723487
Mean.MD.in.anterior.limb.of.internal.capsule.on.FA.skeleton..right.	0.00226783	0.00422237	0.591211	0.83482	-0.00183796	0.00425817	0.666017	0.902187	0.684675	0.493549	0.987997	0.0716837
Mean.ICVF.in.sagittal.stratum.on.FA.skeleton..left.	0.00281994	0.00393427	0.473536	0.760784	0.00242281	0.00395823	0.54049	0.861726	0.0711604	0.94327	0.997567	0.0711604
26815-2.0	-0.000948836	0.00484084	0.844609	0.947367	0.000458705	0.00499572	0.926843	0.978744	-0.202339	0.839652	0.987997	0.0704579
Weighted.mean.FA.in.tract.inferior.longitudinal.fasciculus..right.	0.00240645	0.00391141	0.53841	0.809082	0.00201735	0.00394868	0.609437	0.887262	0.0700082	0.944187	0.997567	0.0700082
27631-2.0	-0.00163508	0.00385449	0.671427	0.871596	-0.00126082	0.00390472	0.746781	0.920685	-0.0682135	0.945616	0.998174	0.0682135
Mean.ISOVF.in.superior.longitudinal.fasciculus.on.FA.skeleton..left.	-0.00228995	0.0039139	0.558505	0.819515	0.0019108	0.00396352	0.629748	0.892898	-0.754135	0.450768	0.987997	0.068068
27526-2.0	0.00102747	0.00402692	0.798611	0.9284	-0.000637802	0.00407938	0.875762	0.964536	0.290516	0.771422	0.987997	0.0679805
27419-2.0	-0.00769438	0.0037947	0.0426199	0.251414	-0.00732961	0.00383916	0.0562679	0.478401	-0.0675748	0.946124	0.998259	0.0675748
Mean.ICVF.in.posterior.corona.radiata.on.FA.skeleton..right.	0.000391773	0.00393652	0.920725	0.975243	-2.3112e-05	0.00398863	0.995377	0.998621	0.074033	0.940984	0.997567	0.0657847
Mean.MD.in.posterior.thalamic.radiation.on.FA.skeleton..left.	-0.000627611	0.00411549	0.878796	0.962113	0.0002466	0.00417221	0.952869	0.985939	-0.149172	0.881418	0.994955	0.0650142
26891-2.0	0.00214743	0.00387988	0.579948	0.832162	0.00180558	0.00389891	0.643303	0.895564	0.062149	0.950444	0.999456	0.062149
Weighted.mean.L3.in.tract.forceps.minor	-0.000422621	0.00397545	0.91534	0.972934	7.08292e-05	0.00409139	0.986188	0.995564	-0.0864987	0.93107	0.997567	0.0616668
Mean.MD.in.anterior.corona.radiata.on.FA.skeleton..left.	-0.00129492	0.00423681	0.759887	0.916766	0.000931118	0.00429891	0.828529	0.953218	-0.368805	0.712273	0.987997	0.0602746
Volume_25021_T2	-0.00106461	0.00391766	0.785822	0.924714	-0.00073845	0.00387994	0.849058	0.957239	-0.0591542	0.952829	0.999456	0.0591542
Mean.ICVF.in.cingulum.cingulate.gyrus.on.FA.skeleton..right.	0.000562697	0.00394383	0.886548	0.96563	0.000242104	0.00401528	0.951921	0.985939	0.0569622	0.954575	0.999456	0.0569622
27531-2.0	-0.000343719	0.00381065	0.92813	0.977067	4.07446e-05	0.00384501	0.991545	0.997747	-0.0710205	0.943381	0.997567	0.0559673
26693-2.0	0.000786767	0.00442329	0.858829	0.95172	-0.000438661	0.0045363	0.922966	0.978744	0.193411	0.846637	0.987997	0.054942
27230-2.0	-0.00130441	0.004914	0.790669	0.926724	0.000922185	0.00507264	0.855746	0.957453	-0.31527	0.752556	0.987997	0.054121
Volume_Grey_Matter_25845_T2	0.00170005	0.00423379	0.688028	0.881159	-0.00137918	0.0041966	0.742432	0.918726	0.516542	0.605476	0.987997	0.0538255
partial_corr_25D_149_T2	0.00286686	0.00389967	0.462262	0.753153	-0.00257505	0.00389283	0.508315	0.846346	0.987621	0.323338	0.986704	0.052958
Mean.L2.in.corticospinal.tract.on.FA.skeleton..right.	-0.00556713	0.00379518	0.142435	0.464576	-0.00528508	0.00381047	0.165475	0.630813	-0.052445	0.958174	0.999456	0.052445
26794-2.0	-0.0049915	0.00443776	0.260709	0.603056	-0.00466152	0.00448432	0.298589	0.763134	-0.0523042	0.958286	0.999456	0.0523042
Mean.FA.in.corticospinal.tract.on.FA.skeleton..left.	0.00344248	0.00388432	0.375504	0.69178	-0.00315733	0.00386453	0.413946	0.815548	1.2045	0.228396	0.970846	0.052042
partial_corr_25D_77_T2	0.00444814	0.00375408	0.236092	0.579927	0.0041733	0.00379056	0.270934	0.740089	0.0515161	0.958914	0.999456	0.0515161
Weighted.mean.MO.in.tract.corticospinal.tract..right.	-0.00160443	0.00381882	0.674395	0.873344	-0.00132841	0.00383618	0.729136	0.916081	-0.0509922	0.959332	0.999456	0.0509922
Mean.ICVF.in.superior.cerebellar.peduncle.on.FA.skeleton..right.	-0.00168266	0.0038921	0.665512	0.868138	0.00140924	0.00391769	0.719069	0.913633	-0.559886	0.575557	0.987997	0.0495104
Volume_25002_T2	0.00500536	0.0067815	0.460476	0.752624	-0.00453232	0.00675069	0.50199	0.844342	0.996756	0.318883	0.985759	0.0494367
Weighted.mean.MD.in.tract.corticospinal.tract..left.	-0.00282593	0.00386485	0.464681	0.75539	0.0025546	0.0039344	0.51616	0.849668	-0.975596	0.329265	0.986704	0.0491977
26881-2.0	0.00194276	0.00381694	0.610775	0.844743	-0.00167984	0.00383864	0.661676	0.900474	0.669199	0.503369	0.987997	0.0485682
26501-2.0	0.00767006	0.004304	0.0747661	0.337581	0.00737148	0.0044172	0.0951849	0.54498	0.0484125	0.961388	0.999456	0.0484125
Weighted.mean.ISOVF.in.tract.uncinate.fasciculus..left.	0.00185188	0.00388331	0.633457	0.854898	-0.00158674	0.00392437	0.685979	0.906463	0.622831	0.533395	0.987997	0.0480239
27066-2.0	-0.00822835	0.00418813	0.049478	0.272596	-0.00795189	0.00415452	0.0556435	0.477879	-0.0468629	0.962623	0.999456	0.0468629
Volume_Grey_Matter_25852_T2	-0.00437222	0.00440302	0.32073	0.647	-0.00408006	0.00454069	0.368911	0.792326	-0.0461919	0.963157	0.999456	0.0461919
27298-2.0	0.000269052	0.00389215	0.94489	0.982541	2.09718e-05	0.0039029	0.995713	0.998621	0.0450077	0.964101	0.999456	0.0450077
Mean.MD.in.superior.corona.radiata.on.FA.skeleton..left.	0.00273548	0.00424994	0.519815	0.79862	0.00247104	0.00429729	0.565288	0.879175	0.0437533	0.965101	0.999456	0.0437533
26975-2.0	0.00231361	0.00406186	0.568965	0.826556	-0.00206575	0.00404866	0.609901	0.887262	0.763619	0.445094	0.987997	0.043219
26782-2.0	0.00376291	0.00407166	0.355419	0.673912	0.00351541	0.00424604	0.407731	0.815548	0.0420715	0.966442	0.999456	0.0420715
Weighted.mean.L2.in.tract.anterior.thalamic.radiation..right.	0.000795798	0.00419014	0.849374	0.948147	0.000553747	0.00430747	0.897712	0.972209	0.0402794	0.96787	0.999456	0.0402794
Mean.ICVF.in.uncinate.fasciculus.on.FA.skeleton..left.	0.00517574	0.00405448	0.201791	0.543849	0.00494508	0.00409903	0.22769	0.710479	0.0400067	0.968088	0.999456	0.0400067
Mean.FA.in.posterior.corona.radiata.on.FA.skeleton..right.	0.00149725	0.00380229	0.693755	0.882849	0.00128605	0.00381712	0.736186	0.918726	0.0391995	0.968731	0.999456	0.0391995
26712-2.0	0.000996646	0.00378359	0.792238	0.926724	0.000788817	0.00383518	0.837046	0.954375	0.0385768	0.969228	0.999456	0.0385768
Volume_Grey_Matter_25801_T2	-0.00237367	0.00424963	0.576474	0.831261	0.00214766	0.0043081	0.618131	0.892359	-0.747159	0.454968	0.987997	0.0373493
27236-2.0	-0.000981973	0.00404974	0.808414	0.931845	0.000773304	0.0040185	0.847404	0.955836	-0.307666	0.758337	0.987997	0.0365757
partial_corr_25D_66_T2	-0.00217277	0.00377435	0.564852	0.823655	-0.0019827	0.00379593	0.601457	0.8863	-0.0355074	0.971675	0.999456	0.0355074
Weighted.mean.ICVF.in.tract.uncinate.fasciculus..right.	0.00389753	0.00395653	0.324603	0.651438	-0.00369835	0.00402978	0.358769	0.7915	1.34502	0.178619	0.970846	0.0352702
Mean_L2_25268_T3	0.0036789	0.00384244	0.338368	0.65817	-0.00348977	0.0038666	0.366791	0.792326	1.31508	0.188484	0.970846	0.0346967
27622-2.0	-0.00491792	0.00426609	0.249022	0.591775	-0.00470856	0.00428779	0.272173	0.740089	-0.0346138	0.972388	0.999456	0.0346138
partial_corr_25D_164_T2	0.000853216	0.0037617	0.820571	0.938254	0.000670472	0.0038017	0.860014	0.959338	0.0341692	0.972742	0.999456	0.0341692
Weighted.mean.MD.in.tract.corticospinal.tract..right.	0.00182786	0.00389253	0.638663	0.857091	-0.00163827	0.00395621	0.678808	0.905594	0.624521	0.532286	0.987997	0.0341603
Mean_L3_25304_T3	-0.00490107	0.00394048	0.213611	0.557536	-0.00471291	0.00390328	0.227297	0.710479	-0.0339247	0.972937	0.999456	0.0339247
27625-2.0	0.00300307	0.00378787	0.427906	0.733083	-0.00282342	0.00384098	0.462309	0.834586	1.08007	0.280111	0.981477	0.0333019
27135-2.0	0.0022348	0.00457607	0.6253	0.849739	0.00202166	0.00469611	0.666843	0.902187	0.0325061	0.974068	0.999456	0.0325061
Mean.MO.in.pontine.crossing.tract.on.FA.skeleton	-0.00107912	0.00393418	0.783865	0.924594	-0.000894747	0.00412333	0.828215	0.953218	-0.0323513	0.974192	0.999456	0.0323513
26738-2.0	-0.00750709	0.00411898	0.0683984	0.327152	-0.00732024	0.00407452	0.07243	0.514275	-0.0322506	0.974272	0.999456	0.0322506
27414-2.0	0.00161436	0.0039023	0.679106	0.87501	0.00143672	0.00400638	0.719896	0.913633	0.0317632	0.974661	0.999456	0.0317632
Volume_Grey_Matter_25807_T2	-0.00144892	0.00407035	0.72187	0.899328	-0.00126597	0.00410007	0.757504	0.924179	-0.0316673	0.974737	0.999456	0.0316673
26685-2.0	0.00837199	0.00412653	0.0425019	0.251414	0.00818555	0.00423746	0.0534225	0.474287	0.0315208	0.974854	0.999456	0.0315208
26800-2.0	0.00138484	0.00403857	0.731678	0.903148	-0.00120846	0.00406946	0.766504	0.928229	0.452324	0.651036	0.987997	0.0307639
27394-2.0	0.0027177	0.00419256	0.516857	0.796424	-0.00253766	0.00419328	0.545078	0.863562	0.886279	0.375467	0.987997	0.0303625
Volume_Grey_Matter_25917_T2	-0.000974205	0.00421151	0.817071	0.936519	-0.000793724	0.00433249	0.854643	0.957453	-0.0298705	0.97617	0.999456	0.0298705
26858-2.0	0.000359598	0.00382078	0.925019	0.975928	0.000205653	0.00384506	0.957346	0.985939	0.0284	0.977343	0.999456	0.0284
26649-2.0	0.00179689	0.00423838	0.671607	0.871596	0.00162678	0.00430867	0.705765	0.911369	0.0281445	0.977547	0.999456	0.0281445
27589-2.0	-0.00281545	0.00388159	0.468264	0.757362	-0.00266216	0.00390236	0.495132	0.844342	-0.027849	0.977783	0.999456	0.027849
27487-2.0	0.00580799	0.00398419	0.144937	0.46829	-0.00565184	0.00399012	0.156672	0.617244	2.03236	0.0421177	0.923954	0.0276936
Mean.ICVF.in.tapetum.on.FA.skeleton..left.	-0.0020138	0.00391872	0.607337	0.842965	0.00185914	0.0040133	0.643199	0.895564	-0.690465	0.489902	0.987997	0.0275735
Mean.OD.in.superior.longitudinal.fasciculus.on.FA.skeleton..right.	0.00309802	0.00383005	0.418607	0.727038	-0.00295246	0.00384385	0.442446	0.82538	1.11503	0.264836	0.979063	0.0268243
Mean_L3_25325_T3	0.00214525	0.00406278	0.597493	0.83567	0.00199207	0.00410596	0.627568	0.892898	0.0265184	0.978844	0.999456	0.0265184
Mean.ISOVF.in.posterior.thalamic.radiation.on.FA.skeleton..right.	-0.00265188	0.00413534	0.521359	0.79862	0.00250066	0.00408802	0.540747	0.861726	-0.886095	0.375566	0.987997	0.0260063
27442-2.0	-0.000528841	0.00381464	0.889741	0.96563	-0.000388005	0.00386041	0.919942	0.978744	-0.0259501	0.979297	0.999456	0.0259501
Mean_L2_25272_T3	0.000656283	0.00405104	0.871306	0.958589	0.000512878	0.00401896	0.898457	0.972565	0.0251306	0.979951	0.999456	0.0251306
Weighted.mean.L3.in.tract.superior.longitudinal.fasciculus..right.	0.00171593	0.00399014	0.667174	0.868579	0.00157701	0.00400819	0.693998	0.908333	0.0245629	0.980404	0.999456	0.0245629
26787-2.0	0.00455856	0.00377459	0.227191	0.57145	-0.00442737	0.00380695	0.244869	0.716597	1.67616	0.093706	0.923954	0.0244724
Mean.L2.in.tapetum.on.FA.skeleton..right.	-0.00144529	0.00393937	0.713713	0.894433	-0.00131537	0.00400693	0.742712	0.918726	-0.0231216	0.981553	0.999456	0.0231216
partial_corr_25D_95_T2	-0.0027405	0.00379305	0.469999	0.75788	-0.00262015	0.00380854	0.491488	0.844342	-0.0223904	0.982137	0.999456	0.0223904
partial_corr_25D_34_T2	-0.00207055	0.00379162	0.585019	0.832606	0.00195407	0.00381331	0.608358	0.887262	-0.748415	0.45421	0.987997	0.0216604
Mean.ISOVF.in.inferior.cerebellar.peduncle.on.FA.skeleton..right.	-0.00181014	0.00385915	0.639043	0.857091	0.00169685	0.00386699	0.660813	0.900474	-0.641929	0.520919	0.987997	0.0207366
26992-2.0	-0.00442455	0.00474934	0.351558	0.6704	-0.0042874	0.00470592	0.362282	0.7915	-0.0205125	0.983635	0.999456	0.0205125
Mean.L1.in.anterior.corona.radiata.on.FA.skeleton..right.	-0.000136176	0.0040519	0.973191	0.987994	1.83344e-05	0.00415958	0.996483	0.998621	-0.026608	0.978772	0.999456	0.0202933
26828-2.0	-0.00574121	0.00454709	0.206757	0.548845	-0.00561079	0.00458306	0.220887	0.702922	-0.0202008	0.983883	0.999456	0.0202008
Weighted.mean.ISOVF.in.tract.corticospinal.tract..right.	0.0039046	0.00388971	0.315485	0.644206	-0.00380204	0.00393242	0.333645	0.784413	1.39331	0.163525	0.95746	0.0185432
Volume_Grey_Matter_25832_T2	-0.0053588	0.00401785	0.182316	0.515452	-0.00525349	0.00408711	0.198688	0.679725	-0.0183746	0.98534	0.999456	0.0183746
27445-2.0	0.000451083	0.00382155	0.906041	0.971648	-0.00035494	0.0038851	0.927209	0.978744	0.147905	0.882418	0.994955	0.0176422
26956-2.0	-0.0227798	0.00686936	0.000915821	0.0245903	-0.0226078	0.0069293	0.00110738	0.123183	-0.0176281	0.985936	0.999456	0.0176281
26647-2.0	0.00208117	0.00425869	0.625073	0.849739	0.00197785	0.0043709	0.650916	0.898133	0.0169314	0.986491	0.999456	0.0169314
27057-2.0	-0.000224362	0.0038601	0.953652	0.985984	-0.000131963	0.00386749	0.972781	0.992243	-0.0169098	0.986509	0.999456	0.0169098
27750-2.0	0.00325779	0.00414844	0.432293	0.736569	-0.00315981	0.00418385	0.450123	0.82981	1.08923	0.276053	0.979063	0.0166309
Mean.MD.in.sagittal.stratum.on.FA.skeleton..left.	-0.00388943	0.00415217	0.348922	0.667553	-0.00379379	0.00422835	0.369618	0.792326	-0.0161385	0.987124	0.999456	0.0161385
27106-2.0	0.00484566	0.00422507	0.251457	0.591853	-0.00474868	0.00428405	0.267691	0.74003	1.59454	0.110815	0.923954	0.0161166
27435-2.0	0.00537823	0.00378152	0.154987	0.477317	-0.00529354	0.00381039	0.16479	0.630813	1.98791	0.0468215	0.923954	0.0157765
26690-2.0	0.000646023	0.00412487	0.87555	0.961089	-0.000557699	0.00418332	0.893947	0.971202	0.204892	0.837657	0.987997	0.0150341
26734-2.0	-0.00794639	0.00461109	0.0848604	0.359286	-0.00785588	0.00466631	0.0923024	0.542287	-0.013796	0.988993	0.999456	0.013796
27418-2.0	0.00434187	0.00405274	0.28404	0.62062	0.0042612	0.0042298	0.313755	0.769887	0.013772	0.989012	0.999456	0.013772
Mean.OD.in.superior.fronto.occipital.fasciculus.on.FA.skeleton..left.	-0.00758427	0.0038151	0.0468426	0.26431	-0.00752953	0.0038024	0.0477074	0.454875	-0.0101632	0.991891	0.999741	0.0101632
26942-2.0	-0.00147699	0.00407305	0.716892	0.896499	-0.00141962	0.00405749	0.726439	0.914804	-0.00997904	0.992038	0.999741	0.00997904
27203-2.0	0.00444328	0.00377559	0.239285	0.584552	-0.00439825	0.00380775	0.248085	0.719016	1.64884	0.099181	0.923954	0.00839715
27398-2.0	-0.00115477	0.00400651	0.773182	0.920568	0.00110798	0.00404588	0.784201	0.934421	-0.397394	0.691077	0.987997	0.00821573
Mean.L2.in.cingulum.hippocampus.on.FA.skeleton..right.	-0.00926561	0.00386688	0.0165863	0.148699	-0.00923564	0.0039233	0.0185887	0.3507	-0.00543938	0.99566	0.999981	0.00543938
26736-2.0	0.00416867	0.00418343	0.319045	0.645817	-0.00413711	0.00424697	0.330014	0.780217	1.39327	0.163539	0.95746	0.00529438
partial_corr_25D_73_T2	0.0032222	0.00377423	0.39327	0.706676	-0.00319418	0.00380077	0.400702	0.809024	1.1979	0.230957	0.970846	0.00523193
27381-2.0	0.00175225	0.00418481	0.675431	0.873344	-0.00173475	0.00422002	0.681026	0.906463	0.586724	0.557389	0.987997	0.00294555
27729-2.0	-0.00822785	0.00409293	0.0444298	0.255636	-0.00821097	0.00412194	0.0463957	0.452947	-0.00290544	0.997682	0.999981	0.00290544
26958-2.0	0.00186623	0.00398341	0.639437	0.857091	0.00184995	0.00399303	0.643163	0.895564	0.0028865	0.997697	0.999981	0.0028865
26945-2.0	-0.0037571	0.00423573	0.375098	0.69178	-0.00374004	0.00425045	0.378926	0.79817	-0.00284405	0.997731	0.999981	0.00284405
27707-2.0	0.0028952	0.00427715	0.498484	0.780668	0.00288003	0.00428553	0.501576	0.844342	0.00250648	0.998	0.999981	0.00250648
26623-2.0	0.00104518	0.0041401	0.800696	0.9284	0.00103284	0.00429072	0.809781	0.947461	0.00206974	0.998349	0.999981	0.00206974
27425-2.0	0.000186268	0.00379756	0.960881	0.986741	0.0001759	0.00385212	0.96358	0.98768	0.00191655	0.998471	0.999981	0.00191655
Weighted.mean.ISOVF.in.tract.superior.thalamic.radiation..right.	0.000567632	0.00457895	0.901345	0.970296	-0.000561011	0.00455911	0.902068	0.97259	0.174669	0.86134	0.988256	0.00102468
Weighted.mean.ICVF.in.tract.cingulate.gyrus.part.of.cingulum..right.	0.00390493	0.0038948	0.316077	0.64429	0.00390208	0.00395221	0.323511	0.77405	0.000513673	0.99959	0.999981	0.000513673
26666-2.0	-0.00104738	0.00413173	0.799889	0.9284	-0.00104679	0.00426139	0.805962	0.946374	-0.000100061	0.99992	0.999981	0.000100061
27023-2.0	-0.00786676	0.00410485	0.0553348	0.288531	-0.00786662	0.0040892	0.0544131	0.474287	-2.42245e-05	0.999981	0.999981	2.42245e-05
Weighted.mean.L2.in.tract.superior.thalamic.radiation..right.	-0.00143266	0.00427883	0.737764	0.904681	-0.00143291	0.00424258	0.735562	0.918726	4.26518e-05	0.999966	0.999981	-4.26518e-05
Mean.FA.in.superior.fronto.occipital.fasciculus.on.FA.skeleton..right.	-0.00063948	0.00396903	0.872004	0.958589	-0.000647871	0.00402944	0.872266	0.964488	0.00148346	0.998816	0.999981	-0.00148346
27661-2.0	0.00285702	0.00382796	0.45547	0.752152	0.00286546	0.00389455	0.461893	0.834533	-0.00154569	0.998767	0.999981	-0.00154569
Mean.MD.in.posterior.corona.radiata.on.FA.skeleton..left.	0.00119192	0.00408421	0.770419	0.919428	0.0012018	0.00410975	0.769966	0.92985	-0.00170597	0.998639	0.999981	-0.00170597
26935-2.0	-0.00163308	0.00404845	0.686674	0.880633	-0.00164782	0.00405946	0.68481	0.906463	0.0025703	0.997949	0.999981	-0.0025703
26849-2.0	-0.0089829	0.00493838	0.0689407	0.327152	-0.00900758	0.00496655	0.0697608	0.510365	0.00352415	0.997188	0.999981	-0.00352415
Mean.FA.in.pontine.crossing.tract.on.FA.skeleton	-0.0017899	0.00393394	0.649127	0.860103	0.00181969	0.00399864	0.649063	0.897873	-0.643493	0.519904	0.987997	-0.00531222
27078-2.0	0.00164853	0.00379451	0.663969	0.866983	-0.00167754	0.00390335	0.667372	0.902187	0.610989	0.541207	0.987997	-0.00532928
27160-2.0	-0.00319099	0.00411543	0.438137	0.740203	-0.00323025	0.00409859	0.430635	0.820614	0.00675857	0.994607	0.999981	-0.00675857
26897-2.0	0.00391434	0.00456067	0.390756	0.703783	-0.00396903	0.00458242	0.386432	0.801237	1.21936	0.222706	0.970846	-0.00845851
Weighted.mean.L3.in.tract.anterior.thalamic.radiation..right.	0.000878676	0.00419806	0.834214	0.943528	-0.000933981	0.00427485	0.827057	0.953218	0.302538	0.762242	0.987997	-0.00923051
Weighted.mean.FA.in.tract.superior.longitudinal.fasciculus..left.	-0.00273383	0.00394936	0.488815	0.775729	-0.00278634	0.003959	0.481574	0.843177	0.0093904	0.992508	0.999783	-0.0093904
27551-2.0	0.00284011	0.00411258	0.489837	0.775729	-0.00289626	0.00417274	0.487642	0.843177	0.97911	0.327526	0.986704	-0.00958258
Mean.FA.in.uncinate.fasciculus.on.FA.skeleton..right.	-0.00481577	0.0038027	0.205396	0.547099	0.00487244	0.00383966	0.204477	0.684858	-1.79277	0.0730089	0.923954	-0.0104877
26620-2.0	0.00090683	0.00417462	0.828037	0.94218	0.000971633	0.00426209	0.819673	0.951601	-0.0108621	0.991333	0.999741	-0.0108621
Mean.L2.in.fornix.cres.stria.terminalis.on.FA.skeleton..right.	-0.00300202	0.00434903	0.490038	0.775729	-0.0030716	0.00441755	0.486871	0.843177	0.0112247	0.991044	0.999741	-0.0112247
Mean.OD.in.fornix.cres.stria.terminalis.on.FA.skeleton..right.	-0.00741528	0.00413184	0.0727355	0.333811	-0.0074816	0.00415603	0.0718615	0.513891	0.0113166	0.990971	0.999741	-0.0113166
Weighted.mean.ISOVF.in.tract.inferior.longitudinal.fasciculus..right.	-0.00164862	0.00408958	0.686863	0.880633	-0.00172358	0.00414864	0.677817	0.905594	0.0128669	0.989734	0.999576	-0.0128669
26803-2.0	0.0046996	0.00390094	0.228333	0.571565	-0.00477241	0.00395896	0.228049	0.710479	1.70423	0.088338	0.923954	-0.0130999
partial_corr_25D_135_T2	-0.00230863	0.00377311	0.54064	0.810469	0.00237923	0.00380251	0.531526	0.857945	-0.875121	0.381508	0.987997	-0.0131778
26667-2.0	-0.000475086	0.00428372	0.911694	0.97203	-0.000557373	0.00430358	0.896954	0.972209	0.0135517	0.989188	0.999456	-0.0135517
27577-2.0	-0.00528953	0.00411122	0.198259	0.540413	-0.00537495	0.0041552	0.195851	0.679725	0.0146133	0.988341	0.999456	-0.0146133
26639-2.0	0.00116052	0.00449725	0.796373	0.9284	0.00125588	0.00467669	0.788289	0.935692	-0.0146982	0.988273	0.999456	-0.0146982
27287-2.0	-0.00312736	0.00381228	0.412042	0.720456	-0.00320801	0.00389155	0.409758	0.815548	0.0148033	0.988189	0.999456	-0.0148033
Volume_Grey_Matter_25892_T2	-0.000800404	0.00436469	0.854502	0.95008	-0.000890619	0.00421677	0.832728	0.953218	0.0148651	0.98814	0.999456	-0.0148651
26656-2.0	-0.00597313	0.00433485	0.168254	0.497164	-0.00606936	0.00438011	0.165879	0.630813	0.0156159	0.987541	0.999456	-0.0156159
26717-2.0	0.00126043	0.0044879	0.77883	0.922841	-0.00136044	0.00450019	0.762424	0.926015	0.412375	0.680065	0.987997	-0.0157357
26683-2.0	0.00404177	0.00437306	0.355382	0.673912	-0.00414891	0.00443025	0.349039	0.787476	1.31577	0.188251	0.970846	-0.0172116
26660-2.0	-0.0021595	0.00407022	0.595734	0.83567	-0.00226099	0.00413713	0.584726	0.883611	0.0174873	0.986048	0.999456	-0.0174873
27488-2.0	-0.00482517	0.00423453	0.254528	0.596966	-0.00493308	0.00422498	0.242996	0.71491	0.0180394	0.985607	0.999456	-0.0180394
26653-2.0	-0.00539653	0.00435108	0.214902	0.55841	-0.00551079	0.00441686	0.21218	0.692668	0.018428	0.985297	0.999456	-0.018428
27439-2.0	-0.00336135	0.00379118	0.375302	0.69178	-0.00346528	0.00386938	0.370507	0.792326	0.0191844	0.984694	0.999456	-0.0191844
27199-2.0	0.00380964	0.00405845	0.347909	0.666161	0.0039252	0.00424155	0.35477	0.791324	-0.0196847	0.984295	0.999456	-0.0196847
Weighted.mean.L2.in.tract.acoustic.radiation..right.	-0.000718309	0.00383323	0.851358	0.949295	-0.000827004	0.00388341	0.831364	0.953218	0.0199199	0.984107	0.999456	-0.0199199
27099-2.0	0.00273995	0.00386778	0.478711	0.76537	-0.00285229	0.00390106	0.464699	0.836576	1.01798	0.308686	0.985759	-0.0204507
26726-2.0	0.00182654	0.00390962	0.640373	0.857091	0.00194248	0.00392501	0.620682	0.892898	-0.020928	0.983303	0.999456	-0.020928
27046-2.0	0.000117682	0.00470377	0.980041	0.991251	-0.000268573	0.00444447	0.951815	0.985939	0.0596867	0.952405	0.999456	-0.0233166
26744-2.0	-0.0110824	0.00453866	0.0146323	0.136382	-0.0112459	0.00452723	0.0130055	0.310009	0.0255076	0.97965	0.999456	-0.0255076
Weighted.mean.ISOVF.in.tract.superior.longitudinal.fasciculus..right.	-0.000699466	0.00429974	0.870776	0.958589	0.000854792	0.00421458	0.839281	0.954375	-0.258147	0.796294	0.987997	-0.0257982
26556-2.0	-0.000883683	0.00436613	0.839612	0.946133	-0.00105679	0.00447126	0.813165	0.948828	0.0276992	0.977902	0.999456	-0.0276992
27074-2.0	0.00757709	0.00392953	0.0538525	0.283972	0.00773287	0.00400256	0.0533893	0.474287	-0.0277731	0.977843	0.999456	-0.0277731
27229-2.0	0.00199726	0.00467346	0.669124	0.869842	-0.00218295	0.00473607	0.644865	0.896136	0.628255	0.529837	0.987997	-0.0279084
Volume_Grey_Matter_25836_T2	-0.000520535	0.00452225	0.908364	0.971648	0.00070038	0.00455136	0.877705	0.96477	-0.190291	0.849081	0.987997	-0.0280305
27119-2.0	0.00428049	0.00391747	0.274566	0.611904	-0.00444266	0.00404285	0.27184	0.740089	1.54954	0.121251	0.923954	-0.0288072
partial_corr_25D_103_T2	0.00150282	0.00376514	0.689798	0.881975	-0.00165908	0.00381372	0.663551	0.902187	0.589997	0.555193	0.987997	-0.0291573
partial_corr_25D_140_T2	0.00309849	0.00378619	0.413167	0.721883	-0.00325724	0.00381864	0.393687	0.803229	1.18192	0.237238	0.970846	-0.0295214
26672-2.0	0.00046146	0.00432519	0.915036	0.972934	0.000647598	0.00428735	0.879941	0.965496	-0.0305643	0.975617	0.999456	-0.0305643
Mean.MD.in.posterior.corona.radiata.on.FA.skeleton..right.	0.000559922	0.00412344	0.89199	0.96563	0.000740058	0.00413764	0.858051	0.958326	-0.0308374	0.975399	0.999456	-0.0308374
27214-2.0	0.0043425	0.00485216	0.370828	0.687702	-0.00455432	0.00483982	0.346721	0.787115	1.29819	0.194223	0.970846	-0.030908
26930-2.0	-0.0103083	0.00439259	0.0189565	0.160979	-0.0105015	0.00434892	0.0157637	0.331473	0.0312505	0.97507	0.999456	-0.0312505
26971-2.0	0.00148813	0.00396603	0.707506	0.893168	-0.00166607	0.00406414	0.681855	0.906463	0.555453	0.578585	0.987997	-0.031336
27634-2.0	0.0025255	0.00376042	0.501853	0.784166	0.00269667	0.00381873	0.480099	0.843177	-0.0319377	0.974522	0.999456	-0.0319377
26568-2.0	-0.000468432	0.00405254	0.90798	0.971648	-0.000657621	0.00416841	0.874646	0.964488	0.0325421	0.97404	0.999456	-0.0325421
Weighted.mean.FA.in.tract.posterior.thalamic.radiation..right.	-0.00241	0.00392216	0.538926	0.809082	-0.00259823	0.00396423	0.512214	0.849608	0.0337521	0.973075	0.999456	-0.0337521
partial_corr_25D_119_T2	0.000231862	0.00381521	0.951541	0.985721	-0.000414411	0.00382038	0.913622	0.978744	0.119698	0.904722	0.99598	-0.0338105
27674-2.0	0.000212567	0.00377305	0.955073	0.985984	-0.0003955	0.0038325	0.917809	0.978744	0.113063	0.90998	0.996474	-0.0340144
27530-2.0	0.0041952	0.00425704	0.324415	0.651438	-0.00441117	0.00436742	0.312511	0.769252	1.41113	0.158206	0.951914	-0.0354106
Weighted.mean.MO.in.tract.posterior.thalamic.radiation..left.	-0.00402276	0.00383757	0.294544	0.631824	-0.00422534	0.00391339	0.280295	0.744649	0.0369605	0.970517	0.999456	-0.0369605
Mean.OD.in.anterior.corona.radiata.on.FA.skeleton..right.	0.00114766	0.00384509	0.765348	0.919288	0.00135021	0.00384985	0.725807	0.914585	-0.0372263	0.970305	0.999456	-0.0372263
Weighted.mean.ISOVF.in.tract.medial.lemniscus..left.	-0.00119361	0.0040233	0.766721	0.919288	0.00140931	0.00401936	0.725874	0.914585	-0.457694	0.647172	0.987997	-0.0379271
26621-2.0	0.000806209	0.00422421	0.848643	0.948147	0.0010382	0.00436758	0.812114	0.94855	-0.0381799	0.969544	0.999456	-0.0381799
Mean.L1.in.posterior.corona.radiata.on.FA.skeleton..right.	0.000607413	0.00426222	0.886679	0.96563	0.000845068	0.00433815	0.845554	0.955811	-0.0390775	0.968829	0.999456	-0.0390775
PAG_x_LvmPFC	-0.00262604	0.00374885	0.483636	0.77065	-0.00283599	0.00377501	0.452517	0.82981	0.0394618	0.968522	0.999456	-0.0394618
Mean.ISOVF.in.sagittal.stratum.on.FA.skeleton..right.	0.00304551	0.00409649	0.457229	0.752152	0.00327687	0.00418818	0.433993	0.821714	-0.0394898	0.9685	0.999456	-0.0394898
26540-2.0	-0.00225407	0.00388032	0.561322	0.821584	0.00248556	0.00410917	0.545271	0.863562	-0.838614	0.401686	0.987997	-0.0409585
27210-2.0	-0.00775292	0.00448126	0.0836466	0.359286	-0.00801107	0.00442356	0.0701698	0.510365	0.0409964	0.967299	0.999456	-0.0409964
26679-2.0	0.00277489	0.00397778	0.485444	0.772477	0.00300779	0.00405484	0.458239	0.832384	-0.0410014	0.967295	0.999456	-0.0410014
Mean.L1.in.inferior.cerebellar.peduncle.on.FA.skeleton..left.	0.00152374	0.00410403	0.710438	0.893582	0.00176704	0.00411682	0.667768	0.902187	-0.0418551	0.966614	0.999456	-0.0418551
27015-2.0	-0.00281978	0.00477812	0.555106	0.819045	-0.00310562	0.00474608	0.512898	0.849608	0.0424422	0.966146	0.999456	-0.0424422
Weighted.mean.L1.in.tract.superior.thalamic.radiation..right.	0.00157578	0.00443131	0.722147	0.899328	0.00186066	0.0046728	0.690498	0.908048	-0.044238	0.964715	0.999456	-0.044238
partial_corr_25D_190_T2	0.00298215	0.00376266	0.42805	0.733083	-0.0032219	0.00378852	0.395102	0.803229	1.16191	0.245272	0.973241	-0.0449001
Mean.OD.in.retrolenticular.part.of.internal.capsule.on.FA.skeleton..right.	0.00552395	0.00400115	0.167435	0.496985	-0.0057822	0.00401112	0.149462	0.610684	1.9956	0.0459773	0.923954	-0.0455824
Mean.L1.in.anterior.limb.of.internal.capsule.on.FA.skeleton..left.	-0.00286425	0.00415369	0.490481	0.775729	-0.00313594	0.00414559	0.449396	0.82981	0.0462953	0.963075	0.999456	-0.0462953
Weighted.mean.OD.in.tract.inferior.longitudinal.fasciculus..left.	-0.00260316	0.00402623	0.517938	0.797563	-0.00288229	0.00407861	0.479779	0.843177	0.0487043	0.961155	0.999456	-0.0487043
Volume_Grey_Matter_25868_T2	0.001411	0.00449302	0.753494	0.913378	-0.00173014	0.00449608	0.700385	0.909962	0.494182	0.621178	0.987997	-0.0502082
27350-2.0	-0.0038289	0.0040283	0.34188	0.660877	-0.00411708	0.00404687	0.309012	0.769252	0.0504694	0.959748	0.999456	-0.0504694
26593-2.0	0.000118212	0.00451305	0.979104	0.991251	-0.000456577	0.00460312	0.92099	0.978744	0.0891641	0.928952	0.997567	-0.0524887
partial_corr_25D_185_T2	0.0027147	0.00376373	0.470755	0.75788	-0.00299766	0.00380413	0.430713	0.820614	1.06746	0.285764	0.981477	-0.0528778
Mean.L1.in.tapetum.on.FA.skeleton..left.	-0.00529249	0.00394073	0.179294	0.511394	-0.00559876	0.00405934	0.167854	0.634081	0.0541334	0.956829	0.999456	-0.0541334
27357-2.0	-0.00858699	0.00424065	0.0429009	0.2518	-0.00891477	0.00425131	0.0360223	0.414523	0.0545881	0.956467	0.999456	-0.0545881
27329-2.0	-0.00255999	0.00415374	0.537704	0.808807	0.0028861	0.00423038	0.495107	0.844342	-0.918595	0.358307	0.987997	-0.0550055
26989-2.0	-0.00155619	0.00375909	0.678897	0.87501	-0.00185158	0.00378242	0.624483	0.892898	0.0553912	0.955827	0.999456	-0.0553912
27494-2.0	-0.00529979	0.00420665	0.207748	0.549603	-0.00563192	0.00425736	0.185909	0.66506	0.0554929	0.955746	0.999456	-0.0554929
Volume_Grey_Matter_25833_T2	-0.00101469	0.00400189	0.799847	0.9284	0.00133156	0.00407265	0.743712	0.918726	-0.410917	0.681133	0.987997	-0.0554961
Weighted.mean.MO.in.tract.corticospinal.tract..left.	-0.00124701	0.00378423	0.741764	0.907204	-0.00155955	0.00383578	0.684325	0.906463	0.0580043	0.953745	0.999456	-0.0580043
27341-2.0	-0.00054401	0.00390098	0.889094	0.96563	-0.00086436	0.00390126	0.824662	0.953218	0.0580658	0.953696	0.999456	-0.0580658
Weighted.mean.OD.in.tract.corticospinal.tract..right.	-0.00235941	0.00385849	0.540891	0.810469	-0.00268847	0.00392992	0.493926	0.844342	0.0597464	0.952358	0.999456	-0.0597464
26878-2.0	-0.00242085	0.00381447	0.525671	0.801023	-0.00274773	0.00388579	0.479506	0.843177	0.0600312	0.952131	0.999456	-0.0600312
Mean.ISOVF.in.superior.longitudinal.fasciculus.on.FA.skeleton..right.	-0.00136877	0.0042664	0.74835	0.910492	0.00173453	0.00418102	0.678255	0.905594	-0.519507	0.603407	0.987997	-0.0612295
Weighted.mean.OD.in.tract.parahippocampal.part.of.cingulum..left.	-0.000298795	0.00408148	0.941642	0.982437	-0.000657724	0.00411467	0.873003	0.964488	0.0619313	0.950618	0.999456	-0.0619313
26689-2.0	-0.000580027	0.00410669	0.887683	0.96563	0.000942404	0.00410304	0.818342	0.951201	-0.262255	0.793125	0.987997	-0.0624233
Weighted.mean.MD.in.tract.medial.lemniscus..right.	-0.00465339	0.00419014	0.266785	0.605501	-0.00502938	0.00426201	0.238008	0.713549	0.0629078	0.94984	0.999456	-0.0629078
Mean.FA.in.cingulum.cingulate.gyrus.on.FA.skeleton..left.	0.0064528	0.00389802	0.0978724	0.37419	0.00680335	0.00397123	0.0867132	0.540369	-0.0629949	0.949771	0.999456	-0.0629949
partial_corr_25D_0_T2	-0.000698319	0.00378057	0.853458	0.95008	-0.00103693	0.00380399	0.785173	0.934421	0.0631373	0.949657	0.999456	-0.0631373
27225-2.0	-0.00862479	0.00423602	0.0417699	0.248377	-0.00900559	0.00426199	0.0346245	0.414523	0.0633719	0.94947	0.999456	-0.0633719
27342-2.0	-0.00280519	0.00394304	0.476835	0.765032	-0.00316041	0.00395603	0.424376	0.820614	0.0635969	0.949291	0.999456	-0.0635969
Mean.ICVF.in.posterior.limb.of.internal.capsule.on.FA.skeleton..right.	0.00428279	0.00390219	0.272433	0.610218	-0.00463737	0.00392155	0.237021	0.713549	1.6124	0.106876	0.923954	-0.064094
27612-2.0	0.00308618	0.00394684	0.434269	0.739397	-0.00344877	0.00396123	0.383976	0.801237	1.16865	0.242543	0.971628	-0.0648427
Volume_Grey_Matter_25798_T2	-0.000428098	0.00408432	0.916525	0.972934	0.000807809	0.00414493	0.845482	0.955811	-0.212387	0.831805	0.987997	-0.0652522
27700-2.0	0.0025725	0.00403389	0.523669	0.800504	-0.00295558	0.00410795	0.471863	0.840925	0.960172	0.336969	0.987997	-0.0665374
partial_corr_25D_162_T2	0.00345011	0.00375899	0.358729	0.676259	-0.00381579	0.00378616	0.313563	0.769887	1.36186	0.173241	0.970846	-0.0685386
Volume_25000_T2	-0.138102	0.808412	0.864359	0.955581	-0.213766	0.743304	0.773667	0.930724	0.0688983	0.945071	0.998049	-0.0688983
VAN	-0.00300631	0.00374706	0.422391	0.728204	-0.00338063	0.00377887	0.371015	0.792326	0.0703387	0.943924	0.997567	-0.0703387
27307-2.0	0.00387111	0.00479753	0.419745	0.727932	-0.00435412	0.00486824	0.371133	0.792326	1.20341	0.228817	0.970846	-0.0706677
partial_corr_25D_105_T2	0.0054661	0.00380053	0.150394	0.47284	0.00584833	0.00382061	0.125866	0.586638	-0.0709285	0.943455	0.997567	-0.0709285
Weighted.mean.L2.in.tract.medial.lemniscus..left.	-0.00162046	0.00410112	0.692757	0.882378	0.00203407	0.00413961	0.623177	0.892898	-0.627157	0.530556	0.987997	-0.0709792
Volume_Grey_Matter_25866_T2	0.00575949	0.00412986	0.163167	0.488665	0.00617582	0.00416442	0.138106	0.610684	-0.0709864	0.943409	0.997567	-0.0709864
Mean.ISOVF.in.superior.corona.radiata.on.FA.skeleton..right.	-0.000158679	0.00443955	0.971489	0.987983	-0.000602268	0.00438375	0.890728	0.970948	0.0710977	0.94332	0.997567	-0.0710977
26983-2.0	-0.00791025	0.00482159	0.100913	0.381445	-0.00839915	0.00488308	0.0854531	0.540369	0.0712434	0.943204	0.997567	-0.0712434
Weighted.mean.ICVF.in.tract.cingulate.gyrus.part.of.cingulum..left.	0.00124305	0.00391135	0.750639	0.911852	0.00164483	0.00395195	0.677267	0.905594	-0.0722592	0.942396	0.997567	-0.0722592
Volume_Grey_Matter_25844_T2	0.0007451	0.00413815	0.857112	0.950843	-0.00116993	0.00411365	0.776108	0.930982	0.328201	0.742759	0.987997	-0.0728086
26732-2.0	-0.000625088	0.00487026	0.897876	0.969791	-0.00112547	0.00483396	0.815902	0.950123	0.0729206	0.941869	0.997567	-0.0729206
27728-2.0	-0.00173104	0.00434756	0.690518	0.882277	0.00218909	0.00443286	0.621435	0.892898	-0.631364	0.527803	0.987997	-0.0737727
Volume_Grey_Matter_25828_T2	0.00224292	0.00404339	0.579103	0.83211	-0.00266908	0.00411439	0.516534	0.849668	0.851502	0.394491	0.987997	-0.0738761
Mean.ISOVF.in.genu.of.corpus.callosum.on.FA.skeleton	0.00188728	0.0042419	0.656392	0.863075	-0.00234215	0.00437853	0.592718	0.886072	0.693766	0.487829	0.987997	-0.0746149
Volume_Grey_Matter_25907_T2	-0.00291903	0.00401114	0.466795	0.756196	-0.00334902	0.0041076	0.414906	0.81653	0.0748951	0.940298	0.997567	-0.0748951
Mean.L1.in.retrolenticular.part.of.internal.capsule.on.FA.skeleton..left.	-0.00185409	0.0040807	0.649582	0.860217	0.00228897	0.00413077	0.579503	0.882419	-0.713523	0.475522	0.987997	-0.0748957
Mean.L1.in.anterior.limb.of.internal.capsule.on.FA.skeleton..right.	0.000172132	0.00420049	0.967313	0.986741	0.000623236	0.00429207	0.884551	0.968612	-0.0751154	0.940123	0.997567	-0.0751154
Weighted.mean.OD.in.tract.medial.lemniscus..left.	0.00510307	0.0038277	0.182497	0.515452	0.0055167	0.00386292	0.153289	0.6146	-0.0760604	0.939371	0.997567	-0.0760604
27377-2.0	-0.00295779	0.00441879	0.503277	0.784232	-0.00343504	0.00442222	0.437313	0.823621	0.0763412	0.939148	0.997567	-0.0763412
partial_corr_25D_127_T2	-0.00113688	0.00376525	0.762703	0.917916	0.00154862	0.00378911	0.682766	0.906463	-0.502737	0.615149	0.987997	-0.0770788
27267-2.0	-0.000206432	0.00382307	0.956939	0.986711	-0.000625497	0.00384938	0.870921	0.964488	0.0772432	0.93843	0.997567	-0.0772432
26571-2.0	-0.00410636	0.00386846	0.288488	0.625727	-0.00453655	0.00398697	0.255211	0.723927	0.0774385	0.938275	0.997567	-0.0774385
27545-2.0	-0.00389802	0.00399454	0.329168	0.654203	0.00433916	0.00398852	0.27666	0.741195	-1.45923	0.144502	0.938459	-0.0781488
Mean.MD.in.tapetum.on.FA.skeleton..right.	-0.000295519	0.00403176	0.941571	0.982437	-0.000756454	0.0041016	0.853681	0.957453	0.0801435	0.936123	0.997567	-0.0801435
Mean.FA.in.anterior.limb.of.internal.capsule.on.FA.skeleton..left.	-0.00338641	0.00393289	0.389231	0.702662	0.0038331	0.0039374	0.330323	0.780217	-1.29727	0.194537	0.970846	-0.0802659
partial_corr_25D_21_T2	-2.8123e-05	0.00376204	0.994036	0.998488	0.000462229	0.00379075	0.902952	0.97259	-0.0918146	0.926845	0.997567	-0.081283
27213-2.0	0.00540377	0.00435266	0.214454	0.55841	-0.00590204	0.00430956	0.170865	0.6373	1.84579	0.0649226	0.923954	-0.0813474
26797-2.0	0.00537919	0.00423624	0.204183	0.54636	0.0058744	0.00430261	0.172185	0.640483	-0.0820148	0.934635	0.997567	-0.0820148
Mean.OD.in.cingulum.hippocampus.on.FA.skeleton..left.	-0.0028194	0.00417796	0.499801	0.782007	-0.00330812	0.00424071	0.435358	0.822148	0.0820957	0.934571	0.997567	-0.0820957
27340-2.0	-0.00650818	0.00406451	0.109359	0.398536	-0.006981	0.00404538	0.0844361	0.540369	0.08245	0.934289	0.997567	-0.08245
27619-2.0	0.000758318	0.00391893	0.84657	0.947574	0.00123689	0.00393554	0.75331	0.923485	-0.0861672	0.931333	0.997567	-0.0861672
26603-2.0	0.00244645	0.00402958	0.543783	0.812198	-0.00294685	0.00413126	0.475673	0.843177	0.934546	0.350022	0.987997	-0.0867088
Mean_L3_25319_T3	0.000645209	0.00424293	0.879137	0.962113	-0.00117866	0.00432449	0.7852	0.934421	0.301051	0.763376	0.987997	-0.0880528
Mean.MD.in.external.capsule.on.FA.skeleton..right.	0.00045739	0.0041137	0.91147	0.97203	-0.00097653	0.00416414	0.814594	0.949547	0.244971	0.806479	0.987997	-0.0886899
Mean.ICVF.in.retrolenticular.part.of.internal.capsule.on.FA.skeleton..left.	0.00209914	0.00385556	0.586148	0.832606	-0.00259283	0.00387827	0.503796	0.844342	0.857971	0.390908	0.987997	-0.0902762
27233-2.0	-0.00319611	0.00440244	0.467863	0.757362	0.00376945	0.00443254	0.395121	0.803229	-1.11497	0.264864	0.979063	-0.0917731
Volume_Grey_Matter_25847_T2	0.00521692	0.00454304	0.250858	0.591853	-0.00580601	0.00449263	0.196268	0.679725	1.72522	0.0844876	0.923954	-0.0922005
27546-2.0	-0.00106627	0.00382214	0.780272	0.923225	0.00156828	0.00386165	0.684666	0.906463	-0.484886	0.627757	0.987997	-0.0923947
26917-2.0	0.00499582	0.00447009	0.26376	0.603056	-0.0055859	0.00454782	0.219378	0.701122	1.65939	0.0970368	0.923954	-0.0925351
27016-2.0	-0.00442388	0.00500605	0.376874	0.693307	-0.0050895	0.00501121	0.309832	0.769252	0.0939701	0.925133	0.997567	-0.0939701
partial_corr_25D_126_T2	-9.39506e-07	0.0037635	0.999801	0.999801	0.000509306	0.00379919	0.89336	0.971202	-0.0954143	0.923986	0.997567	-0.095063
partial_corr_25D_28_T2	-0.000319056	0.00378152	0.932762	0.979295	-0.000830529	0.00380332	0.827146	0.953218	0.095365	0.924025	0.997567	-0.095365
26792-2.0	0.00661925	0.00398094	0.0963958	0.373808	-0.00716534	0.00397746	0.0716557	0.513891	2.44953	0.0143043	0.923954	-0.0970407
27517-2.0	0.00129026	0.00409213	0.752539	0.912737	0.00184978	0.0040567	0.648414	0.897873	-0.0971027	0.922645	0.997567	-0.0971027
26810-2.0	-0.00827479	0.00415506	0.0464526	0.262744	-0.00884902	0.00419892	0.0351022	0.414523	0.0972083	0.922561	0.997567	-0.0972083
partial_corr_25D_201_T2	0.000745508	0.00381025	0.844881	0.947367	-0.00127471	0.00383748	0.739764	0.918726	0.373576	0.70872	0.987997	-0.0978596
27361-2.0	-0.000724458	0.00398143	0.855618	0.95079	-0.00129098	0.00399965	0.746874	0.920685	0.100385	0.920039	0.997314	-0.100385
Mean.L1.in.tapetum.on.FA.skeleton..right.	0.000992407	0.00402518	0.805262	0.931324	0.00156954	0.00410097	0.701933	0.909962	-0.100435	0.919999	0.997314	-0.100435
26520-2.0	-0.00469656	0.00753201	0.532939	0.80579	-0.00578234	0.00765753	0.450195	0.82981	0.101088	0.919481	0.997314	-0.101088
27716-2.0	-0.00736836	0.00413117	0.0745177	0.337581	-0.00796544	0.00418416	0.0569754	0.478757	0.101544	0.919119	0.997314	-0.101544
26633-2.0	0.00377547	0.00433733	0.38407	0.697657	0.00442702	0.00444759	0.319577	0.771472	-0.104879	0.916472	0.997314	-0.104879
Mean.L1.in.inferior.cerebellar.peduncle.on.FA.skeleton..right.	0.000189105	0.0044197	0.965872	0.986741	0.000854657	0.00441333	0.846451	0.955811	-0.106558	0.915139	0.997314	-0.106558
27038-2.0	-0.00178411	0.00433001	0.680323	0.876094	0.00244742	0.00439007	0.577204	0.882419	-0.686249	0.492556	0.987997	-0.107572
Mean.MO.in.superior.corona.radiata.on.FA.skeleton..left.	0.00354151	0.00386072	0.358996	0.676259	-0.00415159	0.00398263	0.297239	0.762184	1.38696	0.165455	0.961449	-0.109989
Mean_L2_25264_T3	0.00209532	0.00395256	0.596042	0.83567	-0.00270957	0.00393316	0.490899	0.844342	0.861699	0.388853	0.987997	-0.110158
Mean_L3_25321_T3	0.00236291	0.00420132	0.573842	0.830641	-0.00302551	0.00426197	0.477791	0.843177	0.90038	0.367918	0.987997	-0.110717
27226-2.0	-0.00243642	0.00455387	0.592646	0.835498	-0.00317416	0.00464699	0.494586	0.844342	0.113388	0.909723	0.996474	-0.113388
Volume_Grey_Matter_25824_T2	0.000607172	0.00445301	0.891547	0.96563	0.00134091	0.00450899	0.766178	0.928229	-0.115783	0.907825	0.99598	-0.115783
Weighted.mean.MD.in.tract.superior.thalamic.radiation..right.	-0.000677866	0.00443415	0.878501	0.962113	-0.00141836	0.00451645	0.753495	0.923485	0.116995	0.906864	0.99598	-0.116995
Volume_Grey_Matter_25884_T2	0.00303046	0.00384309	0.430395	0.734933	-0.00367165	0.00389447	0.345813	0.78658	1.22493	0.2206	0.970846	-0.117191
Mean.ICVF.in.inferior.cerebellar.peduncle.on.FA.skeleton..right.	0.00447342	0.00397761	0.260763	0.603056	0.00513589	0.00399427	0.198536	0.679725	-0.117522	0.906446	0.99598	-0.117522
partial_corr_25D_17_T2	-0.00190853	0.00377047	0.612742	0.845174	-0.00254277	0.00379664	0.503038	0.844342	0.118531	0.905647	0.99598	-0.118531
partial_corr_25D_88_T2	0.000285862	0.00379844	0.940011	0.981612	0.000930439	0.00383861	0.808483	0.947461	-0.11936	0.90499	0.99598	-0.11936
26798-2.0	0.00471484	0.00435896	0.279436	0.615233	-0.00545125	0.00431686	0.206697	0.687314	1.65712	0.0974959	0.923954	-0.120038
Weighted.mean.L1.in.tract.acoustic.radiation..right.	0.00114243	0.0038761	0.768201	0.919323	-0.00180537	0.00391532	0.644733	0.896136	0.535046	0.592618	0.987997	-0.120329
27360-2.0	-0.00401541	0.00395433	0.309917	0.640111	-0.00471391	0.00401459	0.240344	0.713549	0.123957	0.90135	0.99598	-0.123957
27062-2.0	-0.0150721	0.00469353	0.00132562	0.0319241	-0.0159052	0.00471805	0.000751332	0.113475	0.125179	0.900382	0.995877	-0.125179
27690-2.0	-0.00417502	0.00384358	0.277401	0.613445	-0.00485806	0.00384516	0.206465	0.687314	0.125634	0.900022	0.995877	-0.125634
Mean_L3_25323_T3	-0.00160935	0.00405125	0.691193	0.882277	-0.00233597	0.00406718	0.565747	0.879175	0.126575	0.899277	0.995877	-0.126575
26821-2.0	-0.0065832	0.00449411	0.142992	0.464576	-0.00739222	0.00454002	0.103506	0.568915	0.126644	0.899222	0.995877	-0.126644
27498-2.0	0.000600909	0.00396897	0.879662	0.962113	-0.00131646	0.00400237	0.742223	0.918726	0.340161	0.733735	0.987997	-0.126946
Weighted.mean.L2.in.tract.anterior.thalamic.radiation..left.	0.00218491	0.00418905	0.601977	0.838532	-0.00294427	0.0042545	0.48893	0.843531	0.859062	0.390306	0.987997	-0.127182
Mean.OD.in.pontine.crossing.tract.on.FA.skeleton	0.000281187	0.00412825	0.945697	0.982541	-0.00103145	0.00421322	0.806606	0.946374	0.222534	0.823899	0.987997	-0.127194
Weighted.mean.OD.in.tract.middle.cerebellar.peduncle	0.00105166	0.00391159	0.788044	0.925991	0.00176205	0.00392895	0.653817	0.898658	-0.128134	0.898043	0.995877	-0.128134
Volume_Grey_Matter_25784_T2	-0.00227725	0.0048052	0.635572	0.855834	-0.00316003	0.00485526	0.51516	0.849668	0.12923	0.897176	0.995877	-0.12923
27095-2.0	0.000905494	0.00424797	0.831207	0.943528	-0.00169712	0.00424852	0.689561	0.908013	0.433197	0.664872	0.987997	-0.131764
Weighted.mean.FA.in.tract.forceps.major	0.0022198	0.00382018	0.561205	0.821584	-0.0029373	0.00383519	0.443764	0.826003	0.952694	0.340745	0.987997	-0.132548
Weighted.mean.L1.in.tract.uncinate.fasciculus..left.	-0.00115603	0.00408112	0.776982	0.92274	0.00193873	0.00424508	0.647896	0.897873	-0.525545	0.599205	0.987997	-0.132917
partial_corr_25D_70_T2	0.00135284	0.00384849	0.725202	0.899328	-0.00207687	0.0038483	0.589426	0.885191	0.630178	0.528578	0.987997	-0.133034
Weighted.mean.L2.in.tract.corticospinal.tract..right.	0.00130169	0.00388744	0.737749	0.904681	-0.00203878	0.00390842	0.601934	0.8863	0.605978	0.54453	0.987997	-0.133711
26642-2.0	-0.00286181	0.00416467	0.491995	0.775729	-0.00368319	0.00428127	0.389641	0.801237	0.137522	0.890618	0.994955	-0.137522
26509-2.0	-0.0039293	0.0039368	0.318257	0.645817	-0.00469843	0.00395277	0.234608	0.713549	0.137867	0.890345	0.994955	-0.137867
27152-2.0	-0.00164584	0.00490147	0.73704	0.904681	-0.00260244	0.00490954	0.596069	0.886072	0.13789	0.890328	0.994955	-0.13789
26763-2.0	-0.0022526	0.00379501	0.552815	0.818203	-0.00301107	0.00387855	0.437567	0.823621	0.139776	0.888837	0.994955	-0.139776
Volume_Grey_Matter_25756_T2	0.00174338	0.00392037	0.656548	0.863075	0.00252212	0.00393067	0.521114	0.853413	-0.140276	0.888442	0.994955	-0.140276
27433-2.0	-0.00362732	0.00378867	0.338383	0.65817	-0.00438943	0.00386345	0.255923	0.723927	0.140841	0.887995	0.994955	-0.140841
27235-2.0	-0.00611203	0.00454439	0.178668	0.510959	-0.00702319	0.0045646	0.123928	0.585358	0.141462	0.887505	0.994955	-0.141462
27675-2.0	0.00035953	0.00377739	0.924174	0.975928	0.00112582	0.00381476	0.767907	0.928709	-0.142737	0.886498	0.994955	-0.142737
27478-2.0	0.00317347	0.00398732	0.426114	0.73187	-0.00398342	0.00400611	0.320082	0.771472	1.26621	0.205439	0.970846	-0.143297
27547-2.0	0.00261659	0.00416699	0.530061	0.802998	0.00347147	0.00423416	0.412308	0.815548	-0.143901	0.885578	0.994955	-0.143901
Mean.L1.in.posterior.limb.of.internal.capsule.on.FA.skeleton..right.	-0.00140273	0.00396646	0.723609	0.899328	0.0022289	0.00404889	0.58199	0.882419	-0.640726	0.521701	0.987997	-0.14576
27052-2.0	-0.00558555	0.00441936	0.206301	0.548259	-0.00647704	0.00420958	0.123922	0.585358	0.146064	0.883871	0.994955	-0.146064
27508-2.0	-0.00826392	0.00404943	0.0412999	0.248377	-0.0091074	0.0041016	0.0264097	0.381452	0.146341	0.883652	0.994955	-0.146341
Weighted.mean.ISOVF.in.tract.superior.thalamic.radiation..left.	0.000848737	0.00446516	0.84925	0.948147	-0.00177702	0.00447852	0.691532	0.908048	0.415196	0.677998	0.987997	-0.146785
Weighted.mean.MD.in.tract.anterior.thalamic.radiation..right.	0.000190012	0.00425748	0.964403	0.986741	0.00109783	0.00440293	0.803102	0.945111	-0.148223	0.882167	0.994955	-0.148223
26837-2.0	0.00309337	0.00412722	0.453571	0.751448	-0.00397283	0.00422167	0.346698	0.787115	1.19686	0.231361	0.970846	-0.148962
Volume_25005_T2	0.00381044	0.00512734	0.457401	0.752152	-0.00490029	0.00515422	0.341762	0.784413	1.19814	0.230861	0.970846	-0.149907
Volume_Grey_Matter_25854_T2	-6.39085e-05	0.0041394	0.987682	0.995352	0.000956695	0.00426958	0.822705	0.953218	-0.171624	0.863734	0.988778	-0.15013
26536-2.0	-0.00826193	0.00391467	0.0348387	0.234534	-0.00913242	0.00416318	0.0282851	0.39097	0.152327	0.878929	0.994275	-0.152327
27735-2.0	0.00291747	0.0043426	0.501709	0.784166	-0.0038583	0.00436581	0.37685	0.796351	1.10036	0.271177	0.979063	-0.152786
Mean.L1.in.cingulum.hippocampus.on.FA.skeleton..right.	0.00115471	0.00415319	0.780995	0.923225	0.00206657	0.00424969	0.626773	0.892898	-0.153457	0.878038	0.99405	-0.153457
Weighted.mean.ISOVF.in.tract.cingulate.gyrus.part.of.cingulum..right.	0.000831927	0.00406979	0.838033	0.94554	0.00172035	0.00408157	0.673405	0.904901	-0.154136	0.877503	0.99405	-0.154136
27523-2.0	0.0012164	0.00405719	0.764326	0.919288	0.00211614	0.00406482	0.602657	0.8863	-0.156665	0.875509	0.993292	-0.156665
Volume_Grey_Matter_25848_T2	-0.000939956	0.00424716	0.824852	0.941307	0.00189151	0.00427375	0.658073	0.899177	-0.469936	0.638401	0.987997	-0.157928
26940-2.0	-0.00547774	0.00407122	0.1785	0.510959	-0.00638841	0.00404177	0.114001	0.569442	0.158741	0.873873	0.9924	-0.158741
partial_corr_25D_39_T2	0.00265514	0.00375461	0.479478	0.76537	-0.00350657	0.00378959	0.354823	0.791324	1.15504	0.248073	0.973946	-0.159604
27383-2.0	0.000204476	0.00380033	0.957092	0.986711	-0.00106786	0.00383361	0.780594	0.933198	0.235702	0.813664	0.987997	-0.159943
26674-2.0	-0.00280219	0.00436301	0.520718	0.79862	-0.00379926	0.00438998	0.386819	0.801237	0.161094	0.872019	0.991501	-0.161094
27607-2.0	0.000484153	0.00390043	0.901216	0.970296	0.00137976	0.00392908	0.725471	0.914585	-0.161769	0.871488	0.991501	-0.161769
partial_corr_25D_58_T2	-0.0106391	0.00376548	0.00473063	0.0682145	-0.0115053	0.00380232	0.00248539	0.174152	0.161858	0.871418	0.991501	-0.161858
Mean.MO.in.superior.cerebellar.peduncle.on.FA.skeleton..right.	-0.00013007	0.00381748	0.97282	0.987994	-0.00100811	0.00383127	0.792458	0.936951	0.162344	0.871035	0.991501	-0.162344
27505-2.0	0.00068994	0.00441865	0.875924	0.961089	0.00174223	0.00455102	0.70186	0.909962	-0.165892	0.868242	0.990017	-0.165892
26580-2.0	0.000499431	0.00396039	0.89965	0.969883	0.00143949	0.00401427	0.719907	0.913633	-0.166705	0.867603	0.990017	-0.166705
26581-2.0	0.00145298	0.00375672	0.698937	0.885421	-0.00234538	0.00377776	0.534719	0.860265	0.712944	0.47588	0.987997	-0.167503
Mean_L2_25273_T3	-0.000960382	0.00400049	0.810284	0.932885	0.00191018	0.00398479	0.631687	0.892898	-0.508383	0.611185	0.987997	-0.168211
partial_corr_25D_49_T2	0.000603406	0.00376685	0.872736	0.958942	-0.00150712	0.00379809	0.691515	0.908048	0.394545	0.693178	0.987997	-0.168942
26811-2.0	-0.00207381	0.00454591	0.648261	0.859931	-0.00317334	0.00463806	0.493867	0.844342	0.169305	0.865557	0.989208	-0.169305
Volume_Grey_Matter_25806_T2	1.46675e-05	0.00401696	0.997087	0.998488	0.000981032	0.00400417	0.806459	0.946374	-0.170381	0.864711	0.989061	-0.170381
27252-2.0	0.00115555	0.00410349	0.778255	0.922841	0.00215293	0.00412589	0.601814	0.8863	-0.171398	0.863911	0.988778	-0.171398
Volume_Grey_Matter_25823_T2	-0.00433612	0.00402363	0.281208	0.61797	-0.00531877	0.00406124	0.190347	0.672693	0.171883	0.86353	0.988778	-0.171883
Volume_Grey_Matter_25786_T2	0.00825582	0.00428023	0.0537798	0.283972	0.00931197	0.00436146	0.0327798	0.414523	-0.172832	0.862784	0.988778	-0.172832
partial_corr_25D_61_T2	0.00092715	0.0037759	0.80604	0.931324	-0.00185411	0.00380627	0.626184	0.892898	0.518752	0.603934	0.987997	-0.172894
27548-2.0	-0.00384767	0.00420321	0.359996	0.676259	-0.00489505	0.00427288	0.251983	0.721362	0.174747	0.861279	0.988256	-0.174747
26713-2.0	0.000748983	0.0037904	0.843362	0.94716	-0.0016958	0.00383332	0.658221	0.899177	0.453504	0.650186	0.987997	-0.175633
partial_corr_25D_93_T2	0.00417121	0.00375749	0.26698	0.605501	0.00511666	0.0037893	0.176951	0.648199	-0.177171	0.859374	0.988256	-0.177171
Mean.MO.in.cingulum.hippocampus.on.FA.skeleton..right.	-0.00116317	0.0038272	0.761193	0.916766	0.00213269	0.00385754	0.580369	0.882419	-0.606529	0.544164	0.987997	-0.178418
Weighted.mean.OD.in.tract.superior.thalamic.radiation..left.	-0.00373118	0.0040106	0.352221	0.67057	-0.00477154	0.00419635	0.255536	0.723927	0.179227	0.85776	0.987997	-0.179227
26626-2.0	-0.00112861	0.00435302	0.795431	0.928135	-0.00225448	0.00450138	0.616493	0.89172	0.179796	0.857312	0.987997	-0.179796
Weighted.mean.OD.in.tract.medial.lemniscus..right.	-0.00013646	0.00390488	0.972123	0.987994	0.00113543	0.00393302	0.772823	0.930724	-0.229489	0.818489	0.987997	-0.180246
Weighted.mean.MD.in.tract.acoustic.radiation..right.	-0.00090104	0.00384377	0.814667	0.936519	-0.00189059	0.00389338	0.627268	0.892898	0.180869	0.856471	0.987997	-0.180869
partial_corr_25D_165_T2	-0.002851	0.00375818	0.448103	0.746092	-0.0038186	0.00378329	0.312838	0.769252	0.181448	0.856016	0.987997	-0.181448
Mean_L3_25313_T3	0.00309947	0.00418734	0.459195	0.752152	-0.00418183	0.00419579	0.318947	0.771472	1.22834	0.219321	0.970846	-0.18259
27431-2.0	0.00947151	0.00394868	0.0164732	0.148699	0.0105087	0.004063	0.00971094	0.26009	-0.183064	0.854748	0.987997	-0.183064
Mean.MD.in.fornix.cres.stria.terminalis.on.FA.skeleton..left.	0.00122924	0.00425491	0.772665	0.920568	-0.00232659	0.00418868	0.578601	0.882419	0.595546	0.551479	0.987997	-0.18379
26824-2.0	0.000830224	0.00404087	0.837219	0.945261	0.00189123	0.00402348	0.63833	0.892898	-0.186064	0.852394	0.987997	-0.186064
27714-2.0	0.000855015	0.00462734	0.853409	0.95008	0.00209552	0.00478452	0.66141	0.900474	-0.186371	0.852154	0.987997	-0.186371
27593-2.0	-0.0083397	0.0043108	0.0530663	0.28302	-0.00947346	0.00428011	0.026894	0.381697	0.186636	0.851946	0.987997	-0.186636
Weighted.mean.ISOVF.in.tract.anterior.thalamic.radiation..left.	0.00389941	0.00411199	0.342999	0.660877	-0.00499301	0.00415821	0.229872	0.711692	1.52059	0.128363	0.923954	-0.187004
26705-2.0	0.00153925	0.00412215	0.708851	0.893582	-0.00263536	0.00414276	0.524702	0.854169	0.714317	0.475031	0.987997	-0.187555
Volume_Grey_Matter_25759_T2	-0.0164254	0.00914302	0.0724444	0.333658	-0.0187632	0.0084336	0.0261149	0.381452	0.187947	0.850918	0.987997	-0.187947
27745-2.0	0.00316821	0.00398318	0.426402	0.73187	-0.0042332	0.00400169	0.290147	0.751804	1.31087	0.189901	0.970846	-0.188622
partial_corr_25D_60_T2	-0.0015453	0.00377577	0.682351	0.877515	-0.00255718	0.00378771	0.499612	0.844342	0.189199	0.849937	0.987997	-0.189199
Mean.MD.in.superior.corona.radiata.on.FA.skeleton..right.	0.00115175	0.00430512	0.789066	0.926724	0.0023072	0.0043301	0.594163	0.886072	-0.189231	0.849912	0.987997	-0.189231
26814-2.0	0.000811969	0.00481384	0.866056	0.956552	-0.00211278	0.00488434	0.665342	0.902187	0.426483	0.669756	0.987997	-0.189683
26681-2.0	0.00151104	0.0038736	0.69648	0.884227	0.00255692	0.00387922	0.509825	0.848255	-0.190782	0.848696	0.987997	-0.190782
26528-2.0	0.00490249	0.00406362	0.227678	0.57145	0.00601232	0.00414771	0.147214	0.610684	-0.191134	0.848421	0.987997	-0.191134
26870-2.0	0.00415275	0.00384929	0.280686	0.617404	0.00520568	0.00392301	0.184551	0.661214	-0.191577	0.848074	0.987997	-0.191577
27396-2.0	-0.0047471	0.00400407	0.235819	0.579927	-0.00584621	0.00403854	0.147758	0.610684	0.193265	0.846751	0.987997	-0.193265
27278-2.0	-0.00259342	0.00377869	0.492521	0.775729	-0.00363297	0.00382064	0.341687	0.784413	0.193455	0.846603	0.987997	-0.193455
27629-2.0	0.000752221	0.00385932	0.845467	0.947367	-0.00182275	0.00396318	0.645583	0.8966	0.465482	0.641586	0.987997	-0.193522
Weighted.mean.L2.in.tract.parahippocampal.part.of.cingulum..left.	-0.00436563	0.00383462	0.254947	0.597348	-0.0054254	0.00390051	0.164272	0.630813	0.193752	0.84637	0.987997	-0.193752
Mean.FA.in.anterior.limb.of.internal.capsule.on.FA.skeleton..right.	-0.00222092	0.00393469	0.572462	0.830641	0.00331458	0.00391638	0.397385	0.806324	-0.997107	0.318712	0.985759	-0.196999
Volume_Grey_Matter_25912_T2	-0.00017356	0.00429016	0.967731	0.986741	-0.0014027	0.00452149	0.756392	0.924179	0.197202	0.84367	0.987997	-0.197202
27021-2.0	0.00118532	0.00401156	0.767637	0.919288	0.00231562	0.00409076	0.571364	0.881138	-0.197279	0.84361	0.987997	-0.197279
26972-2.0	-0.00283363	0.00425967	0.505923	0.785795	-0.00403051	0.00431086	0.349827	0.788039	0.197493	0.843442	0.987997	-0.197493
Weighted.mean.FA.in.tract.superior.thalamic.radiation..right.	0.00373647	0.00389063	0.336889	0.65817	0.00483519	0.00391017	0.216276	0.698244	-0.199188	0.842115	0.987997	-0.199188
27482-2.0	-0.0029995	0.0045675	0.511386	0.791649	-0.00430757	0.00465622	0.354923	0.791324	0.20055	0.84105	0.987997	-0.20055
Mean.ICVF.in.corticospinal.tract.on.FA.skeleton..right.	-0.000207233	0.00385625	0.957144	0.986711	-0.00131726	0.00394447	0.738424	0.918726	0.201227	0.840521	0.987997	-0.201227
partial_corr_25D_40_T2	0.0020229	0.00376878	0.59145	0.83482	-0.00310048	0.00379268	0.413667	0.815548	0.958217	0.337953	0.987997	-0.201537
27324-2.0	0.0030116	0.00437697	0.491433	0.775729	-0.00427288	0.00445502	0.337523	0.784413	1.16637	0.243463	0.971628	-0.201953
Volume_25006_T2	0.00483805	0.00732859	0.509165	0.788734	-0.00693834	0.00735716	0.345665	0.78658	1.13404	0.256776	0.978513	-0.202254
partial_corr_25D_145_T2	-0.00548745	0.00378347	0.146984	0.471184	0.00658002	0.00382037	0.0850356	0.540369	-2.24437	0.0248089	0.923954	-0.203201
27216-2.0	-0.0105259	0.00441429	0.0171199	0.150346	-0.0118091	0.00450715	0.00880384	0.24778	0.203395	0.838826	0.987997	-0.203395
26538-2.0	0.00408621	0.00402783	0.310371	0.640484	0.00526257	0.00414451	0.204195	0.684858	-0.203548	0.838707	0.987997	-0.203548
partial_corr_25D_160_T2	-0.00120541	0.00381982	0.752336	0.912737	0.00231184	0.00385874	0.549108	0.866665	-0.647788	0.517122	0.987997	-0.203775
27525-2.0	-0.0022259	0.0044153	0.614179	0.845174	-0.00350315	0.00438968	0.424864	0.820614	0.205145	0.837459	0.987997	-0.205145
Mean.ISOVF.in.anterior.corona.radiata.on.FA.skeleton..left.	0.00305038	0.00413742	0.460977	0.752624	0.00426246	0.00419561	0.309685	0.769252	-0.2057	0.837025	0.987997	-0.2057
Weighted.mean.OD.in.tract.uncinate.fasciculus..right.	0.000306894	0.00398555	0.938624	0.981455	0.00146777	0.00398563	0.712683	0.913209	-0.205958	0.836824	0.987997	-0.205958
Mean.MO.in.body.of.corpus.callosum.on.FA.skeleton	0.00308286	0.00401892	0.443047	0.742225	0.00427705	0.00416859	0.304907	0.768352	-0.206236	0.836607	0.987997	-0.206236
partial_corr_25D_141_T2	-0.00317087	0.00377686	0.401179	0.713751	-0.00427902	0.00379389	0.259401	0.726105	0.207002	0.836008	0.987997	-0.207002
Mean.ISOVF.in.corticospinal.tract.on.FA.skeleton..right.	-0.00475096	0.00378064	0.208907	0.550797	-0.00586335	0.00381821	0.12466	0.585358	0.207021	0.835993	0.987997	-0.207021
partial_corr_25D_130_T2	0.000481588	0.00377527	0.898496	0.969791	-0.00159241	0.00379991	0.675178	0.904901	0.387193	0.698613	0.987997	-0.207378
27025-2.0	-0.00543204	0.00415646	0.191278	0.530042	-0.00664734	0.00411889	0.106587	0.569285	0.207686	0.835474	0.987997	-0.207686
Mean.MO.in.corticospinal.tract.on.FA.skeleton..left.	0.00221065	0.0038261	0.563424	0.822086	-0.00333878	0.00384308	0.384989	0.801237	1.02332	0.306154	0.985759	-0.208029
Volume_Grey_Matter_25869_T2	0.00216031	0.00461302	0.639575	0.857091	0.00352864	0.00462563	0.445572	0.82718	-0.209458	0.834091	0.987997	-0.209458
27656-2.0	-0.000957113	0.00376494	0.799333	0.9284	-0.00208176	0.00382113	0.5859	0.883611	0.209654	0.833937	0.987997	-0.209654
Mean.MO.in.superior.corona.radiata.on.FA.skeleton..right.	-0.00107306	0.00383443	0.779599	0.923033	-0.0022263	0.0039367	0.57173	0.881138	0.209852	0.833783	0.987997	-0.209852
Mean.FA.in.superior.cerebellar.peduncle.on.FA.skeleton..right.	0.000834186	0.00399906	0.834768	0.943528	0.00202033	0.00398473	0.612154	0.887262	-0.210107	0.833584	0.987997	-0.210107
26805-2.0	-0.00454712	0.00418828	0.277647	0.613445	-0.00578879	0.00415755	0.163845	0.630813	0.210401	0.833355	0.987997	-0.210401
27664-2.0	0.000664418	0.00380661	0.861442	0.953258	-0.001809	0.00384662	0.638163	0.892898	0.457048	0.647636	0.987997	-0.211501
Weighted.mean.L2.in.tract.inferior.fronto.occipital.fasciculus..left.	-0.00194124	0.00402855	0.629908	0.853306	-0.00316379	0.00412469	0.443077	0.82538	0.212042	0.832074	0.987997	-0.212042
Weighted.mean.MO.in.tract.parahippocampal.part.of.cingulum..left.	-0.00191714	0.00383165	0.616845	0.845174	-0.00307571	0.00388266	0.428282	0.820614	0.212389	0.831803	0.987997	-0.212389
Mean.L1.in.corticospinal.tract.on.FA.skeleton..left.	-0.00216459	0.00385196	0.574165	0.830641	-0.00333131	0.00390802	0.393996	0.803229	0.212622	0.831622	0.987997	-0.212622
Mean_L3_25334_T3	-0.00107956	0.00427911	0.800825	0.9284	-0.00238405	0.00429529	0.57888	0.882419	0.215155	0.829646	0.987997	-0.215155
Mean.FA.in.tapetum.on.FA.skeleton..right.	0.00241444	0.00389574	0.535426	0.80746	0.00361212	0.0039669	0.362545	0.7915	-0.215413	0.829446	0.987997	-0.215413
27511-2.0	-0.00422533	0.00409942	0.302698	0.635884	-0.00549225	0.00421556	0.192654	0.676751	0.215457	0.829411	0.987997	-0.215457
27097-2.0	0.00519775	0.00416415	0.211981	0.555142	-0.00646903	0.00417118	0.12096	0.585358	1.97944	0.0477662	0.923954	-0.215691
27761-2.0	-0.00227765	0.00413529	0.581794	0.832606	-0.00354967	0.00419949	0.397985	0.806324	0.215824	0.829125	0.987997	-0.215824
27732-2.0	-0.00274727	0.00444617	0.536657	0.808273	-0.0041205	0.00451498	0.361459	0.7915	0.216712	0.828433	0.987997	-0.216712
26740-2.0	-0.00144741	0.00411676	0.725154	0.899328	-0.00271912	0.00409775	0.506985	0.844734	0.218937	0.826699	0.987997	-0.218937
26806-2.0	0.00562227	0.0041509	0.175616	0.508351	0.00692358	0.0042159	0.100568	0.557184	-0.21995	0.82591	0.987997	-0.21995
26645-2.0	0.00129707	0.00418391	0.756556	0.914286	-0.0026214	0.00430568	0.542654	0.861753	0.652681	0.513962	0.987997	-0.220588
Volume_Grey_Matter_25901_T2	0.00571748	0.00377444	0.129857	0.435555	0.00690259	0.00381329	0.0703028	0.510365	-0.220879	0.825186	0.987997	-0.220879
26757-2.0	-0.00477925	0.00383347	0.212529	0.555956	-0.00598706	0.00387364	0.122234	0.585358	0.221624	0.824607	0.987997	-0.221624
Weighted.mean.L2.in.tract.posterior.thalamic.radiation..right.	0.000329636	0.00414149	0.936562	0.980201	-0.00165353	0.00423631	0.696306	0.909207	0.334746	0.737817	0.987997	-0.223465
27739-2.0	-0.00251584	0.00418615	0.547859	0.814639	-0.0038333	0.00414998	0.355668	0.7915	0.223504	0.823143	0.987997	-0.223504
Mean.L1.in.superior.corona.radiata.on.FA.skeleton..left.	0.0045744	0.00416814	0.272462	0.610218	0.00591668	0.00429222	0.168089	0.634081	-0.224348	0.822487	0.987997	-0.224348
Mean.OD.in.genu.of.corpus.callosum.on.FA.skeleton	0.00100071	0.00384063	0.794438	0.927759	0.00223821	0.00388381	0.56443	0.879175	-0.226561	0.820765	0.987997	-0.226561
26515-2.0	-0.00647792	0.00770628	0.40059	0.713246	-0.00896875	0.00781559	0.251182	0.720711	0.226936	0.820473	0.987997	-0.226936
Weighted.mean.ISOVF.in.tract.medial.lemniscus..right.	-0.00228967	0.00417229	0.583167	0.832606	-0.00364365	0.00425003	0.391285	0.802968	0.227341	0.820159	0.987997	-0.227341
Volume_Grey_Matter_25800_T2	0.000857196	0.00412235	0.835281	0.943528	-0.00220307	0.00418574	0.598672	0.886247	0.520908	0.602431	0.987997	-0.22909
partial_corr_25D_83_T2	0.00280654	0.00377282	0.456964	0.752152	0.00403719	0.00381228	0.289626	0.751804	-0.229447	0.818521	0.987997	-0.229447
Mean.ISOVF.in.superior.cerebellar.peduncle.on.FA.skeleton..left.	-0.00438602	0.00418162	0.294258	0.631824	-0.00574649	0.00419761	0.171032	0.6373	0.229614	0.818392	0.987997	-0.229614
Weighted.mean.MD.in.tract.superior.longitudinal.fasciculus..left.	0.000661258	0.00404181	0.870046	0.958589	0.00198586	0.00411421	0.62933	0.892898	-0.229671	0.818347	0.987997	-0.229671
27764-2.0	-0.000804546	0.00395436	0.838781	0.945653	0.00209748	0.00398211	0.598396	0.886247	-0.517114	0.605077	0.987997	-0.230389
PCC_x_rTPJ	-0.00697062	0.0037463	0.0628192	0.307164	-0.00819694	0.00377474	0.0299142	0.399311	0.230587	0.817636	0.987997	-0.230587
Weighted.mean.L1.in.tract.middle.cerebellar.peduncle	0.000223379	0.00393671	0.954751	0.985984	-0.00151576	0.00397532	0.702994	0.909962	0.310854	0.755912	0.987997	-0.231001
Volume_Grey_Matter_25787_T2	0.00428931	0.00424606	0.312429	0.640874	0.00568248	0.00427726	0.184032	0.661214	-0.231157	0.817193	0.987997	-0.231157
26720-2.0	0.00161308	0.00468977	0.730886	0.903148	-0.00315023	0.00470264	0.502945	0.844342	0.71721	0.473244	0.987997	-0.231449
26687-2.0	0.00101476	0.0040683	0.803032	0.930036	-0.00235876	0.00413843	0.568715	0.880165	0.581315	0.561028	0.987997	-0.231594
partial_corr_25D_24_T2	0.00414206	0.00381886	0.27811	0.613445	0.00539581	0.00382504	0.158377	0.619712	-0.231958	0.81657	0.987997	-0.231958
Mean.FA.in.retrolenticular.part.of.internal.capsule.on.FA.skeleton..left.	0.00121041	0.00392219	0.757629	0.915109	0.00249717	0.00388802	0.520711	0.853413	-0.232995	0.815765	0.987997	-0.232995
26841-2.0	0.00151749	0.00409912	0.711241	0.893582	-0.00286766	0.00408925	0.483152	0.843177	0.757359	0.448835	0.987997	-0.233187
Mean.ISOVF.in.cingulum.hippocampus.on.FA.skeleton..left.	-0.00229562	0.00389262	0.55538	0.819045	-0.00358633	0.00393	0.361499	0.7915	0.233338	0.815499	0.987997	-0.233338
Weighted.mean.L3.in.tract.cingulate.gyrus.part.of.cingulum..left.	-0.00143019	0.00390906	0.714474	0.894433	-0.00272502	0.00392584	0.48762	0.843177	0.233719	0.815203	0.987997	-0.233719
Volume_Grey_Matter_25843_T2	-5.22794e-05	0.00472002	0.991163	0.997665	0.00163425	0.00479207	0.733085	0.9187	-0.250739	0.802016	0.987997	-0.235194
Mean.FA.in.superior.cerebellar.peduncle.on.FA.skeleton..left.	0.00131957	0.00397632	0.740004	0.906	0.00263386	0.00392547	0.502256	0.844342	-0.235219	0.814039	0.987997	-0.235219
26617-2.0	0.00340584	0.00425005	0.422939	0.728603	0.00483981	0.00433474	0.264227	0.731321	-0.236213	0.813267	0.987997	-0.236213
Mean.OD.in.body.of.corpus.callosum.on.FA.skeleton	-0.00308621	0.00384668	0.422396	0.728204	-0.00438747	0.00391312	0.262219	0.728353	0.237145	0.812544	0.987997	-0.237145
Volume_Grey_Matter_25886_T2	-0.00216827	0.00442049	0.623786	0.849164	-0.00368232	0.00455511	0.418883	0.818153	0.238529	0.811471	0.987997	-0.238529
Weighted.mean.MD.in.tract.middle.cerebellar.peduncle	-0.000883071	0.00391664	0.821621	0.938536	-0.00221775	0.00396016	0.575481	0.882304	0.239627	0.810619	0.987997	-0.239627
27364-2.0	0.000170098	0.00401089	0.966173	0.986741	-0.00153328	0.00402857	0.703506	0.909962	0.299639	0.764452	0.987997	-0.239796
27553-2.0	-0.00197503	0.00412175	0.631826	0.854139	-0.00337631	0.00413038	0.413701	0.815548	0.240144	0.810218	0.987997	-0.240144
Weighted.mean.ICVF.in.tract.middle.cerebellar.peduncle	0.00433004	0.00405298	0.285384	0.621301	0.00571415	0.00407587	0.160962	0.625636	-0.240798	0.809711	0.987997	-0.240798
Mean_L2_25271_T3	-0.000483479	0.00423981	0.909214	0.971648	0.00194126	0.00428356	0.650423	0.898133	-0.402312	0.687454	0.987997	-0.241875
26662-2.0	-0.00253712	0.00462351	0.583193	0.832606	-0.00414527	0.00474735	0.382588	0.801237	0.242674	0.808258	0.987997	-0.242674
26979-2.0	-0.00510157	0.00454193	0.261372	0.603056	-0.00666859	0.00458589	0.145934	0.610684	0.242782	0.808175	0.987997	-0.242782
Mean.L1.in.genu.of.corpus.callosum.on.FA.skeleton	-0.00437013	0.00407535	0.283596	0.62062	-0.00580246	0.00423408	0.170587	0.6373	0.243728	0.807441	0.987997	-0.243728
26801-2.0	-0.00978786	0.00441704	0.0267178	0.195288	-0.0113439	0.00453091	0.0123068	0.299466	0.245906	0.805755	0.987997	-0.245906
Volume_25023_T2	-0.000124277	0.00414666	0.976091	0.989984	0.00158733	0.00425996	0.709442	0.911952	-0.287911	0.773415	0.987997	-0.246101
Mean_L3_25322_T3	-0.00157653	0.00406747	0.698324	0.885421	-0.00299939	0.0040892	0.463275	0.835214	0.246696	0.805143	0.987997	-0.246696
27055-2.0	2.67073e-05	0.00422236	0.994953	0.998488	0.00152742	0.00434223	0.725026	0.914585	-0.247778	0.804306	0.987997	-0.247778
Mean.ICVF.in.posterior.thalamic.radiation.on.FA.skeleton..right.	0.00032204	0.00391444	0.934434	0.979465	-0.0017042	0.00396661	0.667469	0.902187	0.36359	0.716164	0.987997	-0.248016
partial_corr_25D_81_T2	-0.00525781	0.00375523	0.161505	0.485553	-0.00658265	0.00378396	0.0819558	0.535293	0.248514	0.803737	0.987997	-0.248514
27356-2.0	-0.0133276	0.00429943	0.00194143	0.0401344	-0.0148477	0.00433356	0.000614467	0.113475	0.249016	0.803349	0.987997	-0.249016
27493-2.0	-0.00480765	0.00405673	0.236004	0.579927	-0.00624965	0.00413104	0.130348	0.597045	0.249056	0.803317	0.987997	-0.249056
27636-2.0	0.00467556	0.00390195	0.230842	0.574279	-0.00607405	0.00398411	0.127397	0.590475	1.92763	0.0539008	0.923954	-0.250779
Volume_Grey_Matter_25913_T2	0.00282651	0.00416209	0.497085	0.780369	-0.00432211	0.00426526	0.310928	0.769252	1.19954	0.23032	0.970846	-0.25096
27367-2.0	0.00369446	0.00389616	0.343033	0.660877	-0.00508292	0.00392168	0.194968	0.679725	1.58778	0.112336	0.923954	-0.251165
26996-2.0	0.000533098	0.00442439	0.904097	0.971648	0.00209222	0.00434065	0.629812	0.892898	-0.251548	0.801391	0.987997	-0.251548
26526-2.0	0.00216056	0.00463508	0.641131	0.857091	-0.00382343	0.00463733	0.409681	0.815548	0.912668	0.361417	0.987997	-0.253619
Volume_25019_T2	0.00184393	0.00404887	0.648818	0.860103	-0.00331238	0.00413165	0.42274	0.820614	0.891356	0.372738	0.987997	-0.253846
Weighted.mean.L1.in.tract.forceps.minor	-0.00412395	0.00396595	0.298439	0.633528	-0.00558275	0.00413355	0.176856	0.648199	0.254658	0.798987	0.987997	-0.254658
26795-2.0	-0.00743673	0.00446121	0.0955497	0.373808	-0.00903297	0.00440255	0.0402183	0.426414	0.254674	0.798975	0.987997	-0.254674
27685-2.0	0.00384427	0.00383404	0.316045	0.64429	-0.00524049	0.0039063	0.179772	0.653106	1.65978	0.0969595	0.923954	-0.255089
26577-2.0	0.000479259	0.00380293	0.899716	0.969883	0.00187009	0.00390161	0.631727	0.892898	-0.255274	0.798511	0.987997	-0.255274
partial_corr_25D_116_T2	-0.00231499	0.00383164	0.545739	0.813558	0.00370216	0.00385236	0.336569	0.784413	-1.10743	0.268107	0.979063	-0.255303
Volume_Grey_Matter_25867_T2	-0.0073204	0.00419273	0.0808454	0.351081	-0.00884987	0.00421054	0.0355915	0.414523	0.257399	0.796871	0.987997	-0.257399
Weighted.mean.ISOVF.in.tract.middle.cerebellar.peduncle	-0.00141568	0.00386747	0.714337	0.894433	-0.00283811	0.00393626	0.470915	0.840925	0.257766	0.796587	0.987997	-0.257766
partial_corr_25D_156_T2	0.00792579	0.00379313	0.0366859	0.240614	0.00931667	0.00382121	0.0147794	0.319672	-0.258328	0.796154	0.987997	-0.258328
27491-2.0	0.00083872	0.00466181	0.857224	0.950843	-0.0025736	0.00475706	0.588515	0.885191	0.512323	0.608425	0.987997	-0.260473
partial_corr_25D_166_T2	-0.00344998	0.00377072	0.360244	0.676259	-0.00484434	0.00379669	0.202007	0.683896	0.260579	0.794417	0.987997	-0.260579
Mean.MO.in.anterior.limb.of.internal.capsule.on.FA.skeleton..right.	-0.000451924	0.00400622	0.910187	0.971648	0.00197454	0.00419672	0.638011	0.892898	-0.418217	0.675789	0.987997	-0.262433
Weighted.mean.ISOVF.in.tract.acoustic.radiation..right.	0.0031993	0.00381872	0.402165	0.714514	-0.00462072	0.0038315	0.227852	0.710479	1.4456	0.148289	0.938459	-0.262762
27579-2.0	-0.00195376	0.00422067	0.643443	0.857091	-0.00353457	0.00424321	0.404867	0.812517	0.264134	0.791677	0.987997	-0.264134
27130-2.0	-0.00607517	0.0042822	0.156016	0.47909	-0.00768488	0.00431427	0.0748977	0.51654	0.264813	0.791154	0.987997	-0.264813
Mean.ICVF.in.body.of.corpus.callosum.on.FA.skeleton	0.000256662	0.00378229	0.945899	0.982541	-0.00168048	0.00380409	0.658675	0.899177	0.361111	0.718017	0.987997	-0.26542
27150-2.0	0.00634878	0.00436366	0.145721	0.469524	0.00800509	0.00441269	0.0696905	0.510365	-0.266892	0.789552	0.987997	-0.266892
27708-2.0	-0.000789261	0.00392137	0.84049	0.946666	0.00228592	0.00395064	0.562857	0.8789	-0.552456	0.580636	0.987997	-0.268875
26976-2.0	-0.0037498	0.00396265	0.344025	0.661435	-0.00527046	0.00399344	0.186939	0.665684	0.270298	0.786931	0.987997	-0.270298
26625-2.0	0.000886678	0.00420403	0.83296	0.943528	-0.00253245	0.00434994	0.560458	0.876326	0.565196	0.57194	0.987997	-0.272053
26599-2.0	-0.00331728	0.0040132	0.408487	0.718956	-0.00490128	0.00410337	0.232328	0.712342	0.275974	0.782568	0.987997	-0.275974
Weighted.mean.L3.in.tract.parahippocampal.part.of.cingulum..left.	-0.00510871	0.00382589	0.181808	0.515452	-0.00661681	0.00389701	0.0895528	0.540369	0.276152	0.782432	0.987997	-0.276152
Mean_L2_25269_T3	-0.00127004	0.00386694	0.742589	0.907738	-0.00278666	0.00386486	0.47091	0.840925	0.277403	0.781471	0.987997	-0.277403
26854-2.0	-0.00327488	0.00422915	0.438736	0.740245	-0.00495523	0.00426901	0.245773	0.716597	0.27963	0.779761	0.987997	-0.27963
26516-2.0	-0.00510795	0.00780099	0.512622	0.792512	-0.0082096	0.0078821	0.297645	0.762389	0.279685	0.779719	0.987997	-0.279685
26902-2.0	-0.00762592	0.00455035	0.0937883	0.372014	-0.00943347	0.00455977	0.0385851	0.425164	0.280596	0.77902	0.987997	-0.280596
Weighted.mean.L3.in.tract.cingulate.gyrus.part.of.cingulum..right.	-0.00127306	0.0039124	0.744891	0.909599	-0.00283579	0.00394215	0.471941	0.840925	0.281368	0.778428	0.987997	-0.281368
27374-2.0	-0.00672074	0.00419169	0.108888	0.398536	-0.00839634	0.00422788	0.0470657	0.452947	0.281444	0.77837	0.987997	-0.281444
partial_corr_25D_79_T2	0.00313079	0.00376713	0.405946	0.717698	-0.00463669	0.00378798	0.22096	0.702922	1.45396	0.145957	0.938459	-0.281882
27510-2.0	-0.00152308	0.00431112	0.723877	0.899328	-0.00325319	0.00436703	0.456322	0.831489	0.281938	0.777991	0.987997	-0.281938
26927-2.0	0.0041113	0.00400347	0.304475	0.637895	-0.00570734	0.00399767	0.153418	0.6146	1.73546	0.0826593	0.923954	-0.282101
27409-2.0	-0.00497002	0.00385048	0.196818	0.538766	-0.00652121	0.00390235	0.0947329	0.543725	0.282949	0.777216	0.987997	-0.282949
27696-2.0	0.00436264	0.00377132	0.247383	0.590694	0.00587938	0.00380799	0.122629	0.585358	-0.283003	0.777175	0.987997	-0.283003
27359-2.0	-0.00432421	0.00418638	0.301664	0.635884	-0.00600692	0.00421747	0.154391	0.615458	0.283167	0.777049	0.987997	-0.283167
27094-2.0	-0.0045987	0.00432063	0.287191	0.624073	-0.0063362	0.00430356	0.140966	0.610684	0.284918	0.775707	0.987997	-0.284918
26650-2.0	0.00153177	0.00389673	0.694261	0.882849	0.00311246	0.00394782	0.430481	0.820614	-0.284961	0.775674	0.987997	-0.284961
Mean_L2_25274_T3	0.00250863	0.00389426	0.519469	0.79862	0.00409087	0.00388716	0.292638	0.753445	-0.28756	0.773684	0.987997	-0.28756
27568-2.0	-0.00520853	0.00402924	0.19615	0.537802	-0.00686073	0.00409433	0.0938337	0.542563	0.287619	0.773639	0.987997	-0.287619
Mean.ICVF.in.medial.lemniscus.on.FA.skeleton..right.	0.0009705	0.0041881	0.816754	0.936519	0.00271756	0.00438196	0.53516	0.860382	-0.288222	0.773177	0.987997	-0.288222
26652-2.0	-0.00461337	0.00412348	0.26325	0.603056	0.0063246	0.00423838	0.135672	0.609481	-1.84973	0.0643531	0.923954	-0.289387
27558-2.0	-0.011253	0.00451806	0.0127656	0.125243	-0.013113	0.00455836	0.00402683	0.186884	0.289808	0.771963	0.987997	-0.289808
26641-2.0	-1.77557e-05	0.00465829	0.996959	0.998488	-0.00197027	0.00483672	0.683754	0.906463	0.290762	0.771233	0.987997	-0.290762
Weighted.mean.MD.in.tract.superior.thalamic.radiation..left.	-0.0021618	0.00432102	0.616876	0.845174	-0.00395879	0.00441156	0.369544	0.792326	0.291001	0.77105	0.987997	-0.291001
Mean.ICVF.in.superior.fronto.occipital.fasciculus.on.FA.skeleton..right.	-0.0053346	0.00416475	0.200259	0.542698	-0.00708602	0.00430877	0.100092	0.557184	0.292265	0.770084	0.987997	-0.292265
27257-2.0	-0.00473057	0.00453016	0.296398	0.632773	-0.00661373	0.00454371	0.14554	0.610684	0.293499	0.76914	0.987997	-0.293499
partial_corr_25D_208_T2	-0.00117714	0.0037601	0.754241	0.913378	-0.00274868	0.00378692	0.467957	0.838723	0.294484	0.768388	0.987997	-0.294484
27304-2.0	0.00337043	0.00458874	0.462661	0.753153	-0.00529911	0.00461352	0.250746	0.720711	1.33234	0.182749	0.970846	-0.296401
Volume_Grey_Matter_25835_T2	-0.00728518	0.00466568	0.118451	0.418473	-0.00927898	0.00478998	0.0527523	0.474287	0.298173	0.765571	0.987997	-0.298173
27759-2.0	0.00183183	0.00424833	0.666341	0.868138	-0.00363573	0.00429869	0.397697	0.806324	0.904662	0.365645	0.987997	-0.298473
Mean.FA.in.retrolenticular.part.of.internal.capsule.on.FA.skeleton..right.	-0.00331018	0.00383454	0.388018	0.701014	0.00492824	0.00383123	0.198356	0.679725	-1.51986	0.128547	0.923954	-0.298507
Weighted.mean.L2.in.tract.inferior.longitudinal.fasciculus..right.	-0.000550455	0.00404679	0.891806	0.96563	-0.0022944	0.00417336	0.582487	0.882419	0.299997	0.76418	0.987997	-0.299997
Weighted.mean.MD.in.tract.cingulate.gyrus.part.of.cingulum..right.	0.000165006	0.00407583	0.967708	0.986741	0.00191021	0.00405534	0.637626	0.892898	-0.303533	0.761484	0.987997	-0.303533
27322-2.0	0.00539213	0.00454939	0.23595	0.579927	-0.00737019	0.00464396	0.112532	0.569285	1.96312	0.0496318	0.923954	-0.30427
partial_corr_25D_157_T2	0.00199017	0.0037663	0.597223	0.83567	-0.00361678	0.00379182	0.340188	0.784413	1.04912	0.294123	0.985759	-0.304357
Weighted.mean.MD.in.tract.parahippocampal.part.of.cingulum..left.	-0.00460362	0.00383531	0.230041	0.573507	-0.00626866	0.00390063	0.108066	0.569285	0.304375	0.760842	0.987997	-0.304375
Mean.ICVF.in.genu.of.corpus.callosum.on.FA.skeleton	0.000282161	0.003908	0.942444	0.982468	0.00196758	0.00391565	0.615333	0.890593	-0.304658	0.760626	0.987997	-0.304658
26503-2.0	-0.00139584	0.00374934	0.709685	0.893582	-0.00301862	0.00377864	0.424388	0.820614	0.304854	0.760477	0.987997	-0.304854
Mean_L2_25275_T3	0.000369942	0.00390734	0.924572	0.975928	0.00206631	0.003932	0.599238	0.8863	-0.306023	0.759587	0.987997	-0.306023
Mean_L3_25337_T3	0.00282546	0.00398114	0.477898	0.76537	0.00455574	0.00400033	0.254796	0.723927	-0.306582	0.759161	0.987997	-0.306582
Volume_Grey_Matter_25842_T2	-0.000847105	0.00467983	0.856362	0.95079	0.00288743	0.0047299	0.541569	0.861753	-0.561265	0.574617	0.987997	-0.306641
Mean.MO.in.fornix.cres.stria.terminalis.on.FA.skeleton..left.	0.00624628	0.00407348	0.125208	0.429682	-0.00803188	0.00415291	0.0531358	0.474287	2.45447	0.0141092	0.923954	-0.306951
Mean.MO.in.superior.longitudinal.fasciculus.on.FA.skeleton..right.	-0.00121794	0.00376372	0.746248	0.910306	-0.0028636	0.00379556	0.45059	0.82981	0.307873	0.758179	0.987997	-0.307873
26519-2.0	-0.0056604	0.00788293	0.472737	0.760024	-0.00913353	0.00806895	0.257688	0.725252	0.307889	0.758167	0.987997	-0.307889
partial_corr_25D_57_T2	0.00691071	0.0038468	0.0724469	0.333658	0.00860157	0.00387922	0.0266211	0.381514	-0.309502	0.75694	0.987997	-0.309502
27734-2.0	-0.00121317	0.00408503	0.766489	0.919288	-0.00301618	0.00413161	0.465391	0.836576	0.310322	0.756316	0.987997	-0.310322
Mean.ISOVF.in.posterior.corona.radiata.on.FA.skeleton..right.	-0.000350033	0.00420041	0.933588	0.979436	0.00217927	0.00413152	0.597874	0.886247	-0.429296	0.667708	0.987997	-0.310475
Volume_Grey_Matter_25840_T2	0.00487369	0.00463822	0.29339	0.631824	0.0069321	0.00472121	0.142056	0.610684	-0.311015	0.755789	0.987997	-0.311015
27718-2.0	0.00821254	0.00403257	0.0417203	0.248377	-0.0100007	0.00405081	0.0135721	0.314871	3.18646	0.00144026	0.903407	-0.312843
27332-2.0	-0.00889818	0.00434405	0.04055	0.247775	-0.0108271	0.004346	0.0127441	0.30691	0.313907	0.753592	0.987997	-0.313907
Weighted.mean.L2.in.tract.uncinate.fasciculus..left.	-0.000942174	0.00401951	0.814679	0.936519	-0.00275161	0.00410936	0.503132	0.844342	0.314775	0.752933	0.987997	-0.314775
27369-2.0	-0.00208683	0.00414705	0.614829	0.845174	0.00392846	0.0041259	0.341045	0.784413	-1.02828	0.30382	0.985759	-0.314816
Mean.ICVF.in.corticospinal.tract.on.FA.skeleton..left.	0.000887434	0.00383963	0.817223	0.936519	0.00261898	0.0039247	0.504591	0.844342	-0.315369	0.752481	0.987997	-0.315369
Volume_Grey_Matter_25902_T2	-0.00213486	0.00426528	0.61672	0.845174	-0.00406779	0.00430752	0.345015	0.78658	0.318863	0.74983	0.987997	-0.318863
Mean.ICVF.in.superior.corona.radiata.on.FA.skeleton..right.	-0.00110275	0.00397276	0.781342	0.923225	-0.00291051	0.0040431	0.471621	0.840925	0.318925	0.749783	0.987997	-0.318925
partial_corr_25D_117_T2	0.0024616	0.00378401	0.515366	0.794649	0.00417947	0.00380406	0.27193	0.740089	-0.320164	0.748844	0.987997	-0.320164
partial_corr_25D_78_T2	-0.00360509	0.0039499	0.36142	0.676503	-0.00540506	0.00396407	0.17275	0.640673	0.321652	0.747717	0.987997	-0.321652
27670-2.0	0.00794824	0.00389315	0.0412172	0.248377	0.0097312	0.00394399	0.0136279	0.314871	-0.32173	0.747657	0.987997	-0.32173
Mean.MO.in.cingulum.hippocampus.on.FA.skeleton..left.	-0.00295404	0.00382519	0.439979	0.741002	-0.00470247	0.00384345	0.221168	0.702922	0.322437	0.747122	0.987997	-0.322437
Mean.MO.in.tapetum.on.FA.skeleton..left.	0.000163333	0.00388554	0.966471	0.986741	-0.00195223	0.00395955	0.621992	0.892898	0.38135	0.702943	0.987997	-0.322466
27594-2.0	-0.00404705	0.00395506	0.30621	0.63851	-0.00585758	0.00398175	0.141293	0.610684	0.322606	0.746994	0.987997	-0.322606
Mean.FA.in.body.of.corpus.callosum.on.FA.skeleton	0.00216256	0.00394975	0.584034	0.832606	0.00397574	0.0039734	0.317049	0.771472	-0.323636	0.746214	0.987997	-0.323636
27768-2.0	-0.00308793	0.00382601	0.419634	0.727932	-0.00484165	0.00383637	0.206963	0.687314	0.323677	0.746183	0.987997	-0.323677
partial_corr_25D_48_T2	0.0027208	0.00375299	0.468488	0.757362	-0.00444786	0.00378857	0.240413	0.713549	1.34427	0.178861	0.970846	-0.323859
Mean.MO.in.anterior.corona.radiata.on.FA.skeleton..left.	-0.000356508	0.00382766	0.925794	0.975928	-0.00212761	0.00385114	0.580644	0.882419	0.326185	0.744285	0.987997	-0.326185
26969-2.0	-0.00797876	0.00467696	0.088043	0.365219	-0.010129	0.00463909	0.0290293	0.395802	0.326407	0.744117	0.987997	-0.326407
Mean_L3_25342_T3	-0.00045335	0.00403316	0.910504	0.971648	-0.00233527	0.00410365	0.569319	0.880165	0.327074	0.743612	0.987997	-0.327074
27590-2.0	0.0027374	0.00379045	0.470199	0.75788	-0.00450273	0.00382948	0.239699	0.713549	1.34371	0.179044	0.970846	-0.327631
27087-2.0	-0.00340493	0.00428995	0.427388	0.733025	-0.00542428	0.00439796	0.217468	0.700358	0.328683	0.742395	0.987997	-0.328683
27305-2.0	0.00508772	0.00418678	0.224323	0.56835	0.00704625	0.00419075	0.092719	0.542563	-0.330621	0.740931	0.987997	-0.330621
26553-2.0	-0.00217142	0.00604707	0.719538	0.899327	0.00506295	0.00622056	0.415718	0.816751	-0.833895	0.40434	0.987997	-0.333303
Mean.MO.in.fornix.on.FA.skeleton	0.00175987	0.00390838	0.652518	0.862119	0.00363743	0.00404197	0.368187	0.792326	-0.333935	0.738429	0.987997	-0.333935
27180-2.0	-0.00192266	0.00379929	0.612827	0.845174	-0.00373796	0.00388758	0.336317	0.784413	0.333954	0.738415	0.987997	-0.333954
Mean.MO.in.posterior.corona.radiata.on.FA.skeleton..left.	-0.00193269	0.00385396	0.616043	0.845174	-0.00376644	0.00390909	0.335314	0.784413	0.334052	0.738341	0.987997	-0.334052
Weighted.mean.L2.in.tract.uncinate.fasciculus..right.	0.00142635	0.00400746	0.721905	0.899328	0.00334835	0.00411101	0.415387	0.816751	-0.334779	0.737792	0.987997	-0.334779
partial_corr_25D_178_T2	0.00177035	0.0037673	0.638418	0.857091	0.00355953	0.00378821	0.347428	0.787189	-0.33489	0.737708	0.987997	-0.33489
27334-2.0	-0.00288475	0.00470102	0.539464	0.80937	-0.00511878	0.00472453	0.278635	0.742235	0.335194	0.737479	0.987997	-0.335194
26898-2.0	0.00412751	0.00419921	0.325667	0.652167	0.00612381	0.00420757	0.145581	0.610684	-0.335824	0.737004	0.987997	-0.335824
27747-2.0	0.000217102	0.00426393	0.959393	0.986741	-0.00224733	0.00425354	0.597273	0.886247	0.409186	0.682404	0.987997	-0.337092
26845-2.0	-0.0045873	0.00451314	0.309448	0.640111	-0.0067479	0.00451745	0.135273	0.60886	0.338356	0.735095	0.987997	-0.338356
27379-2.0	-0.00297227	0.00390627	0.446736	0.745894	-0.00484918	0.00393334	0.217663	0.700358	0.338581	0.734925	0.987997	-0.338581
Mean.FA.in.anterior.corona.radiata.on.FA.skeleton..right.	-0.000946232	0.00407554	0.816408	0.936519	-0.00291413	0.00410776	0.47808	0.843177	0.340083	0.733794	0.987997	-0.340083
Mean.MD.in.posterior.thalamic.radiation.on.FA.skeleton..right.	-0.00136392	0.00406116	0.736995	0.904681	0.00334036	0.00408523	0.413566	0.815548	-0.816659	0.414123	0.987997	-0.343109
Weighted.mean.L1.in.tract.medial.lemniscus..left.	-0.00270241	0.00393956	0.492749	0.775729	-0.00461366	0.00393113	0.240573	0.713549	0.343416	0.731286	0.987997	-0.343416
partial_corr_25D_202_T2	-0.00042726	0.00378763	0.910188	0.971648	-0.00228266	0.00382709	0.55089	0.867754	0.344581	0.730409	0.987997	-0.344581
Mean_L3_25298_T3	0.00191238	0.00417851	0.647199	0.859348	-0.00397481	0.00426819	0.351739	0.791324	0.985625	0.324317	0.986704	-0.34529
partial_corr_25D_131_T2	0.00110333	0.0037577	0.769056	0.919428	-0.00294942	0.0037854	0.435905	0.822515	0.759822	0.447361	0.987997	-0.346111
26709-2.0	-0.000439829	0.00432874	0.919071	0.974557	-0.00259609	0.0044381	0.558591	0.875164	0.347807	0.727985	0.987997	-0.347807
partial_corr_25D_134_T2	-0.00412741	0.00376285	0.272717	0.610218	-0.00599099	0.00379177	0.114138	0.569442	0.348857	0.727196	0.987997	-0.348857
27509-2.0	0.00243596	0.00400053	0.542597	0.811738	-0.00442275	0.00403549	0.273121	0.740089	1.20702	0.227426	0.970846	-0.34964
26632-2.0	-8.69056e-05	0.00390459	0.982243	0.99201	0.00202633	0.00391975	0.6052	0.887262	-0.381956	0.702494	0.987997	-0.350541
Volume_Grey_Matter_25862_T2	0.00194825	0.00419895	0.642668	0.857091	0.00402864	0.0041655	0.333494	0.784413	-0.351738	0.725035	0.987997	-0.351738
Weighted.mean.L3.in.tract.superior.thalamic.radiation..right.	-0.00237734	0.00423954	0.574977	0.830641	-0.00451163	0.00424603	0.288009	0.751804	0.355704	0.722062	0.987997	-0.355704
Weighted.mean.OD.in.tract.superior.thalamic.radiation..right.	-0.00179192	0.0040341	0.656913	0.863075	-0.00388027	0.00423504	0.359568	0.7915	0.357051	0.721054	0.987997	-0.357051
Weighted.mean.FA.in.tract.middle.cerebellar.peduncle	0.000927187	0.00385459	0.809916	0.932885	0.00288908	0.00388651	0.45728	0.831936	-0.358413	0.720034	0.987997	-0.358413
partial_corr_25D_137_T2	-0.00420676	0.00375818	0.263011	0.603056	-0.00613322	0.00378267	0.104962	0.569285	0.361287	0.717885	0.987997	-0.361287
27343-2.0	-0.00561021	0.00450322	0.212858	0.556193	-0.00792192	0.00454098	0.0810947	0.534608	0.361473	0.717746	0.987997	-0.361473
Volume_25020_T2	-9.73747e-05	0.00410476	0.981075	0.991688	-0.00220623	0.00414206	0.594294	0.886072	0.361636	0.717624	0.987997	-0.361636
26545-2.0	0.000182726	0.00386004	0.962245	0.986741	0.00216539	0.00388734	0.577515	0.882419	-0.361914	0.717416	0.987997	-0.361914
27042-2.0	0.000420649	0.00426239	0.921388	0.975243	-0.00264879	0.00440771	0.54789	0.865948	0.500598	0.616654	0.987997	-0.363389
Weighted.mean.L1.in.tract.anterior.thalamic.radiation..left.	-0.000360565	0.00423196	0.932104	0.979044	-0.0025793	0.00437718	0.555699	0.872388	0.364417	0.715547	0.987997	-0.364417
27391-2.0	-0.000245141	0.00427103	0.954231	0.985984	-0.00246265	0.0043214	0.568775	0.880165	0.36497	0.715134	0.987997	-0.36497
Volume_Grey_Matter_25915_T2	0.00112294	0.00421216	0.789786	0.926724	-0.00335065	0.00436572	0.442807	0.82538	0.737432	0.46086	0.987997	-0.367218
27330-2.0	-0.00348195	0.00401583	0.385932	0.699408	-0.00556935	0.00402282	0.166253	0.630813	0.36723	0.713447	0.987997	-0.36723
partial_corr_25D_113_T2	-1.3167e-05	0.00375905	0.997205	0.998488	0.00198381	0.0037913	0.60081	0.8863	-0.374038	0.708376	0.987997	-0.369106
26716-2.0	0.00423384	0.00454857	0.351975	0.67057	-0.00661286	0.00454632	0.145823	0.610684	1.68661	0.0916777	0.923954	-0.369927
27037-2.0	0.000352085	0.00450345	0.937686	0.980938	0.0027378	0.00457372	0.549457	0.866665	-0.371681	0.71013	0.987997	-0.371681
Weighted.mean.MD.in.tract.anterior.thalamic.radiation..left.	0.00103978	0.00424523	0.806516	0.931324	-0.00329722	0.004338	0.447225	0.828176	0.714543	0.474891	0.987997	-0.371924
partial_corr_25D_118_T2	-0.00135785	0.00385395	0.7246	0.899328	0.00339617	0.00386666	0.37979	0.799269	-0.870811	0.383858	0.987997	-0.373366
27601-2.0	4.24224e-05	0.00387229	0.991259	0.997665	-0.00209973	0.0038974	0.59007	0.885295	0.389905	0.696607	0.987997	-0.374462
Mean.MD.in.corticospinal.tract.on.FA.skeleton..right.	-0.004078	0.00380949	0.284427	0.62062	-0.00611721	0.00385104	0.112213	0.569285	0.376454	0.70658	0.987997	-0.376454
26830-2.0	-0.00534624	0.00466063	0.251364	0.591853	-0.00783263	0.00467114	0.0936092	0.542563	0.376808	0.706316	0.987997	-0.376808
Mean.ISOVF.in.retrolenticular.part.of.internal.capsule.on.FA.skeleton..left.	-0.00186514	0.00382886	0.62618	0.850439	-0.00391713	0.00385586	0.309705	0.769252	0.377624	0.70571	0.987997	-0.377624
Volume_25015_T2	0.00223856	0.00438245	0.609502	0.843481	-0.00460222	0.00446436	0.302622	0.767166	1.09349	0.274179	0.979063	-0.377828
27136-2.0	-0.00478558	0.0045241	0.290172	0.62719	-0.00721561	0.00454988	0.112795	0.569285	0.378728	0.70489	0.987997	-0.378728
26786-2.0	-0.00085991	0.00378652	0.820352	0.938254	-0.00291888	0.00388123	0.452038	0.82981	0.37972	0.704153	0.987997	-0.37972
Weighted.mean.L1.in.tract.anterior.thalamic.radiation..right.	-0.00103933	0.00427544	0.807939	0.931845	0.00339494	0.00448439	0.449033	0.82981	-0.715678	0.47419	0.987997	-0.380189
27049-2.0	-0.000406431	0.00432726	0.925172	0.975928	0.00273191	0.00432168	0.527309	0.854357	-0.513159	0.60784	0.987997	-0.380246
partial_corr_25D_99_T2	-0.0012767	0.00383902	0.739474	0.905827	0.00335687	0.0038668	0.385345	0.801237	-0.850373	0.395118	0.987997	-0.381762
27033-2.0	-0.00432982	0.00396987	0.275444	0.611904	0.00645382	0.00388043	0.0963086	0.547665	-1.94252	0.0520741	0.923954	-0.382609
Weighted.mean.L1.in.tract.corticospinal.tract..left.	-0.000672899	0.00387021	0.861974	0.953395	0.00278489	0.00392219	0.477699	0.843177	-0.627527	0.530314	0.987997	-0.383289
27224-2.0	-0.0100769	0.00458971	0.0281462	0.200239	-0.0125743	0.00459587	0.00622986	0.22739	0.38449	0.700615	0.987997	-0.38449
27004-2.0	-0.00122324	0.00390154	0.753887	0.913378	0.0033589	0.00395231	0.395425	0.803229	-0.82507	0.409332	0.987997	-0.384551
Weighted.mean.ISOVF.in.tract.acoustic.radiation..left.	0.00512292	0.00378572	0.176014	0.508597	0.00721829	0.00383238	0.0596604	0.478923	-0.388975	0.697294	0.987997	-0.388975
partial_corr_25D_175_T2	0.0024077	0.00378328	0.524525	0.800504	-0.00450343	0.00382336	0.238874	0.713549	1.28489	0.198831	0.970846	-0.389629
Mean.ICVF.in.medial.lemniscus.on.FA.skeleton..left.	0.0032935	0.00427998	0.441606	0.742225	0.00573967	0.00457881	0.210041	0.690094	-0.390284	0.696326	0.987997	-0.390284
Weighted.mean.ICVF.in.tract.superior.longitudinal.fasciculus..left.	-0.000625036	0.0039253	0.873489	0.959318	-0.00280434	0.00396323	0.479217	0.843177	0.390688	0.696028	0.987997	-0.390688
Volume_Grey_Matter_25834_T2	-0.00853061	0.00478575	0.0746968	0.337581	-0.0112195	0.00492171	0.0226524	0.367472	0.391683	0.695293	0.987997	-0.391683
Volume_Grey_Matter_25916_T2	-0.000157527	0.00420061	0.970086	0.987502	-0.00252046	0.00432135	0.559732	0.875776	0.392088	0.694993	0.987997	-0.392088
26952-2.0	-0.00114599	0.00459401	0.803016	0.930036	-0.00370008	0.00460107	0.421313	0.820614	0.392822	0.694451	0.987997	-0.392822
Mean_L3_25336_T3	0.00188778	0.00398828	0.635986	0.855834	0.00410093	0.00397783	0.30259	0.767166	-0.392897	0.694396	0.987997	-0.392897
Mean.OD.in.posterior.corona.radiata.on.FA.skeleton..left.	-0.00622364	0.00395015	0.115161	0.410712	-0.00843397	0.0039886	0.0344949	0.414523	0.393744	0.69377	0.987997	-0.393744
partial_corr_25D_15_T2	0.00407197	0.00378507	0.282043	0.618961	-0.00618602	0.0038051	0.10404	0.569285	1.91128	0.0559686	0.923954	-0.393891
26754-2.0	-0.000531111	0.00455342	0.907148	0.971648	-0.00309274	0.00462078	0.503311	0.844342	0.394868	0.69294	0.987997	-0.394868
26948-2.0	-0.00399306	0.00431589	0.354884	0.673912	-0.00642498	0.00435535	0.140191	0.610684	0.396624	0.691645	0.987997	-0.396624
27673-2.0	0.0015814	0.00387141	0.682929	0.877515	-0.00377449	0.00391824	0.335412	0.784413	0.972347	0.330878	0.987997	-0.39815
Mean.FA.in.posterior.limb.of.internal.capsule.on.FA.skeleton..right.	0.00220809	0.00387384	0.56869	0.826556	0.00438656	0.00385077	0.254671	0.723927	-0.398831	0.690017	0.987997	-0.398831
27599-2.0	-0.000888689	0.00424982	0.834365	0.943528	-0.00329812	0.00425146	0.437906	0.823621	0.400817	0.688555	0.987997	-0.400817
Weighted.mean.MO.in.tract.medial.lemniscus..right.	-0.00205363	0.00380321	0.589228	0.833017	-0.00422794	0.00386025	0.273433	0.740089	0.401236	0.688247	0.987997	-0.401236
Mean.ISOVF.in.superior.fronto.occipital.fasciculus.on.FA.skeleton..left.	0.00238078	0.00401481	0.553195	0.818203	-0.00466931	0.00402482	0.246024	0.716597	1.24015	0.214921	0.970846	-0.402565
Mean.MD.in.anterior.corona.radiata.on.FA.skeleton..right.	0.000370795	0.00422106	0.930002	0.978156	0.00281292	0.00433352	0.516283	0.849668	-0.403689	0.686441	0.987997	-0.403689
26630-2.0	-0.00217913	0.0040847	0.593708	0.83567	0.00453761	0.00417111	0.276679	0.741195	-1.15051	0.249934	0.975471	-0.403984
27221-2.0	0.00283894	0.00411316	0.490078	0.775729	0.00519995	0.00414765	0.209975	0.690094	-0.404191	0.686072	0.987997	-0.404191
Mean.MD.in.splenium.of.corpus.callosum.on.FA.skeleton	-0.00416319	0.00396978	0.294331	0.631824	-0.00645053	0.00402949	0.109445	0.569285	0.404374	0.685937	0.987997	-0.404374
Mean_L3_25324_T3	0.000805792	0.00403473	0.841708	0.946921	0.00311868	0.00405275	0.441601	0.825264	-0.404441	0.685889	0.987997	-0.404441
27641-2.0	-0.000444735	0.00378113	0.906371	0.971648	-0.00263163	0.00384593	0.493824	0.844342	0.405481	0.685124	0.987997	-0.405481
Mean.ISOVF.in.sagittal.stratum.on.FA.skeleton..left.	0.000265108	0.00395409	0.946546	0.982541	-0.00258125	0.0040832	0.527295	0.854357	0.50077	0.616533	0.987997	-0.407487
27201-2.0	0.000205174	0.00394862	0.958561	0.986741	-0.00252061	0.00404979	0.533689	0.85969	0.481912	0.629869	0.987997	-0.409364
26718-2.0	-0.00046344	0.00394299	0.906438	0.971648	0.00277092	0.00397022	0.485238	0.843177	-0.578028	0.563246	0.987997	-0.412381
Weighted.mean.FA.in.tract.cingulate.gyrus.part.of.cingulum..left.	0.00330872	0.00384884	0.389993	0.70295	0.00556572	0.00388857	0.152374	0.614342	-0.41252	0.679959	0.987997	-0.41252
Mean.L1.in.cingulum.hippocampus.on.FA.skeleton..left.	-7.15697e-05	0.00410831	0.986101	0.995047	-0.0024905	0.00417037	0.550394	0.867558	0.413204	0.679457	0.987997	-0.413204
27385-2.0	-0.0011854	0.00389757	0.761029	0.916766	-0.00348146	0.00392569	0.375185	0.795205	0.415058	0.6781	0.987997	-0.415058
27611-2.0	-0.000827573	0.00414975	0.841933	0.946921	-0.00327909	0.00420031	0.43501	0.822148	0.415195	0.677999	0.987997	-0.415195
27534-2.0	0.00698174	0.00404431	0.084321	0.359286	-0.00935873	0.00403946	0.0205325	0.360807	2.85868	0.00425406	0.903407	-0.415843
Weighted.mean.ICVF.in.tract.superior.longitudinal.fasciculus..right.	0.000770901	0.00389602	0.843152	0.94716	-0.00308285	0.00393799	0.433733	0.821714	0.695679	0.48663	0.987997	-0.417353
Weighted.mean.MD.in.tract.uncinate.fasciculus..right.	-0.00090775	0.00402202	0.821443	0.938536	0.00332435	0.00413631	0.421589	0.820614	-0.733546	0.463225	0.987997	-0.418868
Volume_Grey_Matter_25908_T2	-0.00393413	0.00414263	0.342302	0.660877	-0.00648752	0.00442462	0.142616	0.610684	0.421264	0.673562	0.987997	-0.421264
Volume_Grey_Matter_25858_T2	0.00240735	0.00411139	0.558203	0.819515	0.00488261	0.00418958	0.243877	0.715699	-0.421686	0.673255	0.987997	-0.421686
Weighted.mean.L2.in.tract.forceps.minor	0.00183799	0.00400021	0.645904	0.858266	0.00426517	0.00412629	0.30132	0.766983	-0.42234	0.672777	0.987997	-0.42234
Mean_L3_25309_T3	-0.00389036	0.00402092	0.333303	0.65687	-0.00626718	0.00391875	0.109789	0.569285	0.423324	0.672059	0.987997	-0.423324
Mean.ISOVF.in.anterior.corona.radiata.on.FA.skeleton..right.	0.00453295	0.00412657	0.272021	0.610218	0.00703684	0.00423159	0.0963572	0.547665	-0.423628	0.671837	0.987997	-0.423628
27232-2.0	-0.00192618	0.00459417	0.67503	0.873344	-0.00470041	0.00465374	0.312505	0.769252	0.424233	0.671396	0.987997	-0.424233
Mean_L3_25328_T3	-0.00244535	0.00405792	0.54678	0.814124	-0.00489933	0.00409546	0.231613	0.712147	0.425641	0.67037	0.987997	-0.425641
27054-2.0	-0.00379113	0.00458168	0.407999	0.718956	-0.00650622	0.00443152	0.142089	0.610684	0.42595	0.670144	0.987997	-0.42595
partial_corr_25D_19_T2	0.00412786	0.00375888	0.27216	0.610218	0.00640413	0.00378906	0.091027	0.541066	-0.426489	0.669752	0.987997	-0.426489
partial_corr_25D_133_T2	0.00286201	0.00377095	0.447892	0.746092	-0.00514726	0.00380044	0.175644	0.647405	1.49599	0.134656	0.927131	-0.426844
26587-2.0	0.000693098	0.00419423	0.86875	0.958589	0.0032733	0.00434316	0.451066	0.82981	-0.427344	0.669128	0.987997	-0.427344
26912-2.0	0.00189741	0.00448269	0.672102	0.871755	-0.00464116	0.00457931	0.310842	0.769252	1.02035	0.307562	0.985759	-0.428164
26574-2.0	-0.00100061	0.00384547	0.794711	0.927759	0.00333688	0.00385373	0.386575	0.801237	-0.796723	0.425612	0.987997	-0.429133
26965-2.0	0.00435253	0.00425775	0.306682	0.63851	0.00694112	0.00426139	0.103378	0.568915	-0.429716	0.667402	0.987997	-0.429716
26585-2.0	-0.00177938	0.00425578	0.675876	0.873344	-0.00442764	0.00443123	0.317726	0.771472	0.431039	0.66644	0.987997	-0.431039
26991-2.0	-0.00275631	0.00429622	0.521169	0.79862	-0.00534811	0.00419641	0.202532	0.684142	0.431563	0.666059	0.987997	-0.431563
26514-2.0	-0.00766471	0.00807695	0.342663	0.660877	-0.0126471	0.00823863	0.12479	0.585358	0.431849	0.665851	0.987997	-0.431849
27472-2.0	-0.000257049	0.00380657	0.946163	0.982541	0.00260071	0.00384026	0.498281	0.844342	-0.528511	0.597144	0.987997	-0.433434
27389-2.0	0.0012561	0.0042306	0.766542	0.919288	-0.00385941	0.0042571	0.36465	0.792326	0.852337	0.394027	0.987997	-0.433758
Mean.ICVF.in.superior.corona.radiata.on.FA.skeleton..left.	-0.000755023	0.0039948	0.850095	0.94834	-0.0032276	0.00406205	0.426879	0.820614	0.433995	0.664292	0.987997	-0.433995
26817-2.0	-0.00225777	0.00454554	0.619411	0.847064	-0.00506852	0.00460982	0.271574	0.740089	0.43416	0.664172	0.987997	-0.43416
Weighted.mean.L3.in.tract.superior.thalamic.radiation..left.	-0.00417717	0.00416872	0.316354	0.644291	-0.00674868	0.00419736	0.107901	0.569285	0.43469	0.663788	0.987997	-0.43469
27390-2.0	-0.000826508	0.00389305	0.831875	0.943528	0.00323662	0.00394185	0.411614	0.815548	-0.733387	0.463323	0.987997	-0.43502
27029-2.0	-0.00233147	0.00396323	0.55636	0.819455	0.00479486	0.00403438	0.234664	0.713549	-1.2601	0.207635	0.970846	-0.435582
27348-2.0	0.00468788	0.00402171	0.243786	0.587097	-0.00717434	0.00402537	0.0747329	0.51654	2.08469	0.0370971	0.923954	-0.436977
26832-2.0	-0.00351729	0.00428041	0.411256	0.720197	-0.00617637	0.00429028	0.150005	0.610684	0.438764	0.660833	0.987997	-0.438764
27246-2.0	-0.00604333	0.0041425	0.144633	0.46829	-0.00861702	0.00413105	0.0370109	0.417323	0.439925	0.659991	0.987997	-0.439925
27704-2.0	-0.00733088	0.00469642	0.118566	0.418473	-0.0102592	0.00471369	0.0295421	0.396611	0.440093	0.65987	0.987997	-0.440093
Weighted.mean.L3.in.tract.anterior.thalamic.radiation..left.	0.00120176	0.00421459	0.77554	0.921496	-0.00385206	0.00425762	0.365621	0.792326	0.843593	0.398897	0.987997	-0.442392
Volume_Grey_Matter_25838_T2	-0.0016814	0.00411085	0.682538	0.877515	-0.00426683	0.00415352	0.304312	0.767863	0.442418	0.658186	0.987997	-0.442418
partial_corr_25D_11_T2	0.000525086	0.00376584	0.88911	0.96563	-0.0029	0.00381159	0.446771	0.828176	0.63923	0.522673	0.987997	-0.443235
27319-2.0	0.00187593	0.00449425	0.676389	0.873344	-0.00472886	0.00459486	0.303427	0.767166	1.0276	0.304136	0.985759	-0.443872
Mean.OD.in.middle.cerebellar.peduncle.on.FA.skeleton	-0.000996557	0.0045628	0.827115	0.941627	-0.00384901	0.00452127	0.394616	0.803229	0.444067	0.656994	0.987997	-0.444067
27128-2.0	0.000754714	0.00377648	0.841605	0.946921	-0.00314274	0.00382679	0.411524	0.815548	0.724914	0.468505	0.987997	-0.444165
27713-2.0	-0.0028269	0.00447481	0.527573	0.802126	-0.00567071	0.0045759	0.215278	0.696524	0.44433	0.656804	0.987997	-0.44433
partial_corr_25D_173_T2	-0.0031207	0.00375671	0.406163	0.717698	-0.00549577	0.00378526	0.146564	0.610684	0.445352	0.656065	0.987997	-0.445352
26977-2.0	-0.0116113	0.0045801	0.0112543	0.119464	-0.0145278	0.00466342	0.00184284	0.148444	0.446191	0.655459	0.987997	-0.446191
Mean.OD.in.posterior.corona.radiata.on.FA.skeleton..right.	0.000651803	0.0040097	0.870871	0.958589	-0.00321136	0.00408599	0.431919	0.820614	0.674814	0.499794	0.987997	-0.447101
26916-2.0	-0.00357609	0.00485471	0.461369	0.752624	-0.00668751	0.00496772	0.17827	0.648659	0.447946	0.654192	0.987997	-0.447946
Weighted.mean.L1.in.tract.parahippocampal.part.of.cingulum..left.	-0.00383309	0.00387259	0.322295	0.649035	-0.00630344	0.00392477	0.10829	0.569285	0.44804	0.654124	0.987997	-0.44804
27327-2.0	-0.00467122	0.0041342	0.258546	0.601937	-0.00729467	0.00414213	0.0782522	0.531387	0.448281	0.65395	0.987997	-0.448281
27528-2.0	-0.00232106	0.00418863	0.579499	0.83211	-0.00499145	0.00421543	0.236405	0.713549	0.449364	0.653169	0.987997	-0.449364
26921-2.0	-0.0051426	0.00411128	0.211017	0.553239	-0.00776677	0.00411689	0.0592474	0.478923	0.451029	0.651969	0.987997	-0.451029
27185-2.0	-0.00365995	0.0037843	0.333496	0.65687	-0.00610717	0.00386733	0.114327	0.569442	0.452282	0.651066	0.987997	-0.452282
27105-2.0	0.000291506	0.00430076	0.945962	0.982541	-0.00305609	0.0043253	0.479855	0.843177	0.548825	0.583126	0.987997	-0.453242
27633-2.0	0.00318966	0.00386273	0.408964	0.718956	-0.00571337	0.00399328	0.152534	0.614342	1.60247	0.109051	0.923954	-0.454247
Mean.MD.in.retrolenticular.part.of.internal.capsule.on.FA.skeleton..right.	0.000121807	0.00396109	0.975469	0.989876	-0.00268259	0.00401063	0.503594	0.844342	0.497501	0.618836	0.987997	-0.454283
partial_corr_25D_174_T2	-0.00120788	0.0037605	0.748064	0.910492	0.00363558	0.00379572	0.338181	0.784413	-0.906485	0.364679	0.987997	-0.45436
27507-2.0	-0.00575196	0.00406278	0.156873	0.479654	-0.00838316	0.00412543	0.0421723	0.437842	0.45443	0.649519	0.987997	-0.45443
Mean.ISOVF.in.retrolenticular.part.of.internal.capsule.on.FA.skeleton..right.	0.00318712	0.00392948	0.417339	0.726456	-0.00571485	0.00393515	0.146461	0.610684	1.60075	0.109433	0.923954	-0.454534
27620-2.0	0.00300122	0.00388891	0.440287	0.741002	-0.0055148	0.00389354	0.156689	0.617244	1.54752	0.121739	0.923954	-0.456764
Weighted.mean.L3.in.tract.acoustic.radiation..left.	-0.00171819	0.00384883	0.655304	0.862999	0.00425882	0.00394033	0.279799	0.744431	-1.08512	0.277868	0.981477	-0.461249
27253-2.0	0.00139601	0.00407426	0.731876	0.903148	-0.0040541	0.0040594	0.317966	0.771472	0.947617	0.343324	0.987997	-0.462166
Weighted.mean.MD.in.tract.superior.longitudinal.fasciculus..right.	-0.000205167	0.00409715	0.960063	0.986741	0.00289231	0.00411721	0.482388	0.843177	-0.533271	0.593846	0.987997	-0.462627
Weighted.mean.L3.in.tract.middle.cerebellar.peduncle	-0.000551403	0.00386592	0.886584	0.96563	-0.0031017	0.00392959	0.429944	0.820614	0.462644	0.64362	0.987997	-0.462644
partial_corr_25D_168_T2	-0.00230404	0.00379946	0.544254	0.812381	-0.00481564	0.00382508	0.208072	0.688465	0.465852	0.641321	0.987997	-0.465852
27118-2.0	0.00365089	0.00380913	0.337855	0.65817	-0.00618287	0.00387592	0.110698	0.569285	1.80955	0.0703651	0.923954	-0.465922
26739-2.0	-0.00302697	0.00428093	0.479531	0.76537	0.00585977	0.00430964	0.173959	0.644006	-1.46296	0.143478	0.938459	-0.466343
Mean.L2.in.superior.cerebellar.peduncle.on.FA.skeleton..right.	-0.00291373	0.00393309	0.458816	0.752152	-0.00549534	0.00389321	0.158122	0.619712	0.466491	0.640864	0.987997	-0.466491
Weighted.mean.L3.in.tract.corticospinal.tract..right.	-3.67492e-05	0.00390404	0.99249	0.998044	-0.00263165	0.00395499	0.50581	0.844583	0.466937	0.640545	0.987997	-0.466937
Volume_Grey_Matter_25874_T2	-0.00390938	0.00406827	0.336604	0.65817	-0.00661361	0.00411988	0.10846	0.569285	0.467051	0.640464	0.987997	-0.467051
26511-2.0	0.00310826	0.00383498	0.41767	0.726492	0.00567214	0.00389505	0.145355	0.610684	-0.46905	0.639034	0.987997	-0.46905
27503-2.0	-0.00097519	0.00425881	0.818888	0.937707	0.00382346	0.00431394	0.375476	0.795205	-0.791597	0.428595	0.987997	-0.469858
26784-2.0	-0.00043084	0.0039546	0.913247	0.972798	-0.00309849	0.0040639	0.445813	0.82718	0.470446	0.638036	0.987997	-0.470446
27495-2.0	-0.00433142	0.00425989	0.309276	0.640111	-0.00717558	0.00420337	0.0878337	0.540369	0.475248	0.63461	0.987997	-0.475248
27363-2.0	0.00132281	0.00411031	0.747591	0.910492	-0.00411121	0.0041832	0.325733	0.77565	0.926575	0.354147	0.987997	-0.475462
Volume_25024_T2	-0.00023845	0.00414093	0.954081	0.985984	-0.00310234	0.00435472	0.476229	0.843177	0.476581	0.633661	0.987997	-0.476581
Volume_Grey_Matter_25757_T2	0.0094786	0.00504867	0.0604854	0.301056	0.0128127	0.0048294	0.00798878	0.242457	-0.477211	0.633212	0.987997	-0.477211
26934-2.0	-0.0011005	0.00476753	0.81745	0.936519	-0.00434124	0.00475769	0.361544	0.7915	0.481154	0.630407	0.987997	-0.481154
27120-2.0	0.00243603	0.00379434	0.520875	0.79862	-0.00506306	0.00390407	0.194706	0.679725	1.37746	0.16837	0.970846	-0.482542
Mean.ISOVF.in.inferior.cerebellar.peduncle.on.FA.skeleton..left.	0.0023218	0.00395692	0.557371	0.819515	0.00503008	0.00397315	0.205535	0.686881	-0.482983	0.629108	0.987997	-0.482983
27174-2.0	-0.00399292	0.00383405	0.297697	0.632776	-0.00662777	0.00387795	0.0874639	0.540369	0.483167	0.628977	0.987997	-0.483167
Volume_Grey_Matter_25889_T2	0.00450895	0.00456833	0.323665	0.650673	-0.00769343	0.00474273	0.104801	0.569285	1.85304	0.0638771	0.923954	-0.483591
27003-2.0	0.000561057	0.00422032	0.894242	0.967554	0.00349757	0.00436481	0.42297	0.820614	-0.483658	0.628628	0.987997	-0.483658
27219-2.0	-0.000667058	0.00435507	0.878269	0.962113	-0.00367007	0.00440519	0.404794	0.812517	0.484784	0.62783	0.987997	-0.484784
Mean_L3_25320_T3	2.03863e-05	0.00419777	0.996125	0.998488	-0.00292502	0.00425751	0.492082	0.844342	0.49263	0.622274	0.987997	-0.485811
26598-2.0	-0.00552728	0.00424546	0.19297	0.533465	-0.00850754	0.00441879	0.0542183	0.474287	0.486353	0.626717	0.987997	-0.486353
partial_corr_25D_163_T2	0.00314375	0.00375761	0.402816	0.714514	0.00575215	0.00379649	0.129772	0.597045	-0.488315	0.625326	0.987997	-0.488315
Mean.OD.in.superior.fronto.occipital.fasciculus.on.FA.skeleton..right.	-0.00356808	0.0038242	0.350829	0.669555	-0.00623278	0.00383587	0.104221	0.569285	0.491961	0.622747	0.987997	-0.491961
partial_corr_25D_125_T2	-0.00592079	0.00375434	0.114814	0.410564	-0.00854748	0.00379458	0.0243082	0.374347	0.492076	0.622665	0.987997	-0.492076
27552-2.0	-0.00500034	0.00402612	0.214274	0.55841	-0.00782972	0.00409652	0.0559923	0.478401	0.492598	0.622297	0.987997	-0.492598
26702-2.0	0.00151159	0.0039923	0.704974	0.890654	0.004327	0.00407989	0.28891	0.751804	-0.49322	0.621857	0.987997	-0.49322
26637-2.0	-0.00425959	0.00427069	0.318593	0.645817	-0.00725132	0.00427115	0.0895861	0.540369	0.49532	0.620374	0.987997	-0.49532
Weighted.mean.FA.in.tract.inferior.fronto.occipital.fasciculus..right.	-0.00102662	0.00389588	0.792159	0.926724	0.00376499	0.00391937	0.33677	0.784413	-0.867066	0.385906	0.987997	-0.495522
26968-2.0	-0.00430492	0.00411956	0.29605	0.632728	-0.00718421	0.00409507	0.0793991	0.532973	0.49569	0.620113	0.987997	-0.49569
Weighted.mean.FA.in.tract.forceps.minor	-0.000809559	0.0039664	0.838276	0.94554	-0.00361686	0.00402452	0.36883	0.792326	0.496816	0.619319	0.987997	-0.496816
27134-2.0	0.00407669	0.00402691	0.311389	0.640874	-0.00692814	0.00407729	0.0893111	0.540369	1.92035	0.054814	0.923954	-0.497579
Weighted.mean.FA.in.tract.uncinate.fasciculus..left.	0.00394695	0.00392177	0.314237	0.642782	0.00672503	0.00395304	0.0889297	0.540369	-0.498904	0.617847	0.987997	-0.498904
partial_corr_25D_71_T2	-0.000568092	0.00375468	0.87974	0.962113	-0.00323101	0.00378622	0.393479	0.803229	0.499396	0.6175	0.987997	-0.499396
27402-2.0	0.00386149	0.00390944	0.323306	0.65051	-0.00664615	0.00394472	0.092053	0.542287	1.89198	0.0584939	0.923954	-0.501398
Weighted.mean.L2.in.tract.cingulate.gyrus.part.of.cingulum..left.	-0.00196577	0.00399362	0.622569	0.848991	-0.00482214	0.00404081	0.232757	0.712608	0.502766	0.615129	0.987997	-0.502766
26684-2.0	0.00698748	0.00394049	0.0762165	0.341738	0.00980702	0.00398548	0.0138835	0.314871	-0.503076	0.614911	0.987997	-0.503076
Volume_Grey_Matter_25802_T2	0.00418303	0.00407996	0.305263	0.638402	-0.0071157	0.00415946	0.0871614	0.540369	1.93922	0.0524741	0.923954	-0.503341
27223-2.0	0.00279567	0.00391108	0.474744	0.762201	-0.0055931	0.00394774	0.156576	0.617244	1.50956	0.131155	0.925236	-0.503398
26918-2.0	-0.00350132	0.00470978	0.457247	0.752152	-0.00687777	0.00474293	0.147058	0.610684	0.505146	0.613456	0.987997	-0.505146
Volume_Grey_Matter_25827_T2	6.82706e-05	0.0042434	0.987164	0.995259	-0.00311341	0.00426662	0.465583	0.836576	0.528735	0.596989	0.987997	-0.506045
27346-2.0	-0.00455992	0.00424297	0.282534	0.619137	-0.00761531	0.00427891	0.0751497	0.51654	0.507039	0.612127	0.987997	-0.507039
26629-2.0	0.00224971	0.0042548	0.596993	0.83567	-0.00537467	0.00441555	0.223551	0.705909	1.24339	0.213723	0.970846	-0.509622
26905-2.0	0.000365735	0.00424066	0.931274	0.978923	-0.00344367	0.00429336	0.422519	0.820614	0.631262	0.52787	0.987997	-0.510049
Weighted.mean.L1.in.tract.medial.lemniscus..right.	-0.00314812	0.00410176	0.442799	0.742225	-0.00611436	0.00410981	0.136848	0.610684	0.510852	0.609454	0.987997	-0.510852
27041-2.0	-0.00508562	0.00459111	0.268014	0.606079	-0.00839707	0.00457252	0.0663244	0.50314	0.511052	0.609314	0.987997	-0.511052
27207-2.0	0.00533336	0.00403666	0.186454	0.520379	-0.00824717	0.00402204	0.0403414	0.426414	2.38323	0.0171615	0.923954	-0.51134
Volume_Grey_Matter_25870_T2	0.00419702	0.00430391	0.329502	0.654203	-0.00732542	0.00430637	0.0889604	0.540369	1.89253	0.0584207	0.923954	-0.513832
26998-2.0	-0.00186379	0.00401424	0.642446	0.857091	0.00475963	0.00395288	0.228581	0.710676	-1.17566	0.239729	0.971628	-0.514015
26505-2.0	0.00443889	0.00400528	0.267776	0.606079	0.00739943	0.00411464	0.072156	0.513891	-0.515578	0.606149	0.987997	-0.515578
Weighted.mean.L1.in.tract.uncinate.fasciculus..right.	-0.000274487	0.00403749	0.945799	0.982541	0.00325991	0.0041406	0.431123	0.820614	-0.611144	0.541104	0.987997	-0.516219
Mean.MO.in.posterior.corona.radiata.on.FA.skeleton..right.	-0.0073349	0.00390456	0.0603347	0.301056	-0.0102343	0.00400348	0.0105922	0.274926	0.518458	0.604139	0.987997	-0.518458
27604-2.0	0.000490895	0.0043071	0.909261	0.971648	-0.00367101	0.0043576	0.399562	0.808365	0.679276	0.496963	0.987997	-0.519035
Mean.L1.in.cingulum.cingulate.gyrus.on.FA.skeleton..left.	-0.00128139	0.00398092	0.747548	0.910492	0.00420814	0.00396539	0.288616	0.751804	-0.976976	0.328581	0.986704	-0.520876
27515-2.0	0.00192597	0.00387695	0.619359	0.847064	-0.00482483	0.0039206	0.218487	0.701122	1.22435	0.220821	0.970846	-0.525748
26834-2.0	-0.00585906	0.00414467	0.157499	0.48059	-0.00893939	0.00413197	0.0305281	0.400638	0.52633	0.598659	0.987997	-0.52633
26573-2.0	0.001909	0.00410943	0.642269	0.857091	0.00505274	0.00431205	0.241317	0.713549	-0.527772	0.597658	0.987997	-0.527772
27085-2.0	2.21734e-05	0.00381134	0.995358	0.998488	-0.00289251	0.00386663	0.454435	0.830405	0.536845	0.591375	0.987997	-0.528676
27757-2.0	-0.00294864	0.00398209	0.459029	0.752152	-0.00593213	0.00398815	0.136929	0.610684	0.529381	0.596541	0.987997	-0.529381
Volume_25017_T2	0.00137405	0.0040162	0.732262	0.903148	-0.00443402	0.00412188	0.282075	0.747083	1.00923	0.312867	0.985759	-0.531707
partial_corr_25D_10_T2	-0.00363816	0.00378106	0.335969	0.65817	0.00650548	0.00378826	0.0859589	0.540369	-1.89519	0.0580679	0.923954	-0.535716
partial_corr_25D_138_T2	0.000516293	0.00380429	0.89205	0.96563	-0.00341385	0.00383639	0.373562	0.794755	0.727424	0.466966	0.987997	-0.536304
Mean.L2.in.body.of.corpus.callosum.on.FA.skeleton	-0.0009422	0.00402558	0.814948	0.936519	-0.00402093	0.00405777	0.321747	0.773573	0.538632	0.590141	0.987997	-0.538632
26730-2.0	0.00547001	0.0043678	0.210471	0.552702	0.00882257	0.00440348	0.0451451	0.448762	-0.540536	0.588827	0.987997	-0.540536
partial_corr_25D_4_T2	-0.00504126	0.00377754	0.182058	0.515452	-0.00795707	0.00380735	0.0366489	0.417323	0.543653	0.58668	0.987997	-0.543653
Mean.L2.in.superior.cerebellar.peduncle.on.FA.skeleton..left.	-0.00215826	0.00399946	0.589459	0.833017	-0.00521245	0.00391213	0.182764	0.657838	0.54591	0.585128	0.987997	-0.54591
27109-2.0	-0.00129037	0.00424871	0.761356	0.916766	-0.00457128	0.00424207	0.281234	0.745702	0.546464	0.584747	0.987997	-0.546464
Volume_Grey_Matter_25813_T2	-0.00225412	0.00402657	0.575621	0.831057	-0.00540255	0.00408737	0.186276	0.665352	0.548737	0.583186	0.987997	-0.548737
partial_corr_25D_128_T2	0.0013388	0.00379585	0.72432	0.899328	0.0043223	0.00386583	0.26356	0.730379	-0.550679	0.581853	0.987997	-0.550679
26640-2.0	-0.0012435	0.00455571	0.784893	0.924615	-0.00487235	0.00473312	0.303308	0.767166	0.552387	0.580683	0.987997	-0.552387
Mean.MD.in.genu.of.corpus.callosum.on.FA.skeleton	0.000243915	0.00419842	0.953673	0.985984	-0.0036085	0.00432967	0.404618	0.812517	0.638771	0.522972	0.987997	-0.557884
partial_corr_25D_153_T2	0.000953836	0.00375684	0.799583	0.9284	-0.00393677	0.00379012	0.298972	0.763277	0.916435	0.359439	0.987997	-0.558962
Volume_Grey_Matter_25758_T2	-0.0110059	0.0088792	0.215183	0.55852	-0.0177464	0.00814218	0.0293124	0.395802	0.559506	0.575817	0.987997	-0.559506
26658-2.0	-0.00214368	0.00393916	0.586317	0.832606	-0.00537755	0.00422525	0.203147	0.684779	0.559816	0.575605	0.987997	-0.559816
27093-2.0	0.000845889	0.0047411	0.8584	0.951695	0.00466613	0.00485065	0.336092	0.784413	-0.563222	0.573284	0.987997	-0.563222
27615-2.0	-0.00552644	0.0041588	0.183925	0.517028	-0.00884609	0.00414863	0.0330065	0.414523	0.565118	0.571994	0.987997	-0.565118
Mean.L2.in.cingulum.cingulate.gyrus.on.FA.skeleton..right.	-0.0056521	0.00403611	0.161428	0.485553	-0.00889233	0.0040595	0.0285103	0.391765	0.566031	0.571373	0.987997	-0.566031
26572-2.0	0.00168768	0.0039642	0.670314	0.870886	0.00498139	0.00424122	0.240215	0.713549	-0.567351	0.570476	0.987997	-0.567351
27742-2.0	-0.00183136	0.00398107	0.645514	0.858236	-0.00503795	0.00401079	0.209108	0.68994	0.567424	0.570426	0.987997	-0.567424
Volume_Grey_Matter_25831_T2	-0.0047188	0.00406496	0.245731	0.589351	-0.00797502	0.0040439	0.0486238	0.458005	0.567894	0.570107	0.987997	-0.567894
partial_corr_25D_14_T2	0.000998432	0.00378707	0.792061	0.926724	-0.0040501	0.00380075	0.286626	0.751804	0.940942	0.346735	0.987997	-0.568768
Mean.ICVF.in.superior.longitudinal.fasciculus.on.FA.skeleton..left.	-0.00151435	0.00393042	0.700031	0.886327	-0.00468729	0.0039588	0.236433	0.713549	0.568775	0.569509	0.987997	-0.568775
Weighted.mean.MO.in.tract.superior.thalamic.radiation..left.	0.000879148	0.00391508	0.822331	0.938888	-0.00406933	0.00400887	0.310091	0.769252	0.883109	0.377177	0.987997	-0.569322
partial_corr_25D_59_T2	-0.000373847	0.00376763	0.920961	0.975243	0.00341943	0.00378551	0.366391	0.792326	-0.710233	0.47756	0.987997	-0.570238
27447-2.0	0.000803692	0.00378621	0.831902	0.943528	-0.00391072	0.00389118	0.31491	0.771101	0.868337	0.38521	0.987997	-0.572277
27712-2.0	0.00076786	0.00394232	0.845574	0.947367	-0.00397907	0.00398452	0.317996	0.771472	0.846881	0.397062	0.987997	-0.572899
26808-2.0	0.00223119	0.0039116	0.568417	0.826556	-0.00541802	0.00394729	0.169909	0.63729	1.37647	0.168677	0.970846	-0.573467
26936-2.0	-0.00700828	0.00448142	0.117883	0.417867	-0.0106814	0.00457495	0.019575	0.357244	0.573552	0.566271	0.987997	-0.573552
26743-2.0	-0.00409048	0.00431501	0.34317	0.660877	-0.00759395	0.00432257	0.0789788	0.532005	0.573617	0.566227	0.987997	-0.573617
Volume_Grey_Matter_25826_T2	0.00191587	0.00414476	0.643919	0.857091	-0.00528532	0.0041234	0.199946	0.679725	1.23171	0.218057	0.970846	-0.57632
27261-2.0	-0.00734784	0.00509887	0.149594	0.472233	-0.0115361	0.00513462	0.0246787	0.374347	0.578787	0.562733	0.987997	-0.578787
26932-2.0	0.00503174	0.00426334	0.237935	0.582616	0.00853715	0.00429788	0.0470194	0.452947	-0.579048	0.562557	0.987997	-0.579048
27672-2.0	-0.00675664	0.0039095	0.083971	0.359286	-0.0100114	0.00403755	0.0131695	0.310746	0.579131	0.562501	0.987997	-0.579131
27550-2.0	0.00595305	0.00385604	0.122662	0.424759	-0.00913393	0.00389791	0.0191335	0.357244	2.75161	0.00593022	0.923954	-0.58014
Weighted.mean.MO.in.tract.superior.longitudinal.fasciculus..left.	0.0028372	0.00377374	0.452172	0.750728	-0.00597076	0.00384153	0.120151	0.585197	1.63564	0.101915	0.923954	-0.581903
Volume_Grey_Matter_25829_T2	0.00218794	0.00410159	0.593742	0.83567	-0.00559615	0.00415652	0.178218	0.648659	1.33301	0.18253	0.970846	-0.583647
Mean_L3_25335_T3	0.00038682	0.00426952	0.927812	0.977067	-0.00389136	0.00420709	0.355012	0.791324	0.71374	0.475388	0.987997	-0.584671
27163-2.0	-0.0038582	0.00440697	0.381335	0.697026	-0.00750107	0.00439148	0.0876483	0.540369	0.585534	0.558189	0.987997	-0.585534
27173-2.0	-0.000592283	0.00475468	0.900868	0.970296	-0.00454674	0.00478186	0.341712	0.784413	0.586421	0.557592	0.987997	-0.586421
27274-2.0	-0.000491802	0.00381778	0.897504	0.969791	-0.00369501	0.0038898	0.342173	0.784413	0.58771	0.556727	0.987997	-0.58771
27140-2.0	-0.00335515	0.00424846	0.429702	0.734477	-0.00688828	0.00424678	0.104834	0.569285	0.588166	0.556421	0.987997	-0.588166
27139-2.0	0.00310909	0.00416891	0.455817	0.752152	-0.00659892	0.00418493	0.114865	0.570905	1.64346	0.100288	0.923954	-0.590789
26865-2.0	-0.00130264	0.00381845	0.733001	0.903584	-0.00453728	0.00388905	0.243367	0.7151	0.593483	0.552858	0.987997	-0.593483
27262-2.0	-0.00673849	0.00432592	0.119335	0.419196	-0.0104195	0.00438386	0.0174827	0.343189	0.597668	0.550061	0.987997	-0.597668
Mean.ICVF.in.posterior.limb.of.internal.capsule.on.FA.skeleton..left.	0.00193517	0.00389933	0.619706	0.847064	-0.00524593	0.00391325	0.180094	0.65326	1.2999	0.193635	0.970846	-0.599304
27443-2.0	0.00169255	0.00382587	0.658212	0.863326	-0.0049773	0.0039066	0.202665	0.684142	1.2198	0.22254	0.970846	-0.600725
27541-2.0	-0.00326793	0.00409623	0.425011	0.731093	-0.006759	0.00408851	0.0983269	0.552144	0.603209	0.54637	0.987997	-0.603209
Weighted.mean.L2.in.tract.cingulate.gyrus.part.of.cingulum..right.	-0.002476	0.00395982	0.531801	0.805111	-0.00587406	0.00400105	0.1421	0.610684	0.603641	0.546082	0.987997	-0.603641
26809-2.0	-0.00935317	0.0045335	0.0391257	0.245656	-0.0132366	0.00454678	0.00360809	0.186884	0.604827	0.545294	0.987997	-0.604827
Weighted.mean.FA.in.tract.anterior.thalamic.radiation..left.	-0.000594125	0.00396976	0.881034	0.962626	0.00397468	0.00393307	0.31224	0.769252	-0.817581	0.413597	0.987997	-0.604946
27769-2.0	-0.0024988	0.00413257	0.545418	0.813558	0.00606928	0.00418132	0.146665	0.610684	-1.45743	0.144999	0.938459	-0.607336
Mean_L3_25327_T3	-2.2475e-05	0.00398407	0.995499	0.998488	-0.00346645	0.00402356	0.388961	0.801237	0.608228	0.543036	0.987997	-0.608228
26964-2.0	0.00142257	0.00446787	0.750188	0.911779	-0.00528208	0.00449218	0.239686	0.713549	1.05823	0.289951	0.985759	-0.609167
26552-2.0	-0.00653125	0.00623518	0.294901	0.632008	-0.0119282	0.0062791	0.0575042	0.478923	0.609897	0.54193	0.987997	-0.609897
26999-2.0	-0.00155337	0.00392035	0.691941	0.882301	0.00512313	0.00431171	0.234786	0.713549	-1.14569	0.251925	0.975559	-0.612569
Volume_Grey_Matter_25888_T2	0.00208178	0.00448643	0.642645	0.857091	-0.00606906	0.00467671	0.194413	0.679725	1.25771	0.208498	0.970846	-0.615253
27564-2.0	-0.00152669	0.00390396	0.695759	0.883792	-0.00493639	0.0039287	0.208964	0.68994	0.61563	0.538139	0.987997	-0.61563
26596-2.0	0.000219767	0.00485664	0.963908	0.986741	-0.00449786	0.00493924	0.362507	0.7915	0.681052	0.495839	0.987997	-0.617599
Volume_Grey_Matter_25797_T2	0.00219132	0.00431429	0.611519	0.845155	-0.00595015	0.00428779	0.165259	0.630813	1.33848	0.180739	0.970846	-0.617963
partial_corr_25D_112_T2	9.31298e-05	0.00375589	0.980218	0.991251	-0.00340017	0.00379425	0.3702	0.792326	0.654321	0.512905	0.987997	-0.619433
27035-2.0	-0.00507795	0.00420462	0.227188	0.57145	-0.00880014	0.00428649	0.0400982	0.426414	0.61991	0.535317	0.987997	-0.61991
partial_corr_25D_90_T2	0.00218766	0.00376411	0.561127	0.821584	0.00550497	0.00379346	0.146762	0.610684	-0.620748	0.534765	0.987997	-0.620748
Volume_Grey_Matter_25808_T2	-0.00391	0.0039225	0.318878	0.645817	-0.0073993	0.00402302	0.0659086	0.50314	0.621006	0.534596	0.987997	-0.621006
27372-2.0	-0.001725	0.00388115	0.656721	0.863075	-0.0051546	0.00392059	0.188623	0.669038	0.621672	0.534157	0.987997	-0.621672
26648-2.0	-0.000160637	0.00439475	0.970843	0.987757	-0.00411202	0.00449793	0.360632	0.7915	0.628351	0.529774	0.987997	-0.628351
Mean.MD.in.uncinate.fasciculus.on.FA.skeleton..right.	-0.00240935	0.00396827	0.543763	0.812198	-0.00599204	0.00408994	0.142932	0.610684	0.628691	0.529552	0.987997	-0.628691
[truncated: 337 more rows]
