# Supplementary material for: Sex-specific genetics underlie increased chronic pain risk in women: genome-wide association studies from the UK Biobank
Source: Br J Anaesth. 2025 May 22;135(2):401–15. doi: 10.1016/j.bja.2025.04.013 (PMC12308093; doi:10.1016/j.bja.2025.04.013)
Supplement: Multimedia component 7 [file mmc7.xlsx]

## Sheet: (A)
label	q	m	n	k	nrch	pval	padj
thickness	70	306	2025	197	2.70678	6.2778e-17	7.53336e-16
Area	47	378	1953	197	1.47124	0.00718762	0.0431257
partial_corr	26	210	2121	197	1.46497	0.0158173	0.0632692
mean MO	5	75	2256	197	0.788833	0.619228	1
mean ICVF	3	75	2256	197	0.473299	0.891248	1
mean FA	1	75	2256	197	0.157767	0.990285	1
mean OD	1	75	2256	197	0.157767	0.990285	1
mean ISOVF	1	75	2256	197	0.157767	0.990285	1
mean MD	0	75	2256	197	0	0.998811	1
right	92	983	1348	197	1.10741	1	1
Volume	27	645	1686	197	0.495313	1	1
left	73	984	1347	197	0.877817	1	1
	key: 9v6EGMdX5W5Dwy6Rw4s47nFT

## Sheet: (B)
label	q	m	n	k	nrch	pval	padj
mean OD	2	75	2256	6	10.36	0.000652022	0.00782427
mean MO	1	75	2256	6	5.18	0.014925	0.0605959
partial_corr	2	210	2121	6	3.7	0.015149	0.0605959
mean FA	0	75	2256	6	0	0.183346	0.314307
mean MD	0	75	2256	6	0	0.183346	0.314307
mean ICVF	0	75	2256	6	0	0.183346	0.314307
mean ISOVF	0	75	2256	6	0	0.183346	0.314307
Area	1	378	1953	6	1.02778	0.32731	0.490965
thickness	0	306	2025	6	0	0.625109	0.833479
left	3	984	1347	6	1.18445	0.79345	0.95214
Volume	0	645	1686	6	0	0.944166	0.992968
right	1	983	1348	6	0.395219	0.992968	0.992968
	key: cvSGRwxm5wyNmq5rKneAD5PG

## Sheet: (C)
label	q	m	n	k	nrch	pval	padj
striatum	9	18	902	75	6.13333	1.85851e-07	3.34533e-06
parietal	18	69	851	75	3.2	4.22216e-07	3.79994e-06
occipital	12	69	851	75	2.13333	0.002339	0.014034
temporal	11	108	812	75	1.24938	0.188289	0.759884
cerebral peduncle	1	11	909	75	1.11515	0.22401	0.759884
accumbens	0	4	916	75	0	0.288748	0.759884
whole brain	4	48	872	75	1.02222	0.352351	0.759884
frontal	13	142	778	75	1.123	0.36107	0.759884
insular	1	16	904	75	0.766667	0.379942	0.759884
amygdala	0	9	911	75	0	0.536444	0.9656
cingulate cortex	4	65	855	75	0.754872	0.62706	0.999148
corpus callosum	1	43	877	75	0.285271	0.881631	0.999148
corona radiata	0	33	887	75	0	0.942642	0.999148
capsule	1	60	860	75	0.204444	0.96579	0.999148
hippocampus	0	41	879	75	0	0.971792	0.999148
cerebellum	0	43	877	75	0	0.976403	0.999148
brain stem	0	62	858	75	0	0.995762	0.999148
thalamus	0	79	841	75	0	0.999148	0.999148
	key: kma9EzJwXKxmxMDmRu7YvxNe

## Sheet: (D)
label	q	m	n	k	nrch	pval	padj
capsule	2	60	860	2	15.3333	2e-16	2e-16
accumbens	0	4	916	2	0	0.00870034	0.0783031
amygdala	0	9	911	2	0	0.0196288	0.108075
cerebral peduncle	0	11	909	2	0	0.0240166	0.108075
insular	0	16	904	2	0	0.0350274	0.118344
striatum	0	18	902	2	0	0.0394482	0.118344
corona radiata	0	33	887	2	0	0.072903	0.171897
hippocampus	0	41	879	2	0	0.0909607	0.171897
corpus callosum	0	43	877	2	0	0.0954984	0.171897
cerebellum	0	43	877	2	0	0.0954984	0.171897
whole brain	0	48	872	2	0	0.106883	0.1749
brain stem	0	62	858	2	0	0.139067	0.186391
cingulate cortex	0	65	855	2	0	0.146021	0.186391
parietal	0	69	851	2	0	0.155326	0.186391
occipital	0	69	851	2	0	0.155326	0.186391
thalamus	0	79	841	2	0	0.178745	0.201088
temporal	0	108	812	2	0	0.247894	0.262476
frontal	0	142	778	2	0	0.331151	0.331151
	key: abKuFSb3jK7F2CCNtWgAY3cU

## Sheet: (E)
label	N	∆(W-M)
thickness	306	1.34761
mean OD	75	0.941225
Volume	646	0.766922
mean ICVF	75	0.704541
right	984	0.571696
mean MO	75	0.441313
left	984	0.386425
partial_corr	210	0.350479
mean ISOVF	75	0.262943
mean FA	75	0.260853
Area	378	0.253113
mean MD	75	0.216995

## Sheet: (F)
label	N	∆(W-M)
striatum	18	2.03209
amygdala	9	1.56156
occipital	69	1.20162
cerebral peduncle	11	1.11804
hippocampus	41	0.778732
insular	16	0.746919
capsule	60	0.733281
temporal	108	0.717771
accumbens	4	0.712083
parietal	69	0.590215
frontal	142	0.490142
brain stem	62	0.388213
whole brain	48	0.320503
corpus callosum	43	0.301601
cingulate cortex	65	0.242696
thalamus	79	0.242667
corona radiata	33	0.221249
cerebellum	43	0.189555

## Sheet: (G)
Table S2 PMID 37579999
UKB ID	Brain region
25011	thalamus
25012	thalamus
25013	striatum
25014	striatum
25015	striatum
25017	striatum
25018	striatum
25020	hippocampus
25021	amygdala
25022	amygdala
25023	accumbens
25024	accumbens
25782	frontal
25783	frontal
25785	insular
25788	frontal
25794	frontal
25795	frontal
25796	temporal
25797	temporal
25798	temporal
25800	temporal
25801	temporal
25802	temporal
25803	temporal
25804	temporal
25805	temporal
25806	temporal
25813	temporal
25814	parietal
25816	parietal
25817	parietal
25820	parietal
25821	parietal
25822	parietal
25823	parietal
25824	occipital
25826	occipital
25827	occipital
25828	occipital
25829	occipital
25830	frontal
25831	frontal
25832	parietal
25833	parietal
25834	frontal
25835	frontal
25836	cingulate cortex
25837	cingulate cortex
25840	frontal
25842	parietal
25843	parietal
25846	frontal
25847	frontal
25848	hippocampus
25851	hippocampus
25854	temporal
25858	temporal
25859	temporal
25860	occipital
25861	occipital
25862	frontal
25863	frontal
25864	temporal
25865	temporal
25866	parietal
25867	parietal
25868	temporal
25869	temporal
25872	temporal
25873	temporal
25876	occipital
25877	occipital
25880	striatum
25881	striatum
25882	striatum
25883	striatum
25884	striatum
25885	striatum
25886	hippocampus
25887	hippocampus
25888	amygdala
25891	striatum
25892	brain stem
26556	cerebellum
26558	thalamus
26559	striatum
26560	striatum
26561	striatum
26562	hippocampus
26563	amygdala
26564	accumbens
26587	cerebellum
26589	thalamus
26590	striatum
26591	striatum
26592	striatum
26593	hippocampus
26594	amygdala
26595	accumbens
26600	amygdala
26603	amygdala
26604	amygdala
26605	amygdala
26628	hippocampus
26629	hippocampus
26636	hippocampus
26637	hippocampus
26638	hippocampus
26639	hippocampus
26640	hippocampus
26641	hippocampus
26642	hippocampus
26643	hippocampus
26645	hippocampus
26647	hippocampus
26648	hippocampus
26649	hippocampus
26670	thalamus
26686	thalamus
26687	thalamus
26688	thalamus
26689	thalamus
26694	thalamus
26709	thalamus
26794	temporal
26796	temporal
26797	temporal
26798	occipital
26801	frontal
26802	temporal
26803	hippocampus
26804	parietal
26807	frontal
26808	occipital
26809	parietal
26810	cingulate cortex
26811	frontal
26812	occipital
26813	cingulate cortex
26814	frontal
26816	parietal
26817	temporal
26818	parietal
26820	temporal
26821	insular
26890	temporal
26891	cingulate cortex
26892	frontal
26896	parietal
26897	temporal
26898	temporal
26899	occipital
26900	frontal
26901	occipital
27485	cingulate cortex
27487	occipital
27489	frontal
27490	frontal
27491	frontal
27493	insular
27494	insular
27495	occipital
27496	occipital
27497	occipital
27499	occipital
27501	parietal
27502	parietal
27503	parietal
27504	parietal
27505	frontal
27506	occipital
27507	frontal
27508	frontal
27520	occipital
27523	insular
27525	insular
27526	temporal
27527	temporal
27528	frontal
27529	frontal
27530	frontal
27532	parietal
27533	occipital
27535	occipital
27536	occipital
27540	frontal
27541	parietal
27542	frontal
27543	parietal
27544	frontal
27547	parietal
27549	temporal
27550	temporal
27707	cingulate cortex
27708	cingulate cortex
27710	frontal
27713	frontal
27714	frontal
27715	insular
27716	insular
27718	occipital
27720	occipital
27721	occipital
27722	frontal
27726	parietal
27727	frontal
27729	frontal
27730	frontal
27751	frontal
27752	frontal
27753	frontal
27754	parietal
27756	occipital
27759	occipital
27760	frontal
27761	frontal
27762	frontal
27763	parietal
27766	frontal
27769	parietal
27770	temporal
27771	temporal
27772	temporal
26721	whole brain
26722	temporal
26723	cingulate cortex
26725	occipital
26727	temporal
26728	parietal
26729	temporal
26731	occipital
26732	frontal
26733	occipital
26836	temporal
26843	parietal
26845	frontal
26846	occipital
26847	cingulate cortex
26848	frontal
26849	frontal
26851	temporal
26852	parietal
26853	frontal
26854	temporal
26855	insular
26923	whole brain
26924	temporal
26925	cingulate cortex
26927	occipital
26928	temporal
26930	parietal
26931	temporal
26937	temporal
26938	hippocampus
26939	parietal
26942	frontal
26943	occipital
26945	cingulate cortex
26946	frontal
26947	occipital
26948	cingulate cortex
26949	frontal
26951	parietal
26952	temporal
26953	parietal
26954	frontal
26955	temporal
26956	whole brain
26971	hippocampus
26972	parietal
26973	frontal
26974	frontal
26980	occipital
26982	frontal
26983	frontal
26984	parietal
26985	temporal
26986	parietal
27244	occipital
27245	frontal
27246	occipital
27247	frontal
27248	temporal
27249	hippocampus
27250	parietal
27251	frontal
27252	frontal
27346	insular
27347	occipital
27348	occipital
27349	occipital
27350	occipital
27351	occipital
27352	frontal
27353	parietal
27354	parietal
27355	parietal
27357	frontal
27358	occipital
27359	frontal
27360	frontal
27361	temporal
27362	temporal
27363	temporal
27364	temporal
27365	temporal
27366	temporal
27389	occipital
27390	frontal
27391	frontal
27392	frontal
27393	parietal
27394	frontal
27395	parietal
27396	frontal
27397	frontal
27398	frontal
27399	parietal
27401	temporal
27402	temporal
27559	cingulate cortex
27560	cingulate cortex
27561	occipital
27562	frontal
27563	frontal
27565	frontal
27566	frontal
27567	insular
27568	insular
27571	occipital
27572	occipital
27573	occipital
27574	frontal
27576	parietal
27578	parietal
27579	frontal
27580	occipital
27581	frontal
27582	frontal
27583	temporal
27584	temporal
27594	occipital
27600	temporal
27603	frontal
27604	frontal
27605	frontal
27606	parietal
27607	occipital
27608	occipital
27617	parietal
27618	frontal
27620	frontal
27621	parietal
27623	temporal
27624	temporal
26755	whole brain
26757	cingulate cortex
26758	frontal
26759	occipital
26760	temporal
26761	temporal
26762	parietal
26763	temporal
26765	occipital
26768	frontal
26769	temporal
26770	hippocampus
26771	parietal
26772	frontal
26774	frontal
26776	parietal
26777	cingulate cortex
26778	frontal
26779	occipital
26780	cingulate cortex
26781	frontal
26782	frontal
26783	parietal
26784	temporal
26785	parietal
26786	frontal
26787	temporal
26788	insular
26856	whole brain
26857	temporal
26858	cingulate cortex
26859	frontal
26861	temporal
26862	temporal
26863	parietal
26864	temporal
26865	temporal
26866	occipital
26868	occipital
26870	temporal
26871	hippocampus
26884	parietal
27176	occipital
27177	temporal
27178	temporal
27179	parietal
27180	temporal
27182	occipital
27183	frontal
27185	frontal
27186	temporal
27412	cingulate cortex
27413	occipital
27414	frontal
27416	frontal
27425	occipital
27426	frontal
27427	parietal
27428	parietal
27429	parietal
27430	parietal
27431	frontal
27432	occipital
27434	frontal
27435	temporal
27436	temporal
27438	temporal
27439	temporal
27440	temporal
27447	parietal
27448	cingulate cortex
27449	insular
27452	temporal
27453	temporal
27454	frontal
27455	frontal
27456	frontal
27458	parietal
27459	occipital
27460	occipital
27461	occipital
27462	occipital
27463	occipital
27464	frontal
27670	cingulate cortex
27671	insular
27672	insular
27679	frontal
27686	frontal
27687	frontal
27689	parietal
27690	frontal
27691	parietal
27692	frontal
27693	frontal
27694	frontal
27695	parietal
27696	temporal
27697	temporal
25781	whole brain
25056	cerebellum
25057	brain stem
25058	corpus callosum
25059	corpus callosum
25060	corpus callosum
25061	hippocampus
25062	brain stem
25063	brain stem
25064	brain stem
25065	brain stem
25066	cerebellum
25067	cerebellum
25068	cerebellum
25069	cerebellum
25070	cerebral peduncle
25071	cerebral peduncle
25072	capsule
25073	capsule
25074	capsule
25075	capsule
25076	capsule
25077	capsule
25078	corona radiata
25079	corona radiata
25080	corona radiata
25081	corona radiata
25082	corona radiata
25083	corona radiata
25084	thalamus
25085	thalamus
25086	capsule
25087	capsule
25088	capsule
25089	capsule
25090	cingulate cortex
25091	cingulate cortex
25092	cingulate cortex
25093	cingulate cortex
25094	hippocampus
25095	hippocampus
25096	whole brain
25097	whole brain
25098	frontal
25099	frontal
25101	temporal
25102	corpus callosum
25103	corpus callosum
25488	thalamus
25490	thalamus
25491	thalamus
25492	cingulate cortex
25493	cingulate cortex
25496	brain stem
25497	brain stem
25498	corpus callosum
25499	corpus callosum
25500	frontal
25501	frontal
25502	whole brain
25503	whole brain
25504	cerebellum
25505	brain stem
25506	brain stem
25507	thalamus
25508	thalamus
25509	whole brain
25510	whole brain
25511	thalamus
25512	thalamus
25513	temporal
25514	temporal
25542	thalamus
25543	thalamus
25544	thalamus
25545	thalamus
25546	cingulate cortex
25547	cingulate cortex
25548	cingulate cortex
25549	cingulate cortex
25552	corpus callosum
25553	corpus callosum
25554	frontal
25555	frontal
25558	cerebellum
25559	brain stem
25560	brain stem
25561	thalamus
25562	thalamus
25564	whole brain
25565	thalamus
25567	temporal
25568	temporal
25104	cerebellum
25106	corpus callosum
25107	corpus callosum
25108	corpus callosum
25111	brain stem
25113	brain stem
25114	cerebellum
25115	cerebellum
25116	cerebellum
25117	cerebellum
25119	cerebral peduncle
25120	capsule
25121	capsule
25122	capsule
25123	capsule
25127	corona radiata
25128	corona radiata
25129	corona radiata
25130	corona radiata
25131	corona radiata
25132	thalamus
25133	thalamus
25134	capsule
25139	cingulate cortex
25140	cingulate cortex
25141	cingulate cortex
25143	hippocampus
25144	whole brain
25145	whole brain
25146	frontal
25147	frontal
25148	temporal
25150	corpus callosum
25151	corpus callosum
25200	cerebellum
25201	brain stem
25202	corpus callosum
25203	corpus callosum
25205	hippocampus
25207	brain stem
25208	brain stem
25209	brain stem
25210	cerebellum
25211	cerebellum
25212	cerebellum
25229	thalamus
25238	hippocampus
25239	hippocampus
25240	whole brain
25241	whole brain
25242	frontal
25243	frontal
25244	temporal
25246	corpus callosum
25248	cerebellum
25249	brain stem
25250	corpus callosum
25251	corpus callosum
25252	corpus callosum
25255	brain stem
25256	brain stem
25257	brain stem
25258	cerebellum
25259	cerebellum
25260	cerebellum
25261	cerebellum
25262	cerebral peduncle
25263	cerebral peduncle
25264	capsule
25265	capsule
25266	capsule
25267	capsule
25268	capsule
25269	capsule
25275	corona radiata
25279	capsule
25280	capsule
25281	capsule
25282	cingulate cortex
25283	cingulate cortex
25285	cingulate cortex
25286	hippocampus
25287	hippocampus
25288	whole brain
25289	whole brain
25290	frontal
25291	frontal
25294	corpus callosum
25295	corpus callosum
25296	cerebellum
25298	corpus callosum
25299	corpus callosum
25300	corpus callosum
25302	brain stem
25303	brain stem
25304	brain stem
25305	brain stem
25307	cerebellum
25308	cerebellum
25309	cerebellum
25310	cerebral peduncle
25311	cerebral peduncle
25312	capsule
25313	capsule
25314	capsule
25315	capsule
25316	capsule
25317	capsule
25318	corona radiata
25319	corona radiata
25320	corona radiata
25321	corona radiata
25322	corona radiata
25323	corona radiata
25324	thalamus
25325	thalamus
25326	capsule
25327	capsule
25328	capsule
25329	capsule
25330	cingulate cortex
25331	cingulate cortex
25332	cingulate cortex
25333	cingulate cortex
25334	hippocampus
25335	hippocampus
25336	whole brain
25337	whole brain
25338	frontal
25515	thalamus
25520	cingulate cortex
25521	cingulate cortex
25522	cingulate cortex
25523	brain stem
25524	brain stem
25526	corpus callosum
25527	frontal
25528	frontal
25529	whole brain
25530	whole brain
25531	cerebellum
25532	brain stem
25533	brain stem
25534	thalamus
25535	thalamus
25536	whole brain
25537	whole brain
25538	thalamus
25539	thalamus
25540	temporal
25541	temporal
25569	thalamus
25570	thalamus
25571	thalamus
25572	thalamus
25573	cingulate cortex
25574	cingulate cortex
25578	brain stem
25580	corpus callosum
25581	frontal
25582	frontal
25583	whole brain
25584	whole brain
25585	cerebellum
25586	brain stem
25587	brain stem
25588	thalamus
25589	thalamus
25590	whole brain
25591	whole brain
25592	thalamus
25593	thalamus
25594	temporal
25595	temporal
25596	thalamus
25598	thalamus
25599	thalamus
25600	cingulate cortex
25601	cingulate cortex
25602	cingulate cortex
25604	brain stem
25605	brain stem
25607	corpus callosum
25608	frontal
25609	frontal
25610	whole brain
25611	whole brain
25612	cerebellum
25613	brain stem
25614	brain stem
25615	thalamus
25616	thalamus
25617	whole brain
25618	whole brain
25619	thalamus
25620	thalamus
25621	temporal
25622	temporal
25623	thalamus
25624	thalamus
25625	thalamus
25626	thalamus
25627	cingulate cortex
25628	cingulate cortex
25629	cingulate cortex
25631	brain stem
25632	brain stem
25634	corpus callosum
25635	frontal
25636	frontal
25637	whole brain
25638	whole brain
25640	brain stem
25641	brain stem
25642	thalamus
25643	thalamus
25644	whole brain
25645	whole brain
25646	thalamus
25647	thalamus
25648	temporal
25649	temporal
25344	cerebellum
25345	brain stem
25346	corpus callosum
25347	corpus callosum
25348	corpus callosum
25350	brain stem
25351	brain stem
25352	brain stem
25353	brain stem
25355	cerebellum
25356	cerebellum
25357	cerebellum
25358	cerebral peduncle
25360	capsule
25361	capsule
25362	capsule
25363	capsule
25364	capsule
25365	capsule
25366	corona radiata
25367	corona radiata
25368	corona radiata
25369	corona radiata
25371	corona radiata
25372	thalamus
25373	thalamus
25375	capsule
25376	capsule
25377	capsule
25378	cingulate cortex
25380	cingulate cortex
25381	cingulate cortex
25382	hippocampus
25383	hippocampus
25384	whole brain
25385	whole brain
25386	frontal
25387	frontal
25390	corpus callosum
25391	corpus callosum
25650	thalamus
25651	thalamus
25652	thalamus
25653	thalamus
25654	cingulate cortex
25655	cingulate cortex
25656	cingulate cortex
25658	brain stem
25659	brain stem
25660	corpus callosum
25661	corpus callosum
25662	frontal
25663	frontal
25664	whole brain
25665	whole brain
25668	brain stem
25670	thalamus
25671	whole brain
25672	whole brain
25673	thalamus
25674	thalamus
25675	temporal
25676	temporal
25392	cerebellum
25393	brain stem
25395	corpus callosum
25396	corpus callosum
25399	brain stem
25400	brain stem
25401	brain stem
25402	cerebellum
25403	cerebellum
25405	cerebellum
25406	cerebral peduncle
25407	cerebral peduncle
25409	capsule
25410	capsule
25411	capsule
25413	capsule
25414	corona radiata
25415	corona radiata
25418	corona radiata
25419	corona radiata
25421	thalamus
25422	capsule
25423	capsule
25424	capsule
25425	capsule
25440	cerebellum
25441	brain stem
25442	corpus callosum
25443	corpus callosum
25445	hippocampus
25446	brain stem
25447	brain stem
25448	brain stem
25449	brain stem
25451	cerebellum
25452	cerebellum
25453	cerebellum
25454	cerebral peduncle
25456	capsule
25457	capsule
25458	capsule
25460	capsule
25461	capsule
25462	corona radiata
25463	corona radiata
25464	corona radiata
25465	corona radiata
25466	corona radiata
25467	corona radiata
25468	thalamus
25469	thalamus
25470	capsule
25471	capsule
25472	capsule
25473	capsule
25474	cingulate cortex
25475	cingulate cortex
25476	cingulate cortex
25477	cingulate cortex
25480	whole brain
25481	whole brain
25482	frontal
25483	frontal
25484	temporal
25486	corpus callosum
25487	corpus callosum
25704	thalamus
25705	thalamus
25706	thalamus
25707	thalamus
25708	cingulate cortex
25709	cingulate cortex
25712	brain stem
25713	brain stem
25715	corpus callosum
25717	frontal
25718	whole brain
25719	whole brain
25720	cerebellum
25721	brain stem
25722	brain stem
25723	thalamus
25725	whole brain
25726	whole brain
25727	thalamus
25728	thalamus
25729	temporal
25730	temporal
