# Supplementary material for: Sex-specific genetics underlie increased chronic pain risk in women: genome-wide association studies from the UK Biobank
Source: Br J Anaesth. 2025 May 22;135(2):401–15. doi: 10.1016/j.bja.2025.04.013 (PMC12308093; doi:10.1016/j.bja.2025.04.013)
Supplement: Multimedia component 8 [file mmc8.xlsx]

## Sheet: (A)
fname	h2..mean..M	h2..se..M	h2..mean..W	h2..se..W	h2..dlog2	h2..dZ	h2..dP	h2..dFDR	code	desc
26501-2.0	0.0777841	0.00398582	0.20488	0.00466967	-1.39723	-20.7016	3.35386e-95	1.9444e-92	26501	Mean intensity of 3rd-Ventricle (whole brain)
26502-2.0	0.125029	0.0129609	0.0662511	0.00888102	0.91625	3.74106	0.000183249	0.000373751	26502	Mean intensity of 4th-Ventricle (whole brain)
26503-2.0	0.00761043	0.00229009	0.00422531	0.00155965	0.848919	1.22173	0.221808	0.264595	26503	Mean intensity of 5th-Ventricle (whole brain)
26504-2.0	0.177583	0.00579199	0.195457	0.0043338	-0.138354	-2.4708	0.0134811	0.0206491	26504	Mean intensity of Brain-Stem (whole brain)
26505-2.0	0.110716	0.00477989	0.233613	0.00572282	-1.07726	-16.4821	4.93338e-61	4.4002e-59	26505	Mean intensity of CSF (whole brain)
26506-2.0	0.0446933	0.0063821	0.07855	0.00613099	-0.813554	-3.82568	0.000130414	0.000270751	26506	Mean intensity of WM-hypointensities (whole brain)
26507-2.0	0.0210784	0.00405087	0.0064062	0.00200304	1.71823	3.24676	0.00116725	0.00211144	26507	Mean intensity of non-WM-hypointensities (whole brain)
26508-2.0	0.20433	0.00508155	0.0995589	0.00550706	1.03728	13.982	2.0087e-44	8.62625e-43	26508	Mean intensity of Optic-Chiasm (whole brain)
26509-2.0	0.0842539	0.00619777	0.0776492	0.0116188	0.117774	0.501559	0.615978	0.666478	26509	Mean intensity of CC-Posterior (whole brain)
26510-2.0	0.113693	0.00506245	0.167044	0.00739814	-0.555078	-5.95136	2.65931e-09	9.24578e-09	26510	Mean intensity of CC-Mid-Posterior (whole brain)
26511-2.0	0.132389	0.00356492	0.138523	0.00356352	-0.0653426	-1.21693	0.223629	0.266494	26511	Mean intensity of CC-Central (whole brain)
26512-2.0	0.092594	0.00366317	0.0941894	0.00435632	-0.0246466	-0.280306	0.779243	0.811799	26512	Mean intensity of CC-Mid-Anterior (whole brain)
26513-2.0	0.0926839	0.0045899	0.172375	0.00621858	-0.895162	-10.3107	6.30617e-25	7.16863e-24	26513	Mean intensity of CC-Anterior (whole brain)
26514-2.0	0.242914	0.00513217	0.249803	0.00434799	-0.0403426	-1.02411	0.305782	0.354566	26514	Volume of BrainSeg (whole brain)
26515-2.0	0.234301	0.00485841	0.249602	0.00513073	-0.0912623	-2.16534	0.0303616	0.0434621	26515	Volume of BrainSegNotVent (whole brain)
26516-2.0	0.240219	0.00459105	0.255645	0.00535461	-0.0897943	-2.18712	0.028734	0.0415425	26516	Volume of BrainSegNotVentSurf (whole brain)
26517-2.0	0.293005	0.0080036	0.31933	0.00535269	-0.124125	-2.73411	0.00625485	0.0101932	26517	Volume of SubCortGray (whole brain)
26518-2.0	0.185835	0.00436583	0.208793	0.00414641	-0.168051	-3.81293	0.000137329	0.000284092	26518	Volume of TotalGray (whole brain)
26519-2.0	0.240243	0.00468492	0.238662	0.00442963	0.00952493	0.245197	0.806304	0.835114	26519	Volume of SupraTentorial (whole brain)
26520-2.0	0.229419	0.00452034	0.240826	0.00508917	-0.0700047	-1.67578	0.0937814	0.121276	26520	Volume of SupraTentorialNotVent (whole brain)
26521-2.0	0.176872	0.00742814	0.0728132	0.00535154	1.28043	11.3662	6.16405e-30	1.08291e-28	26521	Volume of EstimatedTotalIntraCranial (whole brain)
26522-2.0	0.177871	0.00658402	0.177459	0.00573945	0.00334549	0.0471685	0.962379	0.972019	26522	Volume of VentricleChoroid (whole brain)
26523-2.0	0.153142	0.00575808	0.214183	0.00694198	-0.483967	-6.76778	1.30772e-11	5.46414e-11	26523	Volume of 3rd-Ventricle (whole brain)
26524-2.0	0.261395	0.00931198	0.275904	0.00597619	-0.0779317	-1.31123	0.189779	0.228979	26524	Volume of 4th-Ventricle (whole brain)
26525-2.0	0.0320246	0.00537562	0.0129995	0.00385387	1.30072	2.87633	0.00402328	0.00677267	26525	Volume of 5th-Ventricle (whole brain)
26526-2.0	0.360701	0.00666686	0.387924	0.00751074	-0.104969	-2.71065	0.00671508	0.0108518	26526	Volume of Brain-Stem (whole brain)
26527-2.0	0.170999	0.00564	0.202617	0.00658732	-0.244764	-3.64596	0.000266392	0.000527102	26527	Volume of CSF (whole brain)
26528-2.0	0.0641569	0.00521918	0.089472	0.0065234	-0.479832	-3.03018	0.00244408	0.00422972	26528	Volume of WM-hypointensities (whole brain)
26529-2.0	0.154986	0.0124377	0.00760569	0.00406602	4.34892	11.263	1.99947e-29	3.33581e-28	26529	Volume of non-WM-hypointensities (whole brain)
26530-2.0	0.156817	0.00416828	0.17023	0.00397247	-0.118403	-2.32942	0.0198368	0.0294315	26530	Volume of Optic-Chiasm (whole brain)
26531-2.0	0.31803	0.00660461	0.30187	0.00661988	0.0752349	1.72812	0.0839665	0.10927	26531	Volume of CC-Posterior (whole brain)
26532-2.0	0.145211	0.00569876	0.144922	0.00547095	0.00288154	0.0366775	0.970742	0.978638	26532	Volume of CC-Mid-Posterior (whole brain)
26533-2.0	0.136534	0.00549999	0.206476	0.00584781	-0.596712	-8.71237	2.97575e-18	2.17005e-17	26533	Volume of CC-Central (whole brain)
26534-2.0	0.190864	0.00460682	0.184301	0.0053384	0.050482	0.930763	0.351976	0.402482	26534	Volume of CC-Mid-Anterior (whole brain)
26535-2.0	0.235712	0.00672928	0.15082	0.00440526	0.644199	10.5548	4.82564e-26	5.98431e-25	26535	Volume of CC-Anterior (whole brain)
26536-2.0	0.176137	0.00756966	0.137699	0.00624686	0.355183	3.9165	8.98432e-05	0.000189578	26536	Volume-ratio of BrainSegVol-to-eTIV (whole brain)
26537-2.0	0.0569016	0.00519315	0.0221216	0.00131987	1.36302	6.49094	8.53024e-11	3.36422e-10	26537	Volume-ratio of MaskVol-to-eTIV (whole brain)
26538-2.0	0.100978	0.00559828	0.165113	0.00665951	-0.709407	-7.37181	1.68327e-13	8.32305e-13	26538	Mean intensity of Lateral-Ventricle (left hemisphere)
26539-2.0	0.16669	0.00518064	0.0469663	0.00375946	1.82747	18.704	4.59014e-78	7.60325e-76	26539	Mean intensity of Inf-Lat-Vent (left hemisphere)
26540-2.0	0.132477	0.00509015	0.0745038	0.00514835	0.830353	8.0075	1.17064e-15	6.97871e-15	26540	Mean intensity of Cerebellum-White-Matter (left hemisphere)
26541-2.0	0.196087	0.0103332	0.16432	0.00758487	0.25499	2.47832	0.0132001	0.0202454	26541	Mean intensity of Cerebellum-Cortex (left hemisphere)
26542-2.0	0.183995	0.00867306	0.190887	0.0047696	-0.0530497	-0.696266	0.486263	0.541355	26542	Mean intensity of Thalamus-Proper (left hemisphere)
26543-2.0	0.0872069	0.0101703	0.22378	0.00496011	-1.35957	-12.0697	1.52702e-33	3.37254e-32	26543	Mean intensity of Caudate (left hemisphere)
26544-2.0	0.131903	0.0107013	0.161541	0.00955231	-0.29243	-2.06621	0.0388084	0.0545766	26544	Mean intensity of Putamen (left hemisphere)
26545-2.0	0.0744527	0.00586791	0.199035	0.0104602	-1.41863	-10.3873	2.83139e-25	3.283e-24	26545	Mean intensity of Pallidum (left hemisphere)
26546-2.0	0.147642	0.00557748	0.12088	0.00492177	0.288531	3.59778	0.000320946	0.00062755	26546	Mean intensity of Hippocampus (left hemisphere)
26547-2.0	0.0898009	0.00526207	0.0848434	0.00467912	0.0819271	0.704032	0.481413	0.536471	26547	Mean intensity of Amygdala (left hemisphere)
26548-2.0	0.131742	0.0128513	0.201591	0.0137723	-0.613723	-3.70812	0.000208806	0.000420331	26548	Mean intensity of Accumbens-area (left hemisphere)
26549-2.0	0.0833899	0.0066799	0.0934736	0.00443131	-0.164686	-1.25793	0.208416	0.250164	26549	Mean intensity of VentralDC (left hemisphere)
26550-2.0	0.0117189	0.00345168	0.0306475	0.00418598	-1.38694	-3.48881	0.000485181	0.000920732	26550	Mean intensity of vessel (left hemisphere)
26551-2.0	0.137006	0.00751949	0.138609	0.00663169	-0.016783	-0.159894	0.872965	0.893777	26551	Mean intensity of choroid-plexus (left hemisphere)
26552-2.0	0.173065	0.00573495	0.153487	0.004312	0.173205	2.7287	0.00635848	0.0103403	26552	Volume of Cortex (left hemisphere)
26553-2.0	0.274409	0.00655648	0.322926	0.00326028	-0.234876	-6.62587	3.45202e-11	1.3898e-10	26553	Volume of CerebralWhiteMatter (left hemisphere)
26554-2.0	0.14604	0.00413653	0.180254	0.00524494	-0.303665	-5.12193	3.02418e-07	8.27989e-07	26554	Volume of Lateral-Ventricle (left hemisphere)
26555-2.0	0.128258	0.00682795	0.0925033	0.00603514	0.471475	3.92358	8.72421e-05	0.00018527	26555	Volume of Inf-Lat-Vent (left hemisphere)
26556-2.0	0.271014	0.00739081	0.26235	0.00696959	0.0468735	0.852847	0.393744	0.446937	26556	Volume of Cerebellum-White-Matter (left hemisphere)
26557-2.0	0.310722	0.00818407	0.306551	0.00681169	0.0194991	0.391756	0.695239	0.739568	26557	Volume of Cerebellum-Cortex (left hemisphere)
26558-2.0	0.271834	0.00637799	0.240581	0.00511681	0.176204	3.82215	0.000132294	0.00027441	26558	Volume of Thalamus-Proper (left hemisphere)
26559-2.0	0.269616	0.0072183	0.295572	0.00613898	-0.132604	-2.7392	0.00615885	0.0100439	26559	Volume of Caudate (left hemisphere)
26560-2.0	0.230258	0.00923089	0.257377	0.00720592	-0.160634	-2.31582	0.0205682	0.0304388	26560	Volume of Putamen (left hemisphere)
26561-2.0	0.266928	0.00617708	0.314885	0.00627029	-0.238374	-5.44849	5.07997e-08	1.52993e-07	26561	Volume of Pallidum (left hemisphere)
26562-2.0	0.119206	0.00545808	0.199549	0.00626829	-0.743287	-9.66641	4.18808e-22	3.93205e-21	26562	Volume of Hippocampus (left hemisphere)
26563-2.0	0.156093	0.00597197	0.179768	0.00697158	-0.203732	-2.57908	0.00990649	0.0155645	26563	Volume of Amygdala (left hemisphere)
26564-2.0	0.209346	0.00581662	0.153431	0.00493226	0.448304	7.33195	2.2683e-13	1.10046e-12	26564	Volume of Accumbens-area (left hemisphere)
26565-2.0	0.263625	0.00807126	0.325409	0.00416224	-0.30377	-6.80351	1.02104e-11	4.30507e-11	26565	Volume of VentralDC (left hemisphere)
26566-2.0	0.0206201	0.00465497	0.0391843	0.0040575	-0.926227	-3.0063	0.00264449	0.00455614	26566	Volume of vessel (left hemisphere)
26567-2.0	0.131942	0.0055394	0.184366	0.00607127	-0.482669	-6.37871	1.78591e-10	6.85683e-10	26567	Volume of choroid-plexus (left hemisphere)
26568-2.0	0.0882587	0.00532575	0.07922	0.00533283	0.155873	1.19928	0.23042	0.274022	26568	Number of HolesBeforeFixing (left hemisphere)
26569-2.0	0.137029	0.00475853	0.164446	0.00512034	-0.263134	-3.92229	8.77113e-05	0.000185756	26569	Mean intensity of Lateral-Ventricle (right hemisphere)
26570-2.0	0.118042	0.00436927	0.0891032	0.00427973	0.405757	4.73166	2.22687e-06	5.65619e-06	26570	Mean intensity of Inf-Lat-Vent (right hemisphere)
26571-2.0	0.183314	0.00561047	0.0720047	0.00552734	1.34815	14.133	2.37773e-45	1.04037e-43	26571	Mean intensity of Cerebellum-White-Matter (right hemisphere)
26572-2.0	0.233472	0.00573903	0.213374	0.00437893	0.129867	2.78414	0.00536696	0.00885834	26572	Mean intensity of Cerebellum-Cortex (right hemisphere)
26573-2.0	0.196991	0.00789054	0.175979	0.00468473	0.16273	2.28982	0.0220316	0.0324802	26573	Mean intensity of Thalamus-Proper (right hemisphere)
26574-2.0	0.0890343	0.00865479	0.153248	0.0044575	-0.783434	-6.596	4.224e-11	1.68596e-10	26574	Mean intensity of Caudate (right hemisphere)
26575-2.0	0.165626	0.0117142	0.177605	0.00808145	-0.100742	-0.841723	0.399943	0.453308	26575	Mean intensity of Putamen (right hemisphere)
26576-2.0	0.113216	0.0115421	0.264103	0.00695724	-1.22202	-11.1961	4.26062e-29	6.86138e-28	26576	Mean intensity of Pallidum (right hemisphere)
26577-2.0	0.169256	0.00568461	0.180056	0.00480107	-0.0892369	-1.45144	0.146658	0.181556	26577	Mean intensity of Hippocampus (right hemisphere)
26578-2.0	0.129037	0.00503669	0.148992	0.00556142	-0.207451	-2.65954	0.00782479	0.0124884	26578	Mean intensity of Amygdala (right hemisphere)
26579-2.0	0.137901	0.0108486	0.195236	0.0112505	-0.501581	-3.66846	0.000244018	0.000484899	26579	Mean intensity of Accumbens-area (right hemisphere)
26580-2.0	0.114788	0.00695246	0.106541	0.0041604	0.107572	1.01795	0.308701	0.357403	26580	Mean intensity of VentralDC (right hemisphere)
26581-2.0	0.0237715	0.00349655	0.016751	0.00387772	0.504984	1.34457	0.178765	0.217301	26581	Mean intensity of vessel (right hemisphere)
26582-2.0	0.152092	0.00619728	0.18299	0.00651518	-0.266812	-3.43611	0.00059013	0.00110721	26582	Mean intensity of choroid-plexus (right hemisphere)
26583-2.0	0.13453	0.00355731	0.152937	0.00514938	-0.185006	-2.94099	0.00327161	0.00557858	26583	Volume of Cortex (right hemisphere)
26584-2.0	0.275984	0.00639349	0.319173	0.00328187	-0.20975	-6.00952	1.86068e-09	6.54022e-09	26584	Volume of CerebralWhiteMatter (right hemisphere)
26585-2.0	0.191962	0.00831461	0.167654	0.00653022	0.19533	2.29914	0.0214968	0.031732	26585	Volume of Lateral-Ventricle (right hemisphere)
26586-2.0	0.109569	0.00612177	0.0467994	0.00387736	1.22728	8.66218	4.62811e-18	3.34349e-17	26586	Volume of Inf-Lat-Vent (right hemisphere)
26587-2.0	0.205833	0.00671381	0.180829	0.00612089	0.186847	2.75215	0.00592055	0.00969616	26587	Volume of Cerebellum-White-Matter (right hemisphere)
26588-2.0	0.307354	0.00764731	0.274865	0.00695252	0.161177	3.14347	0.00166955	0.00295324	26588	Volume of Cerebellum-Cortex (right hemisphere)
26589-2.0	0.277038	0.00668704	0.263114	0.0052202	0.0743974	1.64137	0.100721	0.129474	26589	Volume of Thalamus-Proper (right hemisphere)
26590-2.0	0.270057	0.00598261	0.302381	0.00564126	-0.163101	-3.93092	8.46198e-05	0.000180196	26590	Volume of Caudate (right hemisphere)
26591-2.0	0.282404	0.00959732	0.278524	0.00683433	0.0199591	0.329318	0.741915	0.780981	26591	Volume of Putamen (right hemisphere)
26592-2.0	0.233194	0.00586947	0.280151	0.00696313	-0.264672	-5.15615	2.52075e-07	6.97567e-07	26592	Volume of Pallidum (right hemisphere)
26593-2.0	0.221705	0.00719176	0.22538	0.00674706	-0.0237188	-0.37268	0.709386	0.752547	26593	Volume of Hippocampus (right hemisphere)
26594-2.0	0.16155	0.00579714	0.0862953	0.00560739	0.904628	9.33065	1.05228e-20	9.10533e-20	26594	Volume of Amygdala (right hemisphere)
26595-2.0	0.256068	0.00648197	0.208093	0.00574168	0.299297	5.54028	3.01981e-08	9.34973e-08	26595	Volume of Accumbens-area (right hemisphere)
26596-2.0	0.301562	0.00841545	0.379869	0.00406968	-0.333047	-8.37701	5.42872e-17	3.57648e-16	26596	Volume of VentralDC (right hemisphere)
26597-2.0	0.00482448	0.00174266	0.0599064	0.00639278	-3.63427	-8.31294	9.33568e-17	6.01373e-16	26597	Volume of vessel (right hemisphere)
26598-2.0	0.156828	0.00751867	0.20778	0.0072653	-0.405874	-4.87327	1.09765e-06	2.87947e-06	26598	Volume of choroid-plexus (right hemisphere)
26599-2.0	0.0720276	0.00470152	0.0821557	0.00437777	-0.189811	-1.57658	0.114893	0.145895	26599	Number of HolesBeforeFixing (right hemisphere)
26600-2.0	0.156069	0.0100578	0.126963	0.0064245	0.297777	2.43881	0.0147356	0.0224519	26600	Volume of Lateral-nucleus (left hemisphere)
26601-2.0	0.130209	0.00647986	0.0992196	0.00474663	0.392135	3.85809	0.000114275	0.000238099	26601	Volume of Basal-nucleus (left hemisphere)
26602-2.0	0.125863	0.00518998	0.0745164	0.00529862	0.756227	6.92289	4.42507e-12	1.9472e-11	26602	Volume of Accessory-Basal-nucleus (left hemisphere)
26603-2.0	0.11481	0.00497873	0.127527	0.00490281	-0.151553	-1.81995	0.0687667	0.09123	26603	Volume of Anterior-amygdaloid-area-AAA (left hemisphere)
26604-2.0	0.0802268	0.00810817	0.0369865	0.00367141	1.11708	4.8581	1.18517e-06	3.10555e-06	26604	Volume of Central-nucleus (left hemisphere)
26605-2.0	0.0920742	0.00733617	0.0925108	0.0122846	-0.00682451	-0.0305121	0.975659	0.982437	26605	Volume of Medial-nucleus (left hemisphere)
26606-2.0	0.067881	0.00527247	0.0904312	0.00782582	-0.413812	-2.38975	0.0168601	0.0253557	26606	Volume of Cortical-nucleus (left hemisphere)
26607-2.0	0.0888692	0.00524269	0.0888105	0.00522067	0.00095249	0.00792751	0.993675	0.994962	26607	Volume of Corticoamygdaloid-transitio (left hemisphere)
26608-2.0	0.145317	0.00575942	0.0922003	0.00653174	0.656359	6.09953	1.06383e-09	3.80128e-09	26608	Volume of Paralaminar-nucleus (left hemisphere)
26609-2.0	0.146554	0.0077256	0.106653	0.0050509	0.458502	4.32282	1.54044e-05	3.60473e-05	26609	Volume of Whole-amygdala (left hemisphere)
26610-2.0	0.241936	0.00461372	0.13044	0.00599114	0.89124	14.7447	3.32615e-49	1.83651e-47	26610	Volume of Lateral-nucleus (right hemisphere)
26611-2.0	0.179319	0.00578562	0.078244	0.00697444	1.19648	11.154	6.84421e-29	1.0871e-27	26611	Volume of Basal-nucleus (right hemisphere)
26612-2.0	0.154498	0.00551015	0.127583	0.00528377	0.27615	3.52558	0.000422553	0.000811176	26612	Volume of Accessory-Basal-nucleus (right hemisphere)
26613-2.0	0.142413	0.00788681	0.12765	0.00460738	0.157888	1.61628	0.106034	0.135777	26613	Volume of Anterior-amygdaloid-area-AAA (right hemisphere)
26614-2.0	0.0579609	0.00611532	0.0935393	0.00959783	-0.690493	-3.12626	0.00177043	0.00311504	26614	Volume of Central-nucleus (right hemisphere)
26615-2.0	0.0739423	0.00995163	0.0727899	0.0103771	0.0226625	0.0801548	0.936114	0.949628	26615	Volume of Medial-nucleus (right hemisphere)
26616-2.0	0.130713	0.00782045	0.115641	0.0118275	0.176755	1.063	0.287782	0.335698	26616	Volume of Cortical-nucleus (right hemisphere)
26617-2.0	0.0684309	0.00692706	0.136832	0.00570932	-0.999681	-7.61983	2.54014e-14	1.34182e-13	26617	Volume of Corticoamygdaloid-transitio (right hemisphere)
26618-2.0	0.151444	0.00621254	0.0797409	0.00574821	0.925396	8.47168	2.41873e-17	1.64972e-16	26618	Volume of Paralaminar-nucleus (right hemisphere)
26619-2.0	0.191828	0.0057177	0.125853	0.00477601	0.608073	8.85568	8.31771e-19	6.20218e-18	26619	Volume of Whole-amygdala (right hemisphere)
26620-2.0	0.19147	0.0087367	0.131826	0.00322	0.538489	6.40569	1.49693e-10	5.78564e-10	26620	Volume of Hippocampal-tail (left hemisphere)
26621-2.0	0.187979	0.00396629	0.162398	0.00493892	0.211038	4.03845	5.38056e-05	0.000118158	26621	Volume of subiculum-body (left hemisphere)
26622-2.0	0.138041	0.00366697	0.129159	0.00542095	0.0959575	1.35725	0.174702	0.213055	26622	Volume of CA1-body (left hemisphere)
26623-2.0	0.101475	0.00472117	0.1928	0.00654747	-0.925984	-11.3137	1.12292e-29	1.92893e-28	26623	Volume of subiculum-head (left hemisphere)
26624-2.0	0.0667065	0.00526283	0.117358	0.00431787	-0.815013	-7.44055	1.00267e-13	5.08796e-13	26624	Volume of hippocampal-fissure (left hemisphere)
26625-2.0	0.0508368	0.00627515	0.0753338	0.0104647	-0.567425	-2.00763	0.0446826	0.0621217	26625	Volume of presubiculum-head (left hemisphere)
26626-2.0	0.125415	0.00563387	0.134187	0.00473441	-0.0975332	-1.19199	0.233266	0.277123	26626	Volume of CA1-head (left hemisphere)
26627-2.0	0.239794	0.00398961	0.138887	0.00669498	0.78788	12.9474	2.43052e-38	7.13465e-37	26627	Volume of presubiculum-body (left hemisphere)
26628-2.0	0.0693802	0.00388892	0.103603	0.00515066	-0.578473	-5.30268	1.14112e-07	3.2832e-07	26628	Volume of parasubiculum (left hemisphere)
26629-2.0	0.179059	0.00444094	0.160981	0.004316	0.153546	2.91925	0.0035087	0.00596968	26629	Volume of molecular-layer-HP-head (left hemisphere)
26630-2.0	0.134153	0.00604536	0.0955681	0.00348371	0.489278	5.53006	3.20117e-08	9.8455e-08	26630	Volume of molecular-layer-HP-body (left hemisphere)
26631-2.0	0.0712264	0.00597149	0.118164	0.00617747	-0.730305	-5.46302	4.6811e-08	1.42087e-07	26631	Volume of GC-ML-DG-head (left hemisphere)
26632-2.0	0.153583	0.00463698	0.13474	0.00555009	0.188844	2.60546	0.00917497	0.014474	26632	Volume of CA3-body (left hemisphere)
26633-2.0	0.220567	0.00645955	0.156859	0.00568956	0.491748	7.40106	1.35106e-13	6.75236e-13	26633	Volume of GC-ML-DG-body (left hemisphere)
26634-2.0	0.085402	0.00641747	0.109841	0.00637923	-0.363077	-2.70085	0.0069162	0.0111534	26634	Volume of CA4-head (left hemisphere)
26635-2.0	0.208044	0.00589822	0.204108	0.00500991	0.0275613	0.508708	0.610957	0.66237	26635	Volume of CA4-body (left hemisphere)
26636-2.0	0.08242	0.00438423	0.116259	0.00531578	-0.496275	-4.91095	9.06347e-07	2.38301e-06	26636	Volume of fimbria (left hemisphere)
26637-2.0	0.181286	0.00664378	0.184239	0.00514414	-0.0233081	-0.3514	0.725289	0.766262	26637	Volume of CA3-head (left hemisphere)
26638-2.0	0.0834912	0.00527677	0.081949	0.00407214	0.026898	0.231378	0.817021	0.845081	26638	Volume of HATA (left hemisphere)
26639-2.0	0.217273	0.00531754	0.167239	0.00476587	0.377595	7.00682	2.43789e-12	1.08721e-11	26639	Volume of Whole-hippocampal-body (left hemisphere)
26640-2.0	0.138778	0.00594088	0.159687	0.00687172	-0.202462	-2.30174	0.02135	0.0315354	26640	Volume of Whole-hippocampal-head (left hemisphere)
26641-2.0	0.202696	0.005988	0.180851	0.00627873	0.164515	2.51776	0.0118105	0.0182469	26641	Volume of Whole-hippocampus (left hemisphere)
26642-2.0	0.183138	0.005662	0.162621	0.00464175	0.171417	2.80228	0.00507422	0.0083871	26642	Volume of Hippocampal-tail (right hemisphere)
26643-2.0	0.166265	0.00547601	0.218697	0.00721423	-0.395447	-5.78899	7.08124e-09	2.34257e-08	26643	Volume of subiculum-body (right hemisphere)
26644-2.0	0.132438	0.00675038	0.162863	0.00515748	-0.298339	-3.58144	0.000341701	0.000665327	26644	Volume of CA1-body (right hemisphere)
26645-2.0	0.210477	0.00509475	0.22605	0.00573966	-0.102979	-2.02914	0.0424439	0.0592791	26645	Volume of subiculum-head (right hemisphere)
26646-2.0	0.100896	0.0048817	0.185172	0.00415848	-0.876001	-13.1419	1.89427e-39	5.93623e-38	26646	Volume of hippocampal-fissure (right hemisphere)
26647-2.0	0.118387	0.00657105	0.135089	0.00937414	-0.190394	-1.45892	0.144587	0.179304	26647	Volume of presubiculum-head (right hemisphere)
26648-2.0	0.264283	0.0045554	0.131624	0.00810142	1.00566	14.2731	3.21743e-46	1.46298e-44	26648	Volume of CA1-head (right hemisphere)
26649-2.0	0.167345	0.00468526	0.182754	0.00559382	-0.127078	-2.11177	0.0347063	0.0492557	26649	Volume of presubiculum-body (right hemisphere)
26650-2.0	0.0995515	0.00486563	0.0887086	0.00696574	0.16637	1.27612	0.201914	0.242611	26650	Volume of parasubiculum (right hemisphere)
26651-2.0	0.216499	0.00455933	0.143075	0.00672851	0.597582	9.03365	1.66043e-19	1.29648e-18	26651	Volume of molecular-layer-HP-head (right hemisphere)
26652-2.0	0.183647	0.00588866	0.153863	0.00529485	0.255294	3.76112	0.000169155	0.000346528	26652	Volume of molecular-layer-HP-body (right hemisphere)
26653-2.0	0.205925	0.00689504	0.157649	0.00842218	0.385402	4.43524	9.19711e-06	2.19199e-05	26653	Volume of GC-ML-DG-head (right hemisphere)
26654-2.0	0.128572	0.00810629	0.124971	0.00494808	0.0409898	0.379229	0.704517	0.748066	26654	Volume of CA3-body (right hemisphere)
26655-2.0	0.220007	0.00519927	0.183135	0.00460552	0.264641	5.30856	1.10495e-07	3.19898e-07	26655	Volume of GC-ML-DG-body (right hemisphere)
26656-2.0	0.219322	0.0056732	0.154455	0.00669708	0.505864	7.39055	1.46222e-13	7.29222e-13	26656	Volume of CA4-head (right hemisphere)
26657-2.0	0.251035	0.00562472	0.187915	0.00562225	0.417807	7.9368	2.0747e-15	1.19385e-14	26657	Volume of CA4-body (right hemisphere)
26658-2.0	0.102913	0.00441583	0.132004	0.00472332	-0.359156	-4.49905	6.82568e-06	1.64883e-05	26658	Volume of fimbria (right hemisphere)
26659-2.0	0.26683	0.00581313	0.142344	0.00518918	0.906539	15.9755	1.89387e-57	1.46396e-55	26659	Volume of CA3-head (right hemisphere)
26660-2.0	0.115694	0.00661401	0.123191	0.00402557	-0.0905791	-0.968219	0.332935	0.383165	26660	Volume of HATA (right hemisphere)
26661-2.0	0.231271	0.00555095	0.237086	0.00641033	-0.0358314	-0.685856	0.492804	0.547324	26661	Volume of Whole-hippocampal-body (right hemisphere)
26662-2.0	0.255361	0.00563487	0.144579	0.010355	0.820683	9.39723	5.60188e-21	4.9583e-20	26662	Volume of Whole-hippocampal-head (right hemisphere)
26663-2.0	0.269214	0.00541003	0.222041	0.00650024	0.27793	5.578	2.43299e-08	7.60393e-08	26663	Volume of Whole-hippocampus (right hemisphere)
26664-2.0	0.149335	0.00925864	0.155323	0.00465902	-0.0567223	-0.577757	0.563428	0.616607	26664	Volume of MGN (left hemisphere)
26665-2.0	0.0782608	0.00583517	0.222503	0.00630169	-1.50746	-16.795	2.65366e-63	2.67558e-61	26665	Volume of LGN (left hemisphere)
26666-2.0	0.170361	0.00518168	0.208301	0.00768085	-0.290073	-4.09484	4.22456e-05	9.4109e-05	26666	Volume of PuI (left hemisphere)
26667-2.0	0.208465	0.00702524	0.208618	0.00622108	-0.00105991	-0.0163271	0.986973	0.989962	26667	Volume of PuM (left hemisphere)
26668-2.0	0.150386	0.00598325	0.120684	0.00597549	0.317432	3.51246	0.000443979	0.000846004	26668	Volume of L-Sg (left hemisphere)
26669-2.0	0.129504	0.00330461	0.186696	0.00458957	-0.527692	-10.1126	4.8565e-24	5.1192e-23	26669	Volume of VPL (left hemisphere)
26670-2.0	0.202523	0.00630711	0.241995	0.00532906	-0.256893	-4.78046	1.74898e-06	4.51659e-06	26670	Volume of CM (left hemisphere)
26671-2.0	0.289665	0.0074384	0.280212	0.00657716	0.047867	0.952049	0.341072	0.391558	26671	Volume of VLa (left hemisphere)
26672-2.0	0.163366	0.00640515	0.1651	0.00597659	-0.0152261	-0.197854	0.84316	0.867474	26672	Volume of PuA (left hemisphere)
26673-2.0	0.198658	0.00599169	0.219675	0.00642457	-0.145083	-2.39237	0.0167398	0.0252238	26673	Volume of MDm (left hemisphere)
26674-2.0	0.205895	0.00630368	0.146194	0.00518366	0.494026	7.31515	2.5709e-13	1.24206e-12	26674	Volume of Pf (left hemisphere)
26675-2.0	0.267813	0.00543216	0.181224	0.00563089	0.563454	11.0671	1.8119e-28	2.8012e-27	26675	Volume of VAmc (left hemisphere)
26676-2.0	0.185174	0.0060799	0.205033	0.00676235	-0.146973	-2.1838	0.0289768	0.0418414	26676	Volume of MDl (left hemisphere)
26677-2.0	0.225291	0.00644548	0.271243	0.00537174	-0.267801	-5.47678	4.33126e-08	1.31814e-07	26677	Volume of CeM (left hemisphere)
26678-2.0	0.240345	0.00846169	0.274997	0.00710477	-0.194314	-3.13632	0.00171081	0.0030193	26678	Volume of VA (left hemisphere)
26679-2.0	0.161965	0.00491586	0.201946	0.00563083	-0.318285	-5.34877	8.85518e-08	2.59282e-07	26679	Volume of MV(Re) (left hemisphere)
26680-2.0	0.118268	0.00303608	0.16165	0.00385113	-0.450818	-8.84634	9.04335e-19	6.70017e-18	26680	Volume of VM (left hemisphere)
26681-2.0	0.174556	0.00707946	0.21304	0.00676615	-0.287435	-3.92983	8.50063e-05	0.000180853	26681	Volume of CL (left hemisphere)
26682-2.0	0.157694	0.00676377	0.163326	0.00551666	-0.0506324	-0.645335	0.51871	0.57335	26682	Volume of PuL (left hemisphere)
26683-2.0	0.130751	0.00453242	0.167016	0.00461031	-0.353169	-5.6094	2.03032e-08	6.39717e-08	26683	Volume of Pt (left hemisphere)
26684-2.0	0.211121	0.00706914	0.220863	0.00489321	-0.0650814	-1.13312	0.257164	0.30303	26684	Volume of AV (left hemisphere)
26685-2.0	0.182905	0.00599316	0.197726	0.00299159	-0.112409	-2.21266	0.0269209	0.0390918	26685	Volume of Pc (left hemisphere)
26686-2.0	0.280558	0.00651215	0.266373	0.00569185	0.0748513	1.64007	0.10099	0.129748	26686	Volume of VLp (left hemisphere)
26687-2.0	0.290712	0.00673386	0.272771	0.00485239	0.0918996	2.16154	0.0306537	0.0438262	26687	Volume of LP (left hemisphere)
26688-2.0	0.150132	0.00632595	0.158217	0.00412052	-0.0756794	-1.07101	0.284166	0.331813	26688	Volume of LGN (right hemisphere)
26689-2.0	0.15497	0.00435022	0.165639	0.00631946	-0.0960583	-1.39071	0.164314	0.201398	26689	Volume of MGN (right hemisphere)
26690-2.0	0.26116	0.00578827	0.210377	0.00468986	0.311954	6.81667	9.31742e-12	3.95439e-11	26690	Volume of PuI (right hemisphere)
26691-2.0	0.261757	0.00683304	0.218835	0.00426305	0.258385	5.32941	9.85345e-08	2.87062e-07	26691	Volume of PuM (right hemisphere)
26692-2.0	0.0906631	0.00800799	0.100451	0.00587388	-0.1479	-0.985535	0.324362	0.37404	26692	Volume of L-Sg (right hemisphere)
26693-2.0	0.245181	0.00635517	0.146833	0.00413311	0.739666	12.9729	1.74205e-38	5.17924e-37	26693	Volume of VPL (right hemisphere)
26694-2.0	0.240017	0.00663261	0.225041	0.00598385	0.0929511	1.67653	0.0936349	0.121171	26694	Volume of CM (right hemisphere)
26695-2.0	0.245225	0.00661394	0.247047	0.00561303	-0.0106806	-0.210058	0.833623	0.859187	26695	Volume of VLa (right hemisphere)
26696-2.0	0.213982	0.00500833	0.14466	0.00568222	0.564818	9.15209	5.58433e-20	4.51222e-19	26696	Volume of PuA (right hemisphere)
26697-2.0	0.193899	0.00709305	0.220144	0.00748461	-0.183142	-2.54516	0.0109228	0.0170114	26697	Volume of MDm (right hemisphere)
26698-2.0	0.218627	0.00700642	0.182507	0.00516706	0.260514	4.14894	3.34016e-05	7.52754e-05	26698	Volume of Pf (right hemisphere)
26699-2.0	0.242171	0.00547307	0.22577	0.00433061	0.101177	2.35009	0.0187687	0.0279901	26699	Volume of VAmc (right hemisphere)
26700-2.0	0.235015	0.00736985	0.16835	0.0068861	0.481288	6.60946	3.8572e-11	1.55023e-10	26700	Volume of MDl (right hemisphere)
26701-2.0	0.218134	0.00594478	0.259633	0.00559086	-0.251262	-5.08523	3.67188e-07	9.98253e-07	26701	Volume of VA (right hemisphere)
26702-2.0	0.151754	0.0078214	0.169258	0.00553292	-0.157492	-1.82705	0.0676916	0.0899065	26702	Volume of MV(Re) (right hemisphere)
26703-2.0	0.239242	0.00838004	0.259041	0.00424633	-0.11471	-2.10751	0.0350735	0.0497465	26703	Volume of CeM (right hemisphere)
26704-2.0	0.237294	0.00590219	0.153759	0.0041539	0.626007	11.5742	5.5707e-31	1.08558e-29	26704	Volume of VM (right hemisphere)
26705-2.0	0.15692	0.00722988	0.19	0.00556483	-0.275967	-3.62576	0.000288111	0.000565733	26705	Volume of PuL (right hemisphere)
26706-2.0	0.237799	0.00451469	0.222112	0.00452045	0.0984552	2.45538	0.0140736	0.0214998	26706	Volume of CL (right hemisphere)
26707-2.0	0.270607	0.00669482	0.203561	0.00481081	0.41074	8.13267	4.19953e-16	2.58321e-15	26707	Volume of VLp (right hemisphere)
26708-2.0	0.195474	0.00502293	0.185851	0.00500516	0.0728321	1.35712	0.174744	0.213055	26708	Volume of Pc (right hemisphere)
26709-2.0	0.213468	0.00698524	0.165544	0.00533703	0.366806	5.45166	4.99017e-08	1.50876e-07	26709	Volume of Pt (right hemisphere)
26710-2.0	0.201221	0.00466525	0.211993	0.00527602	-0.0752355	-1.5295	0.12614	0.15846	26710	Volume of AV (right hemisphere)
26711-2.0	0.316785	0.00552236	0.252215	0.00455763	0.328848	9.01785	1.91813e-19	1.49266e-18	26711	Volume of LP (right hemisphere)
26712-2.0	0.195809	0.00679224	0.263832	0.0057663	-0.430171	-7.63458	2.26549e-14	1.21052e-13	26712	Volume of LD (left hemisphere)
26713-2.0	0.237844	0.00556635	0.241842	0.00622587	-0.0240504	-0.478748	0.632118	0.681489	26713	Volume of LD (right hemisphere)
26714-2.0	0.304508	0.00786753	0.277084	0.0052204	0.136154	2.90443	0.00367921	0.00622327	26714	Volume of Whole-thalamus (left hemisphere)
26715-2.0	0.34802	0.00752476	0.222618	0.00433977	0.644603	14.4365	3.05133e-47	1.44409e-45	26715	Volume of Whole-thalamus (right hemisphere)
26716-2.0	0.324053	0.00521835	0.38397	0.0057672	-0.244764	-7.70375	1.32129e-14	7.1758e-14	26716	Volume of Medulla (whole brain)
26717-2.0	0.339342	0.00702875	0.382151	0.00762997	-0.171402	-4.12655	3.68239e-05	8.2432e-05	26717	Volume of Pons (whole brain)
26718-2.0	0.16703	0.00664482	0.189064	0.00547262	-0.178769	-2.55964	0.010478	0.0163627	26718	Volume of SCP (whole brain)
26719-2.0	0.333006	0.00650455	0.440731	0.00691103	-0.404349	-11.3507	7.35785e-30	1.28292e-28	26719	Volume of Midbrain (whole brain)
26720-2.0	0.358435	0.00720148	0.409286	0.0068071	-0.191397	-5.13152	2.87418e-07	7.89719e-07	26720	Volume of Whole-brainstem (whole brain)
26721-2.0	0.239254	0.00488375	0.264901	0.00568528	-0.146908	-3.42188	0.000621903	0.001164	26721	Area of TotalSurface (left hemisphere)
26722-2.0	0.144642	0.00627482	0.156561	0.00505156	-0.11424	-1.47963	0.138973	0.173244	26722	Area of bankssts (left hemisphere)
26723-2.0	0.083504	0.00521091	0.0725788	0.00453908	0.202298	1.58093	0.113894	0.144724	26723	Area of caudalanteriorcingulate (left hemisphere)
26724-2.0	0.115737	0.00609755	0.196061	0.0050886	-0.760454	-10.1139	4.79155e-24	5.0738e-23	26724	Area of caudalmiddlefrontal (left hemisphere)
26725-2.0	0.128923	0.00817647	0.132908	0.00981586	-0.0439129	-0.311895	0.755121	0.79129	26725	Area of cuneus (left hemisphere)
26726-2.0	0.194325	0.00503643	0.153947	0.00473335	0.336039	5.8421	5.15481e-09	1.72996e-08	26726	Area of entorhinal (left hemisphere)
26727-2.0	0.19574	0.0099444	0.19487	0.00614867	0.00642591	0.0744033	0.94069	0.953018	26727	Area of fusiform (left hemisphere)
26728-2.0	0.11876	0.0041569	0.137084	0.00496182	-0.207014	-2.83088	0.00464199	0.00772221	26728	Area of inferiorparietal (left hemisphere)
26729-2.0	0.167967	0.00517229	0.170448	0.00603192	-0.0211597	-0.312324	0.754794	0.79129	26729	Area of inferiortemporal (left hemisphere)
26730-2.0	0.14738	0.00614849	0.146078	0.00381587	0.0127989	0.179883	0.857244	0.879624	26730	Area of isthmuscingulate (left hemisphere)
26731-2.0	0.0769804	0.00791762	0.148171	0.00558251	-0.944703	-7.34852	2.00412e-13	9.82568e-13	26731	Area of lateraloccipital (left hemisphere)
26732-2.0	0.214141	0.00563697	0.212133	0.00407164	0.0135944	0.28882	0.772719	0.805726	26732	Area of lateralorbitofrontal (left hemisphere)
26733-2.0	0.188888	0.00564095	0.192162	0.00605162	-0.0247893	-0.395703	0.692324	0.737144	26733	Area of lingual (left hemisphere)
26734-2.0	0.0709533	0.005555	0.072084	0.00556243	-0.0228086	-0.143829	0.885636	0.904753	26734	Area of medialorbitofrontal (left hemisphere)
26735-2.0	0.155205	0.00518364	0.187587	0.00441559	-0.273386	-4.75551	1.97949e-06	5.07231e-06	26735	Area of middletemporal (left hemisphere)
26736-2.0	0.184578	0.00507886	0.132315	0.00384858	0.480259	8.20164	2.37123e-16	1.47423e-15	26736	Area of parahippocampal (left hemisphere)
26737-2.0	0.147225	0.00532425	0.205752	0.00581201	-0.482888	-7.4254	1.1244e-13	5.66846e-13	26737	Area of paracentral (left hemisphere)
26738-2.0	0.0675873	0.0035349	0.0762205	0.00527796	-0.173427	-1.35905	0.17413	0.21253	26738	Area of parsopercularis (left hemisphere)
26739-2.0	0.144377	0.00425283	0.123269	0.00422698	0.228036	3.52033	0.000431003	0.000824668	26739	Area of parsorbitalis (left hemisphere)
26740-2.0	0.06569	0.00656039	0.111463	0.00744896	-0.762826	-4.61148	3.99822e-06	9.86368e-06	26740	Area of parstriangularis (left hemisphere)
26741-2.0	0.278331	0.00789071	0.201776	0.00565189	0.464045	7.88734	3.08697e-15	1.74602e-14	26741	Area of pericalcarine (left hemisphere)
26742-2.0	0.1115	0.0142833	0.132114	0.01067	-0.244741	-1.15623	0.247586	0.292785	26742	Area of postcentral (left hemisphere)
26743-2.0	0.168572	0.00376663	0.222133	0.00466493	-0.39806	-8.9332	4.13875e-19	3.15716e-18	26743	Area of posteriorcingulate (left hemisphere)
26744-2.0	0.124987	0.010979	0.114331	0.0131598	0.128564	0.621777	0.534088	0.588665	26744	Area of precentral (left hemisphere)
26745-2.0	0.219561	0.00564827	0.186716	0.00679035	0.233775	3.71867	0.000200278	0.000404922	26745	Area of precuneus (left hemisphere)
26746-2.0	0.0881426	0.00523241	0.0865083	0.00402652	0.027	0.247525	0.804502	0.833619	26746	Area of rostralanteriorcingulate (left hemisphere)
26747-2.0	0.164428	0.00490589	0.173655	0.00440404	-0.0787712	-1.39964	0.161621	0.198202	26747	Area of rostralmiddlefrontal (left hemisphere)
26748-2.0	0.190872	0.00781565	0.224946	0.00621316	-0.236972	-3.41272	0.000643185	0.00120189	26748	Area of superiorfrontal (left hemisphere)
26749-2.0	0.173279	0.0061489	0.152086	0.00559343	0.188209	2.54957	0.0107857	0.0168317	26749	Area of superiorparietal (left hemisphere)
26750-2.0	0.358973	0.00752163	0.274265	0.00633937	0.388307	8.61139	7.2178e-18	5.10307e-17	26750	Area of superiortemporal (left hemisphere)
26751-2.0	0.146962	0.00793349	0.111903	0.00553309	0.393193	3.62463	0.00028938	0.000567293	26751	Area of supramarginal (left hemisphere)
26752-2.0	0.0409487	0.00435994	0.0477092	0.00438451	-0.220451	-1.09335	0.274238	0.320543	26752	Area of frontalpole (left hemisphere)
26753-2.0	0.122437	0.00432397	0.211471	0.00587039	-0.788422	-12.2116	2.6969e-34	6.2541e-33	26753	Area of transversetemporal (left hemisphere)
26754-2.0	0.170094	0.00422056	0.136224	0.00461384	0.320355	5.41661	6.07387e-08	1.81662e-07	26754	Area of insula (left hemisphere)
26755-2.0	0.162436	0.0056174	0.190507	0.00421416	-0.229976	-3.9974	6.40419e-05	0.000138538	26755	Mean thickness of GlobalMeanMean thickness (left hemisphere)
26756-2.0	0.105824	0.00463235	0.0917792	0.00358737	0.205433	2.3972	0.016521	0.0249104	26756	Mean thickness of bankssts (left hemisphere)
26757-2.0	0.0524381	0.00465607	0.104602	0.00353607	-0.996227	-8.92211	4.57469e-19	3.47826e-18	26757	Mean thickness of caudalanteriorcingulate (left hemisphere)
26758-2.0	0.157648	0.0060001	0.135807	0.00533113	0.21515	2.72117	0.00650513	0.0105492	26758	Mean thickness of caudalmiddlefrontal (left hemisphere)
26759-2.0	0.163754	0.00828094	0.194597	0.00473215	-0.248961	-3.23383	0.00122142	0.00219913	26759	Mean thickness of cuneus (left hemisphere)
26760-2.0	0.0506316	0.00371428	0.0853017	0.00425946	-0.752537	-6.13473	8.53017e-10	3.07643e-09	26760	Mean thickness of entorhinal (left hemisphere)
26761-2.0	0.150709	0.00475444	0.181321	0.00418705	-0.266779	-4.83196	1.35195e-06	3.52663e-06	26761	Mean thickness of fusiform (left hemisphere)
26762-2.0	0.128407	0.00421449	0.164928	0.00674741	-0.36111	-4.59066	4.41851e-06	1.08429e-05	26762	Mean thickness of inferiorparietal (left hemisphere)
26763-2.0	0.120306	0.00506135	0.181636	0.00538893	-0.594335	-8.29549	1.0814e-16	6.92753e-16	26763	Mean thickness of inferiortemporal (left hemisphere)
26764-2.0	0.180871	0.00715549	0.125025	0.00672819	0.532744	5.68585	1.30162e-08	4.19229e-08	26764	Mean thickness of isthmuscingulate (left hemisphere)
26765-2.0	0.1275	0.00561718	0.178777	0.00603211	-0.487658	-6.22097	4.94105e-10	1.82983e-09	26765	Mean thickness of lateraloccipital (left hemisphere)
26766-2.0	0.127124	0.00631826	0.108138	0.00395702	0.233359	2.54668	0.0108753	0.0169489	26766	Mean thickness of lateralorbitofrontal (left hemisphere)
26767-2.0	0.194589	0.00644576	0.145341	0.00529874	0.42099	5.90212	3.58858e-09	1.23288e-08	26767	Mean thickness of lingual (left hemisphere)
26768-2.0	0.0651852	0.00446434	0.122686	0.00487894	-0.912358	-8.6949	3.47126e-18	2.52347e-17	26768	Mean thickness of medialorbitofrontal (left hemisphere)
26769-2.0	0.0749098	0.00403298	0.135024	0.00435102	-0.849989	-10.1328	3.95276e-24	4.22417e-23	26769	Mean thickness of middletemporal (left hemisphere)
26770-2.0	0.154231	0.00645844	0.167782	0.00518676	-0.121496	-1.63595	0.10185	0.130781	26770	Mean thickness of parahippocampal (left hemisphere)
26771-2.0	0.184866	0.00551545	0.215313	0.00546955	-0.219959	-3.91978	8.86287e-05	0.000187527	26771	Mean thickness of paracentral (left hemisphere)
26772-2.0	0.103772	0.00753972	0.196973	0.0054853	-0.924584	-9.99589	1.58852e-23	1.61569e-22	26772	Mean thickness of parsopercularis (left hemisphere)
26773-2.0	0.0691121	0.00532585	0.0920116	0.00522521	-0.412878	-3.0692	0.00214632	0.00374235	26773	Mean thickness of parsorbitalis (left hemisphere)
26774-2.0	0.120625	0.00515586	0.137644	0.00473879	-0.190413	-2.43032	0.0150854	0.0229398	26774	Mean thickness of parstriangularis (left hemisphere)
26775-2.0	0.0646594	0.00503071	0.10052	0.0057802	-0.636549	-4.6798	2.8715e-06	7.21452e-06	26775	Mean thickness of pericalcarine (left hemisphere)
26776-2.0	0.0539609	0.00868076	0.118717	0.0150561	-1.13754	-3.72604	0.000194513	0.000394297	26776	Mean thickness of postcentral (left hemisphere)
26777-2.0	0.115419	0.00511143	0.145464	0.00476707	-0.333781	-4.29865	1.71843e-05	3.99702e-05	26777	Mean thickness of posteriorcingulate (left hemisphere)
26778-2.0	0.148291	0.00728463	0.130398	0.0041256	0.185513	2.13735	0.0325694	0.0464218	26778	Mean thickness of precentral (left hemisphere)
26779-2.0	0.134034	0.0048302	0.131354	0.00654729	0.029139	0.329392	0.741859	0.780981	26779	Mean thickness of precuneus (left hemisphere)
26780-2.0	0.108815	0.0037263	0.0861742	0.00584495	0.33655	3.26627	0.00108976	0.00197434	26780	Mean thickness of rostralanteriorcingulate (left hemisphere)
26781-2.0	0.141879	0.00545208	0.146256	0.00346109	-0.043834	-0.677766	0.49792	0.552213	26781	Mean thickness of rostralmiddlefrontal (left hemisphere)
26782-2.0	0.131101	0.00582192	0.181752	0.00318463	-0.471288	-7.63268	2.29922e-14	1.22572e-13	26782	Mean thickness of superiorfrontal (left hemisphere)
26783-2.0	0.171212	0.0044004	0.147421	0.00591777	0.215843	3.22612	0.0012548	0.00225572	26783	Mean thickness of superiorparietal (left hemisphere)
26784-2.0	0.160888	0.00689002	0.15639	0.00730053	0.0409031	0.448019	0.65414	0.701642	26784	Mean thickness of superiortemporal (left hemisphere)
26785-2.0	0.190762	0.00537367	0.174038	0.00616034	0.132368	2.04576	0.0407796	0.0572098	26785	Mean thickness of supramarginal (left hemisphere)
26786-2.0	0.0801034	0.00481099	0.0939699	0.00346963	-0.230335	-2.33773	0.0194011	0.0288405	26786	Mean thickness of frontalpole (left hemisphere)
26787-2.0	0.157554	0.00599378	0.161886	0.0051192	-0.0391391	-0.549683	0.582537	0.635121	26787	Mean thickness of transversetemporal (left hemisphere)
26788-2.0	0.16408	0.00575705	0.124841	0.00380763	0.394302	5.68485	1.30928e-08	4.20528e-08	26788	Mean thickness of insula (left hemisphere)
26789-2.0	0.115544	0.00668725	0.119292	0.00372231	-0.0460522	-0.489685	0.624357	0.674578	26789	Volume of bankssts (left hemisphere)
26790-2.0	0.0814376	0.00541334	0.0408401	0.00445978	0.995708	5.7882	7.11466e-09	2.35027e-08	26790	Volume of caudalanteriorcingulate (left hemisphere)
26791-2.0	0.0589744	0.00673408	0.143915	0.00480044	-1.28706	-10.271	9.52152e-25	1.06669e-23	26791	Volume of caudalmiddlefrontal (left hemisphere)
26792-2.0	0.113576	0.00738891	0.131354	0.00770599	-0.209798	-1.66518	0.0958761	0.123727	26792	Volume of cuneus (left hemisphere)
26793-2.0	0.120002	0.0067868	0.110875	0.00519472	0.114135	1.068	0.285519	0.333225	26793	Volume of entorhinal (left hemisphere)
26794-2.0	0.219005	0.00606591	0.16623	0.00499796	0.397783	6.71462	1.88554e-11	7.80817e-11	26794	Volume of fusiform (left hemisphere)
26795-2.0	0.112486	0.00366379	0.178445	0.00433027	-0.665726	-11.6282	2.9627e-31	5.87222e-30	26795	Volume of inferiorparietal (left hemisphere)
26796-2.0	0.133862	0.00561565	0.1197	0.00552537	0.161323	1.79763	0.0722356	0.0954255	26796	Volume of inferiortemporal (left hemisphere)
26797-2.0	0.123302	0.00556377	0.116394	0.00549396	0.0831819	0.8835	0.376966	0.428732	26797	Volume of isthmuscingulate (left hemisphere)
26798-2.0	0.0860218	0.00814734	0.138275	0.00553499	-0.684765	-5.30508	1.12622e-07	3.24839e-07	26798	Volume of lateraloccipital (left hemisphere)
26799-2.0	0.213491	0.00564089	0.18005	0.00435564	0.245782	4.69237	2.70062e-06	6.82216e-06	26799	Volume of lateralorbitofrontal (left hemisphere)
26800-2.0	0.182688	0.00573998	0.134908	0.00601473	0.437401	5.74681	9.09452e-09	2.97464e-08	26800	Volume of lingual (left hemisphere)
26801-2.0	0.0662008	0.00458053	0.0636062	0.00452463	0.0576815	0.402988	0.686957	0.732438	26801	Volume of medialorbitofrontal (left hemisphere)
26802-2.0	0.13118	0.00479016	0.202386	0.00587432	-0.625567	-9.39427	5.76178e-21	5.08044e-20	26802	Volume of middletemporal (left hemisphere)
26803-2.0	0.166317	0.00606777	0.17477	0.00651677	-0.0715219	-0.94932	0.342458	0.392954	26803	Volume of parahippocampal (left hemisphere)
26804-2.0	0.118232	0.00558378	0.123615	0.00473917	-0.0642263	-0.73492	0.462388	0.516511	26804	Volume of paracentral (left hemisphere)
26805-2.0	0.0854544	0.00453231	0.0457648	0.0052654	0.900917	5.71287	1.11084e-08	3.5878e-08	26805	Volume of parsopercularis (left hemisphere)
26806-2.0	0.148391	0.00472012	0.116625	0.00462514	0.347533	4.80697	1.53233e-06	3.97481e-06	26806	Volume of parsorbitalis (left hemisphere)
26807-2.0	0.0679427	0.00528422	0.0559148	0.00462174	0.281088	1.71332	0.0866537	0.112577	26807	Volume of parstriangularis (left hemisphere)
26808-2.0	0.196899	0.00781373	0.142971	0.00653767	0.461734	5.29329	1.20133e-07	3.44697e-07	26808	Volume of pericalcarine (left hemisphere)
26809-2.0	0.0448793	0.00633461	0.0917789	0.0112492	-1.03211	-3.63278	0.000280388	0.000553378	26809	Volume of postcentral (left hemisphere)
26810-2.0	0.183138	0.00405012	0.147118	0.00556686	0.315955	5.23218	1.67522e-07	4.70318e-07	26810	Volume of posteriorcingulate (left hemisphere)
26811-2.0	0.0734979	0.00801744	0.0917465	0.00908793	-0.319949	-1.50578	0.132123	0.16535	26811	Volume of precentral (left hemisphere)
26812-2.0	0.256524	0.00477744	0.0574919	0.00596825	2.15766	26.0347	2.00404e-149	4.64737e-146	26812	Volume of precuneus (left hemisphere)
26813-2.0	0.118771	0.00580892	0.105184	0.00398453	0.17527	1.92886	0.053748	0.0731464	26813	Volume of rostralanteriorcingulate (left hemisphere)
26814-2.0	0.151692	0.0045533	0.133783	0.00382713	0.181247	3.01084	0.00260525	0.00449857	26814	Volume of rostralmiddlefrontal (left hemisphere)
26815-2.0	0.140863	0.00642637	0.24149	0.00423728	-0.777674	-13.0726	4.72127e-39	1.45982e-37	26815	Volume of superiorfrontal (left hemisphere)
26816-2.0	0.140846	0.0107081	0.0928636	0.00725811	0.600933	3.70917	0.000207944	0.000418959	26816	Volume of superiorparietal (left hemisphere)
26817-2.0	0.215724	0.0071622	0.222095	0.00400908	-0.0419941	-0.776273	0.437588	0.491888	26817	Volume of superiortemporal (left hemisphere)
26818-2.0	0.133079	0.010607	0.105914	0.00664627	0.329391	2.17021	0.0299909	0.043011	26818	Volume of supramarginal (left hemisphere)
26819-2.0	0.0301946	0.00517539	0.0918051	0.00529708	-1.60428	-8.31938	8.84209e-17	5.71165e-16	26819	Volume of frontalpole (left hemisphere)
26820-2.0	0.100808	0.00453976	0.12269	0.00678738	-0.283414	-2.67982	0.00736607	0.011846	26820	Volume of transversetemporal (left hemisphere)
26821-2.0	0.171355	0.00653186	0.189798	0.00405936	-0.147473	-2.3981	0.0164805	0.0248655	26821	Volume of insula (left hemisphere)
26822-2.0	0.24199	0.00527551	0.254942	0.00578851	-0.0752211	-1.65375	0.0981779	0.126346	26822	Area of TotalSurface (right hemisphere)
26823-2.0	0.0796091	0.00565693	0.169887	0.00481377	-1.09357	-12.1539	5.46927e-34	1.24345e-32	26823	Area of bankssts (right hemisphere)
26824-2.0	0.0789452	0.00590879	0.124181	0.0042741	-0.653515	-6.20292	5.54255e-10	2.04019e-09	26824	Area of caudalanteriorcingulate (right hemisphere)
26825-2.0	0.153858	0.00430252	0.16876	0.00323041	-0.133374	-2.76976	0.00560969	0.00921962	26825	Area of caudalmiddlefrontal (right hemisphere)
26826-2.0	0.186395	0.0104643	0.178827	0.00581944	0.0597948	0.632017	0.527376	0.581928	26826	Area of cuneus (right hemisphere)
26827-2.0	0.161772	0.00626643	0.12579	0.00577321	0.362943	4.223	2.4107e-05	5.51322e-05	26827	Area of entorhinal (right hemisphere)
26828-2.0	0.150461	0.00648041	0.176637	0.00531485	-0.231399	-3.12322	0.00178883	0.00314348	26828	Area of fusiform (right hemisphere)
26829-2.0	0.135497	0.00581763	0.149704	0.00420254	-0.143851	-1.97957	0.0477519	0.0658364	26829	Area of inferiorparietal (right hemisphere)
26830-2.0	0.156948	0.00545231	0.144718	0.00579499	0.117047	1.53712	0.124264	0.156311	26830	Area of inferiortemporal (right hemisphere)
26831-2.0	0.0882826	0.0062051	0.139016	0.0057895	-0.655045	-5.97804	2.25844e-09	7.91135e-09	26831	Area of isthmuscingulate (right hemisphere)
26832-2.0	0.144744	0.00730043	0.185789	0.00647611	-0.360154	-4.20581	2.60144e-05	5.92025e-05	26832	Area of lateraloccipital (right hemisphere)
26833-2.0	0.121022	0.0035459	0.115682	0.00586305	0.0651012	0.779301	0.435803	0.490119	26833	Area of lateralorbitofrontal (right hemisphere)
26834-2.0	0.162865	0.0096782	0.22777	0.00707568	-0.483903	-5.41378	6.17079e-08	1.83934e-07	26834	Area of lingual (right hemisphere)
26835-2.0	0.122009	0.00515672	0.119427	0.00429117	0.0308593	0.384885	0.700323	0.744398	26835	Area of medialorbitofrontal (right hemisphere)
26836-2.0	0.191217	0.00532373	0.163244	0.00450803	0.228175	4.0098	6.07712e-05	0.000132327	26836	Area of middletemporal (right hemisphere)
26837-2.0	0.164243	0.00557533	0.152424	0.00547893	0.107739	1.51196	0.130544	0.163727	26837	Area of parahippocampal (right hemisphere)
26838-2.0	0.204649	0.00433536	0.220527	0.00589062	-0.107801	-2.17086	0.029942	0.0429675	26838	Area of paracentral (right hemisphere)
26839-2.0	0.0810691	0.00417743	0.105259	0.0119373	-0.376713	-1.91265	0.0557934	0.0755607	26839	Area of parsopercularis (right hemisphere)
26840-2.0	0.175979	0.00631738	0.140144	0.00470775	0.328495	4.54842	5.40503e-06	1.31801e-05	26840	Area of parsorbitalis (right hemisphere)
26841-2.0	0.137136	0.00780215	0.10811	0.00359193	0.343104	3.3793	0.000726712	0.00134497	26841	Area of parstriangularis (right hemisphere)
26842-2.0	0.25043	0.00806197	0.244825	0.00748573	0.0326552	0.509458	0.610431	0.662109	26842	Area of pericalcarine (right hemisphere)
26843-2.0	0.201512	0.0117928	0.0942084	0.0124733	1.09694	6.25113	4.07483e-10	1.52562e-09	26843	Area of postcentral (right hemisphere)
26844-2.0	0.2075	0.00442019	0.15917	0.00491566	0.382537	7.31073	2.6569e-13	1.27829e-12	26844	Area of posteriorcingulate (right hemisphere)
26845-2.0	0.0915434	0.00804945	0.121085	0.010924	-0.403495	-2.1771	0.0294733	0.0423999	26845	Area of precentral (right hemisphere)
26846-2.0	0.211049	0.00685636	0.13955	0.00744588	0.596791	7.0638	1.62013e-12	7.39581e-12	26846	Area of precuneus (right hemisphere)
26847-2.0	0.117856	0.00499398	0.0664265	0.00605839	0.827195	6.5504	5.73833e-11	2.28254e-10	26847	Area of rostralanteriorcingulate (right hemisphere)
26848-2.0	0.181936	0.0053277	0.16692	0.0037417	0.12428	2.30658	0.0210781	0.0311537	26848	Area of rostralmiddlefrontal (right hemisphere)
26849-2.0	0.158442	0.00579238	0.157814	0.00458205	0.00572669	0.0849871	0.932272	0.946143	26849	Area of superiorfrontal (right hemisphere)
26850-2.0	0.149738	0.00539611	0.134834	0.0047106	0.151253	2.08066	0.0374646	0.0528148	26850	Area of superiorparietal (right hemisphere)
26851-2.0	0.207773	0.00495135	0.267033	0.00562177	-0.36201	-7.91049	2.56381e-15	1.46802e-14	26851	Area of superiortemporal (right hemisphere)
26852-2.0	0.0595296	0.00755852	0.100506	0.0127387	-0.755602	-2.76637	0.00566835	0.00930943	26852	Area of supramarginal (right hemisphere)
26853-2.0	0.0378877	0.00431997	0.0511156	0.0043835	-0.432035	-2.14933	0.0316083	0.0451353	26853	Area of frontalpole (right hemisphere)
26854-2.0	0.161337	0.00536496	0.141851	0.00742788	0.1857	2.12664	0.0334497	0.0475889	26854	Area of transversetemporal (right hemisphere)
26855-2.0	0.180491	0.0061427	0.125576	0.00612983	0.523365	6.32807	2.48249e-10	9.48418e-10	26855	Area of insula (right hemisphere)
26856-2.0	0.176697	0.00648267	0.202885	0.00483212	-0.199389	-3.23899	0.00119955	0.00216311	26856	Mean thickness of GlobalMeanMean thickness (right hemisphere)
26857-2.0	0.116962	0.00449681	0.153932	0.00438822	-0.396257	-5.88405	4.00348e-09	1.3613e-08	26857	Mean thickness of bankssts (right hemisphere)
26858-2.0	0.0516539	0.00611289	0.0278331	0.00482204	0.892076	3.0595	0.00221707	0.003857	26858	Mean thickness of caudalanteriorcingulate (right hemisphere)
26859-2.0	0.141274	0.00663625	0.150227	0.00470435	-0.0886492	-1.10063	0.27106	0.317246	26859	Mean thickness of caudalmiddlefrontal (right hemisphere)
26860-2.0	0.124525	0.00641862	0.16472	0.00665766	-0.403577	-4.34637	1.38406e-05	3.24863e-05	26860	Mean thickness of cuneus (right hemisphere)
26861-2.0	0.0675409	0.00703793	0.0156702	0.00333429	2.10774	6.6605	2.72893e-11	1.1083e-10	26861	Mean thickness of entorhinal (right hemisphere)
26862-2.0	0.163972	0.00609904	0.141595	0.00451348	0.211677	2.94918	0.0031862	0.00544495	26862	Mean thickness of fusiform (right hemisphere)
26863-2.0	0.167338	0.00582292	0.199873	0.0057498	-0.256316	-3.97574	7.01602e-05	0.000151069	26863	Mean thickness of inferiorparietal (right hemisphere)
26864-2.0	0.125708	0.00440766	0.127467	0.00512396	-0.0200469	-0.260245	0.794675	0.82565	26864	Mean thickness of inferiortemporal (right hemisphere)
26865-2.0	0.0926272	0.00599437	0.154342	0.00654898	-0.736621	-6.95129	3.61961e-12	1.60495e-11	26865	Mean thickness of isthmuscingulate (right hemisphere)
26866-2.0	0.189644	0.00718165	0.196626	0.00724123	-0.0521595	-0.684592	0.493601	0.547947	26866	Mean thickness of lateraloccipital (right hemisphere)
26867-2.0	0.0908519	0.00690427	0.0881956	0.00457972	0.0428106	0.320616	0.748502	0.78613	26867	Mean thickness of lateralorbitofrontal (right hemisphere)
26868-2.0	0.148791	0.00563476	0.179088	0.00602688	-0.267386	-3.67212	0.000240544	0.000478407	26868	Mean thickness of lingual (right hemisphere)
26869-2.0	0.101193	0.00465459	0.0470086	0.00494655	1.10611	7.97741	1.49436e-15	8.72901e-15	26869	Mean thickness of medialorbitofrontal (right hemisphere)
26870-2.0	0.0982598	0.00548682	0.174066	0.00387275	-0.824958	-11.2875	1.51248e-29	2.56017e-28	26870	Mean thickness of middletemporal (right hemisphere)
26871-2.0	0.102971	0.00638797	0.0699394	0.00576826	0.558067	3.83785	0.000124114	0.000257903	26871	Mean thickness of parahippocampal (right hemisphere)
26872-2.0	0.165454	0.00664561	0.192032	0.00559394	-0.214915	-3.05964	0.00221603	0.003857	26872	Mean thickness of paracentral (right hemisphere)
26873-2.0	0.106786	0.00575791	0.129272	0.0032149	-0.275688	-3.40976	0.000650196	0.00121206	26873	Mean thickness of parsopercularis (right hemisphere)
26874-2.0	0.0837826	0.00701511	0.0914396	0.00456443	-0.126168	-0.914884	0.360253	0.411337	26874	Mean thickness of parsorbitalis (right hemisphere)
26875-2.0	0.126582	0.00575594	0.119681	0.00515286	0.080879	0.893287	0.371703	0.423162	26875	Mean thickness of parstriangularis (right hemisphere)
26876-2.0	0.0626243	0.00486547	0.137481	0.00350649	-1.13444	-12.4816	9.40713e-36	2.37121e-34	26876	Mean thickness of pericalcarine (right hemisphere)
26877-2.0	0.057424	0.00899044	0.0994922	0.0130742	-0.792931	-2.6513	0.00801816	0.0127619	26877	Mean thickness of postcentral (right hemisphere)
26878-2.0	0.15001	0.00489347	0.104246	0.00659212	0.525061	5.5742	2.48663e-08	7.7598e-08	26878	Mean thickness of posteriorcingulate (right hemisphere)
26879-2.0	0.138993	0.006086	0.162932	0.00366842	-0.229258	-3.3688	0.000754955	0.00139501	26879	Mean thickness of precentral (right hemisphere)
26880-2.0	0.158449	0.00593585	0.144022	0.00502417	0.13773	1.85517	0.0635713	0.0849693	26880	Mean thickness of precuneus (right hemisphere)
26881-2.0	0.0461165	0.00558489	0.0617227	0.00448152	-0.420519	-2.17944	0.029299	0.0421753	26881	Mean thickness of rostralanteriorcingulate (right hemisphere)
26882-2.0	0.113166	0.00527132	0.137112	0.00397336	-0.276915	-3.62758	0.000286086	0.000562231	26882	Mean thickness of rostralmiddlefrontal (right hemisphere)
26883-2.0	0.159511	0.00491786	0.159028	0.00392165	0.00438079	0.0768876	0.938713	0.951848	26883	Mean thickness of superiorfrontal (right hemisphere)
26884-2.0	0.137239	0.00576537	0.134774	0.0049909	0.0261578	0.323375	0.746412	0.785002	26884	Mean thickness of superiorparietal (right hemisphere)
26885-2.0	0.207001	0.0051179	0.191389	0.00604407	0.113126	1.97119	0.048702	0.0669471	26885	Mean thickness of superiortemporal (right hemisphere)
26886-2.0	0.190488	0.00629233	0.161058	0.00491582	0.242112	3.68559	0.000228173	0.000456149	26886	Mean thickness of supramarginal (right hemisphere)
26887-2.0	0.0466201	0.00448275	0.0239089	0.00421183	0.963403	3.69229	0.000222247	0.000444686	26887	Mean thickness of frontalpole (right hemisphere)
26888-2.0	0.104309	0.00542536	0.200378	0.00574177	-0.941863	-12.1614	4.991e-34	1.14595e-32	26888	Mean thickness of transversetemporal (right hemisphere)
26889-2.0	0.134319	0.00597861	0.157852	0.00551106	-0.232904	-2.89412	0.00380225	0.00642669	26889	Mean thickness of insula (right hemisphere)
26890-2.0	0.070086	0.00469388	0.123481	0.00462633	-0.817095	-8.1018	5.41503e-16	3.28729e-15	26890	Volume of bankssts (right hemisphere)
26891-2.0	0.0600186	0.00518467	0.0712242	0.00385144	-0.246957	-1.73496	0.0827472	0.107864	26891	Volume of caudalanteriorcingulate (right hemisphere)
26892-2.0	0.14239	0.00462519	0.168668	0.00322771	-0.244334	-4.65908	3.17623e-06	7.94214e-06	26892	Volume of caudalmiddlefrontal (right hemisphere)
26893-2.0	0.135757	0.0105885	0.161112	0.00660623	-0.247042	-2.03163	0.0421907	0.0589754	26893	Volume of cuneus (right hemisphere)
26894-2.0	0.0898649	0.00609667	0.0358644	0.00403371	1.32521	7.38693	1.50256e-13	7.46131e-13	26894	Volume of entorhinal (right hemisphere)
26895-2.0	0.150992	0.00515518	0.213088	0.00620443	-0.496981	-7.69792	1.38298e-14	7.49329e-14	26895	Volume of fusiform (right hemisphere)
26896-2.0	0.108984	0.00587224	0.13314	0.00642295	-0.288836	-2.77576	0.00550732	0.00906421	26896	Volume of inferiorparietal (right hemisphere)
26897-2.0	0.10428	0.00710245	0.135884	0.0052166	-0.381906	-3.58626	0.00033545	0.000654777	26897	Volume of inferiortemporal (right hemisphere)
26898-2.0	0.0463655	0.00479459	0.0972161	0.00708556	-1.06814	-5.94375	2.78577e-09	9.67097e-09	26898	Volume of isthmuscingulate (right hemisphere)
26899-2.0	0.149714	0.00662582	0.143948	0.00677718	0.0566661	0.608411	0.542915	0.597258	26899	Volume of lateraloccipital (right hemisphere)
26900-2.0	0.163111	0.00499329	0.151022	0.00370103	0.111098	1.94507	0.0517663	0.0707402	26900	Volume of lateralorbitofrontal (right hemisphere)
26901-2.0	0.163446	0.00662919	0.174771	0.00618786	-0.0966546	-1.24888	0.21171	0.253461	26901	Volume of lingual (right hemisphere)
26902-2.0	0.109403	0.00679466	0.152688	0.00317375	-0.480929	-5.7718	7.84298e-09	2.58351e-08	26902	Volume of medialorbitofrontal (right hemisphere)
26903-2.0	0.11738	0.00572479	0.1729	0.00326373	-0.558749	-8.42512	3.60367e-17	2.42229e-16	26903	Volume of middletemporal (right hemisphere)
26904-2.0	0.163113	0.00442921	0.115487	0.00621248	0.498147	6.24223	4.31369e-10	1.60827e-09	26904	Volume of parahippocampal (right hemisphere)
26905-2.0	0.0862958	0.00700071	0.115396	0.00569338	-0.419226	-3.22488	0.00126027	0.00226205	26905	Volume of paracentral (right hemisphere)
26906-2.0	0.0440304	0.00573881	0.0919803	0.0119194	-1.06283	-3.62461	0.000289395	0.000567293	26906	Volume of parsopercularis (right hemisphere)
26907-2.0	0.163181	0.00776897	0.150334	0.00390525	0.118301	1.47746	0.139553	0.173804	26907	Volume of parsorbitalis (right hemisphere)
26908-2.0	0.105595	0.00674188	0.0865737	0.00506345	0.286538	2.25593	0.0240749	0.0352683	26908	Volume of parstriangularis (right hemisphere)
26909-2.0	0.219333	0.00773969	0.210667	0.00851524	0.0581563	0.753074	0.451405	0.505461	26909	Volume of pericalcarine (right hemisphere)
26910-2.0	0.108432	0.0126518	0.0690328	0.0086634	0.651439	2.56946	0.0101856	0.0159597	26910	Volume of postcentral (right hemisphere)
26911-2.0	0.128199	0.00565466	0.126096	0.00522063	0.0238711	0.273353	0.784582	0.816627	26911	Volume of posteriorcingulate (right hemisphere)
26912-2.0	0.0857731	0.00893455	0.0838934	0.0094689	0.0319679	0.144385	0.885197	0.904703	26912	Volume of precentral (right hemisphere)
26913-2.0	0.214585	0.00607999	0.162071	0.00602201	0.404929	6.13669	8.42602e-10	3.04361e-09	26913	Volume of precuneus (right hemisphere)
26914-2.0	0.0967545	0.00487575	0.0510494	0.00629927	0.922435	5.73768	9.59839e-09	3.12183e-08	26914	Volume of rostralanteriorcingulate (right hemisphere)
26915-2.0	0.165899	0.00584835	0.124932	0.00391982	0.409164	5.8188	5.92723e-09	1.97773e-08	26915	Volume of rostralmiddlefrontal (right hemisphere)
26916-2.0	0.078682	0.00542937	0.134893	0.00408257	-0.777715	-8.27486	1.28604e-16	8.19318e-16	26916	Volume of superiorfrontal (right hemisphere)
26917-2.0	0.159278	0.00584709	0.101361	0.00655015	0.652035	6.59618	4.21875e-11	1.68596e-10	26917	Volume of superiorparietal (right hemisphere)
26918-2.0	0.128263	0.00562481	0.154872	0.00422213	-0.271972	-3.78338	0.000154715	0.000318637	26918	Volume of superiortemporal (right hemisphere)
26919-2.0	0.0782141	0.00997662	0.118327	0.0143871	-0.597277	-2.29114	0.0219555	0.0323886	26919	Volume of supramarginal (right hemisphere)
26920-2.0	0.0607288	0.00602951	0.0570965	0.00494282	0.0889766	0.465875	0.641305	0.69043	26920	Volume of frontalpole (right hemisphere)
26921-2.0	0.106282	0.00603281	0.11401	0.00522103	-0.101271	-0.968696	0.332697	0.383151	26921	Volume of transversetemporal (right hemisphere)
26922-2.0	0.140043	0.00556203	0.160134	0.00548035	-0.193405	-2.57295	0.0100835	0.0158105	26922	Volume of insula (right hemisphere)
26923-2.0	0.213042	0.00580759	0.233038	0.00476438	-0.129431	-2.662	0.0077677	0.0124315	26923	Area of TotalSurface (left hemisphere)
26924-2.0	0.075005	0.00481486	0.104817	0.00443692	-0.482809	-4.55316	5.28456e-06	1.29271e-05	26924	Area of bankssts (left hemisphere)
26925-2.0	0.116575	0.0045475	0.0545678	0.00462212	1.09514	9.56296	1.14435e-21	1.04479e-20	26925	Area of caudalanteriorcingulate (left hemisphere)
26926-2.0	0.0706773	0.00696845	0.152517	0.00488464	-1.10965	-9.61692	6.7831e-22	6.29201e-21	26926	Area of caudalmiddlefrontal (left hemisphere)
26927-2.0	0.127733	0.00752774	0.126546	0.00806549	0.0134761	0.107643	0.914279	0.931359	26927	Area of cuneus (left hemisphere)
26928-2.0	0.0747998	0.00628672	0.0909031	0.00481306	-0.281294	-2.03385	0.0419664	0.0586973	26928	Area of entorhinal (left hemisphere)
26929-2.0	0.209538	0.00577606	0.155235	0.00514876	0.432758	7.01794	2.25166e-12	1.00803e-11	26929	Area of fusiform (left hemisphere)
26930-2.0	0.105133	0.00340072	0.135611	0.00431553	-0.367264	-5.54716	2.90354e-08	9.01381e-08	26930	Area of inferiorparietal (left hemisphere)
26931-2.0	0.117827	0.00531971	0.113824	0.00624595	0.0498619	0.48788	0.625635	0.675441	26931	Area of inferiortemporal (left hemisphere)
26932-2.0	0.120692	0.0045426	0.137253	0.00455931	-0.185517	-2.5733	0.0100733	0.0158051	26932	Area of isthmuscingulate (left hemisphere)
26933-2.0	0.0756107	0.00801171	0.140143	0.00481726	-0.890241	-6.90302	5.09075e-12	2.21491e-11	26933	Area of lateraloccipital (left hemisphere)
26934-2.0	0.231614	0.00667708	0.184248	0.00461539	0.330072	5.8354	5.36608e-09	1.79826e-08	26934	Area of lateralorbitofrontal (left hemisphere)
26935-2.0	0.193807	0.00518256	0.159134	0.00571239	0.284383	4.49547	6.94177e-06	1.67513e-05	26935	Area of lingual (left hemisphere)
26936-2.0	0.0643647	0.00500298	0.0685025	0.00539273	-0.0898862	-0.562499	0.573776	0.626748	26936	Area of medialorbitofrontal (left hemisphere)
26937-2.0	0.163421	0.0054802	0.201381	0.00414766	-0.301337	-5.52326	3.32776e-08	1.02213e-07	26937	Area of middletemporal (left hemisphere)
26938-2.0	0.134756	0.00484076	0.110768	0.00529105	0.282814	3.34505	0.000822667	0.0015129	26938	Area of parahippocampal (left hemisphere)
26939-2.0	0.08522	0.00491292	0.150192	0.00350974	-0.817547	-10.7609	5.26395e-27	7.09715e-26	26939	Area of paracentral (left hemisphere)
26940-2.0	0.0563609	0.00320096	0.0339974	0.00480734	0.729269	3.87211	0.000107896	0.000225618	26940	Area of parsopercularis (left hemisphere)
26941-2.0	0.14792	0.00431927	0.112493	0.00491151	0.394979	5.41646	6.0789e-08	1.81662e-07	26941	Area of parsorbitalis (left hemisphere)
26942-2.0	0.0520414	0.00503744	0.0892109	0.00597425	-0.77756	-4.75644	1.97039e-06	5.05458e-06	26942	Area of parstriangularis (left hemisphere)
26943-2.0	0.236463	0.00674467	0.169001	0.00547874	0.484587	7.76371	8.24824e-15	4.52191e-14	26943	Area of pericalcarine (left hemisphere)
26944-2.0	0.0739273	0.00786312	0.0954481	0.0113563	-0.36861	-1.55803	0.119226	0.15092	26944	Area of postcentral (left hemisphere)
26945-2.0	0.178797	0.0046574	0.199675	0.00451139	-0.159329	-3.21981	0.00128276	0.00230063	26945	Area of posteriorcingulate (left hemisphere)
26946-2.0	0.0858046	0.00798568	0.114	0.0124204	-0.409902	-1.90944	0.0562057	0.0758679	26946	Area of precentral (left hemisphere)
26947-2.0	0.22119	0.00467108	0.15919	0.00554236	0.474537	8.55384	1.19062e-17	8.2666e-17	26947	Area of precuneus (left hemisphere)
26948-2.0	0.100847	0.00583876	0.0974973	0.00432104	0.0487386	0.461195	0.644659	0.693075	26948	Area of rostralanteriorcingulate (left hemisphere)
26949-2.0	0.171657	0.00434565	0.154824	0.00410221	0.148892	2.81662	0.00485326	0.00805058	26949	Area of rostralmiddlefrontal (left hemisphere)
26950-2.0	0.190718	0.00744485	0.210479	0.00511478	-0.142239	-2.18781	0.0286837	0.0415056	26950	Area of superiorfrontal (left hemisphere)
26951-2.0	0.162283	0.00588156	0.12652	0.007811	0.359153	3.65766	0.000254532	0.000504496	26951	Area of superiorparietal (left hemisphere)
26952-2.0	0.338077	0.00655093	0.252845	0.0049993	0.419099	10.3429	4.50632e-25	5.14786e-24	26952	Area of superiortemporal (left hemisphere)
26953-2.0	0.14002	0.00836617	0.103327	0.00542734	0.438425	3.67953	0.000233665	0.000466325	26953	Area of supramarginal (left hemisphere)
26954-2.0	0.0182165	0.00367115	0.0788389	0.00424152	-2.11366	-10.8069	3.19389e-27	4.54309e-26	26954	Area of frontalpole (left hemisphere)
26955-2.0	0.100913	0.00400398	0.177718	0.00619087	-0.816482	-10.4173	2.06661e-25	2.42043e-24	26955	Area of transversetemporal (left hemisphere)
26956-2.0	0.191578	0.00520003	0.257475	0.00573347	-0.426502	-8.51347	1.68808e-17	1.16508e-16	26956	Area of TotalSurface (right hemisphere)
26957-2.0	0.0646963	0.00621111	0.082665	0.00503921	-0.353593	-2.24659	0.0246665	0.0360666	26957	Area of bankssts (right hemisphere)
26958-2.0	0.0972343	0.00659735	0.103028	0.00352649	-0.0835052	-0.774542	0.438611	0.492799	26958	Area of caudalanteriorcingulate (right hemisphere)
26959-2.0	0.168197	0.00384463	0.143911	0.00375474	0.224974	4.51919	6.20763e-06	1.50581e-05	26959	Area of caudalmiddlefrontal (right hemisphere)
26960-2.0	0.158602	0.0106304	0.171272	0.00633089	-0.110886	-1.02409	0.305792	0.354566	26960	Area of cuneus (right hemisphere)
26961-2.0	0.110635	0.00578623	0.0771605	0.00368554	0.519876	4.87948	1.06367e-06	2.79349e-06	26961	Area of entorhinal (right hemisphere)
26962-2.0	0.158525	0.00605956	0.155075	0.00907483	0.0317489	0.316213	0.751841	0.788923	26962	Area of fusiform (right hemisphere)
26963-2.0	0.120593	0.0060936	0.145072	0.00436158	-0.266627	-3.26666	0.00108824	0.00197313	26963	Area of inferiorparietal (right hemisphere)
26964-2.0	0.0812832	0.00666419	0.149245	0.00563518	-0.876655	-7.78723	6.8494e-15	3.78185e-14	26964	Area of inferiortemporal (right hemisphere)
26965-2.0	0.057373	0.00543759	0.117766	0.00605266	-1.03748	-7.42252	1.14914e-13	5.78059e-13	26965	Area of isthmuscingulate (right hemisphere)
26966-2.0	0.136242	0.00635519	0.148953	0.00675609	-0.12868	-1.37034	0.17058	0.208526	26966	Area of lateraloccipital (right hemisphere)
26967-2.0	0.138906	0.00474542	0.125155	0.00577268	0.150395	1.84016	0.0657444	0.0874707	26967	Area of lateralorbitofrontal (right hemisphere)
26968-2.0	0.161962	0.00983938	0.218093	0.00681719	-0.42929	-4.68922	2.74253e-06	6.90546e-06	26968	Area of lingual (right hemisphere)
26969-2.0	0.0922244	0.00585317	0.147177	0.00530728	-0.674328	-6.95504	3.52462e-12	1.56582e-11	26969	Area of medialorbitofrontal (right hemisphere)
26970-2.0	0.117817	0.00594301	0.167868	0.00333132	-0.510787	-7.34649	2.0348e-13	9.95508e-13	26970	Area of middletemporal (right hemisphere)
26971-2.0	0.15208	0.00428754	0.165241	0.00666608	-0.119737	-1.66045	0.0968242	0.124811	26971	Area of parahippocampal (right hemisphere)
26972-2.0	0.154027	0.0051291	0.145877	0.00472571	0.0784282	1.16855	0.242587	0.28702	26972	Area of paracentral (right hemisphere)
26973-2.0	0.0261339	0.00427884	0.088227	0.0109389	-1.7553	-5.28634	1.2479e-07	3.55077e-07	26973	Area of parsopercularis (right hemisphere)
26974-2.0	0.164901	0.00726374	0.119114	0.00370384	0.469261	5.61563	1.95843e-08	6.1959e-08	26974	Area of parsorbitalis (right hemisphere)
26975-2.0	0.118913	0.00752688	0.0986411	0.00520586	0.26965	2.21512	0.0267517	0.0389192	26975	Area of parstriangularis (right hemisphere)
26976-2.0	0.221705	0.00870303	0.219163	0.00746702	0.0166428	0.22175	0.824509	0.851512	26976	Area of pericalcarine (right hemisphere)
26977-2.0	0.13408	0.0161565	0.0881732	0.0106341	0.604686	2.37344	0.0176232	0.0264007	26977	Area of postcentral (right hemisphere)
26978-2.0	0.161633	0.00528915	0.156585	0.00539421	0.0457683	0.66809	0.504076	0.558773	26978	Area of posteriorcingulate (right hemisphere)
26979-2.0	0.105779	0.00885639	0.187255	0.0109195	-0.823942	-5.79501	6.83164e-09	2.26323e-08	26979	Area of precentral (right hemisphere)
26980-2.0	0.157377	0.00442635	0.14231	0.00612059	0.145185	1.99469	0.0460769	0.0637924	26980	Area of precuneus (right hemisphere)
26981-2.0	0.106976	0.00526449	0.0335562	0.00603321	1.67264	9.16931	4.76038e-20	3.85991e-19	26981	Area of rostralanteriorcingulate (right hemisphere)
26982-2.0	0.162722	0.00504938	0.164298	0.00434004	-0.0139019	-0.236637	0.812939	0.841234	26982	Area of rostralmiddlefrontal (right hemisphere)
26983-2.0	0.149443	0.00579663	0.123101	0.00293323	0.279749	4.05473	5.0192e-05	0.000110747	26983	Area of superiorfrontal (right hemisphere)
26984-2.0	0.150442	0.00387606	0.104397	0.0081398	0.527131	5.10731	3.26782e-07	8.91539e-07	26984	Area of superiorparietal (right hemisphere)
26985-2.0	0.144236	0.00503285	0.241902	0.00554624	-0.745996	-13.0407	7.17505e-39	2.18934e-37	26985	Area of superiortemporal (right hemisphere)
26986-2.0	0.0550876	0.00828446	0.110438	0.0141811	-1.00344	-3.37016	0.000751246	0.00138927	26986	Area of supramarginal (right hemisphere)
26987-2.0	0.0368607	0.00629141	0.0491562	0.00484294	-0.415293	-1.54866	0.121464	0.153501	26987	Area of frontalpole (right hemisphere)
26988-2.0	0.182312	0.0037359	0.15316	0.00550784	0.251367	4.3802	1.18568e-05	2.8e-05	26988	Area of transversetemporal (right hemisphere)
26989-2.0	0.0379949	0.00453178	0.0437215	0.00386181	-0.202536	-0.961797	0.336151	0.386674	26989	Grey-white contrast in unknown (left hemisphere)
26990-2.0	0.157897	0.00667767	0.263748	0.00508315	-0.740175	-12.613	1.79155e-36	4.83093e-35	26990	Grey-white contrast in bankssts (left hemisphere)
26991-2.0	0.0717372	0.00485282	0.0991962	0.00567534	-0.467564	-3.67727	0.000235741	0.000469257	26991	Grey-white contrast in caudalanteriorcingulate (left hemisphere)
26992-2.0	0.315433	0.00719528	0.302075	0.00514115	0.0624271	1.51053	0.130908	0.164006	26992	Grey-white contrast in caudalmiddlefrontal (left hemisphere)
26993-2.0	0.275891	0.00501299	0.375789	0.0071442	-0.445824	-11.4463	2.45381e-30	4.44561e-29	26993	Grey-white contrast in cuneus (left hemisphere)
26994-2.0	0.125095	0.00427764	0.172844	0.00411255	-0.466451	-8.04687	8.49418e-16	5.11636e-15	26994	Grey-white contrast in entorhinal (left hemisphere)
26995-2.0	0.265005	0.00744022	0.352143	0.00568984	-0.410144	-9.30321	1.36265e-20	1.16605e-19	26995	Grey-white contrast in fusiform (left hemisphere)
26996-2.0	0.230985	0.00736564	0.313221	0.00647465	-0.439379	-8.38553	5.04992e-17	3.35552e-16	26996	Grey-white contrast in inferiorparietal (left hemisphere)
26997-2.0	0.246024	0.00572284	0.342592	0.00665038	-0.477692	-11.0065	3.55669e-28	5.32127e-27	26997	Grey-white contrast in inferiortemporal (left hemisphere)
26998-2.0	0.219395	0.00629601	0.272779	0.00763811	-0.314202	-5.39314	6.92372e-08	2.05059e-07	26998	Grey-white contrast in isthmuscingulate (left hemisphere)
26999-2.0	0.233223	0.00638869	0.32113	0.00707616	-0.461449	-9.22089	2.94644e-20	2.44029e-19	26999	Grey-white contrast in lateraloccipital (left hemisphere)
27000-2.0	0.218259	0.00358695	0.343928	0.00581997	-0.656063	-18.3819	1.83371e-75	2.50139e-73	27000	Grey-white contrast in lateralorbitofrontal (left hemisphere)
27001-2.0	0.273904	0.00723875	0.335539	0.00656945	-0.292812	-6.3052	2.8782e-10	1.08706e-09	27001	Grey-white contrast in lingual (left hemisphere)
27002-2.0	0.211922	0.00457637	0.226792	0.00597312	-0.0978319	-1.97606	0.0481476	0.066303	27002	Grey-white contrast in medialorbitofrontal (left hemisphere)
27003-2.0	0.247225	0.00604648	0.341529	0.00623626	-0.466182	-10.8567	1.8541e-27	2.70419e-26	27003	Grey-white contrast in middletemporal (left hemisphere)
27004-2.0	0.177233	0.00383882	0.209154	0.00575352	-0.238919	-4.61513	3.92842e-06	9.72254e-06	27004	Grey-white contrast in parahippocampal (left hemisphere)
27005-2.0	0.235862	0.00654241	0.278408	0.00770899	-0.239261	-4.20797	2.57678e-05	5.86988e-05	27005	Grey-white contrast in paracentral (left hemisphere)
27006-2.0	0.279926	0.00642946	0.352814	0.00484807	-0.333863	-9.05168	1.40789e-19	1.11051e-18	27006	Grey-white contrast in parsopercularis (left hemisphere)
27007-2.0	0.230158	0.00538018	0.272147	0.00556632	-0.241764	-5.42397	5.82887e-08	1.74866e-07	27007	Grey-white contrast in parsorbitalis (left hemisphere)
27008-2.0	0.244171	0.00545792	0.309049	0.00484665	-0.339945	-8.88836	6.20148e-19	4.66923e-18	27008	Grey-white contrast in parstriangularis (left hemisphere)
27009-2.0	0.150058	0.00550966	0.241298	0.00529793	-0.685295	-11.9368	7.6084e-33	1.64896e-31	27009	Grey-white contrast in pericalcarine (left hemisphere)
27010-2.0	0.274234	0.00753625	0.389539	0.00802257	-0.506363	-10.4756	1.11871e-25	1.34419e-24	27010	Grey-white contrast in postcentral (left hemisphere)
27011-2.0	0.156573	0.00521476	0.212959	0.00430859	-0.443746	-8.33576	7.70036e-17	5.03018e-16	27011	Grey-white contrast in posteriorcingulate (left hemisphere)
27012-2.0	0.322876	0.00730112	0.289993	0.00504157	0.154963	3.70613	0.000210454	0.000422548	27012	Grey-white contrast in precentral (left hemisphere)
27013-2.0	0.286922	0.00586978	0.352078	0.00835356	-0.295236	-6.38182	1.75001e-10	6.73015e-10	27013	Grey-white contrast in precuneus (left hemisphere)
27014-2.0	0.192517	0.00635947	0.141964	0.00725316	0.43946	5.24063	1.60026e-07	4.50365e-07	27014	Grey-white contrast in rostralanteriorcingulate (left hemisphere)
27015-2.0	0.247598	0.00565891	0.312444	0.00495829	-0.335599	-8.61879	6.76625e-18	4.79845e-17	27015	Grey-white contrast in rostralmiddlefrontal (left hemisphere)
27016-2.0	0.276246	0.00645118	0.339963	0.00540016	-0.299421	-7.5735	3.63298e-14	1.90608e-13	27016	Grey-white contrast in superiorfrontal (left hemisphere)
27017-2.0	0.296589	0.00650723	0.34716	0.00696044	-0.227136	-5.30736	1.11221e-07	3.21599e-07	27017	Grey-white contrast in superiorparietal (left hemisphere)
27018-2.0	0.294607	0.00681121	0.353461	0.00652884	-0.262762	-6.23793	4.43391e-10	1.65044e-09	27018	Grey-white contrast in superiortemporal (left hemisphere)
27019-2.0	0.223646	0.007325	0.33967	0.00725947	-0.602914	-11.2504	2.30663e-29	3.82078e-28	27019	Grey-white contrast in supramarginal (left hemisphere)
27020-2.0	0.125555	0.00422108	0.211334	0.00651429	-0.751211	-11.0508	2.17334e-28	3.33772e-27	27020	Grey-white contrast in frontalpole (left hemisphere)
27021-2.0	0.143725	0.00625697	0.155406	0.00484354	-0.11274	-1.47636	0.139846	0.174076	27021	Grey-white contrast in temporalpole (left hemisphere)
27022-2.0	0.229868	0.00575282	0.374356	0.00645511	-0.703605	-16.7104	1.10076e-62	1.02107e-60	27022	Grey-white contrast in transversetemporal (left hemisphere)
27023-2.0	0.195829	0.00432795	0.297178	0.00719409	-0.601732	-12.0717	1.49085e-33	3.32432e-32	27023	Grey-white contrast in insula (left hemisphere)
27024-2.0	0.0772604	0.00612501	0.0224978	0.0037908	1.77995	7.60255	2.90362e-14	1.52687e-13	27024	Grey-white contrast in unknown (right hemisphere)
27025-2.0	0.207305	0.0051086	0.289643	0.00616884	-0.482522	-10.28	8.66912e-25	9.76115e-24	27025	Grey-white contrast in bankssts (right hemisphere)
27026-2.0	0.115025	0.00402837	0.0904856	0.00494231	0.346182	3.84861	0.000118792	0.000247065	27026	Grey-white contrast in caudalanteriorcingulate (right hemisphere)
27027-2.0	0.252285	0.00613491	0.287203	0.00358556	-0.187017	-4.91396	8.92528e-07	2.34934e-06	27027	Grey-white contrast in caudalmiddlefrontal (right hemisphere)
27028-2.0	0.236231	0.00441826	0.31299	0.00537158	-0.405918	-11.0362	2.55602e-28	3.87412e-27	27028	Grey-white contrast in cuneus (right hemisphere)
27029-2.0	0.174402	0.00572722	0.195536	0.00560863	-0.165022	-2.63652	0.00837609	0.013286	27029	Grey-white contrast in entorhinal (right hemisphere)
27030-2.0	0.243475	0.00695205	0.309351	0.00646699	-0.345474	-6.93812	3.97356e-12	1.75518e-11	27030	Grey-white contrast in fusiform (right hemisphere)
27031-2.0	0.228392	0.00528825	0.324914	0.00555131	-0.508549	-12.5894	2.41516e-36	6.36451e-35	27031	Grey-white contrast in inferiorparietal (right hemisphere)
27032-2.0	0.266165	0.00590464	0.325571	0.00678962	-0.29065	-6.60211	4.05355e-11	1.62633e-10	27032	Grey-white contrast in inferiortemporal (right hemisphere)
27033-2.0	0.17471	0.00518954	0.256379	0.00690321	-0.553318	-9.45652	3.1837e-21	2.86163e-20	27033	Grey-white contrast in isthmuscingulate (right hemisphere)
27034-2.0	0.239789	0.0061555	0.342738	0.00623962	-0.515337	-11.7456	7.44334e-32	1.54117e-30	27034	Grey-white contrast in lateraloccipital (right hemisphere)
27035-2.0	0.1688	0.00515426	0.272987	0.00565983	-0.693512	-13.6101	3.48798e-42	1.247e-40	27035	Grey-white contrast in lateralorbitofrontal (right hemisphere)
27036-2.0	0.230434	0.00702329	0.298952	0.00575383	-0.375561	-7.54667	4.46533e-14	2.32177e-13	27036	Grey-white contrast in lingual (right hemisphere)
27037-2.0	0.174786	0.00484659	0.246986	0.00466923	-0.49884	-10.7283	7.49451e-27	9.91812e-26	27037	Grey-white contrast in medialorbitofrontal (right hemisphere)
27038-2.0	0.212396	0.00519098	0.316961	0.00709445	-0.577553	-11.895	1.25705e-32	2.67441e-31	27038	Grey-white contrast in middletemporal (right hemisphere)
27039-2.0	0.186975	0.00564336	0.201952	0.0062207	-0.111167	-1.78318	0.0745578	0.0981268	27039	Grey-white contrast in parahippocampal (right hemisphere)
27040-2.0	0.201384	0.00559411	0.277896	0.00615791	-0.464595	-9.19669	3.69144e-20	3.03562e-19	27040	Grey-white contrast in paracentral (right hemisphere)
27041-2.0	0.271767	0.0041963	0.339646	0.00631974	-0.321659	-8.9478	3.62646e-19	2.78469e-18	27041	Grey-white contrast in parsopercularis (right hemisphere)
27042-2.0	0.264033	0.00585896	0.280555	0.00531701	-0.0875669	-2.08828	0.0367722	0.0519651	27042	Grey-white contrast in parsorbitalis (right hemisphere)
27043-2.0	0.287983	0.00415653	0.339087	0.00507097	-0.235669	-7.79397	6.49354e-15	3.60252e-14	27043	Grey-white contrast in parstriangularis (right hemisphere)
27044-2.0	0.173731	0.00327715	0.242789	0.00671498	-0.482848	-9.24226	2.41336e-20	2.02042e-19	27044	Grey-white contrast in pericalcarine (right hemisphere)
27045-2.0	0.194621	0.0063236	0.35075	0.00639232	-0.849776	-17.3638	1.55161e-67	1.79909e-65	27045	Grey-white contrast in postcentral (right hemisphere)
27046-2.0	0.25506	0.00720166	0.203968	0.00404876	0.322494	6.18416	6.2435e-10	2.27652e-09	27046	Grey-white contrast in posteriorcingulate (right hemisphere)
27047-2.0	0.237027	0.00569423	0.275406	0.00565193	-0.216505	-4.78356	1.7222e-06	4.45239e-06	27047	Grey-white contrast in precentral (right hemisphere)
27048-2.0	0.29363	0.00622546	0.328549	0.00716581	-0.16211	-3.67865	0.000234469	0.000467125	27048	Grey-white contrast in precuneus (right hemisphere)
27049-2.0	0.174701	0.00562211	0.194957	0.00505872	-0.15827	-2.67834	0.00739876	0.0118821	27049	Grey-white contrast in rostralanteriorcingulate (right hemisphere)
27050-2.0	0.239072	0.004869	0.301275	0.00455625	-0.333632	-9.32802	1.07862e-20	9.2986e-20	27050	Grey-white contrast in rostralmiddlefrontal (right hemisphere)
27051-2.0	0.272577	0.00595141	0.312688	0.00476951	-0.198056	-5.25913	1.4474e-07	4.08335e-07	27051	Grey-white contrast in superiorfrontal (right hemisphere)
27052-2.0	0.271312	0.00571158	0.332918	0.00668353	-0.295216	-7.00743	2.42727e-12	1.08456e-11	27052	Grey-white contrast in superiorparietal (right hemisphere)
27053-2.0	0.26877	0.00671323	0.333968	0.00486825	-0.313335	-7.86213	3.77669e-15	2.11039e-14	27053	Grey-white contrast in superiortemporal (right hemisphere)
27054-2.0	0.256289	0.00516028	0.337012	0.00582893	-0.395024	-10.369	3.42939e-25	3.95659e-24	27054	Grey-white contrast in supramarginal (right hemisphere)
27055-2.0	0.160846	0.0049732	0.21761	0.00492776	-0.436061	-8.10779	5.15488e-16	3.14584e-15	27055	Grey-white contrast in frontalpole (right hemisphere)
27056-2.0	0.168728	0.00580826	0.141181	0.0050061	0.257152	3.59248	0.000327546	0.000639916	27056	Grey-white contrast in temporalpole (right hemisphere)
27057-2.0	0.150599	0.00794095	0.337437	0.0061461	-1.1639	-18.6064	2.85131e-77	4.40812e-75	27057	Grey-white contrast in transversetemporal (right hemisphere)
27058-2.0	0.231156	0.00608113	0.20031	0.00558429	0.206632	3.7361	0.000186896	0.000379853	27058	Grey-white contrast in insula (right hemisphere)
27059-2.0	0.141503	0.00429061	0.126655	0.00415827	0.159924	2.48495	0.0129569	0.0198987	27059	Area of BA1 (left hemisphere)
27060-2.0	0.204703	0.00559349	0.109917	0.0070808	0.897112	10.5042	8.26249e-26	9.97954e-25	27060	Area of BA2 (left hemisphere)
27061-2.0	0.0667255	0.00914697	0.0964117	0.0130495	-0.530969	-1.86283	0.0624861	0.083567	27061	Area of BA3a (left hemisphere)
27062-2.0	0.0920375	0.00912301	0.117823	0.011579	-0.356323	-1.74919	0.0802582	0.104856	27062	Area of BA3b (left hemisphere)
27063-2.0	0.207479	0.00607273	0.206564	0.00644532	0.00638194	0.103414	0.917634	0.93415	27063	Area of BA4a (left hemisphere)
27064-2.0	0.0941078	0.00821245	0.121357	0.0140365	-0.366869	-1.67558	0.0938203	0.121276	27064	Area of BA4p (left hemisphere)
27065-2.0	0.153007	0.0147381	0.182175	0.0151637	-0.251731	-1.37939	0.167773	0.205421	27065	Area of BA6 (left hemisphere)
27066-2.0	0.0893669	0.00544849	0.101352	0.00500324	-0.181557	-1.62018	0.105195	0.134777	27066	Area of BA44 (left hemisphere)
27067-2.0	0.056466	0.00389691	0.0963941	0.00670004	-0.771562	-5.15142	2.58526e-07	7.14567e-07	27067	Area of BA45 (left hemisphere)
27068-2.0	0.276806	0.00846353	0.209515	0.00570526	0.401817	6.5926	4.32183e-11	1.72205e-10	27068	Area of V1 (left hemisphere)
27069-2.0	0.194732	0.00486779	0.192282	0.00588414	0.0182678	0.320849	0.748325	0.78613	27069	Area of V2 (left hemisphere)
27070-2.0	0.0533515	0.00388772	0.103465	0.00508716	-0.955548	-7.82709	4.9928e-15	2.78325e-14	27070	Area of MT (left hemisphere)
27071-2.0	0.172004	0.00615074	0.19213	0.00526028	-0.159637	-2.48668	0.0128943	0.0198157	27071	Area of perirhinal (left hemisphere)
27072-2.0	0.265935	0.00486381	0.228974	0.00481478	0.215886	5.40049	6.64579e-08	1.97331e-07	27072	Area of entorhinal (left hemisphere)
27073-2.0	0.0452238	0.00728024	0.0829259	0.0104178	-0.874741	-2.96643	0.00301276	0.00515996	27073	Mean thickness of BA1 (left hemisphere)
27074-2.0	0.0819003	0.00904315	0.129245	0.0138751	-0.658167	-2.85865	0.00425447	0.00712355	27074	Mean thickness of BA2 (left hemisphere)
27075-2.0	0.139269	0.00625904	0.164495	0.005306	-0.240164	-3.07424	0.00211042	0.00368252	27075	Mean thickness of BA3a (left hemisphere)
27076-2.0	0.0802518	0.00842903	0.0934275	0.0120485	-0.219314	-0.896047	0.370228	0.421689	27076	Mean thickness of BA3b (left hemisphere)
27077-2.0	0.216926	0.00634261	0.139491	0.00519123	0.637039	9.44779	3.46055e-21	3.08655e-20	27077	Mean thickness of BA4a (left hemisphere)
27078-2.0	0.173353	0.00619235	0.121518	0.00360073	0.512536	7.23626	4.61233e-13	2.1918e-12	27078	Mean thickness of BA4p (left hemisphere)
27079-2.0	0.135491	0.00693041	0.153571	0.00328104	-0.180706	-2.35787	0.0183801	0.0274459	27079	Mean thickness of BA6 (left hemisphere)
27080-2.0	0.0480494	0.00741814	0.176435	0.00343351	-1.87655	-15.7061	1.37293e-55	9.94942e-54	27080	Mean thickness of BA44 (left hemisphere)
27081-2.0	0.165166	0.00579686	0.150551	0.0060337	0.133667	1.74675	0.0806808	0.105348	27081	Mean thickness of BA45 (left hemisphere)
27082-2.0	0.061473	0.00389498	0.116149	0.00599517	-0.917952	-7.64772	2.0458e-14	1.10074e-13	27082	Mean thickness of V1 (left hemisphere)
27083-2.0	0.180619	0.00670874	0.176482	0.005204	0.0334265	0.487219	0.626103	0.675632	27083	Mean thickness of V2 (left hemisphere)
27084-2.0	0.132878	0.00669358	0.182745	0.00708733	-0.459731	-5.11532	3.13201e-07	8.56502e-07	27084	Mean thickness of MT (left hemisphere)
27085-2.0	0.0262793	0.00333303	0.0851682	0.00487938	-1.69639	-9.9658	2.15136e-23	2.16913e-22	27085	Mean thickness of perirhinal (left hemisphere)
27086-2.0	0.12075	0.00524728	0.136181	0.00533132	-0.173502	-2.06284	0.0391281	0.0549928	27086	Mean thickness of entorhinal (left hemisphere)
27087-2.0	0.0580762	0.00816358	0.0973621	0.0118529	-0.745414	-2.72967	0.00633977	0.0103171	27087	Volume of BA1 (left hemisphere)
27088-2.0	0.153997	0.00687682	0.115945	0.00411606	0.409459	4.74785	2.05594e-06	5.25659e-06	27088	Volume of BA2 (left hemisphere)
27089-2.0	0.0647871	0.00917788	0.104908	0.0128648	-0.695339	-2.53877	0.0111242	0.0173135	27089	Volume of BA3a (left hemisphere)
27090-2.0	0.0525925	0.00829921	0.0519862	0.00741026	0.0167283	0.0544934	0.956542	0.966717	27090	Volume of BA3b (left hemisphere)
27091-2.0	0.116744	0.00566258	0.145498	0.00692348	-0.317653	-3.21483	0.00130523	0.00233732	27091	Volume of BA4a (left hemisphere)
27092-2.0	0.0802676	0.0104098	0.0834495	0.00994446	-0.0560861	-0.221023	0.825075	0.851512	27092	Volume of BA4p (left hemisphere)
27093-2.0	0.150742	0.0110073	0.160528	0.0161219	-0.0907373	-0.501268	0.616183	0.666478	27093	Volume of BA6 (left hemisphere)
27094-2.0	0.0954717	0.00553671	0.069282	0.00476252	0.462592	3.58606	0.000335718	0.000654777	27094	Volume of BA44 (left hemisphere)
27095-2.0	0.0572657	0.00475329	0.073727	0.00588762	-0.364523	-2.17545	0.0295966	0.0425508	27095	Volume of BA45 (left hemisphere)
27096-2.0	0.162264	0.0072516	0.137079	0.00677734	0.243331	2.53732	0.0111705	0.0173738	27096	Volume of V1 (left hemisphere)
27097-2.0	0.0973944	0.00633123	0.126203	0.00667573	-0.373834	-3.13118	0.00174107	0.00307038	27097	Volume of V2 (left hemisphere)
27098-2.0	0.0751698	0.00436465	0.100155	0.00531728	-0.414006	-3.63195	0.000281292	0.000554691	27098	Volume of MT (left hemisphere)
27099-2.0	0.105553	0.0049913	0.121117	0.0062331	-0.198432	-1.94907	0.0512875	0.0701652	27099	Volume of perirhinal (left hemisphere)
27100-2.0	0.243722	0.00722374	0.18713	0.00740313	0.381197	5.47127	4.46831e-08	1.35806e-07	27100	Volume of entorhinal (left hemisphere)
27101-2.0	0.224591	0.00501848	0.122592	0.00556608	0.873432	13.6099	3.49526e-42	1.247e-40	27101	Area of BA1 (right hemisphere)
27102-2.0	0.128124	0.00506958	0.073233	0.00640348	0.806975	6.72082	1.8071e-11	7.49673e-11	27102	Area of BA2 (right hemisphere)
27103-2.0	0.0848014	0.0083049	0.115788	0.00973379	-0.449328	-2.42174	0.0154462	0.0234269	27103	Area of BA3a (right hemisphere)
27104-2.0	0.156473	0.0132713	0.135285	0.0086016	0.209915	1.33976	0.180324	0.218709	27104	Area of BA3b (right hemisphere)
27105-2.0	0.21259	0.0046111	0.198717	0.00625801	0.097355	1.78462	0.0743225	0.0979283	27105	Area of BA4a (right hemisphere)
27106-2.0	0.113389	0.0121155	0.101409	0.0104132	0.161094	0.749889	0.453322	0.507362	27106	Area of BA4p (right hemisphere)
27107-2.0	0.186443	0.012837	0.153878	0.0140318	0.276947	1.71233	0.0868356	0.11275	27107	Area of BA6 (right hemisphere)
27108-2.0	0.0650389	0.00409898	0.128722	0.00644861	-0.984882	-8.33428	7.79687e-17	5.07892e-16	27108	Area of BA44 (right hemisphere)
27109-2.0	0.113766	0.00611559	0.101679	0.00329829	0.162046	1.73954	0.0819406	0.106873	27109	Area of BA45 (right hemisphere)
27110-2.0	0.255586	0.00758757	0.253743	0.00752293	0.0104449	0.172555	0.863001	0.884357	27110	Area of V1 (right hemisphere)
27111-2.0	0.209754	0.00677929	0.224367	0.0074508	-0.0971598	-1.45062	0.146886	0.181669	27111	Area of V2 (right hemisphere)
27112-2.0	0.0740686	0.00729794	0.105254	0.00417117	-0.506938	-3.70994	0.000207312	0.00041805	27112	Area of MT (right hemisphere)
27113-2.0	0.165051	0.00586046	0.158252	0.00508767	0.0606935	0.876153	0.380947	0.433047	27113	Area of perirhinal (right hemisphere)
27114-2.0	0.14331	0.00451947	0.129626	0.00517877	0.144791	1.99093	0.0464885	0.0642855	27114	Area of entorhinal (right hemisphere)
27115-2.0	0.055605	0.00751569	0.0548884	0.0070112	0.018714	0.0697227	0.944414	0.956374	27115	Mean thickness of BA1 (right hemisphere)
27116-2.0	0.0548915	0.00928132	0.0881656	0.0122241	-0.683635	-2.16794	0.0301634	0.043205	27116	Mean thickness of BA2 (right hemisphere)
27117-2.0	0.0535159	0.00622891	0.12973	0.00538117	-1.27748	-9.25896	2.06426e-20	1.74709e-19	27117	Mean thickness of BA3a (right hemisphere)
27118-2.0	0.0327234	0.00550072	0.0431282	0.00486146	-0.398307	-1.41733	0.156386	0.192495	27118	Mean thickness of BA3b (right hemisphere)
27119-2.0	0.173267	0.00585902	0.144447	0.00458206	0.262449	3.8746	0.000106802	0.000223735	27119	Mean thickness of BA4a (right hemisphere)
27120-2.0	0.103707	0.00522044	0.129866	0.00406788	-0.324505	-3.95252	7.73341e-05	0.000165593	27120	Mean thickness of BA4p (right hemisphere)
27121-2.0	0.141176	0.00637198	0.171324	0.00304314	-0.279231	-4.26941	1.9599e-05	4.53593e-05	27121	Mean thickness of BA6 (right hemisphere)
27122-2.0	0.124184	0.00538879	0.175357	0.00411551	-0.497814	-7.54694	4.4562e-14	2.32177e-13	27122	Mean thickness of BA44 (right hemisphere)
27123-2.0	0.141423	0.00618455	0.170091	0.00444668	-0.26629	-3.76359	0.000167489	0.000344027	27123	Mean thickness of BA45 (right hemisphere)
27124-2.0	0.0299679	0.00464293	0.135234	0.00517838	-2.17397	-15.1352	9.483e-52	5.63874e-50	27124	Mean thickness of V1 (right hemisphere)
27125-2.0	0.179769	0.00571071	0.232383	0.00633365	-0.370361	-6.16954	6.84885e-10	2.49332e-09	27125	Mean thickness of V2 (right hemisphere)
27126-2.0	0.148516	0.0054225	0.172644	0.00668358	-0.217186	-2.80348	0.00505541	0.00836198	27126	Mean thickness of MT (right hemisphere)
27127-2.0	0.04326	0.00665658	0.0231154	0.00455513	0.904179	2.49749	0.0125076	0.0192597	27127	Mean thickness of perirhinal (right hemisphere)
27128-2.0	0.112496	0.00538273	0.0253893	0.00451137	2.14758	12.4026	2.52982e-35	6.11109e-34	27128	Mean thickness of entorhinal (right hemisphere)
27129-2.0	0.0675043	0.0074131	0.0934809	0.00974704	-0.469692	-2.12127	0.0338993	0.0481989	27129	Volume of BA1 (right hemisphere)
27130-2.0	0.12354	0.00647151	0.0625637	0.00572983	0.981576	7.05447	1.73256e-12	7.87803e-12	27130	Volume of BA2 (right hemisphere)
27131-2.0	0.0449727	0.00413141	0.0739243	0.00891087	-0.717	-2.94762	0.00320229	0.00546842	27131	Volume of BA3a (right hemisphere)
27132-2.0	0.0561377	0.00460327	0.0710924	0.00958789	-0.340725	-1.40609	0.159698	0.196051	27132	Volume of BA3b (right hemisphere)
27133-2.0	0.113538	0.00866701	0.121757	0.00838667	-0.100836	-0.681528	0.495537	0.549833	27133	Volume of BA4a (right hemisphere)
27134-2.0	0.0728956	0.00938494	0.0490572	0.00506379	0.571368	2.23543	0.025389	0.0370996	27134	Volume of BA4p (right hemisphere)
27135-2.0	0.123494	0.0119314	0.149693	0.00857035	-0.277566	-1.7834	0.0745206	0.0981268	27135	Volume of BA6 (right hemisphere)
27136-2.0	0.0911627	0.0058792	0.133096	0.00583562	-0.545951	-5.06214	4.14568e-07	1.12311e-06	27136	Volume of BA44 (right hemisphere)
27137-2.0	0.125637	0.00582102	0.0615408	0.00648743	1.02965	7.35373	1.92756e-13	9.47037e-13	27137	Volume of BA45 (right hemisphere)
27138-2.0	0.175527	0.00648117	0.210408	0.00737306	-0.261495	-3.55321	0.000380564	0.000734828	27138	Volume of V1 (right hemisphere)
27139-2.0	0.163229	0.00666536	0.19174	0.00489198	-0.232256	-3.44841	0.000563899	0.00106316	27139	Volume of V2 (right hemisphere)
27140-2.0	0.0931926	0.00610263	0.0541659	0.00347076	0.782832	5.55893	2.7144e-08	8.43793e-08	27140	Volume of MT (right hemisphere)
27141-2.0	0.0674333	0.00455062	0.0477407	0.00404303	0.498242	3.23508	0.00121607	0.0021912	27141	Volume of perirhinal (right hemisphere)
27142-2.0	0.17172	0.00523842	0.141332	0.00620317	0.280968	3.74274	0.000182022	0.000371902	27142	Volume of entorhinal (right hemisphere)
27143-2.0	0.239169	0.00657734	0.195847	0.00561725	0.288301	5.00854	5.48434e-07	1.46692e-06	27143	Area of caudalanteriorcingulate (left hemisphere)
27144-2.0	0.124352	0.00628571	0.192627	0.00501501	-0.631376	-8.49063	2.05511e-17	1.41e-16	27144	Area of caudalmiddlefrontal (left hemisphere)
27145-2.0	0.114088	0.00983836	0.135147	0.00869336	-0.244383	-1.60402	0.108709	0.138743	27145	Area of cuneus (left hemisphere)
27146-2.0	0.152246	0.00509806	0.167047	0.00500643	-0.133854	-2.07151	0.0383108	0.0539421	27146	Area of entorhinal (left hemisphere)
27147-2.0	0.195366	0.0105858	0.171609	0.00552054	0.187059	1.98994	0.0465972	0.0643591	27147	Area of fusiform (left hemisphere)
27148-2.0	0.128842	0.00455307	0.154955	0.00523789	-0.266251	-3.76265	0.000168123	0.000345023	27148	Area of inferiorparietal (left hemisphere)
27149-2.0	0.174996	0.00578145	0.186044	0.00601362	-0.0883242	-1.32442	0.185364	0.224119	27149	Area of inferiortemporal (left hemisphere)
27150-2.0	0.153888	0.00678307	0.160996	0.00362767	-0.0651436	-0.924045	0.355463	0.406268	27150	Area of isthmuscingulate (left hemisphere)
27151-2.0	0.101508	0.00808275	0.152265	0.00526541	-0.584989	-5.26167	1.42753e-07	4.03219e-07	27151	Area of lateraloccipital (left hemisphere)
27152-2.0	0.224703	0.00653746	0.189413	0.00416329	0.246485	4.55323	5.28294e-06	1.29271e-05	27152	Area of lateralorbitofrontal (left hemisphere)
27153-2.0	0.187568	0.00518994	0.191267	0.00583752	-0.0281768	-0.473603	0.635783	0.685121	27153	Area of lingual (left hemisphere)
27154-2.0	0.0916201	0.00544485	0.172315	0.00665763	-0.911311	-9.38244	6.44615e-21	5.64099e-20	27154	Area of medialorbitofrontal (left hemisphere)
27155-2.0	0.170384	0.00533299	0.211026	0.00533903	-0.30863	-5.38568	7.2171e-08	2.13475e-07	27155	Area of middletemporal (left hemisphere)
27156-2.0	0.194997	0.00567494	0.154362	0.00423332	0.337131	5.73938	9.50246e-09	3.09497e-08	27156	Area of parahippocampal (left hemisphere)
27157-2.0	0.173157	0.00563798	0.183807	0.00471313	-0.0861142	-1.44933	0.147246	0.182016	27157	Area of paracentral (left hemisphere)
27158-2.0	0.0782183	0.00357991	0.0750187	0.00497208	0.0602563	0.522236	0.601506	0.65304	27158	Area of parsopercularis (left hemisphere)
27159-2.0	0.137802	0.00339855	0.163261	0.00407554	-0.244577	-4.79749	1.60669e-06	4.1596e-06	27159	Area of parsorbitalis (left hemisphere)
27160-2.0	0.0494661	0.00515204	0.0972055	0.00732188	-0.974597	-5.33231	9.69699e-08	2.83216e-07	27160	Area of parstriangularis (left hemisphere)
27161-2.0	0.284545	0.00821259	0.204399	0.00584128	0.477268	7.95251	1.82772e-15	1.05435e-14	27161	Area of pericalcarine (left hemisphere)
27162-2.0	0.131459	0.0119919	0.136197	0.00777316	-0.0510779	-0.331514	0.740256	0.779943	27162	Area of postcentral (left hemisphere)
27163-2.0	0.153187	0.00426229	0.228115	0.00487727	-0.574462	-11.5678	6.00308e-31	1.1601e-29	27163	Area of posteriorcingulate (left hemisphere)
27164-2.0	0.124243	0.0109673	0.123793	0.0124742	0.00524241	0.0271315	0.978355	0.984212	27164	Area of precentral (left hemisphere)
27165-2.0	0.202887	0.00587896	0.183436	0.00675911	0.145398	2.17131	0.029908	0.0429454	27165	Area of precuneus (left hemisphere)
27166-2.0	0.124017	0.00682028	0.124035	0.00520748	-0.000201863	-0.00202235	0.998386	0.998386	27166	Area of rostralanteriorcingulate (left hemisphere)
27167-2.0	0.175727	0.0051572	0.165632	0.00449524	0.0853537	1.47558	0.140057	0.174245	27167	Area of rostralmiddlefrontal (left hemisphere)
27168-2.0	0.163087	0.00623129	0.196203	0.00500585	-0.266704	-4.14314	3.42587e-05	7.70572e-05	27168	Area of superiorfrontal (left hemisphere)
27169-2.0	0.1635	0.00642202	0.139696	0.00742115	0.226997	2.42548	0.0152883	0.0232026	27169	Area of superiorparietal (left hemisphere)
27170-2.0	0.330108	0.0060617	0.287851	0.00593912	0.197618	4.9795	6.37479e-07	1.69337e-06	27170	Area of superiortemporal (left hemisphere)
27171-2.0	0.147875	0.00776601	0.110294	0.00542229	0.423026	3.96777	7.25486e-05	0.000155922	27171	Area of supramarginal (left hemisphere)
27172-2.0	0.109101	0.00423129	0.233811	0.00497819	-1.09968	-19.0879	3.18266e-81	7.84413e-79	27172	Area of transversetemporal (left hemisphere)
27173-2.0	0.19366	0.00648966	0.154472	0.00544617	0.326183	4.62556	3.73582e-06	9.2855e-06	27173	Area of insula (left hemisphere)
27174-2.0	0.0595414	0.00554904	0.125576	0.00388979	-1.0766	-9.7445	1.94739e-22	1.88954e-21	27174	Mean thickness of caudalanteriorcingulate (left hemisphere)
27175-2.0	0.15455	0.00614699	0.131974	0.00533519	0.227817	2.77363	0.00554349	0.00911726	27175	Mean thickness of caudalmiddlefrontal (left hemisphere)
27176-2.0	0.186229	0.00623885	0.19051	0.00478894	-0.0327958	-0.544428	0.586147	0.638757	27176	Mean thickness of cuneus (left hemisphere)
27177-2.0	0.0582294	0.00418094	0.0961102	0.00433864	-0.722941	-6.28697	3.23718e-10	1.21867e-09	27177	Mean thickness of entorhinal (left hemisphere)
27178-2.0	0.141373	0.00402859	0.1873	0.00499758	-0.405843	-7.15467	8.38755e-13	3.91363e-12	27178	Mean thickness of fusiform (left hemisphere)
27179-2.0	0.136145	0.00388308	0.178196	0.00652427	-0.388325	-5.53863	3.04842e-08	9.41315e-08	27179	Mean thickness of inferiorparietal (left hemisphere)
27180-2.0	0.124522	0.00501395	0.154844	0.00558542	-0.314415	-4.03983	5.3491e-05	0.00011769	27180	Mean thickness of inferiortemporal (left hemisphere)
27181-2.0	0.193775	0.00719242	0.119085	0.00652802	0.702391	7.68955	1.47656e-14	7.98167e-14	27181	Mean thickness of isthmuscingulate (left hemisphere)
27182-2.0	0.121707	0.005837	0.174962	0.00598316	-0.52363	-6.37118	1.87583e-10	7.17831e-10	27182	Mean thickness of lateraloccipital (left hemisphere)
27183-2.0	0.151974	0.00745945	0.0919769	0.00381643	0.724484	7.1604	8.04427e-13	3.76862e-12	27183	Mean thickness of lateralorbitofrontal (left hemisphere)
27184-2.0	0.193758	0.0063804	0.142396	0.00524193	0.444351	6.22006	4.96965e-10	1.83513e-09	27184	Mean thickness of lingual (left hemisphere)
27185-2.0	0.0384461	0.00515986	0.11517	0.00417919	-1.58286	-11.5548	6.98447e-31	1.33859e-29	27185	Mean thickness of medialorbitofrontal (left hemisphere)
27186-2.0	0.0855704	0.00460445	0.162431	0.00551826	-0.924642	-10.6945	1.08055e-26	1.38441e-25	27186	Mean thickness of middletemporal (left hemisphere)
27187-2.0	0.152522	0.00673696	0.169117	0.00524679	-0.149002	-1.94339	0.0519697	0.0709762	27187	Mean thickness of parahippocampal (left hemisphere)
27188-2.0	0.169051	0.00582168	0.212828	0.00608859	-0.332232	-5.19676	2.02787e-07	5.65219e-07	27188	Mean thickness of paracentral (left hemisphere)
27189-2.0	0.0980826	0.0073367	0.188857	0.00478021	-0.945227	-10.3665	3.5235e-25	4.04505e-24	27189	Mean thickness of parsopercularis (left hemisphere)
27190-2.0	0.0587084	0.00532985	0.121363	0.00457618	-1.04769	-8.91894	4.70786e-19	3.56782e-18	27190	Mean thickness of parsorbitalis (left hemisphere)
27191-2.0	0.12949	0.00439774	0.126117	0.0057623	0.0380791	0.465335	0.641691	0.690525	27191	Mean thickness of parstriangularis (left hemisphere)
27192-2.0	0.0677699	0.00486933	0.100215	0.00587897	-0.564386	-4.25031	2.13474e-05	4.91606e-05	27192	Mean thickness of pericalcarine (left hemisphere)
27193-2.0	0.0628694	0.0100987	0.125762	0.0150381	-1.00026	-3.47195	0.000516692	0.000976536	27193	Mean thickness of postcentral (left hemisphere)
27194-2.0	0.117278	0.00560929	0.15437	0.00489572	-0.396454	-4.98188	6.29704e-07	1.67464e-06	27194	Mean thickness of posteriorcingulate (left hemisphere)
27195-2.0	0.14923	0.00768804	0.129426	0.0042168	0.20542	2.25863	0.0239064	0.0350657	27195	Mean thickness of precentral (left hemisphere)
27196-2.0	0.137624	0.00475184	0.128356	0.00628442	0.100583	1.17635	0.239454	0.283748	27196	Mean thickness of precuneus (left hemisphere)
27197-2.0	0.0900914	0.00349509	0.127555	0.00569193	-0.501663	-5.60894	2.03573e-08	6.4055e-08	27197	Mean thickness of rostralanteriorcingulate (left hemisphere)
27198-2.0	0.139433	0.00579528	0.143053	0.0041882	-0.0369781	-0.506281	0.612659	0.663595	27198	Mean thickness of rostralmiddlefrontal (left hemisphere)
27199-2.0	0.14822	0.00590128	0.180977	0.00307535	-0.288061	-4.92243	8.54783e-07	2.25255e-06	27199	Mean thickness of superiorfrontal (left hemisphere)
27200-2.0	0.169953	0.00404393	0.140567	0.00598281	0.273878	4.06936	4.71432e-05	0.000104417	27200	Mean thickness of superiorparietal (left hemisphere)
27201-2.0	0.158655	0.00608144	0.159627	0.00765394	-0.00881076	-0.0994182	0.920806	0.936557	27201	Mean thickness of superiortemporal (left hemisphere)
27202-2.0	0.18332	0.00547153	0.173314	0.00589288	0.0809682	1.2442	0.213428	0.255386	27202	Mean thickness of supramarginal (left hemisphere)
27203-2.0	0.156054	0.00601651	0.161445	0.00544759	-0.0489987	-0.664235	0.50654	0.5607	27203	Mean thickness of transversetemporal (left hemisphere)
27204-2.0	0.149902	0.0041689	0.172718	0.00380418	-0.2044	-4.04274	5.28304e-05	0.000116347	27204	Mean thickness of insula (left hemisphere)
27205-2.0	0.18553	0.00711476	0.130009	0.0033404	0.513047	7.06391	1.61884e-12	7.39581e-12	27205	Volume of caudalanteriorcingulate (left hemisphere)
27206-2.0	0.0629675	0.00657182	0.136996	0.0047747	-1.12145	-9.1132	7.99879e-20	6.4184e-19	27206	Volume of caudalmiddlefrontal (left hemisphere)
27207-2.0	0.0857398	0.0068708	0.134672	0.00705408	-0.651417	-4.96917	6.72405e-07	1.78206e-06	27207	Volume of cuneus (left hemisphere)
27208-2.0	0.0971537	0.00564542	0.0952642	0.00641203	0.0283355	0.221178	0.824954	0.851512	27208	Volume of entorhinal (left hemisphere)
27209-2.0	0.214898	0.00499812	0.15265	0.00399057	0.493421	9.73263	2.1886e-22	2.11473e-21	27209	Volume of fusiform (left hemisphere)
27210-2.0	0.128334	0.00439017	0.189381	0.00463258	-0.561391	-9.565	1.12205e-21	1.02847e-20	27210	Volume of inferiorparietal (left hemisphere)
27211-2.0	0.145082	0.00591342	0.136994	0.00646507	0.082759	0.923154	0.355927	0.406598	27211	Volume of inferiortemporal (left hemisphere)
27212-2.0	0.120038	0.00550918	0.133616	0.00469681	-0.154602	-1.87554	0.060719	0.0813915	27212	Volume of isthmuscingulate (left hemisphere)
27213-2.0	0.0949227	0.00883944	0.130536	0.00514303	-0.459629	-3.48242	0.000496905	0.000940672	27213	Volume of lateraloccipital (left hemisphere)
27214-2.0	0.212934	0.00491888	0.143541	0.00485684	0.568943	10.0386	1.03112e-23	1.06275e-22	27214	Volume of lateralorbitofrontal (left hemisphere)
27215-2.0	0.177811	0.0054546	0.135717	0.00593024	0.389742	5.2243	1.74816e-07	4.89021e-07	27215	Volume of lingual (left hemisphere)
27216-2.0	0.104386	0.00512988	0.104134	0.00469235	0.00349224	0.0363013	0.971042	0.978638	27216	Volume of medialorbitofrontal (left hemisphere)
27217-2.0	0.128291	0.00571021	0.23174	0.0060011	-0.853081	-12.4882	8.6625e-36	2.20751e-34	27217	Volume of middletemporal (left hemisphere)
27218-2.0	0.171153	0.00600516	0.192894	0.00614162	-0.172525	-2.53112	0.0113698	0.0176247	27218	Volume of parahippocampal (left hemisphere)
27219-2.0	0.112799	0.00585652	0.126048	0.00505892	-0.160223	-1.71203	0.0868916	0.11276	27219	Volume of paracentral (left hemisphere)
27220-2.0	0.0864083	0.00436616	0.0475456	0.0048003	0.861857	5.98907	2.11043e-09	7.40408e-09	27220	Volume of parsopercularis (left hemisphere)
27221-2.0	0.0900216	0.00388551	0.114613	0.00589175	-0.348432	-3.48443	0.000493188	0.000935163	27221	Volume of parsorbitalis (left hemisphere)
27222-2.0	0.047946	0.0045766	0.0658952	0.00509848	-0.458764	-2.61985	0.00879692	0.0139011	27222	Volume of parstriangularis (left hemisphere)
27223-2.0	0.205491	0.00786223	0.139867	0.00651808	0.555026	6.42577	1.31207e-10	5.11375e-10	27223	Volume of pericalcarine (left hemisphere)
27224-2.0	0.0410421	0.00532509	0.0930075	0.0108113	-1.18024	-4.3119	1.61858e-05	3.77615e-05	27224	Volume of postcentral (left hemisphere)
27225-2.0	0.153914	0.00366604	0.167337	0.00480062	-0.120634	-2.22225	0.0262663	0.038261	27225	Volume of posteriorcingulate (left hemisphere)
27226-2.0	0.0720691	0.00779119	0.0874366	0.00971876	-0.278857	-1.23372	0.217306	0.259491	27226	Volume of precentral (left hemisphere)
27227-2.0	0.247758	0.00527304	0.0570905	0.00654736	2.11761	22.6804	6.9967e-114	5.40845e-111	27227	Volume of precuneus (left hemisphere)
27228-2.0	0.107539	0.00532343	0.0978613	0.00485026	0.136049	1.34381	0.17901	0.217343	27228	Volume of rostralanteriorcingulate (left hemisphere)
27229-2.0	0.152161	0.00590456	0.117874	0.00443142	0.368353	4.64435	3.41142e-06	8.48828e-06	27229	Volume of rostralmiddlefrontal (left hemisphere)
27230-2.0	0.134327	0.00570289	0.192952	0.00329973	-0.522493	-8.89779	5.69683e-19	4.30324e-18	27230	Volume of superiorfrontal (left hemisphere)
27231-2.0	0.130755	0.0108714	0.0841452	0.00725111	0.635908	3.56674	0.000361449	0.00070025	27231	Volume of superiorparietal (left hemisphere)
27232-2.0	0.192435	0.00551015	0.23808	0.00358946	-0.307075	-6.94097	3.89406e-12	1.72334e-11	27232	Volume of superiortemporal (left hemisphere)
27233-2.0	0.121159	0.0113316	0.100549	0.00712762	0.268996	1.53954	0.123673	0.155784	27233	Volume of supramarginal (left hemisphere)
27234-2.0	0.0918671	0.00433882	0.123299	0.00683067	-0.424546	-3.88428	0.000102634	0.000215197	27234	Volume of transversetemporal (left hemisphere)
27235-2.0	0.182338	0.00640784	0.219575	0.00494305	-0.2681	-4.60126	4.19944e-06	1.03491e-05	27235	Volume of insula (left hemisphere)
27236-2.0	0.0868002	0.00585723	0.11842	0.00465273	-0.448147	-4.22712	2.36698e-05	5.42395e-05	27236	Area of caudalanteriorcingulate (right hemisphere)
27237-2.0	0.159515	0.00422646	0.174231	0.00388651	-0.127307	-2.56292	0.0103795	0.0162416	27237	Area of caudalmiddlefrontal (right hemisphere)
27238-2.0	0.164086	0.0115883	0.181248	0.00560684	-0.143519	-1.33318	0.182471	0.220851	27238	Area of cuneus (right hemisphere)
27239-2.0	0.144701	0.0059589	0.116788	0.00608077	0.309181	3.27855	0.00104343	0.00190079	27239	Area of entorhinal (right hemisphere)
27240-2.0	0.14135	0.00612652	0.176321	0.00502904	-0.318928	-4.41199	1.02426e-05	2.42374e-05	27240	Area of fusiform (right hemisphere)
27241-2.0	0.141618	0.00576888	0.150239	0.0045082	-0.0852573	-1.17753	0.238983	0.283479	27241	Area of inferiorparietal (right hemisphere)
27242-2.0	0.15838	0.00591776	0.15982	0.00588251	-0.0130644	-0.172664	0.862915	0.884357	27242	Area of inferiortemporal (right hemisphere)
27243-2.0	0.0846802	0.00597117	0.145171	0.00547045	-0.777653	-7.46962	8.04292e-14	4.10827e-13	27243	Area of isthmuscingulate (right hemisphere)
27244-2.0	0.147836	0.00820291	0.184739	0.00656197	-0.321492	-3.51303	0.00044302	0.000844872	27244	Area of lateraloccipital (right hemisphere)
27245-2.0	0.150234	0.00444615	0.185017	0.00578386	-0.300449	-4.76789	1.86164e-06	4.79682e-06	27245	Area of lateralorbitofrontal (right hemisphere)
27246-2.0	0.165551	0.0097191	0.229894	0.00681737	-0.473697	-5.41989	5.96349e-08	1.78674e-07	27246	Area of lingual (right hemisphere)
27247-2.0	0.142648	0.00583766	0.0866586	0.00475	0.719041	7.4394	1.01141e-13	5.12108e-13	27247	Area of medialorbitofrontal (right hemisphere)
27248-2.0	0.196925	0.00521465	0.182432	0.00527449	0.110289	1.95403	0.0506977	0.0695005	27248	Area of middletemporal (right hemisphere)
27249-2.0	0.155257	0.00565895	0.139753	0.00594502	0.151778	1.88894	0.0588994	0.0790986	27249	Area of parahippocampal (right hemisphere)
27250-2.0	0.204967	0.00479227	0.218248	0.00557324	-0.0905756	-1.80684	0.0707872	0.093696	27250	Area of paracentral (right hemisphere)
27251-2.0	0.105413	0.00472916	0.107024	0.0105479	-0.0218694	-0.139288	0.889223	0.907618	27251	Area of parsopercularis (right hemisphere)
27252-2.0	0.0843233	0.00661201	0.113964	0.00497879	-0.43458	-3.58119	0.000342032	0.000665413	27252	Area of parsorbitalis (right hemisphere)
27253-2.0	0.136138	0.00515868	0.089962	0.00366287	0.597687	7.29853	2.90939e-13	1.39687e-12	27253	Area of parstriangularis (right hemisphere)
27254-2.0	0.253094	0.00830434	0.250627	0.00743392	0.014128	0.221288	0.824868	0.851512	27254	Area of pericalcarine (right hemisphere)
27255-2.0	0.20405	0.0064227	0.0968816	0.011095	1.07463	8.35951	6.29809e-17	4.13747e-16	27255	Area of postcentral (right hemisphere)
27256-2.0	0.219158	0.0052706	0.163786	0.00476828	0.420154	7.79062	6.66832e-15	3.69065e-14	27256	Area of posteriorcingulate (right hemisphere)
27257-2.0	0.0878821	0.00759172	0.144989	0.0117156	-0.722304	-4.09068	4.30111e-05	9.56306e-05	27257	Area of precentral (right hemisphere)
27258-2.0	0.213525	0.00630409	0.13401	0.0069939	0.672065	8.44491	3.04275e-17	2.0512e-16	27258	Area of precuneus (right hemisphere)
27259-2.0	0.1137	0.00505073	0.0601369	0.00589009	0.91891	6.9033	5.08081e-12	2.21474e-11	27259	Area of rostralanteriorcingulate (right hemisphere)
27260-2.0	0.178675	0.00595943	0.164152	0.00396508	0.122309	2.02899	0.0424591	0.0592791	27260	Area of rostralmiddlefrontal (right hemisphere)
27261-2.0	0.167184	0.00548921	0.147627	0.00541678	0.179476	2.5359	0.011216	0.0174213	27261	Area of superiorfrontal (right hemisphere)
27262-2.0	0.146348	0.00536805	0.126498	0.00734266	0.210292	2.1824	0.0290799	0.0419107	27262	Area of superiorparietal (right hemisphere)
27263-2.0	0.211729	0.00582518	0.28211	0.00674973	-0.414037	-7.89393	2.92823e-15	1.66029e-14	27263	Area of superiortemporal (right hemisphere)
27264-2.0	0.0589228	0.0073287	0.102619	0.0137237	-0.8004	-2.80861	0.00497564	0.0082359	27264	Area of supramarginal (right hemisphere)
27265-2.0	0.156318	0.00532648	0.165164	0.00773723	-0.0794112	-0.941675	0.346359	0.39645	27265	Area of transversetemporal (right hemisphere)
27266-2.0	0.219174	0.00774241	0.164232	0.00610019	0.416342	5.574	2.48956e-08	7.7598e-08	27266	Area of insula (right hemisphere)
27267-2.0	0.0435848	0.00544645	0.0240444	0.00451543	0.858123	2.76196	0.00574554	0.00942285	27267	Mean thickness of caudalanteriorcingulate (right hemisphere)
27268-2.0	0.14232	0.00652461	0.153181	0.00476627	-0.106102	-1.34421	0.178882	0.217301	27268	Mean thickness of caudalmiddlefrontal (right hemisphere)
27269-2.0	0.144135	0.00646361	0.17693	0.00579179	-0.295761	-3.77874	0.000157625	0.00032434	27269	Mean thickness of cuneus (right hemisphere)
27270-2.0	0.0711501	0.00707224	0.0136963	0.00301316	2.37709	7.4738	7.79098e-14	3.98836e-13	27270	Mean thickness of entorhinal (right hemisphere)
27271-2.0	0.169445	0.00622714	0.161782	0.00503415	0.0667643	0.956954	0.33859	0.389094	27271	Mean thickness of fusiform (right hemisphere)
27272-2.0	0.16799	0.0060271	0.193996	0.00586955	-0.207652	-3.0912	0.00199349	0.00348898	27272	Mean thickness of inferiorparietal (right hemisphere)
27273-2.0	0.130858	0.00497615	0.127579	0.00495358	0.0366129	0.467022	0.640484	0.689866	27273	Mean thickness of inferiortemporal (right hemisphere)
27274-2.0	0.0868153	0.00630658	0.145644	0.00653047	-0.746421	-6.47993	9.17656e-11	3.60685e-10	27274	Mean thickness of isthmuscingulate (right hemisphere)
27275-2.0	0.192453	0.00727716	0.200125	0.00694767	-0.0563979	-0.76257	0.44572	0.50006	27275	Mean thickness of lateraloccipital (right hemisphere)
27276-2.0	0.0921017	0.0062059	0.0826983	0.00542972	0.155371	1.14038	0.25413	0.299759	27276	Mean thickness of lateralorbitofrontal (right hemisphere)
27277-2.0	0.149299	0.00576551	0.181945	0.00600216	-0.285298	-3.92254	8.76209e-05	0.000185734	27277	Mean thickness of lingual (right hemisphere)
27278-2.0	0.0742717	0.00600164	0.082579	0.00487942	-0.152961	-1.074	0.282823	0.330412	27278	Mean thickness of medialorbitofrontal (right hemisphere)
27279-2.0	0.106409	0.00592483	0.193	0.00442746	-0.858977	-11.7072	1.17033e-31	2.39882e-30	27279	Mean thickness of middletemporal (right hemisphere)
27280-2.0	0.104357	0.00617651	0.0676889	0.00566794	0.624531	4.37405	1.21961e-05	2.87426e-05	27280	Mean thickness of parahippocampal (right hemisphere)
27281-2.0	0.162607	0.00655728	0.205912	0.00547229	-0.340639	-5.07041	3.96953e-07	1.07791e-06	27281	Mean thickness of paracentral (right hemisphere)
27282-2.0	0.111736	0.00576263	0.146851	0.00340216	-0.394254	-5.24727	1.54366e-07	4.34963e-07	27282	Mean thickness of parsopercularis (right hemisphere)
27283-2.0	0.129381	0.00655189	0.105314	0.00377139	0.296927	3.18353	0.00145493	0.00259138	27283	Mean thickness of parsorbitalis (right hemisphere)
27284-2.0	0.101786	0.00619241	0.0924982	0.00497396	0.138035	1.16929	0.242285	0.286809	27284	Mean thickness of parstriangularis (right hemisphere)
27285-2.0	0.0612866	0.00491792	0.137104	0.00365313	-1.16162	-12.3757	3.53833e-35	8.45916e-34	27285	Mean thickness of pericalcarine (right hemisphere)
27286-2.0	0.0571595	0.0094425	0.0983743	0.0121749	-0.783287	-2.675	0.00747303	0.011993	27286	Mean thickness of postcentral (right hemisphere)
27287-2.0	0.150513	0.00475636	0.117151	0.00651521	0.361517	4.13578	3.53757e-05	7.94154e-05	27287	Mean thickness of posteriorcingulate (right hemisphere)
27288-2.0	0.137081	0.00590043	0.168379	0.00340852	-0.296688	-4.59313	4.36638e-06	1.07266e-05	27288	Mean thickness of precentral (right hemisphere)
27289-2.0	0.162051	0.00533342	0.140515	0.00512256	0.20572	2.91218	0.00358913	0.00608421	27289	Mean thickness of precuneus (right hemisphere)
27290-2.0	0.070384	0.0061088	0.0666972	0.00318693	0.0776224	0.535091	0.592587	0.645168	27290	Mean thickness of rostralanteriorcingulate (right hemisphere)
27291-2.0	0.109836	0.00621134	0.143422	0.00355822	-0.384917	-4.69189	2.70694e-06	6.83067e-06	27291	Mean thickness of rostralmiddlefrontal (right hemisphere)
27292-2.0	0.156687	0.00545944	0.151894	0.00346527	0.0448191	0.741196	0.458575	0.512499	27292	Mean thickness of superiorfrontal (right hemisphere)
27293-2.0	0.137388	0.00574569	0.128803	0.00471717	0.093083	1.15474	0.248196	0.293357	27293	Mean thickness of superiorparietal (right hemisphere)
27294-2.0	0.213505	0.00486828	0.178206	0.00480045	0.260723	5.16292	2.43123e-07	6.74405e-07	27294	Mean thickness of superiortemporal (right hemisphere)
27295-2.0	0.18175	0.00632745	0.164443	0.0047817	0.144367	2.18217	0.0290971	0.0419107	27295	Mean thickness of supramarginal (right hemisphere)
27296-2.0	0.100089	0.0052271	0.191534	0.00548249	-0.936322	-12.072	1.48471e-33	3.32432e-32	27296	Mean thickness of transversetemporal (right hemisphere)
27297-2.0	0.174129	0.00645932	0.176485	0.00623111	-0.0193898	-0.262519	0.792922	0.824567	27297	Mean thickness of insula (right hemisphere)
27298-2.0	0.0613078	0.00523941	0.0515958	0.00326264	0.248818	1.57351	0.115601	0.146651	27298	Volume of caudalanteriorcingulate (right hemisphere)
27299-2.0	0.144463	0.00523304	0.175815	0.00346109	-0.283357	-4.99705	5.82126e-07	1.55524e-06	27299	Volume of caudalmiddlefrontal (right hemisphere)
27300-2.0	0.122177	0.011091	0.157482	0.00575244	-0.366217	-2.82577	0.00471676	0.00784099	27300	Volume of cuneus (right hemisphere)
27301-2.0	0.0651184	0.0072681	0.0414165	0.00428836	0.652859	2.80864	0.0049751	0.0082359	27301	Volume of entorhinal (right hemisphere)
27302-2.0	0.135007	0.00488747	0.206324	0.00515349	-0.611877	-10.0411	1.00586e-23	1.04133e-22	27302	Volume of fusiform (right hemisphere)
27303-2.0	0.112585	0.00568504	0.147168	0.00632645	-0.386452	-4.06597	4.78323e-05	0.000105742	27303	Volume of inferiorparietal (right hemisphere)
27304-2.0	0.0994708	0.00642216	0.130889	0.00539628	-0.396004	-3.74552	0.000180019	0.000368134	27304	Volume of inferiortemporal (right hemisphere)
27305-2.0	0.050936	0.00482892	0.104181	0.00690537	-1.03233	-6.31887	2.63488e-10	1.00169e-09	27305	Volume of isthmuscingulate (right hemisphere)
27306-2.0	0.158475	0.0066948	0.13785	0.0064081	0.201158	2.22557	0.0260429	0.0379595	27306	Volume of lateraloccipital (right hemisphere)
27307-2.0	0.180177	0.007233	0.176683	0.00438965	0.0282556	0.41302	0.679592	0.725586	27307	Volume of lateralorbitofrontal (right hemisphere)
27308-2.0	0.167948	0.00667049	0.176998	0.00624559	-0.0757242	-0.990446	0.321956	0.371821	27308	Volume of lingual (right hemisphere)
27309-2.0	0.133361	0.00651837	0.126092	0.00460398	0.0808615	0.910879	0.362359	0.413335	27309	Volume of medialorbitofrontal (right hemisphere)
27310-2.0	0.114752	0.0055117	0.180003	0.00361835	-0.649503	-9.8966	4.30671e-23	4.30485e-22	27310	Volume of middletemporal (right hemisphere)
27311-2.0	0.165694	0.00418545	0.112142	0.00685738	0.563203	6.66594	2.62979e-11	1.07368e-10	27311	Volume of parahippocampal (right hemisphere)
27312-2.0	0.0816858	0.00747341	0.119214	0.00575039	-0.545402	-3.97984	6.89621e-05	0.000148766	27312	Volume of paracentral (right hemisphere)
27313-2.0	0.0869128	0.00624591	0.0947567	0.0107686	-0.12466	-0.630094	0.528633	0.582929	27313	Volume of parsopercularis (right hemisphere)
27314-2.0	0.0836477	0.00583129	0.159203	0.00534285	-0.928472	-9.5533	1.25631e-21	1.1425e-20	27314	Volume of parsorbitalis (right hemisphere)
27315-2.0	0.111074	0.0051774	0.0606069	0.00490161	0.873967	7.07853	1.45692e-12	6.67707e-12	27315	Volume of parstriangularis (right hemisphere)
27316-2.0	0.212396	0.0075683	0.211879	0.00856838	0.00351827	0.0452522	0.963906	0.973138	27316	Volume of pericalcarine (right hemisphere)
27317-2.0	0.0998581	0.012458	0.0685594	0.00815789	0.542526	2.1018	0.0355707	0.0504209	27317	Volume of postcentral (right hemisphere)
27318-2.0	0.128772	0.00656721	0.119209	0.00525321	0.111324	1.13711	0.255491	0.301212	27318	Volume of posteriorcingulate (right hemisphere)
27319-2.0	0.083391	0.00857583	0.0887586	0.0089477	-0.0899959	-0.433091	0.664949	0.711919	27319	Volume of precentral (right hemisphere)
27320-2.0	0.208147	0.0058904	0.155833	0.00666727	0.417604	5.88026	4.0963e-09	1.38879e-08	27320	Volume of precuneus (right hemisphere)
27321-2.0	0.0870357	0.00475188	0.0462452	0.0060688	0.912305	5.29209	1.20929e-07	3.46216e-07	27321	Volume of rostralanteriorcingulate (right hemisphere)
27322-2.0	0.149397	0.0061126	0.120124	0.00444245	0.31462	3.87385	0.00010713	0.000224218	27322	Volume of rostralmiddlefrontal (right hemisphere)
27323-2.0	0.0774303	0.00568999	0.118782	0.00367837	-0.617343	-6.10316	1.03994e-09	3.73315e-09	27323	Volume of superiorfrontal (right hemisphere)
27324-2.0	0.16028	0.00620945	0.102773	0.00701431	0.641139	6.13877	8.31644e-10	3.00871e-09	27324	Volume of superiorparietal (right hemisphere)
27325-2.0	0.130366	0.00646151	0.153843	0.00468182	-0.238886	-2.94214	0.0032595	0.00556201	27325	Volume of superiortemporal (right hemisphere)
27326-2.0	0.0822587	0.010107	0.115643	0.0147341	-0.491442	-1.86847	0.0616968	0.0825591	27326	Volume of supramarginal (right hemisphere)
27327-2.0	0.102028	0.0060632	0.131141	0.00541026	-0.362143	-3.58255	0.000340253	0.000663065	27327	Volume of transversetemporal (right hemisphere)
27328-2.0	0.153604	0.00493276	0.192115	0.00559656	-0.322754	-5.16224	2.44009e-07	6.76053e-07	27328	Volume of insula (right hemisphere)
27329-2.0	0.0888969	0.0061916	0.0812613	0.00427009	0.129563	1.01519	0.310015	0.358745	27329	Area of G+S-frontomargin (left hemisphere)
27330-2.0	0.0586729	0.00581415	0.0809383	0.00514147	-0.46413	-2.86875	0.00412095	0.00691998	27330	Area of G+S-occipital-inf (left hemisphere)
27331-2.0	0.16586	0.00395869	0.165687	0.00595222	0.00150707	0.0242249	0.980673	0.985347	27331	Area of G+S-paracentral (left hemisphere)
27332-2.0	0.078064	0.0100433	0.0880808	0.0095654	-0.174171	-0.722221	0.470159	0.524686	27332	Area of G+S-subcentral (left hemisphere)
27333-2.0	0.0444218	0.0048874	0.073342	0.00436525	-0.723373	-4.41327	1.01823e-05	2.41439e-05	27333	Area of G+S-transv-frontopol (left hemisphere)
27334-2.0	0.0922254	0.00637366	0.161822	0.00417617	-0.811171	-9.13343	6.63617e-20	5.3435e-19	27334	Area of G+S-cingul-Ant (left hemisphere)
27335-2.0	0.122165	0.00703692	0.151599	0.00462626	-0.311422	-3.49505	0.000473974	0.000902419	27335	Area of G+S-cingul-Mid-Ant (left hemisphere)
27336-2.0	0.11804	0.00389354	0.130835	0.00468801	-0.148476	-2.09965	0.0357596	0.0506266	27336	Area of G+S-cingul-Mid-Post (left hemisphere)
27337-2.0	0.107708	0.00595248	0.191352	0.00266964	-0.8291	-12.8215	1.24325e-37	3.51596e-36	27337	Area of G-cingul-Post-dorsal (left hemisphere)
27338-2.0	0.115247	0.0090231	0.114827	0.00399826	0.0052731	0.0426034	0.966018	0.974846	27338	Area of G-cingul-Post-ventral (left hemisphere)
27339-2.0	0.18517	0.00795453	0.166366	0.00836279	0.154495	1.62928	0.103253	0.132436	27339	Area of G-cuneus (left hemisphere)
27340-2.0	0.0461247	0.0046516	0.0248587	0.00434457	0.891792	3.34112	0.000834411	0.00153328	27340	Area of G-front-inf-Opercular (left hemisphere)
27341-2.0	0.0462248	0.00354937	0.064188	0.00616935	-0.473637	-2.52381	0.0116091	0.0179717	27341	Area of G-front-inf-Orbital (left hemisphere)
27342-2.0	0.0510696	0.00404588	0.0745497	0.0068914	-0.545737	-2.93821	0.00330111	0.00562474	27342	Area of G-front-inf-Triangul (left hemisphere)
27343-2.0	0.163223	0.00608055	0.165711	0.00361689	-0.0218283	-0.351715	0.725052	0.766262	27343	Area of G-front-middle (left hemisphere)
27344-2.0	0.145355	0.00704836	0.219817	0.00650253	-0.596727	-7.76485	8.174e-15	4.49183e-14	27344	Area of G-front-sup (left hemisphere)
27345-2.0	0.138458	0.00637745	0.0889995	0.00487678	0.637581	6.16047	7.25275e-10	2.63623e-09	27345	Area of G-Ins-lg+S-cent-ins (left hemisphere)
27346-2.0	0.12066	0.00585014	0.0594557	0.00445182	1.02106	8.32551	8.3969e-17	5.45445e-16	27346	Area of G-insular-short (left hemisphere)
27347-2.0	0.0705286	0.00467999	0.126856	0.00506222	-0.846915	-8.17044	3.07261e-16	1.90518e-15	27347	Area of G-occipital-middle (left hemisphere)
27348-2.0	0.207733	0.00453452	0.135561	0.00497926	0.615793	10.7167	8.50077e-27	1.11375e-25	27348	Area of G-occipital-sup (left hemisphere)
27349-2.0	0.127641	0.00795836	0.133092	0.00657138	-0.0603334	-0.528169	0.597382	0.649779	27349	Area of G-oc-temp-lat-fusifor (left hemisphere)
27350-2.0	0.208153	0.00515965	0.175	0.00546232	0.25029	4.41222	1.02318e-05	2.42365e-05	27350	Area of G-oc-temp-med-Lingual (left hemisphere)
27351-2.0	0.209727	0.00519684	0.166124	0.0058227	0.336251	5.58686	2.31218e-08	7.24588e-08	27351	Area of G-oc-temp-med-Parahip (left hemisphere)
27352-2.0	0.20714	0.00564139	0.214835	0.00578798	-0.052627	-0.952138	0.341027	0.391558	27352	Area of G-orbital (left hemisphere)
27353-2.0	0.0907695	0.00544749	0.15617	0.00606322	-0.78284	-8.02372	1.02592e-15	6.14756e-15	27353	Area of G-pariet-inf-Angular (left hemisphere)
27354-2.0	0.142911	0.00494116	0.110292	0.00564639	0.373785	4.34735	1.3779e-05	3.23745e-05	27354	Area of G-pariet-inf-Supramar (left hemisphere)
27355-2.0	0.115068	0.00620601	0.117038	0.0119264	-0.0244928	-0.146543	0.883492	0.903758	27355	Area of G-parietal-sup (left hemisphere)
27356-2.0	0.120788	0.0101184	0.12417	0.00557653	-0.0398367	-0.292709	0.769744	0.802986	27356	Area of G-postcentral (left hemisphere)
27357-2.0	0.115281	0.0127405	0.122875	0.0131981	-0.0920478	-0.414022	0.678858	0.725494	27357	Area of G-precentral (left hemisphere)
27358-2.0	0.078098	0.0107155	0.159965	0.00858762	-1.03439	-5.96173	2.49576e-09	8.71638e-09	27358	Area of G-precuneus (left hemisphere)
27359-2.0	0.108547	0.004226	0.07688	0.00454987	0.497645	5.09966	3.40261e-07	9.27222e-07	27359	Area of G-rectus (left hemisphere)
27360-2.0	0.0902814	0.00459446	0.0215863	0.0038722	2.06431	11.4329	2.86545e-30	5.15115e-29	27360	Area of G-subcallosal (left hemisphere)
27361-2.0	0.170287	0.00514186	0.154841	0.0058037	0.137177	1.99199	0.046372	0.0641627	27361	Area of G-temp-sup-G-T-transv (left hemisphere)
27362-2.0	0.250979	0.00504467	0.258198	0.00510963	-0.0409091	-1.00533	0.314736	0.364026	27362	Area of G-temp-sup-Lateral (left hemisphere)
27363-2.0	0.0906254	0.00601188	0.117688	0.00417952	-0.376977	-3.69606	0.000218975	0.000438518	27363	Area of G-temp-sup-Plan-polar (left hemisphere)
27364-2.0	0.103001	0.00595918	0.0722929	0.00509065	0.510735	3.91812	8.92429e-05	0.000188483	27364	Area of G-temp-sup-Plan-tempo (left hemisphere)
27365-2.0	0.133134	0.00572683	0.13268	0.00554819	0.00492689	0.0569233	0.954606	0.96543	27365	Area of G-temporal-inf (left hemisphere)
27366-2.0	0.135282	0.00507156	0.139276	0.00449836	-0.0419802	-0.589213	0.555719	0.60932	27366	Area of G-temporal-middle (left hemisphere)
27367-2.0	0.0398783	0.00466314	0.076512	0.00391681	-0.940083	-6.01554	1.79288e-09	6.31869e-09	27367	Area of Lat-Fis-ant-Horizont (left hemisphere)
27368-2.0	0.0204306	0.00403336	0.0363418	0.00383387	-0.830902	-2.85929	0.00424588	0.00711431	27368	Area of Lat-Fis-ant-Vertical (left hemisphere)
27369-2.0	0.17161	0.00422587	0.190591	0.00635043	-0.151344	-2.48831	0.012835	0.0197377	27369	Area of Lat-Fis-post (left hemisphere)
27370-2.0	0.120882	0.00613177	0.165762	0.00455897	-0.455513	-5.87366	4.26286e-09	1.4421e-08	27370	Area of Pole-occipital (left hemisphere)
27371-2.0	0.157186	0.00878942	0.0431979	0.00575858	1.86344	10.8478	2.0419e-27	2.95948e-26	27371	Area of Pole-temporal (left hemisphere)
27372-2.0	0.252962	0.00727906	0.182791	0.00635266	0.468725	7.26308	3.7837e-13	1.80916e-12	27372	Area of S-calcarine (left hemisphere)
27373-2.0	0.0784269	0.0100414	0.083616	0.00993385	-0.092429	-0.367368	0.713345	0.756054	27373	Area of S-central (left hemisphere)
27374-2.0	0.141382	0.0057813	0.125954	0.00562946	0.166703	1.91194	0.0558835	0.0755607	27374	Area of S-cingul-Marginalis (left hemisphere)
27375-2.0	0.0597946	0.00624374	0.109325	0.00430504	-0.870533	-6.53083	6.54044e-11	2.58386e-10	27375	Area of S-circular-insula-ant (left hemisphere)
27376-2.0	0.0921763	0.00588194	0.168505	0.00522238	-0.870326	-9.70393	2.90091e-22	2.77984e-21	27376	Area of S-circular-insula-inf (left hemisphere)
27377-2.0	0.192074	0.00589403	0.136468	0.00549309	0.493103	6.9017	5.13833e-12	2.23142e-11	27377	Area of S-circular-insula-sup (left hemisphere)
27378-2.0	0.261665	0.00578522	0.228385	0.00572765	0.196258	4.08809	4.34937e-05	9.65626e-05	27378	Area of S-collat-transv-ant (left hemisphere)
27379-2.0	0.111548	0.00465481	0.0438756	0.00362435	1.34618	11.4711	1.843e-30	3.392e-29	27379	Area of S-collat-transv-post (left hemisphere)
27380-2.0	0.0651466	0.00431947	0.121447	0.00511694	-0.898564	-8.40762	4.18408e-17	2.79622e-16	27380	Area of S-front-inf (left hemisphere)
27381-2.0	0.101417	0.00578177	0.086027	0.00479093	0.23744	2.04962	0.0404017	0.0567484	27381	Area of S-front-middle (left hemisphere)
27382-2.0	0.101115	0.00626909	0.113927	0.00571055	-0.172111	-1.51082	0.130835	0.164004	27382	Area of S-front-sup (left hemisphere)
27383-2.0	0.0219104	0.00433025	0.0359661	0.00376321	-0.715023	-2.45002	0.0142847	0.0218079	27383	Area of S-interm-prim-Jensen (left hemisphere)
27384-2.0	0.0797454	0.00937501	0.0868069	0.00796569	-0.122409	-0.574006	0.565963	0.619089	27384	Area of S-intrapariet+P-trans (left hemisphere)
27385-2.0	0.0808352	0.00664007	0.0987039	0.00459164	-0.288124	-2.21339	0.0268709	0.0390682	27385	Area of S-oc-middle+Lunatus (left hemisphere)
27386-2.0	0.0625349	0.00558512	0.091817	0.00645935	-0.5541	-3.42916	0.000605442	0.00113502	27386	Area of S-oc-sup+transversal (left hemisphere)
27387-2.0	0.0281011	0.00383305	0.0372448	0.00295645	-0.40641	-1.88889	0.0589061	0.0790986	27387	Area of S-occipital-ant (left hemisphere)
27388-2.0	0.11621	0.00468384	0.0925754	0.00580552	0.328027	3.16837	0.00153298	0.00271787	27388	Area of S-oc-temp-lat (left hemisphere)
27389-2.0	0.183993	0.00454033	0.0744168	0.00503221	1.30595	16.167	8.61585e-59	7.13577e-57	27389	Area of S-oc-temp-med+Lingual (left hemisphere)
27390-2.0	0.017582	0.00299605	0.00510608	0.00189162	1.78381	3.52104	0.000429853	0.000823146	27390	Area of S-orbital-lateral (left hemisphere)
27391-2.0	0.193471	0.00678447	0.183311	0.00502508	0.0778267	1.20344	0.228806	0.272243	27391	Area of S-orbital-med-olfact (left hemisphere)
27392-2.0	0.202766	0.00535035	0.163331	0.00490943	0.312011	5.43063	5.61544e-08	1.689e-07	27392	Area of S-orbital-H-Shaped (left hemisphere)
27393-2.0	0.127541	0.00575279	0.177885	0.00444715	-0.479984	-6.92366	4.40114e-12	1.94035e-11	27393	Area of S-parieto-occipital (left hemisphere)
27394-2.0	0.126912	0.00544442	0.153381	0.00597087	-0.273292	-3.2757	0.00105399	0.00191785	27394	Area of S-pericallosal (left hemisphere)
27395-2.0	0.17381	0.00967381	0.071055	0.00786938	1.2905	8.23994	1.72297e-16	1.08575e-15	27395	Area of S-postcentral (left hemisphere)
27396-2.0	0.0728602	0.00435925	0.0943317	0.00481367	-0.372611	-3.30626	0.000945509	0.00173057	27396	Area of S-precentral-inf-part (left hemisphere)
27397-2.0	0.108475	0.00441046	0.0678752	0.0074931	0.676411	4.66951	3.0192e-06	7.5692e-06	27397	Area of S-precentral-sup-part (left hemisphere)
27398-2.0	0.0923938	0.00585106	0.00697148	0.00252199	3.72826	13.407	5.4984e-41	1.84794e-39	27398	Area of S-suborbital (left hemisphere)
27399-2.0	0.0476376	0.00976113	0.0658609	0.00914271	-0.46732	-1.36257	0.173018	0.211285	27399	Area of S-subparietal (left hemisphere)
27400-2.0	0.16508	0.00582164	0.0891332	0.00597737	0.889133	9.10213	8.85788e-20	7.08325e-19	27400	Area of S-temporal-inf (left hemisphere)
27401-2.0	0.142294	0.00482359	0.180871	0.00539352	-0.346082	-5.33134	9.74909e-08	2.84379e-07	27401	Area of S-temporal-sup (left hemisphere)
27402-2.0	0.0472046	0.00423542	0.122753	0.00556828	-1.37875	-10.7987	3.49162e-27	4.87775e-26	27402	Area of S-temporal-transverse (left hemisphere)
27403-2.0	0.0810739	0.00523766	0.08215	0.00519137	-0.019022	-0.145913	0.88399	0.903868	27403	Mean thickness of G+S-frontomargin (left hemisphere)
27404-2.0	0.135217	0.00662409	0.103689	0.00541468	0.383007	3.68503	0.000228678	0.000456765	27404	Mean thickness of G+S-occipital-inf (left hemisphere)
27405-2.0	0.162825	0.00731579	0.176194	0.005582	-0.11384	-1.45278	0.146286	0.181217	27405	Mean thickness of G+S-paracentral (left hemisphere)
27406-2.0	0.141069	0.00714843	0.172832	0.00475677	-0.292965	-3.69915	0.000216325	0.000433961	27406	Mean thickness of G+S-subcentral (left hemisphere)
27407-2.0	0.116923	0.00433558	0.103782	0.00417507	0.172008	2.18333	0.0290119	0.0418659	27407	Mean thickness of G+S-transv-frontopol (left hemisphere)
27408-2.0	0.0999775	0.00452981	0.16544	0.00606914	-0.726634	-8.64396	5.42973e-18	3.88628e-17	27408	Mean thickness of G+S-cingul-Ant (left hemisphere)
27409-2.0	0.0412118	0.00566013	0.0842655	0.00392439	-1.03188	-6.25098	4.07885e-10	1.52562e-09	27409	Mean thickness of G+S-cingul-Mid-Ant (left hemisphere)
27410-2.0	0.0460014	0.00401382	0.160362	0.00469929	-1.80158	-18.5045	1.89913e-76	2.75256e-74	27410	Mean thickness of G+S-cingul-Mid-Post (left hemisphere)
27411-2.0	0.153662	0.00665241	0.0682649	0.00695095	1.17054	8.87576	6.94549e-19	5.21249e-18	27411	Mean thickness of G-cingul-Post-dorsal (left hemisphere)
27412-2.0	0.0575494	0.00419203	0.053516	0.00524654	0.10483	0.600597	0.548108	0.6024	27412	Mean thickness of G-cingul-Post-ventral (left hemisphere)
27413-2.0	0.15813	0.00679558	0.212165	0.00444336	-0.424074	-6.65508	2.83155e-11	1.14596e-10	27413	Mean thickness of G-cuneus (left hemisphere)
27414-2.0	0.0748014	0.00640479	0.194163	0.00454111	-1.37613	-15.2027	3.39246e-52	2.0703e-50	27414	Mean thickness of G-front-inf-Opercular (left hemisphere)
27415-2.0	0.0977201	0.00503013	0.0768236	0.00523901	0.347106	2.87717	0.00401264	0.00676258	27415	Mean thickness of G-front-inf-Orbital (left hemisphere)
27416-2.0	0.163666	0.00562499	0.157656	0.00557158	0.0539788	0.759161	0.447756	0.501617	27416	Mean thickness of G-front-inf-Triangul (left hemisphere)
27417-2.0	0.171757	0.00551226	0.171809	0.00257909	-0.000437779	-0.00856534	0.993166	0.994882	27417	Mean thickness of G-front-middle (left hemisphere)
27418-2.0	0.150174	0.00660033	0.161768	0.00310688	-0.107297	-1.58939	0.111971	0.142515	27418	Mean thickness of G-front-sup (left hemisphere)
27419-2.0	0.052535	0.00595271	0.0883334	0.00464413	-0.749681	-4.74151	2.12136e-06	5.41193e-06	27419	Mean thickness of G-Ins-lg+S-cent-ins (left hemisphere)
27420-2.0	0.109769	0.00610618	0.0729702	0.00429511	0.589098	4.92926	8.25403e-07	2.1776e-06	27420	Mean thickness of G-insular-short (left hemisphere)
27421-2.0	0.0992601	0.00553777	0.176283	0.00583027	-0.828605	-9.57864	9.83327e-22	9.085e-21	27421	Mean thickness of G-occipital-middle (left hemisphere)
27422-2.0	0.121526	0.00623157	0.124998	0.00478274	-0.0406388	-0.441978	0.658505	0.705998	27422	Mean thickness of G-occipital-sup (left hemisphere)
27423-2.0	0.119891	0.00380345	0.125743	0.00542145	-0.0687548	-0.883643	0.376889	0.428732	27423	Mean thickness of G-oc-temp-lat-fusifor (left hemisphere)
27424-2.0	0.161082	0.00642771	0.145037	0.00479992	0.151381	2.00017	0.0454815	0.0631189	27424	Mean thickness of G-oc-temp-med-Lingual (left hemisphere)
27425-2.0	0.117198	0.00457475	0.124436	0.00478102	-0.0864637	-1.09392	0.273988	0.320413	27425	Mean thickness of G-oc-temp-med-Parahip (left hemisphere)
27426-2.0	0.0746878	0.00493883	0.128079	0.00496862	-0.778088	-7.62114	2.51438e-14	1.33124e-13	27426	Mean thickness of G-orbital (left hemisphere)
27427-2.0	0.149751	0.0035783	0.131317	0.00607107	0.189512	2.61582	0.00890135	0.0140519	27427	Mean thickness of G-pariet-inf-Angular (left hemisphere)
27428-2.0	0.175262	0.0045944	0.155091	0.00527157	0.176403	2.88466	0.00391834	0.00661327	27428	Mean thickness of G-pariet-inf-Supramar (left hemisphere)
27429-2.0	0.141636	0.00504672	0.112683	0.00511509	0.32991	4.02918	5.59708e-05	0.000122219	27429	Mean thickness of G-parietal-sup (left hemisphere)
27430-2.0	0.0453699	0.00646659	0.119077	0.0124012	-1.39208	-5.27007	1.36369e-07	3.86602e-07	27430	Mean thickness of G-postcentral (left hemisphere)
27431-2.0	0.137936	0.00635809	0.121856	0.00447989	0.178816	2.06735	0.0387013	0.0544589	27431	Mean thickness of G-precentral (left hemisphere)
27432-2.0	0.0935058	0.00510863	0.120822	0.00581743	-0.369752	-3.52821	0.000418381	0.000805166	27432	Mean thickness of G-precuneus (left hemisphere)
27433-2.0	0.0457646	0.00508139	0.0731078	0.00345838	-0.675795	-4.44851	8.64688e-06	2.06936e-05	27433	Mean thickness of G-rectus (left hemisphere)
27434-2.0	0.110311	0.00469686	0.0832233	0.004802	0.406517	4.03264	5.51544e-05	0.000120549	27434	Mean thickness of G-subcallosal (left hemisphere)
27435-2.0	0.14691	0.00581519	0.137204	0.00565153	0.0986078	1.19691	0.23134	0.274976	27435	Mean thickness of G-temp-sup-G-T-transv (left hemisphere)
27436-2.0	0.163998	0.00718588	0.149674	0.00579574	0.131861	1.55166	0.120744	0.152758	27436	Mean thickness of G-temp-sup-Lateral (left hemisphere)
27437-2.0	0.0690706	0.00378891	0.117834	0.00690281	-0.770609	-6.1927	5.91438e-10	2.15991e-09	27437	Mean thickness of G-temp-sup-Plan-polar (left hemisphere)
27438-2.0	0.124583	0.00653053	0.0867887	0.0054087	0.521524	4.4571	8.30757e-06	1.99227e-05	27438	Mean thickness of G-temp-sup-Plan-tempo (left hemisphere)
27439-2.0	0.105411	0.00552052	0.155952	0.00492743	-0.565076	-6.83015	8.48268e-12	3.6294e-11	27439	Mean thickness of G-temporal-inf (left hemisphere)
27440-2.0	0.103305	0.00418004	0.125903	0.00529708	-0.285404	-3.34901	0.000811017	0.00149266	27440	Mean thickness of G-temporal-middle (left hemisphere)
27441-2.0	0.00621227	0.00234774	0.0753897	0.00560147	-3.60117	-11.3899	4.6951e-30	8.3114e-29	27441	Mean thickness of Lat-Fis-ant-Horizont (left hemisphere)
27442-2.0	0.0903749	0.00605606	0.0642843	0.00536445	0.491456	3.22492	0.00126009	0.00226205	27442	Mean thickness of Lat-Fis-ant-Vertical (left hemisphere)
27443-2.0	0.222457	0.00386316	0.18337	0.0073814	0.278769	4.69163	2.71034e-06	6.83182e-06	27443	Mean thickness of Lat-Fis-post (left hemisphere)
27444-2.0	0.0581797	0.00562923	0.113072	0.00457183	-0.958658	-7.56942	3.74884e-14	1.96243e-13	27444	Mean thickness of Pole-occipital (left hemisphere)
27445-2.0	0.0865185	0.00498174	0.132332	0.00668722	-0.613084	-5.49401	3.92919e-08	1.19892e-07	27445	Mean thickness of Pole-temporal (left hemisphere)
27446-2.0	0.15504	0.00618282	0.113795	0.0047184	0.4462	5.30303	1.13896e-07	3.28105e-07	27446	Mean thickness of S-calcarine (left hemisphere)
27447-2.0	0.165599	0.00608879	0.140091	0.00390094	0.241324	3.52739	0.000419681	0.000806999	27447	Mean thickness of S-central (left hemisphere)
27448-2.0	0.0834228	0.00393152	0.094108	0.00524459	-0.173874	-1.63018	0.103064	0.132267	27448	Mean thickness of S-cingul-Marginalis (left hemisphere)
27449-2.0	0.024249	0.0045741	0.0227104	0.00341236	0.0945725	0.269613	0.787458	0.819253	27449	Mean thickness of S-circular-insula-ant (left hemisphere)
27450-2.0	0.128906	0.00589285	0.113987	0.0049434	0.177453	1.93965	0.0524222	0.07151	27450	Mean thickness of S-circular-insula-inf (left hemisphere)
27451-2.0	0.157141	0.00602673	0.143071	0.00384992	0.135324	1.96737	0.0491406	0.0675101	27451	Mean thickness of S-circular-insula-sup (left hemisphere)
27452-2.0	0.0862253	0.00632516	0.0778081	0.00420571	0.148191	1.10814	0.267801	0.314127	27452	Mean thickness of S-collat-transv-ant (left hemisphere)
27453-2.0	0.111146	0.00578828	0.0493901	0.00405799	1.17017	8.73613	2.41224e-18	1.76466e-17	27453	Mean thickness of S-collat-transv-post (left hemisphere)
27454-2.0	0.10031	0.00587155	0.144841	0.00436348	-0.530002	-6.08728	1.14843e-09	4.09096e-09	27454	Mean thickness of S-front-inf (left hemisphere)
27455-2.0	0.0826012	0.00543648	0.089163	0.00517755	-0.110284	-0.874044	0.382094	0.434138	27455	Mean thickness of S-front-middle (left hemisphere)
27456-2.0	0.144929	0.00623237	0.119875	0.00406913	0.273814	3.36605	0.000762531	0.00140789	27456	Mean thickness of S-front-sup (left hemisphere)
27457-2.0	0.0355506	0.00448279	0.0469868	0.00475537	-0.402383	-1.74994	0.0801283	0.104745	27457	Mean thickness of S-interm-prim-Jensen (left hemisphere)
27458-2.0	0.128541	0.00562779	0.130278	0.00595239	-0.0193615	-0.212009	0.8321	0.857999	27458	Mean thickness of S-intrapariet+P-trans (left hemisphere)
27459-2.0	0.0675613	0.00323886	0.12486	0.00480764	-0.886042	-9.88443	4.8634e-23	4.84044e-22	27459	Mean thickness of S-oc-middle+Lunatus (left hemisphere)
27460-2.0	0.0660722	0.00562872	0.140212	0.00465003	-1.0855	-10.1547	3.1576e-24	3.42172e-23	27460	Mean thickness of S-oc-sup+transversal (left hemisphere)
27461-2.0	0.0739335	0.00451731	0.0938146	0.00608225	-0.343584	-2.62412	0.00868727	0.0137608	27461	Mean thickness of S-occipital-ant (left hemisphere)
27462-2.0	0.0861182	0.00438916	0.133986	0.00559119	-0.637693	-6.7342	1.6483e-11	6.85021e-11	27462	Mean thickness of S-oc-temp-lat (left hemisphere)
27463-2.0	0.108395	0.00428938	0.237212	0.00469544	-1.12989	-20.2553	3.19262e-91	1.23395e-88	27463	Mean thickness of S-oc-temp-med+Lingual (left hemisphere)
27464-2.0	0.0135391	0.0037092	0.0594889	0.00419005	-2.13548	-8.21125	2.18902e-16	1.36461e-15	27464	Mean thickness of S-orbital-lateral (left hemisphere)
27465-2.0	0.0407767	0.00515824	0.0990362	0.00345566	-1.28021	-9.3834	6.38778e-21	5.61109e-20	27465	Mean thickness of S-orbital-med-olfact (left hemisphere)
27466-2.0	0.1305	0.00490169	0.114476	0.00341956	0.189007	2.68114	0.00733716	0.0118077	27466	Mean thickness of S-orbital-H-Shaped (left hemisphere)
27467-2.0	0.141544	0.00552443	0.0972361	0.00471212	0.541686	6.10209	1.04692e-09	3.75239e-09	27467	Mean thickness of S-parieto-occipital (left hemisphere)
27468-2.0	0.120829	0.00461657	0.190448	0.00544493	-0.656429	-9.7524	1.8015e-22	1.75533e-21	27468	Mean thickness of S-pericallosal (left hemisphere)
27469-2.0	0.0885711	0.00571828	0.13808	0.00583917	-0.640594	-6.05773	1.38052e-09	4.88021e-09	27469	Mean thickness of S-postcentral (left hemisphere)
27470-2.0	0.0571606	0.00669153	0.105286	0.00511249	-0.881223	-5.71491	1.09759e-08	3.55491e-08	27470	Mean thickness of S-precentral-inf-part (left hemisphere)
27471-2.0	0.11665	0.00541027	0.103621	0.00448601	0.170878	1.85391	0.0637525	0.0851625	27471	Mean thickness of S-precentral-sup-part (left hemisphere)
27472-2.0	0.0560367	0.00516921	0.122848	0.00458699	-1.13243	-9.6675	4.1439e-22	3.90638e-21	27472	Mean thickness of S-suborbital (left hemisphere)
27473-2.0	0.150152	0.00605055	0.102624	0.00532035	0.549051	5.89892	3.65899e-09	1.25485e-08	27473	Mean thickness of S-subparietal (left hemisphere)
27474-2.0	0.0522511	0.0030177	0.122335	0.00473597	-1.22731	-12.4801	9.58448e-36	2.38994e-34	27474	Mean thickness of S-temporal-inf (left hemisphere)
27475-2.0	0.133821	0.00517509	0.136578	0.00565275	-0.0294181	-0.35971	0.719064	0.760725	27475	Mean thickness of S-temporal-sup (left hemisphere)
27476-2.0	0.0970132	0.00467402	0.0924008	0.00476673	0.0702762	0.690903	0.489626	0.544316	27476	Mean thickness of S-temporal-transverse (left hemisphere)
27477-2.0	0.103397	0.00534418	0.0773309	0.00562196	0.419081	3.36049	0.00077805	0.0014354	27477	Volume of G+S-frontomargin (left hemisphere)
27478-2.0	0.0951788	0.00527595	0.0994994	0.00559233	-0.0640481	-0.561976	0.574132	0.626842	27478	Volume of G+S-occipital-inf (left hemisphere)
27479-2.0	0.126814	0.00614367	0.120882	0.00537481	0.0691091	0.726643	0.467445	0.521909	27479	Volume of G+S-paracentral (left hemisphere)
27480-2.0	0.0717412	0.00910292	0.0891319	0.0107583	-0.313139	-1.23402	0.217197	0.259491	27480	Volume of G+S-subcentral (left hemisphere)
27481-2.0	0.0567425	0.00411138	0.0553028	0.00375785	0.0370777	0.258478	0.796038	0.826232	27481	Volume of G+S-transv-frontopol (left hemisphere)
27482-2.0	0.080072	0.0044395	0.140911	0.00454286	-0.81541	-9.578	9.89404e-22	9.10487e-21	27482	Volume of G+S-cingul-Ant (left hemisphere)
27483-2.0	0.0716781	0.0048929	0.053918	0.0045048	0.410765	2.67035	0.00757722	0.0121351	27483	Volume of G+S-cingul-Mid-Ant (left hemisphere)
27484-2.0	0.152804	0.00306929	0.122231	0.00459485	0.322079	5.53301	3.14785e-08	9.69436e-08	27484	Volume of G+S-cingul-Mid-Post (left hemisphere)
27485-2.0	0.140378	0.00592169	0.133149	0.00492162	0.0762746	0.938836	0.347815	0.397919	27485	Volume of G-cingul-Post-dorsal (left hemisphere)
27486-2.0	0.0474621	0.00477237	0.0467386	0.00660038	0.0221616	0.0888283	0.929218	0.943458	27486	Volume of G-cingul-Post-ventral (left hemisphere)
27487-2.0	0.116949	0.00854314	0.186684	0.00817169	-0.674719	-5.89872	3.66335e-09	1.25485e-08	27487	Volume of G-cuneus (left hemisphere)
27488-2.0	0.0498983	0.00363742	0.0536302	0.00492792	-0.104054	-0.609287	0.542334	0.596902	27488	Volume of G-front-inf-Opercular (left hemisphere)
27489-2.0	0.0435102	0.00402941	0.0246331	0.00480495	0.820752	3.01028	0.00261009	0.00450357	27489	Volume of G-front-inf-Orbital (left hemisphere)
27490-2.0	0.0562912	0.0040235	0.0671915	0.00407681	-0.255368	-1.90301	0.0570398	0.076949	27490	Volume of G-front-inf-Triangul (left hemisphere)
27491-2.0	0.121716	0.0050025	0.146795	0.00546949	-0.270285	-3.3835	0.000715671	0.00132559	27491	Volume of G-front-middle (left hemisphere)
27492-2.0	0.0986269	0.00528911	0.228537	0.00433824	-1.21237	-18.9908	2.03292e-80	3.92862e-78	27492	Volume of G-front-sup (left hemisphere)
27493-2.0	0.106341	0.00540238	0.0691549	0.00312388	0.620797	5.95882	2.54063e-09	8.84644e-09	27493	Volume of G-Ins-lg+S-cent-ins (left hemisphere)
27494-2.0	0.153989	0.00579156	0.139678	0.00475595	0.140722	1.90963	0.056181	0.0758679	27494	Volume of G-insular-short (left hemisphere)
27495-2.0	0.0853205	0.00637837	0.0951138	0.00600785	-0.156763	-1.11767	0.263707	0.309796	27495	Volume of G-occipital-middle (left hemisphere)
27496-2.0	0.163776	0.00588299	0.109544	0.00583158	0.580214	6.54699	5.87092e-11	2.33128e-10	27496	Volume of G-occipital-sup (left hemisphere)
27497-2.0	0.150527	0.0053347	0.153429	0.00456907	-0.0275466	-0.413125	0.679515	0.725586	27497	Volume of G-oc-temp-lat-fusifor (left hemisphere)
27498-2.0	0.186901	0.00620332	0.132363	0.00623795	0.497774	6.19935	5.66957e-10	2.08034e-09	27498	Volume of G-oc-temp-med-Lingual (left hemisphere)
27499-2.0	0.213967	0.00718448	0.158535	0.00643139	0.43259	5.7487	8.99316e-09	2.94564e-08	27499	Volume of G-oc-temp-med-Parahip (left hemisphere)
27500-2.0	0.143307	0.00609092	0.138543	0.0053778	0.0487813	0.586391	0.557613	0.611108	27500	Volume of G-orbital (left hemisphere)
27501-2.0	0.112203	0.00611401	0.159808	0.00461861	-0.510222	-6.21272	5.20746e-10	1.91989e-09	27501	Volume of G-pariet-inf-Angular (left hemisphere)
27502-2.0	0.124369	0.0105791	0.124124	0.0078433	0.00284167	0.018583	0.985174	0.989012	27502	Volume of G-pariet-inf-Supramar (left hemisphere)
27503-2.0	0.12266	0.00947485	0.0651361	0.00796055	0.913134	4.64835	3.34605e-06	8.33458e-06	27503	Volume of G-parietal-sup (left hemisphere)
27504-2.0	0.0445928	0.00605809	0.136991	0.0106963	-1.6192	-7.51651	5.62579e-14	2.9121e-13	27504	Volume of G-postcentral (left hemisphere)
27505-2.0	0.0678592	0.00740694	0.113949	0.0124261	-0.74777	-3.18603	0.00144242	0.00257107	27505	Volume of G-precentral (left hemisphere)
27506-2.0	0.174479	0.00572899	0.0435724	0.00680133	2.00156	14.7207	4.7448e-49	2.55888e-47	27506	Volume of G-precuneus (left hemisphere)
27507-2.0	0.074936	0.00698856	0.0124831	0.00273878	2.58569	8.32034	8.77113e-17	5.68164e-16	27507	Volume of G-rectus (left hemisphere)
27508-2.0	0.100057	0.00505858	0.0847773	0.00378723	0.239077	2.41803	0.015605	0.0236522	27508	Volume of G-subcallosal (left hemisphere)
27509-2.0	0.0914481	0.00518793	0.107506	0.00528336	-0.233393	-2.16864	0.0301102	0.0431555	27509	Volume of G-temp-sup-G-T-transv (left hemisphere)
27510-2.0	0.156757	0.00430532	0.206576	0.00396944	-0.39814	-8.50734	1.77974e-17	1.22469e-16	27510	Volume of G-temp-sup-Lateral (left hemisphere)
27511-2.0	0.0978415	0.00564674	0.0879286	0.00414349	0.154115	1.41535	0.156965	0.193104	27511	Volume of G-temp-sup-Plan-polar (left hemisphere)
27512-2.0	0.0259611	0.00445759	0.0861636	0.0052059	-1.73073	-8.78412	1.57598e-18	1.16022e-17	27512	Volume of G-temp-sup-Plan-tempo (left hemisphere)
27513-2.0	0.12568	0.00522634	0.117453	0.00603161	0.0976654	1.03077	0.302649	0.351449	27513	Volume of G-temporal-inf (left hemisphere)
27514-2.0	0.147927	0.00459767	0.177576	0.00572932	-0.263551	-4.03608	5.4351e-05	0.00011913	27514	Volume of G-temporal-middle (left hemisphere)
27515-2.0	0.0265913	0.00442403	0.0387537	0.00451028	-0.543383	-1.92511	0.0542156	0.0736963	27515	Volume of Lat-Fis-ant-Horizont (left hemisphere)
27516-2.0	0.0133483	0.00331585	0.0429764	0.0043577	-1.68689	-5.41073	6.27668e-08	1.8685e-07	27516	Volume of Lat-Fis-ant-Vertical (left hemisphere)
27517-2.0	0.132848	0.00605293	0.161239	0.00671924	-0.279421	-3.13933	0.00169337	0.00299308	27517	Volume of Lat-Fis-post (left hemisphere)
27518-2.0	0.0626797	0.00677674	0.129769	0.00565	-1.04988	-7.60384	2.87465e-14	1.51507e-13	27518	Volume of Pole-occipital (left hemisphere)
27519-2.0	0.135995	0.00676936	0.0981811	0.00521975	0.470035	4.42364	9.7051e-06	2.3036e-05	27519	Volume of Pole-temporal (left hemisphere)
27520-2.0	0.195966	0.00808415	0.140364	0.00560845	0.48143	5.6511	1.5942e-08	5.07127e-08	27520	Volume of S-calcarine (left hemisphere)
27521-2.0	0.0655297	0.00967514	0.0860832	0.00887256	-0.393584	-1.56569	0.117421	0.148717	27521	Volume of S-central (left hemisphere)
27522-2.0	0.140231	0.00554271	0.102921	0.00545529	0.446263	4.79743	1.60716e-06	4.1596e-06	27522	Volume of S-cingul-Marginalis (left hemisphere)
27523-2.0	0.0681358	0.00568339	0.123909	0.00608895	-0.862798	-6.69609	2.14073e-11	8.81767e-11	27523	Volume of S-circular-insula-ant (left hemisphere)
27524-2.0	0.0836962	0.00597819	0.119286	0.00379239	-0.511195	-5.02712	4.97901e-07	1.33638e-06	27524	Volume of S-circular-insula-inf (left hemisphere)
27525-2.0	0.140158	0.00492921	0.104831	0.00506837	0.418987	4.9967	5.83201e-07	1.55632e-06	27525	Volume of S-circular-insula-sup (left hemisphere)
27526-2.0	0.197707	0.00578835	0.164172	0.00633661	0.268152	3.90736	9.33112e-05	0.000196538	27526	Volume of S-collat-transv-ant (left hemisphere)
27527-2.0	0.102567	0.00728294	0.051991	0.00335709	0.980233	6.30669	2.85062e-10	1.0784e-09	27527	Volume of S-collat-transv-post (left hemisphere)
27528-2.0	0.0475035	0.00511563	0.0985987	0.0047484	-1.05353	-7.32048	2.47081e-13	1.1962e-12	27528	Volume of S-front-inf (left hemisphere)
27529-2.0	0.0712384	0.00590891	0.0558965	0.00513374	0.349897	1.95999	0.0499973	0.0686464	27529	Volume of S-front-middle (left hemisphere)
27530-2.0	0.0755402	0.00541961	0.0563509	0.00372456	0.422806	2.91806	0.00352218	0.00598384	27530	Volume of S-front-sup (left hemisphere)
27531-2.0	0.0143277	0.00396176	0.0261678	0.00346925	-0.868986	-2.24838	0.0245518	0.0359215	27531	Volume of S-interm-prim-Jensen (left hemisphere)
27532-2.0	0.0823556	0.00911719	0.0983846	0.00768524	-0.256566	-1.34424	0.17887	0.217301	27532	Volume of S-intrapariet+P-trans (left hemisphere)
27533-2.0	0.0801597	0.00591008	0.0830927	0.00418352	-0.0518438	-0.405053	0.685439	0.731156	27533	Volume of S-oc-middle+Lunatus (left hemisphere)
27534-2.0	0.032004	0.00447803	0.0646697	0.00552503	-1.01484	-4.59313	4.36649e-06	1.07266e-05	27534	Volume of S-oc-sup+transversal (left hemisphere)
27535-2.0	0.00574241	0.00258686	0.00825023	0.00217075	-0.522779	-0.742623	0.45771	0.511779	27535	Volume of S-occipital-ant (left hemisphere)
27536-2.0	0.0745631	0.00511429	0.0767996	0.00518089	-0.0426369	-0.307213	0.758681	0.792999	27536	Volume of S-oc-temp-lat (left hemisphere)
27537-2.0	0.11901	0.00381766	0.0853581	0.00544906	0.479482	5.0579	4.23907e-07	1.14707e-06	27537	Volume of S-oc-temp-med+Lingual (left hemisphere)
27538-2.0	0.0111324	0.00256681	0.00550333	0.00130582	1.01638	1.95461	0.0506297	0.0694735	27538	Volume of S-orbital-lateral (left hemisphere)
27539-2.0	0.0908132	0.0065021	0.0923983	0.00482213	-0.0249646	-0.195813	0.844757	0.868732	27539	Volume of S-orbital-med-olfact (left hemisphere)
27540-2.0	0.197224	0.00659355	0.119055	0.00454097	0.728205	9.76387	1.60903e-22	1.5744e-21	27540	Volume of S-orbital-H-Shaped (left hemisphere)
27541-2.0	0.112584	0.00605072	0.1963	0.00429233	-0.802054	-11.2846	1.56352e-29	2.62739e-28	27541	Volume of S-parieto-occipital (left hemisphere)
27542-2.0	0.0749558	0.00536024	0.0862276	0.00564764	-0.202109	-1.44763	0.147722	0.182507	27542	Volume of S-pericallosal (left hemisphere)
27543-2.0	0.146117	0.0059583	0.0825121	0.00491496	0.824446	8.23485	1.79788e-16	1.12989e-15	27543	Volume of S-postcentral (left hemisphere)
27544-2.0	0.0566054	0.00463844	0.0722722	0.00449011	-0.352499	-2.4268	0.0152327	0.0231333	27544	Volume of S-precentral-inf-part (left hemisphere)
27545-2.0	0.0915296	0.00345222	0.0764276	0.0091393	0.260144	1.54581	0.122149	0.154283	27545	Volume of S-precentral-sup-part (left hemisphere)
27546-2.0	0.0765551	0.00554973	0.0506212	0.00328156	0.596756	4.02242	5.76033e-05	0.000125665	27546	Volume of S-suborbital (left hemisphere)
27547-2.0	0.0491729	0.00942318	0.0341818	0.00492119	0.524635	1.41015	0.158495	0.19478	27547	Volume of S-subparietal (left hemisphere)
27548-2.0	0.0753922	0.00441092	0.0796193	0.00527198	-0.0787023	-0.614947	0.538589	0.593062	27548	Volume of S-temporal-inf (left hemisphere)
27549-2.0	0.127317	0.00513674	0.166433	0.00330591	-0.38652	-6.40347	1.51886e-10	5.86063e-10	27549	Volume of S-temporal-sup (left hemisphere)
27550-2.0	0.0406132	0.00437534	0.0490709	0.00592936	-0.272922	-1.14777	0.251065	0.296446	27550	Volume of S-temporal-transverse (left hemisphere)
27551-2.0	0.125488	0.00603583	0.0458667	0.00426093	1.45203	10.7767	4.4333e-27	6.08333e-26	27551	Area of G+S-frontomargin (right hemisphere)
27552-2.0	0.0375666	0.00540284	0.147098	0.00484491	-1.96926	-15.0933	1.79248e-51	1.03919e-49	27552	Area of G+S-occipital-inf (right hemisphere)
27553-2.0	0.146529	0.0038824	0.245895	0.00643943	-0.746851	-13.2148	7.2101e-40	2.32225e-38	27553	Area of G+S-paracentral (right hemisphere)
27554-2.0	0.142102	0.0154108	0.117705	0.0152016	0.271752	1.12705	0.259721	0.305422	27554	Area of G+S-subcentral (right hemisphere)
27555-2.0	0.12479	0.00457232	0.0850132	0.00535826	0.553747	5.64699	1.63282e-08	5.18699e-08	27555	Area of G+S-transv-frontopol (right hemisphere)
27556-2.0	0.153336	0.00576965	0.0991023	0.00537991	0.629711	6.87488	6.20426e-12	2.67429e-11	27556	Area of G+S-cingul-Ant (right hemisphere)
27557-2.0	0.149255	0.00618167	0.106453	0.00376199	0.487559	5.91477	3.32342e-09	1.14347e-08	27557	Area of G+S-cingul-Mid-Ant (right hemisphere)
27558-2.0	0.175829	0.00703445	0.154692	0.00446977	0.184777	2.53615	0.0112078	0.0174201	27558	Area of G+S-cingul-Mid-Post (right hemisphere)
27559-2.0	0.103144	0.00617126	0.116559	0.00458944	-0.176401	-1.74431	0.0811054	0.105843	27559	Area of G-cingul-Post-dorsal (right hemisphere)
27560-2.0	0.0668845	0.00670198	0.0918011	0.00625794	-0.456839	-2.71735	0.00658068	0.0106568	27560	Area of G-cingul-Post-ventral (right hemisphere)
27561-2.0	0.174646	0.00952104	0.170805	0.00566247	0.0320841	0.346743	0.728785	0.769605	27561	Area of G-cuneus (right hemisphere)
27562-2.0	0.0498131	0.00622543	0.059073	0.00411569	-0.245975	-1.2408	0.214681	0.256621	27562	Area of G-front-inf-Opercular (right hemisphere)
27563-2.0	0.0280545	0.00515766	0.0703165	0.00367728	-1.32563	-6.67189	2.52536e-11	1.03286e-10	27563	Area of G-front-inf-Orbital (right hemisphere)
27564-2.0	0.0604057	0.00521541	0.110578	0.00470653	-0.872311	-7.1419	9.20523e-13	4.26939e-12	27564	Area of G-front-inf-Triangul (right hemisphere)
27565-2.0	0.150532	0.00666144	0.1782	0.00366499	-0.243434	-3.63914	0.000273546	0.000540795	27565	Area of G-front-middle (right hemisphere)
27566-2.0	0.110804	0.00729732	0.166826	0.00396075	-0.590334	-6.74726	1.50664e-11	6.28399e-11	27566	Area of G-front-sup (right hemisphere)
27567-2.0	0.0845864	0.00488984	0.0964477	0.00498154	-0.189322	-1.69923	0.0892757	0.115724	27567	Area of G-Ins-lg+S-cent-ins (right hemisphere)
27568-2.0	0.0637303	0.00506775	0.0421333	0.00451324	0.597017	3.18252	0.00146	0.00259843	27568	Area of G-insular-short (right hemisphere)
27569-2.0	0.0743604	0.00764576	0.0532714	0.00446764	0.481174	2.3815	0.0172424	0.0258469	27569	Area of G-occipital-middle (right hemisphere)
27570-2.0	0.12399	0.00846386	0.156191	0.00556331	-0.333087	-3.17923	0.00147668	0.00262608	27570	Area of G-occipital-sup (right hemisphere)
27571-2.0	0.10477	0.00518144	0.15852	0.00563637	-0.597442	-7.02055	2.20997e-12	9.93203e-12	27571	Area of G-oc-temp-lat-fusifor (right hemisphere)
27572-2.0	0.164349	0.0110352	0.206053	0.00655618	-0.32625	-3.249	0.00115812	0.00209655	27572	Area of G-oc-temp-med-Lingual (right hemisphere)
27573-2.0	0.128525	0.0059227	0.113969	0.00430946	0.173404	1.98724	0.0468954	0.0647324	27573	Area of G-oc-temp-med-Parahip (right hemisphere)
27574-2.0	0.159465	0.00533386	0.147148	0.00471075	0.115969	1.73079	0.0834889	0.10877	27574	Area of G-orbital (right hemisphere)
27575-2.0	0.0960722	0.0082756	0.130596	0.00450121	-0.442922	-3.66476	0.00024757	0.000491538	27575	Area of G-pariet-inf-Angular (right hemisphere)
27576-2.0	0.0704978	0.00945869	0.129642	0.00923754	-0.878888	-4.47349	7.69536e-06	1.84928e-05	27576	Area of G-pariet-inf-Supramar (right hemisphere)
27577-2.0	0.0914923	0.00478114	0.122196	0.00555531	-0.417478	-4.18913	2.80025e-05	6.36644e-05	27577	Area of G-parietal-sup (right hemisphere)
27578-2.0	0.203652	0.00558466	0.0952872	0.00616471	1.09575	13.0275	8.54069e-39	2.57219e-37	27578	Area of G-postcentral (right hemisphere)
27579-2.0	0.0923292	0.0112816	0.0924557	0.00876551	-0.00197535	-0.0088547	0.992935	0.994882	27579	Area of G-precentral (right hemisphere)
27580-2.0	0.14369	0.00560082	0.112073	0.00556446	0.358516	4.00459	6.21247e-05	0.000134642	27580	Area of G-precuneus (right hemisphere)
27581-2.0	0.118779	0.00617316	0.0834782	0.0047388	0.508808	4.53603	5.73221e-06	1.39486e-05	27581	Area of G-rectus (right hemisphere)
27582-2.0	0.0393713	0.00474988	0.0193266	0.00572154	1.02656	2.69555	0.00702729	0.0113247	27582	Area of G-subcallosal (right hemisphere)
27583-2.0	0.121895	0.00605621	0.134191	0.00574553	-0.138655	-1.47299	0.140753	0.175017	27583	Area of G-temp-sup-G-T-transv (right hemisphere)
27584-2.0	0.150868	0.00538197	0.243283	0.0058834	-0.689352	-11.59	4.63096e-31	9.10101e-30	27584	Area of G-temp-sup-Lateral (right hemisphere)
27585-2.0	0.0108164	0.00311526	0.0517998	0.00476791	-2.25972	-7.19585	6.20747e-13	2.9318e-12	27585	Area of G-temp-sup-Plan-polar (right hemisphere)
27586-2.0	0.119991	0.00427432	0.156103	0.00542279	-0.379579	-5.23008	1.69438e-07	4.74549e-07	27586	Area of G-temp-sup-Plan-tempo (right hemisphere)
27587-2.0	0.120391	0.00497053	0.123015	0.00516309	-0.0311131	-0.366206	0.714212	0.756627	27587	Area of G-temporal-inf (right hemisphere)
27588-2.0	0.145677	0.00503396	0.112041	0.00449827	0.378749	4.98244	6.2789e-07	1.67173e-06	27588	Area of G-temporal-middle (right hemisphere)
27589-2.0	0.0755929	0.00431063	0.0568427	0.00457653	0.411277	2.98239	0.00286005	0.0049093	27589	Area of Lat-Fis-ant-Horizont (right hemisphere)
27590-2.0	0.0296725	0.0044814	0.0231406	0.00424999	0.358701	1.05759	0.290241	0.338226	27590	Area of Lat-Fis-ant-Vertical (right hemisphere)
27591-2.0	0.172963	0.00598644	0.175969	0.00674537	-0.0248579	-0.333307	0.738903	0.778871	27591	Area of Lat-Fis-post (right hemisphere)
27592-2.0	0.162752	0.00551941	0.192172	0.00611932	-0.239723	-3.57007	0.000356887	0.000692569	27592	Area of Pole-occipital (right hemisphere)
27593-2.0	0.124101	0.00599774	0.166826	0.00457084	-0.426838	-5.66587	1.46279e-08	4.66605e-08	27593	Area of Pole-temporal (right hemisphere)
27594-2.0	0.242531	0.0074114	0.219692	0.00615628	0.142687	2.37048	0.017765	0.0265788	27594	Area of S-calcarine (right hemisphere)
27595-2.0	0.12126	0.0117343	0.13538	0.0104522	-0.158907	-0.898518	0.36891	0.420394	27595	Area of S-central (right hemisphere)
27596-2.0	0.14007	0.0043199	0.1217	0.00677017	0.202812	2.28731	0.0221777	0.0326748	27596	Area of S-cingul-Marginalis (right hemisphere)
27597-2.0	0.118399	0.00660326	0.0703289	0.00362238	0.751468	6.38248	1.74242e-10	6.7121e-10	27597	Area of S-circular-insula-ant (right hemisphere)
27598-2.0	0.175142	0.00653861	0.141005	0.00475705	0.312776	4.22172	2.42441e-05	5.53911e-05	27598	Area of S-circular-insula-inf (right hemisphere)
27599-2.0	0.164903	0.00570145	0.117529	0.00485311	0.488606	6.32733	2.49433e-10	9.51373e-10	27599	Area of S-circular-insula-sup (right hemisphere)
27600-2.0	0.0688482	0.00620498	0.176107	0.00693766	-1.35496	-11.5237	1.00226e-30	1.88962e-29	27600	Area of S-collat-transv-ant (right hemisphere)
27601-2.0	0.0437784	0.00482483	0.0436215	0.00359984	0.00517934	0.0260615	0.979208	0.984302	27601	Area of S-collat-transv-post (right hemisphere)
27602-2.0	0.0596123	0.00552611	0.105093	0.00579853	-0.817986	-5.67797	1.36304e-08	4.36588e-08	27602	Area of S-front-inf (right hemisphere)
27603-2.0	0.12182	0.00464079	0.0685837	0.00466719	0.828809	8.08841	6.04488e-16	3.66007e-15	27603	Area of S-front-middle (right hemisphere)
27604-2.0	0.0472612	0.00568486	0.114215	0.00628388	-1.27302	-7.90126	2.76103e-15	1.57318e-14	27604	Area of S-front-sup (right hemisphere)
27605-2.0	0.0265823	0.00403501	0.0696006	0.00475994	-1.38863	-6.89389	5.42857e-12	2.35306e-11	27605	Area of S-interm-prim-Jensen (right hemisphere)
27606-2.0	0.0649327	0.00791233	0.100281	0.0129454	-0.627029	-2.32983	0.019815	0.029418	27606	Area of S-intrapariet+P-trans (right hemisphere)
27607-2.0	0.0863101	0.00844612	0.07326	0.00595779	0.236503	1.26259	0.206737	0.248278	27607	Area of S-oc-middle+Lunatus (right hemisphere)
27608-2.0	0.0649282	0.00470098	0.0430333	0.00377827	0.593393	3.63032	0.000283067	0.000557671	27608	Area of S-oc-sup+transversal (right hemisphere)
27609-2.0	0.0617188	0.00642061	0.0784378	0.00451285	-0.345839	-2.13037	0.0331412	0.0471789	27609	Area of S-occipital-ant (right hemisphere)
27610-2.0	0.119828	0.00653848	0.129471	0.00360303	-0.111674	-1.29179	0.19643	0.236266	27610	Area of S-oc-temp-lat (right hemisphere)
27611-2.0	0.0904718	0.00463869	0.113669	0.00602893	-0.329292	-3.04941	0.00229288	0.00398291	27611	Area of S-oc-temp-med+Lingual (right hemisphere)
27612-2.0	0.114839	0.00569685	0.102343	0.00583423	0.166209	1.53253	0.125392	0.157607	27612	Area of S-orbital-lateral (right hemisphere)
27613-2.0	0.102821	0.00468633	0.106127	0.00548419	-0.0456676	-0.458401	0.646665	0.694588	27613	Area of S-orbital-med-olfact (right hemisphere)
27614-2.0	0.196812	0.00351796	0.224004	0.00522162	-0.186706	-4.31884	1.56854e-05	3.66677e-05	27614	Area of S-orbital-H-Shaped (right hemisphere)
27615-2.0	0.192025	0.00579074	0.154321	0.00585275	0.31536	4.57945	4.66209e-06	1.14285e-05	27615	Area of S-parieto-occipital (right hemisphere)
27616-2.0	0.104012	0.00492368	0.0808211	0.00429238	0.363939	3.55027	0.000384838	0.000742463	27616	Area of S-pericallosal (right hemisphere)
27617-2.0	0.121685	0.00775535	0.0945188	0.00664528	0.364483	2.66	0.00781403	0.0124799	27617	Area of S-postcentral (right hemisphere)
27618-2.0	0.0407237	0.00404765	0.118486	0.00472899	-1.54078	-12.4926	8.19671e-36	2.11202e-34	27618	Area of S-precentral-inf-part (right hemisphere)
27619-2.0	0.120083	0.00600744	0.0517586	0.00607097	1.21416	7.99967	1.24756e-15	7.37305e-15	27619	Area of S-precentral-sup-part (right hemisphere)
27620-2.0	0.00412568	0.00180871	0.0321172	0.00509512	-2.96064	-5.17726	2.25172e-07	6.25358e-07	27620	Area of S-suborbital (right hemisphere)
27621-2.0	0.0731697	0.0091018	0.103617	0.00696398	-0.501938	-2.65672	0.00789044	0.0125846	27621	Area of S-subparietal (right hemisphere)
27622-2.0	0.125427	0.00656525	0.0555855	0.00552515	1.17407	8.13928	3.97621e-16	2.45235e-15	27622	Area of S-temporal-inf (right hemisphere)
27623-2.0	0.103476	0.00668087	0.196028	0.00422735	-0.921768	-11.7066	1.17924e-31	2.39882e-30	27623	Area of S-temporal-sup (right hemisphere)
27624-2.0	0.16285	0.00609173	0.0942544	0.00463845	0.788908	8.95891	3.2791e-19	2.52632e-18	27624	Area of S-temporal-transverse (right hemisphere)
27625-2.0	0.054468	0.00438781	0.0618192	0.00545166	-0.182645	-1.05045	0.293511	0.341692	27625	Mean thickness of G+S-frontomargin (right hemisphere)
27626-2.0	0.170245	0.00517	0.0774706	0.00439248	1.13589	13.6754	1.42385e-42	5.41297e-41	27626	Mean thickness of G+S-occipital-inf (right hemisphere)
27627-2.0	0.124001	0.00770914	0.171276	0.00569823	-0.465967	-4.93139	8.16475e-07	2.1565e-06	27627	Mean thickness of G+S-paracentral (right hemisphere)
27628-2.0	0.156582	0.00531904	0.210832	0.00492715	-0.429172	-7.48224	7.30684e-14	3.76546e-13	27628	Mean thickness of G+S-subcentral (right hemisphere)
27629-2.0	0.0799366	0.00438519	0.0882094	0.00492412	-0.142076	-1.25465	0.209606	0.251202	27629	Mean thickness of G+S-transv-frontopol (right hemisphere)
27630-2.0	0.119086	0.00527094	0.0897951	0.00484109	0.407297	4.09279	4.26215e-05	9.48553e-05	27630	Mean thickness of G+S-cingul-Ant (right hemisphere)
27631-2.0	0.0538709	0.00536425	0.073977	0.00437187	-0.45757	-2.90544	0.00366736	0.00621227	27631	Mean thickness of G+S-cingul-Mid-Ant (right hemisphere)
27632-2.0	0.116308	0.00505963	0.104667	0.00582315	0.152146	1.50906	0.131283	0.164387	27632	Mean thickness of G+S-cingul-Mid-Post (right hemisphere)
27633-2.0	0.110793	0.00639236	0.0612765	0.00506708	0.854465	6.07043	1.27572e-09	4.53046e-09	27633	Mean thickness of G-cingul-Post-dorsal (right hemisphere)
27634-2.0	0.0664253	0.00560086	0.0910667	0.00356406	-0.455189	-3.71178	0.000205808	0.000415378	27634	Mean thickness of G-cingul-Post-ventral (right hemisphere)
27635-2.0	0.130372	0.00540253	0.171863	0.00579989	-0.398627	-5.23462	1.65321e-07	4.64702e-07	27635	Mean thickness of G-cuneus (right hemisphere)
27636-2.0	0.119644	0.00689177	0.115838	0.00372219	0.0466406	0.485922	0.627022	0.676309	27636	Mean thickness of G-front-inf-Opercular (right hemisphere)
27637-2.0	0.0963921	0.00605408	0.0941492	0.00493581	0.0339662	0.287142	0.774004	0.806703	27637	Mean thickness of G-front-inf-Orbital (right hemisphere)
27638-2.0	0.115858	0.00520065	0.132855	0.00519892	-0.197504	-2.31149	0.0208058	0.0307708	27638	Mean thickness of G-front-inf-Triangul (right hemisphere)
27639-2.0	0.126358	0.00560354	0.169536	0.00473544	-0.424074	-5.88538	3.97133e-09	1.35235e-08	27639	Mean thickness of G-front-middle (right hemisphere)
27640-2.0	0.156608	0.00525097	0.166967	0.00435515	-0.0924032	-1.51844	0.128904	0.161758	27640	Mean thickness of G-front-sup (right hemisphere)
27641-2.0	0.0839495	0.00613936	0.114579	0.00482098	-0.448744	-3.92379	8.71657e-05	0.00018527	27641	Mean thickness of G-Ins-lg+S-cent-ins (right hemisphere)
27642-2.0	0.150557	0.0064663	0.0647867	0.00439092	1.21654	10.9733	5.13357e-28	7.58264e-27	27642	Mean thickness of G-insular-short (right hemisphere)
27643-2.0	0.109566	0.00793433	0.165661	0.00640505	-0.596433	-5.50115	3.77329e-08	1.15287e-07	27643	Mean thickness of G-occipital-middle (right hemisphere)
27644-2.0	0.125383	0.00604232	0.113826	0.00556515	0.139512	1.40688	0.159464	0.195867	27644	Mean thickness of G-occipital-sup (right hemisphere)
27645-2.0	0.165326	0.00692284	0.137155	0.00436013	0.269502	3.44321	0.000574863	0.00108207	27645	Mean thickness of G-oc-temp-lat-fusifor (right hemisphere)
27646-2.0	0.0949388	0.00841432	0.161913	0.00583735	-0.770147	-6.53987	6.15736e-11	2.43667e-10	27646	Mean thickness of G-oc-temp-med-Lingual (right hemisphere)
27647-2.0	0.0447546	0.00453063	0.0281605	0.00490837	0.668365	2.48426	0.0129822	0.0199243	27647	Mean thickness of G-oc-temp-med-Parahip (right hemisphere)
27648-2.0	0.101278	0.00684694	0.0593747	0.00484451	0.770399	4.99592	5.85569e-07	1.56084e-06	27648	Mean thickness of G-orbital (right hemisphere)
27649-2.0	0.138924	0.00558389	0.147161	0.00468081	-0.0831069	-1.13058	0.258232	0.304134	27649	Mean thickness of G-pariet-inf-Angular (right hemisphere)
27650-2.0	0.169142	0.00552189	0.145925	0.00522721	0.213005	3.05338	0.00226276	0.00393353	27650	Mean thickness of G-pariet-inf-Supramar (right hemisphere)
27651-2.0	0.111327	0.00508029	0.0936401	0.00467912	0.249602	2.56077	0.0104441	0.0163229	27651	Mean thickness of G-parietal-sup (right hemisphere)
27652-2.0	0.0573894	0.00865428	0.0747616	0.00671216	-0.381511	-1.58618	0.112698	0.143306	27652	Mean thickness of G-postcentral (right hemisphere)
27653-2.0	0.117887	0.0062044	0.135829	0.00435857	-0.204394	-2.36637	0.0179633	0.0268408	27653	Mean thickness of G-precentral (right hemisphere)
27654-2.0	0.149334	0.0052466	0.146887	0.006166	0.0238367	0.302255	0.762458	0.7961	27654	Mean thickness of G-precuneus (right hemisphere)
27655-2.0	0.0800801	0.00563417	0.0578594	0.00528593	0.468892	2.87624	0.00402447	0.00677267	27655	Mean thickness of G-rectus (right hemisphere)
27656-2.0	0.0379689	0.00473297	0.0380004	0.00387035	-0.0011982	-0.00515986	0.995883	0.996313	27656	Mean thickness of G-subcallosal (right hemisphere)
27657-2.0	0.099383	0.00518842	0.195356	0.0048061	-0.975032	-13.5701	6.02484e-42	2.11691e-40	27657	Mean thickness of G-temp-sup-G-T-transv (right hemisphere)
27658-2.0	0.224543	0.0064663	0.152356	0.00526921	0.559542	8.65409	4.96879e-18	3.56737e-17	27658	Mean thickness of G-temp-sup-Lateral (right hemisphere)
27659-2.0	0.076718	0.00440474	0.0978374	0.00353696	-0.350821	-3.73858	0.000185063	0.000377119	27659	Mean thickness of G-temp-sup-Plan-polar (right hemisphere)
27660-2.0	0.141011	0.00560283	0.160222	0.00485243	-0.184264	-2.59187	0.0095456	0.0150076	27660	Mean thickness of G-temp-sup-Plan-tempo (right hemisphere)
27661-2.0	0.108866	0.00386889	0.103463	0.00530095	0.073445	0.823371	0.410297	0.46391	27661	Mean thickness of G-temporal-inf (right hemisphere)
27662-2.0	0.15298	0.00631643	0.196083	0.00514988	-0.358128	-5.28897	1.23008e-07	3.50917e-07	27662	Mean thickness of G-temporal-middle (right hemisphere)
27663-2.0	0.0730262	0.00568803	0.0310828	0.00321275	1.2323	6.42057	1.35764e-10	5.27365e-10	27663	Mean thickness of Lat-Fis-ant-Horizont (right hemisphere)
27664-2.0	0.070053	0.00514028	0.102034	0.00445559	-0.542537	-4.70138	2.58407e-06	6.54199e-06	27664	Mean thickness of Lat-Fis-ant-Vertical (right hemisphere)
27665-2.0	0.164851	0.00552681	0.15703	0.00557535	0.0701276	0.996318	0.319096	0.368701	27665	Mean thickness of Lat-Fis-post (right hemisphere)
27666-2.0	0.103927	0.00718562	0.136447	0.00664602	-0.392778	-3.32253	0.000892037	0.00163528	27666	Mean thickness of Pole-occipital (right hemisphere)
27667-2.0	0.0965139	0.00823352	0.0603137	0.00619537	0.678251	3.5132	0.000442744	0.000844872	27667	Mean thickness of Pole-temporal (right hemisphere)
27668-2.0	0.119311	0.00542479	0.168879	0.00427208	-0.501265	-7.17862	7.04196e-13	3.30573e-12	27668	Mean thickness of S-calcarine (right hemisphere)
27669-2.0	0.060361	0.00629264	0.104057	0.0045154	-0.785686	-5.64178	1.68298e-08	5.33902e-08	27669	Mean thickness of S-central (right hemisphere)
27670-2.0	0.0809637	0.00670747	0.0901047	0.00477502	-0.154326	-1.11021	0.266911	0.3134	27670	Mean thickness of S-cingul-Marginalis (right hemisphere)
27671-2.0	0.112472	0.00546192	0.0797667	0.00440971	0.495704	4.65895	3.17823e-06	7.94214e-06	27671	Mean thickness of S-circular-insula-ant (right hemisphere)
27672-2.0	0.213441	0.00556198	0.218269	0.00471829	-0.03227	-0.661944	0.508007	0.561788	27672	Mean thickness of S-circular-insula-inf (right hemisphere)
27673-2.0	0.126772	0.00595505	0.16948	0.00437116	-0.418887	-5.78152	7.40292e-09	2.44202e-08	27673	Mean thickness of S-circular-insula-sup (right hemisphere)
27674-2.0	0.0573576	0.00843043	0.0913835	0.00470241	-0.671949	-3.52482	0.000423765	0.00081283	27674	Mean thickness of S-collat-transv-ant (right hemisphere)
27675-2.0	0.114333	0.00517345	0.101619	0.00498476	0.170073	1.76973	0.0767717	0.100738	27675	Mean thickness of S-collat-transv-post (right hemisphere)
27676-2.0	0.136284	0.00560187	0.139094	0.00444482	-0.0294385	-0.392877	0.69441	0.739026	27676	Mean thickness of S-front-inf (right hemisphere)
27677-2.0	0.0854675	0.0053928	0.109412	0.00396412	-0.35632	-3.5775	0.000346901	0.00067432	27677	Mean thickness of S-front-middle (right hemisphere)
27678-2.0	0.121792	0.00587517	0.0908973	0.00411214	0.422111	4.30812	1.64648e-05	3.83738e-05	27678	Mean thickness of S-front-sup (right hemisphere)
27679-2.0	0.0373308	0.00434713	0.0626757	0.00415688	-0.74754	-4.21379	2.5112e-05	5.72614e-05	27679	Mean thickness of S-interm-prim-Jensen (right hemisphere)
27680-2.0	0.113755	0.0060335	0.177046	0.00416719	-0.638189	-8.63126	6.06781e-18	4.31634e-17	27680	Mean thickness of S-intrapariet+P-trans (right hemisphere)
27681-2.0	0.0941945	0.00552451	0.116624	0.0039631	-0.308147	-3.29891	0.000970611	0.00177372	27681	Mean thickness of S-oc-middle+Lunatus (right hemisphere)
27682-2.0	0.151619	0.00569948	0.154249	0.00632624	-0.0248073	-0.308826	0.757454	0.79266	27682	Mean thickness of S-oc-sup+transversal (right hemisphere)
27683-2.0	0.0434406	0.00644109	0.126947	0.00478296	-1.54712	-10.4088	2.26135e-25	2.63521e-24	27683	Mean thickness of S-occipital-ant (right hemisphere)
27684-2.0	0.103913	0.00441314	0.0723115	0.00523832	0.52308	4.6137	3.95569e-06	9.77959e-06	27684	Mean thickness of S-oc-temp-lat (right hemisphere)
27685-2.0	0.117934	0.00525712	0.159549	0.00496538	-0.436023	-5.75483	8.67307e-09	2.84482e-08	27685	Mean thickness of S-oc-temp-med+Lingual (right hemisphere)
27686-2.0	0.0785962	0.00550886	0.0748777	0.00490215	0.0699226	0.504253	0.614084	0.664827	27686	Mean thickness of S-orbital-lateral (right hemisphere)
27687-2.0	0.0968153	0.0060167	0.10792	0.00587012	-0.156654	-1.32105	0.186485	0.225356	27687	Mean thickness of S-orbital-med-olfact (right hemisphere)
27688-2.0	0.0922135	0.00560259	0.0812538	0.00502052	0.182542	1.45683	0.145163	0.179922	27688	Mean thickness of S-orbital-H-Shaped (right hemisphere)
27689-2.0	0.180361	0.00701799	0.135989	0.00465573	0.407395	5.26862	1.37454e-07	3.89201e-07	27689	Mean thickness of S-parieto-occipital (right hemisphere)
27690-2.0	0.146408	0.00543768	0.132758	0.00610557	0.141198	1.66955	0.0950085	0.122744	27690	Mean thickness of S-pericallosal (right hemisphere)
27691-2.0	0.0854731	0.00678791	0.1199	0.0048503	-0.488286	-4.12654	3.6826e-05	8.2432e-05	27691	Mean thickness of S-postcentral (right hemisphere)
27692-2.0	0.0929655	0.00578122	0.14435	0.00388568	-0.634801	-7.37675	1.62197e-13	8.03704e-13	27692	Mean thickness of S-precentral-inf-part (right hemisphere)
27693-2.0	0.11235	0.00647071	0.0758265	0.00386852	0.567222	4.84461	1.26862e-06	3.31671e-06	27693	Mean thickness of S-precentral-sup-part (right hemisphere)
27694-2.0	0.0507573	0.00453117	0.0387335	0.00512138	0.390035	1.75835	0.0786878	0.102978	27694	Mean thickness of S-suborbital (right hemisphere)
27695-2.0	0.127139	0.00670529	0.0711731	0.00480724	0.837004	6.78337	1.17407e-11	4.92346e-11	27695	Mean thickness of S-subparietal (right hemisphere)
27696-2.0	0.0422369	0.00334214	0.0613568	0.00449785	-0.538719	-3.41207	0.000644727	0.0012038	27696	Mean thickness of S-temporal-inf (right hemisphere)
27697-2.0	0.143212	0.00561459	0.184793	0.00536623	-0.367755	-5.35379	8.61284e-08	2.53146e-07	27697	Mean thickness of S-temporal-sup (right hemisphere)
27698-2.0	0.119705	0.00587905	0.157	0.00445306	-0.391279	-5.05683	4.26291e-07	1.15084e-06	27698	Mean thickness of S-temporal-transverse (right hemisphere)
27699-2.0	0.0982294	0.00690579	0.0395092	0.00339786	1.31397	7.62952	2.35628e-14	1.25326e-13	27699	Volume of G+S-frontomargin (right hemisphere)
27700-2.0	0.104729	0.00510056	0.114399	0.00436015	-0.127411	-1.44107	0.149566	0.184589	27700	Volume of G+S-occipital-inf (right hemisphere)
27701-2.0	0.0525181	0.00668878	0.137064	0.00489115	-1.38397	-10.2031	1.92051e-24	2.12079e-23	27701	Volume of G+S-paracentral (right hemisphere)
27702-2.0	0.125839	0.0177465	0.0981328	0.0123732	0.358775	1.28069	0.200303	0.2408	27702	Volume of G+S-subcentral (right hemisphere)
27703-2.0	0.117537	0.0053488	0.0560839	0.00422352	1.06746	9.01703	1.93262e-19	1.49891e-18	27703	Volume of G+S-transv-frontopol (right hemisphere)
27704-2.0	0.141223	0.00741041	0.0880004	0.00525322	0.682397	5.85929	4.64861e-09	1.56234e-08	27704	Volume of G+S-cingul-Ant (right hemisphere)
27705-2.0	0.100051	0.00526044	0.112877	0.00300851	-0.174016	-2.11652	0.0343005	0.0487097	27705	Volume of G+S-cingul-Mid-Ant (right hemisphere)
27706-2.0	0.151868	0.00633535	0.125938	0.00553284	0.270102	3.08276	0.00205091	0.00358677	27706	Volume of G+S-cingul-Mid-Post (right hemisphere)
27707-2.0	0.0330174	0.0044395	0.102384	0.00483453	-1.63269	-10.5683	4.18135e-26	5.2132e-25	27707	Volume of G-cingul-Post-dorsal (right hemisphere)
27708-2.0	0.050467	0.00411784	0.0586023	0.00468786	-0.215619	-1.30383	0.192292	0.231769	27708	Volume of G-cingul-Post-ventral (right hemisphere)
27709-2.0	0.0852302	0.00727824	0.157718	0.0054298	-0.88791	-7.98278	1.43069e-15	8.39944e-15	27709	Volume of G-cuneus (right hemisphere)
27710-2.0	0.052612	0.00538137	0.107844	0.00438634	-1.03549	-7.95563	1.78221e-15	1.03066e-14	27710	Volume of G-front-inf-Opercular (right hemisphere)
27711-2.0	0.00237883	0.00147122	0.0685434	0.00420237	-4.84869	-14.8602	5.97128e-50	3.37741e-48	27711	Volume of G-front-inf-Orbital (right hemisphere)
27712-2.0	0.0605356	0.00512735	0.0912443	0.00508089	-0.59195	-4.25423	2.09771e-05	4.8404e-05	27712	Volume of G-front-inf-Triangul (right hemisphere)
27713-2.0	0.0969893	0.00734165	0.126037	0.00468615	-0.377945	-3.33503	0.000852893	0.001566	27713	Volume of G-front-middle (right hemisphere)
27714-2.0	0.0578707	0.00414825	0.150576	0.00476245	-1.37959	-14.6784	8.86513e-49	4.5685e-47	27714	Volume of G-front-sup (right hemisphere)
27715-2.0	0.0741867	0.00601096	0.117673	0.00361015	-0.665551	-6.20191	5.57805e-10	2.05e-09	27715	Volume of G-Ins-lg+S-cent-ins (right hemisphere)
27716-2.0	0.071228	0.00361818	0.160199	0.00585236	-1.16935	-12.9309	3.01151e-38	8.72963e-37	27716	Volume of G-insular-short (right hemisphere)
27717-2.0	0.0716453	0.00645971	0.0566365	0.00398364	0.339141	1.97764	0.0479696	0.0660971	27717	Volume of G-occipital-middle (right hemisphere)
27718-2.0	0.100621	0.0062057	0.114659	0.00568168	-0.188421	-1.66848	0.0952205	0.122949	27718	Volume of G-occipital-sup (right hemisphere)
27719-2.0	0.084202	0.00439763	0.166312	0.0062367	-0.981964	-10.7597	5.33386e-27	7.14984e-26	27719	Volume of G-oc-temp-lat-fusifor (right hemisphere)
27720-2.0	0.145837	0.00588112	0.161807	0.00632178	-0.149921	-1.84963	0.0643669	0.0857856	27720	Volume of G-oc-temp-med-Lingual (right hemisphere)
27721-2.0	0.109216	0.00520179	0.0962111	0.00621762	0.182911	1.60425	0.108659	0.138743	27721	Volume of G-oc-temp-med-Parahip (right hemisphere)
27722-2.0	0.184674	0.0060848	0.142338	0.00434184	0.375664	5.6637	1.48145e-08	4.71908e-08	27722	Volume of G-orbital (right hemisphere)
27723-2.0	0.0892962	0.00596003	0.107271	0.00551777	-0.264595	-2.21314	0.0268878	0.0390682	27723	Volume of G-pariet-inf-Angular (right hemisphere)
27724-2.0	0.0959838	0.0114578	0.127957	0.0114585	-0.414796	-1.97313	0.0484811	0.0667227	27724	Volume of G-pariet-inf-Supramar (right hemisphere)
27725-2.0	0.131957	0.00384019	0.0717569	0.00711771	0.878882	7.44358	9.79958e-14	4.9836e-13	27725	Volume of G-parietal-sup (right hemisphere)
27726-2.0	0.0894265	0.00922579	0.081812	0.00876305	0.12839	0.598426	0.549556	0.603114	27726	Volume of G-postcentral (right hemisphere)
27727-2.0	0.0976504	0.0113342	0.0634942	0.00822942	0.621001	2.43856	0.0147459	0.0224528	27727	Volume of G-precentral (right hemisphere)
27728-2.0	0.19644	0.00675086	0.114143	0.00935321	0.783252	7.13458	9.70854e-13	4.49384e-12	27728	Volume of G-precuneus (right hemisphere)
27729-2.0	0.109772	0.00728157	0.104946	0.00347306	0.0648571	0.598153	0.549738	0.603114	27729	Volume of G-rectus (right hemisphere)
27730-2.0	0.0809739	0.00484868	0.0569355	0.00503027	0.508129	3.44062	0.000580384	0.00109069	27730	Volume of G-subcallosal (right hemisphere)
27731-2.0	0.099397	0.00581629	0.124654	0.00429069	-0.326656	-3.4945	0.000474945	0.000903288	27731	Volume of G-temp-sup-G-T-transv (right hemisphere)
27732-2.0	0.11871	0.00535418	0.145044	0.00444372	-0.289051	-3.78472	0.000153884	0.000317207	27732	Volume of G-temp-sup-Lateral (right hemisphere)
27733-2.0	0.0289801	0.00364277	0.0769527	0.00489418	-1.40891	-7.86301	3.75021e-15	2.10066e-14	27733	Volume of G-temp-sup-Plan-polar (right hemisphere)
27734-2.0	0.10225	0.00519396	0.128137	0.00556071	-0.325588	-3.40211	0.000668684	0.00124353	27734	Volume of G-temp-sup-Plan-tempo (right hemisphere)
27735-2.0	0.0938149	0.00644152	0.121721	0.00576551	-0.375683	-3.22798	0.00124666	0.00224282	27735	Volume of G-temporal-inf (right hemisphere)
27736-2.0	0.140942	0.00601134	0.171256	0.0040882	-0.281052	-4.16985	3.04797e-05	6.88912e-05	27736	Volume of G-temporal-middle (right hemisphere)
27737-2.0	0.0197133	0.00437303	0.0183391	0.00358663	0.104246	0.242974	0.808026	0.836523	27737	Volume of Lat-Fis-ant-Horizont (right hemisphere)
27738-2.0	0.0242834	0.00429431	0.0222945	0.00503661	0.123282	0.30049	0.763803	0.797147	27738	Volume of Lat-Fis-ant-Vertical (right hemisphere)
27739-2.0	0.118235	0.0055581	0.160631	0.00705194	-0.442093	-4.72168	2.33905e-06	5.92815e-06	27739	Volume of Lat-Fis-post (right hemisphere)
27740-2.0	0.112062	0.00443546	0.109441	0.0074024	0.0341476	0.303757	0.761313	0.795263	27740	Volume of Pole-occipital (right hemisphere)
27741-2.0	0.124607	0.00670357	0.0951625	0.00483071	0.388916	3.56347	0.00036599	0.000707866	27741	Volume of Pole-temporal (right hemisphere)
27742-2.0	0.228765	0.00700735	0.201488	0.00660421	0.183177	2.83285	0.00461355	0.00768594	27742	Volume of S-calcarine (right hemisphere)
27743-2.0	0.0530993	0.0064059	0.0786403	0.00848724	-0.566576	-2.40196	0.0163073	0.0246475	27743	Volume of S-central (right hemisphere)
27744-2.0	0.110675	0.00523022	0.0826839	0.00660358	0.420652	3.32282	0.000891134	0.00163492	27744	Volume of S-cingul-Marginalis (right hemisphere)
27745-2.0	0.117532	0.00596762	0.0654402	0.00459703	0.844804	6.91521	4.67184e-12	2.05189e-11	27745	Volume of S-circular-insula-ant (right hemisphere)
27746-2.0	0.0831143	0.00710028	0.114231	0.00403854	-0.458779	-3.80931	0.000139353	0.000288022	27746	Volume of S-circular-insula-inf (right hemisphere)
27747-2.0	0.114258	0.00542185	0.0906177	0.00515103	0.334436	3.16112	0.00157166	0.00278432	27747	Volume of S-circular-insula-sup (right hemisphere)
27748-2.0	0.0705121	0.00699371	0.169142	0.00398362	-1.26229	-12.2542	1.59505e-34	3.7363e-33	27748	Volume of S-collat-transv-ant (right hemisphere)
27749-2.0	0.0332348	0.00479618	0.0579271	0.00371996	-0.801546	-4.06813	4.73928e-05	0.00010487	27749	Volume of S-collat-transv-post (right hemisphere)
27750-2.0	0.0782558	0.00393511	0.0781061	0.00496724	0.00276131	0.023613	0.981161	0.985411	27750	Volume of S-front-inf (right hemisphere)
27751-2.0	0.0658547	0.00454398	0.0260992	0.0031217	1.33528	7.21128	5.54297e-13	2.62866e-12	27751	Volume of S-front-middle (right hemisphere)
27752-2.0	0.0402822	0.00578791	0.0584882	0.00527493	-0.538004	-2.32486	0.0200793	0.0297723	27752	Volume of S-front-sup (right hemisphere)
27753-2.0	0.0225728	0.00445847	0.0657263	0.00499915	-1.54188	-6.44229	1.17687e-10	4.60229e-10	27753	Volume of S-interm-prim-Jensen (right hemisphere)
27754-2.0	0.114639	0.00663201	0.0879247	0.0135493	0.382764	1.77092	0.0765746	0.100579	27754	Volume of S-intrapariet+P-trans (right hemisphere)
27755-2.0	0.0720488	0.00639745	0.0575137	0.00491434	0.325069	1.80178	0.0715807	0.0946923	27755	Volume of S-oc-middle+Lunatus (right hemisphere)
27756-2.0	0.0333925	0.00570733	0.0583097	0.00453426	-0.804212	-3.41835	0.000630013	0.00117823	27756	Volume of S-oc-sup+transversal (right hemisphere)
27757-2.0	0.0439782	0.00567499	0.0626522	0.00431341	-0.510575	-2.61973	0.00879985	0.0139011	27757	Volume of S-occipital-ant (right hemisphere)
27758-2.0	0.0466	0.00544547	0.111978	0.00350742	-1.26481	-10.0934	5.91e-24	6.20149e-23	27758	Volume of S-oc-temp-lat (right hemisphere)
27759-2.0	0.0955248	0.00451712	0.0940894	0.00338607	0.0218432	0.254264	0.799291	0.82859	27759	Volume of S-oc-temp-med+Lingual (right hemisphere)
27760-2.0	0.0586227	0.00614189	0.0772196	0.00514417	-0.397508	-2.32126	0.020273	0.0300403	27760	Volume of S-orbital-lateral (right hemisphere)
27761-2.0	0.0898361	0.0056868	0.0606151	0.00372274	0.567619	4.29914	1.71461e-05	3.99214e-05	27761	Volume of S-orbital-med-olfact (right hemisphere)
27762-2.0	0.168683	0.00474495	0.177379	0.00305276	-0.0725247	-1.54134	0.123234	0.155315	27762	Volume of S-orbital-H-Shaped (right hemisphere)
27763-2.0	0.187501	0.00556061	0.176346	0.00562095	0.0884913	1.41087	0.158284	0.194624	27763	Volume of S-parieto-occipital (right hemisphere)
27764-2.0	0.0927225	0.00518603	0.0633006	0.0051159	0.550701	4.03885	5.37139e-05	0.000118069	27764	Volume of S-pericallosal (right hemisphere)
27765-2.0	0.0977834	0.00628848	0.0953783	0.00457231	0.0359281	0.309333	0.757068	0.792614	27765	Volume of S-postcentral (right hemisphere)
27766-2.0	0.0453561	0.00474078	0.0985072	0.00492241	-1.11893	-7.77733	7.40708e-15	4.08005e-14	27766	Volume of S-precentral-inf-part (right hemisphere)
27767-2.0	0.101197	0.0078097	0.0543888	0.00734992	0.895779	4.36461	1.27353e-05	2.99828e-05	27767	Volume of S-precentral-sup-part (right hemisphere)
27768-2.0	0.012442	0.00357456	0.055496	0.005416	-2.15717	-6.63466	3.25259e-11	1.31178e-10	27768	Volume of S-suborbital (right hemisphere)
27769-2.0	0.0816944	0.00834271	0.0770214	0.00757262	0.0849777	0.41475	0.678325	0.725494	27769	Volume of S-subparietal (right hemisphere)
27770-2.0	0.0989026	0.00713922	0.078889	0.00427363	0.326186	2.40532	0.0161585	0.0244752	27770	Volume of S-temporal-inf (right hemisphere)
27771-2.0	0.109504	0.00630754	0.199972	0.00593309	-0.868812	-10.4473	1.50826e-25	1.78451e-24	27771	Volume of S-temporal-sup (right hemisphere)
27772-2.0	0.105596	0.00422409	0.0872825	0.00612017	0.27479	2.46268	0.0137901	0.0211085	27772	Volume of S-temporal-transverse (right hemisphere)
DMN	0.000595482	0.000576872	0.0327769	0.00449682	-5.78248	-7.09831	1.2629e-12	5.79935e-12	NA	DMN
DMN_x_SMN	0.0174065	0.00394735	0.00134247	0.000936351	3.69666	3.9597	7.50451e-05	0.00016099	NA	DMN_x_SMN
DMN_x_VAN	0.0365027	0.00484858	0.00209696	0.00137838	4.12163	6.8256	8.75583e-12	3.73937e-11	NA	DMN_x_VAN
DTI_signature	0.0953659	0.00892059	0.0727295	0.00864734	0.390932	1.822	0.0684548	0.0908682	NA	DTI_signature
fMRI_signature	0.0652884	0.00645061	0.0256241	0.00556671	1.34933	4.65518	3.23702e-06	8.08037e-06	NA	fMRI_signature
Mean_L2_25263_T3	0.149295	0.00548965	0.139124	0.00424719	0.101792	1.46535	0.142825	0.177308	25263	Mean L2 in cerebral peduncle on FA skeleton (left)
Mean_L2_25264_T3	0.117664	0.00591901	0.0807176	0.00352616	0.543713	5.36247	8.20925e-08	2.41896e-07	25264	Mean L2 in anterior limb of internal capsule on FA skeleton (right)
Mean_L2_25265_T3	0.113908	0.00339058	0.0917763	0.00322752	0.311676	4.72787	2.2689e-06	5.75664e-06	25265	Mean L2 in anterior limb of internal capsule on FA skeleton (left)
Mean_L2_25266_T3	0.15398	0.0049412	0.0984674	0.00317084	0.645021	9.45517	3.22486e-21	2.88743e-20	25266	Mean L2 in posterior limb of internal capsule on FA skeleton (right)
Mean_L2_25267_T3	0.179253	0.00430534	0.112023	0.00312513	0.678195	12.6371	1.31818e-36	3.5963e-35	25267	Mean L2 in posterior limb of internal capsule on FA skeleton (left)
Mean_L2_25268_T3	0.131996	0.00682176	0.103244	0.00488235	0.354436	3.42739	0.000609421	0.00114156	25268	Mean L2 in retrolenticular part of internal capsule on FA skeleton (right)
Mean_L2_25269_T3	0.107565	0.00542359	0.0975852	0.00385104	0.140478	1.50037	0.133519	0.166737	25269	Mean L2 in retrolenticular part of internal capsule on FA skeleton (left)
Mean_L2_25270_T3	0.116255	0.00604069	0.139688	0.00409108	-0.264915	-3.2119	0.00131861	0.00235946	25270	Mean L2 in anterior corona radiata on FA skeleton (right)
Mean_L2_25271_T3	0.168756	0.00950236	0.212769	0.00566311	-0.33435	-3.97879	6.92668e-05	0.000149284	25271	Mean L2 in anterior corona radiata on FA skeleton (left)
Mean_L2_25272_T3	0.124785	0.00787292	0.149159	0.00530992	-0.257406	-2.5667	0.0102672	0.0160768	25272	Mean L2 in superior corona radiata on FA skeleton (right)
Mean_L2_25273_T3	0.142181	0.00728999	0.134706	0.00591661	0.0779126	0.796136	0.425953	0.47974	25273	Mean L2 in superior corona radiata on FA skeleton (left)
Mean_L2_25274_T3	0.101646	0.00591795	0.097105	0.0043854	0.0659405	0.616548	0.537533	0.59218	25274	Mean L2 in posterior corona radiata on FA skeleton (right)
Mean_L2_25275_T3	0.127869	0.00856239	0.135549	0.00507232	-0.0841509	-0.771727	0.440276	0.494431	25275	Mean L2 in posterior corona radiata on FA skeleton (left)
Mean_L2_25276_T3	0.138102	0.00573678	0.102978	0.00750299	0.423399	3.71886	0.000200124	0.000404922	25276	Mean L2 in posterior thalamic radiation on FA skeleton (right)
Mean_L3_25296_T3	0.0813567	0.00464528	0.16186	0.00323959	-0.992415	-14.2148	7.41374e-46	3.30624e-44	25296	Mean L3 in middle cerebellar peduncle on FA skeleton
Mean_L3_25297_T3	0.155535	0.00525856	0.134029	0.00619847	0.214694	2.64573	0.00815145	0.0129563	25297	Mean L3 in pontine crossing tract on FA skeleton
Mean_L3_25298_T3	0.222001	0.0071328	0.27862	0.00642605	-0.327733	-5.89747	3.69118e-09	1.26066e-08	25298	Mean L3 in genu of corpus callosum on FA skeleton
Mean_L3_25299_T3	0.228761	0.00655127	0.264066	0.00538716	-0.207054	-4.16239	3.14938e-05	7.1114e-05	25299	Mean L3 in body of corpus callosum on FA skeleton
Mean_L3_25300_T3	0.121857	0.00801578	0.141995	0.00446889	-0.220648	-2.19428	0.0282154	0.0408691	25300	Mean L3 in splenium of corpus callosum on FA skeleton
Mean_L3_25301_T3	0.143234	0.00798734	0.167589	0.00415252	-0.226555	-2.70544	0.00682148	0.0110084	25301	Mean L3 in fornix on FA skeleton
Mean_L3_25302_T3	0.107366	0.00574301	0.103859	0.00341994	0.0479019	0.524575	0.599879	0.651884	25302	Mean L3 in corticospinal tract on FA skeleton (right)
Mean_L3_25303_T3	0.162589	0.00485536	0.12961	0.00537983	0.327054	4.55081	5.34389e-06	1.30447e-05	25303	Mean L3 in corticospinal tract on FA skeleton (left)
Mean_L3_25304_T3	0.0214354	0.00513915	0.0495254	0.00362043	-1.20817	-4.4684	7.88074e-06	1.89187e-05	25304	Mean L3 in medial lemniscus on FA skeleton (right)
Mean_L3_25305_T3	0.0487467	0.00662969	0.0864471	0.00496625	-0.826514	-4.55127	5.33229e-06	1.30301e-05	25305	Mean L3 in medial lemniscus on FA skeleton (left)
Mean_L3_25306_T3	0.059253	0.00709327	0.17554	0.00438243	-1.56684	-13.9468	3.28974e-44	1.38707e-42	25306	Mean L3 in inferior cerebellar peduncle on FA skeleton (right)
Mean_L3_25307_T3	0.0540432	0.00625589	0.0843721	0.00530036	-0.642653	-3.69892	0.000216516	0.000433968	25307	Mean L3 in inferior cerebellar peduncle on FA skeleton (left)
Mean_L3_25308_T3	0.198154	0.00455528	0.310827	0.00494782	-0.649493	-16.7533	5.35374e-63	5.17305e-61	25308	Mean L3 in superior cerebellar peduncle on FA skeleton (right)
Mean_L3_25309_T3	0.181542	0.00722514	0.258436	0.00525293	-0.509503	-8.60797	7.43626e-18	5.22566e-17	25309	Mean L3 in superior cerebellar peduncle on FA skeleton (left)
Mean_L3_25310_T3	0.100303	0.00774027	0.173893	0.00448311	-0.793832	-8.22707	1.91841e-16	1.20238e-15	25310	Mean L3 in cerebral peduncle on FA skeleton (right)
Mean_L3_25311_T3	0.146589	0.00529878	0.13858	0.00496778	0.0810598	1.10269	0.270162	0.316576	25311	Mean L3 in cerebral peduncle on FA skeleton (left)
Mean_L3_25312_T3	0.147804	0.0112228	0.150022	0.00387122	-0.0214896	-0.186838	0.851787	0.875186	25312	Mean L3 in anterior limb of internal capsule on FA skeleton (right)
Mean_L3_25313_T3	0.124823	0.00834541	0.154573	0.005346	-0.308403	-3.00175	0.00268436	0.0046214	25313	Mean L3 in anterior limb of internal capsule on FA skeleton (left)
Mean_L3_25314_T3	0.172992	0.00397503	0.146099	0.00540569	0.243753	4.00787	6.12681e-05	0.00013291	25314	Mean L3 in posterior limb of internal capsule on FA skeleton (right)
Mean_L3_25315_T3	0.142359	0.00607303	0.159173	0.00560945	-0.161067	-2.03387	0.0419651	0.0586973	25315	Mean L3 in posterior limb of internal capsule on FA skeleton (left)
Mean_L3_25316_T3	0.155542	0.0100835	0.0703226	0.00695856	1.14524	6.95587	3.50388e-12	1.5596e-11	25316	Mean L3 in retrolenticular part of internal capsule on FA skeleton (right)
Mean_L3_25317_T3	0.144191	0.0067152	0.138409	0.0076569	0.0590465	0.56776	0.570198	0.623133	25317	Mean L3 in retrolenticular part of internal capsule on FA skeleton (left)
Mean_L3_25318_T3	0.202547	0.00945372	0.247275	0.00651601	-0.287863	-3.8956	9.79541e-05	0.000205571	25318	Mean L3 in anterior corona radiata on FA skeleton (right)
Mean_L3_25319_T3	0.183211	0.0104411	0.254797	0.00535358	-0.475841	-6.10095	1.05439e-09	3.77336e-09	25319	Mean L3 in anterior corona radiata on FA skeleton (left)
Mean_L3_25320_T3	0.187243	0.0063853	0.237403	0.00622747	-0.342426	-5.62377	1.8683e-08	5.91882e-08	25320	Mean L3 in superior corona radiata on FA skeleton (right)
Mean_L3_25321_T3	0.180301	0.00852915	0.22362	0.00509888	-0.310642	-4.35935	1.3045e-05	3.06809e-05	25321	Mean L3 in superior corona radiata on FA skeleton (left)
Mean_L3_25322_T3	0.126509	0.00517789	0.156976	0.00638354	-0.311313	-3.70678	0.000209913	0.000421826	25322	Mean L3 in posterior corona radiata on FA skeleton (right)
Mean_L3_25323_T3	0.125226	0.00922746	0.17837	0.00549908	-0.510344	-4.94745	7.51924e-07	1.99054e-06	25323	Mean L3 in posterior corona radiata on FA skeleton (left)
Mean_L3_25324_T3	0.134705	0.006149	0.10734	0.00654751	0.327626	3.04668	0.00231387	0.00401637	25324	Mean L3 in posterior thalamic radiation on FA skeleton (right)
Mean_L3_25325_T3	0.11233	0.00729803	0.186853	0.00585759	-0.73416	-7.96352	1.67212e-15	9.74283e-15	25325	Mean L3 in posterior thalamic radiation on FA skeleton (left)
Mean_L3_25326_T3	0.154148	0.0100863	0.112891	0.00684361	0.449381	3.38478	0.000712344	0.00132048	25326	Mean L3 in sagittal stratum on FA skeleton (right)
Mean_L3_25327_T3	0.104283	0.00814081	0.0975539	0.00989539	0.0962269	0.525116	0.599502	0.65178	25327	Mean L3 in sagittal stratum on FA skeleton (left)
Mean_L3_25328_T3	0.113045	0.00503871	0.10648	0.00515825	0.0863113	0.910401	0.362611	0.413419	25328	Mean L3 in external capsule on FA skeleton (right)
Mean_L3_25329_T3	0.141196	0.00775441	0.158157	0.00372669	-0.163656	-1.97141	0.0486773	0.0669471	25329	Mean L3 in external capsule on FA skeleton (left)
Mean_L3_25330_T3	0.192391	0.00719603	0.169448	0.00629006	0.183195	2.40046	0.0163747	0.0247219	25330	Mean L3 in cingulum cingulate gyrus on FA skeleton (right)
Mean_L3_25331_T3	0.208421	0.00953109	0.129827	0.00695419	0.682911	6.66141	2.71211e-11	1.1034e-10	25331	Mean L3 in cingulum cingulate gyrus on FA skeleton (left)
Mean_L3_25332_T3	0.0638028	0.00595363	0.129043	0.00733149	-1.01616	-6.90787	4.91984e-12	2.15673e-11	25332	Mean L3 in cingulum hippocampus on FA skeleton (right)
Mean_L3_25333_T3	0.0930406	0.00986661	0.138007	0.00852366	-0.568808	-3.44873	0.000563238	0.00106277	25333	Mean L3 in cingulum hippocampus on FA skeleton (left)
Mean_L3_25334_T3	0.126311	0.00580828	0.151969	0.00376491	-0.266798	-3.70687	0.000209835	0.000421826	25334	Mean L3 in fornix cres+stria terminalis on FA skeleton (right)
Mean_L3_25335_T3	0.103171	0.00550149	0.149368	0.00422474	-0.53383	-6.65997	2.73888e-11	1.1104e-10	25335	Mean L3 in fornix cres+stria terminalis on FA skeleton (left)
Mean_L3_25336_T3	0.158794	0.0065038	0.20438	0.00584356	-0.364104	-5.21386	1.84947e-07	5.16737e-07	25336	Mean L3 in superior longitudinal fasciculus on FA skeleton (right)
Mean_L3_25337_T3	0.182023	0.00688565	0.178183	0.00604562	0.0307564	0.41901	0.675209	0.72257	25337	Mean L3 in superior longitudinal fasciculus on FA skeleton (left)
Mean_L3_25338_T3	0.125584	0.00619237	0.160712	0.0049618	-0.35583	-4.42701	9.55502e-06	2.2703e-05	25338	Mean L3 in superior fronto-occipital fasciculus on FA skeleton (right)
Mean_L3_25339_T3	0.140571	0.00517343	0.130921	0.00417703	0.102597	1.45123	0.146716	0.181556	25339	Mean L3 in superior fronto-occipital fasciculus on FA skeleton (left)
Mean.FA.in.anterior.corona.radiata.on.FA.skeleton..left.	0.211332	0.00752803	0.290107	0.00472462	-0.457076	-8.8633	7.76821e-19	5.81112e-18	NA	Mean FA in anterior corona radiata on FA skeleton left
Mean.FA.in.anterior.corona.radiata.on.FA.skeleton..right.	0.251288	0.00658257	0.269056	0.00571113	-0.0985659	-2.03886	0.0414636	0.0581342	NA	Mean FA in anterior corona radiata on FA skeleton right
Mean.FA.in.anterior.limb.of.internal.capsule.on.FA.skeleton..left.	0.200134	0.00618048	0.190314	0.00398997	0.0725834	1.33485	0.181925	0.220305	NA	Mean FA in anterior limb of internal capsule on FA skeleton left
Mean.FA.in.anterior.limb.of.internal.capsule.on.FA.skeleton..right.	0.183485	0.00627633	0.209449	0.0039971	-0.190937	-3.4893	0.000484284	0.000919782	NA	Mean FA in anterior limb of internal capsule on FA skeleton right
Mean.FA.in.body.of.corpus.callosum.on.FA.skeleton	0.204979	0.00609189	0.261524	0.00522533	-0.35147	-7.04536	1.84984e-12	8.39486e-12	NA	Mean FA in body of corpus callosum on FA skeleton
Mean.FA.in.cerebral.peduncle.on.FA.skeleton..left.	0.197932	0.0055813	0.214522	0.00481204	-0.116114	-2.25111	0.0243788	0.0356909	NA	Mean FA in cerebral peduncle on FA skeleton left
Mean.FA.in.cerebral.peduncle.on.FA.skeleton..right.	0.170957	0.00586786	0.236734	0.00559006	-0.46963	-8.11621	4.80982e-16	2.943e-15	NA	Mean FA in cerebral peduncle on FA skeleton right
Mean.FA.in.cingulum.cingulate.gyrus.on.FA.skeleton..left.	0.229461	0.00638941	0.202687	0.00736463	0.178989	2.74596	0.00603338	0.00986004	NA	Mean FA in cingulum cingulate gyrus on FA skeleton left
Mean.FA.in.cingulum.cingulate.gyrus.on.FA.skeleton..right.	0.230489	0.0057537	0.256117	0.00740947	-0.152106	-2.73189	0.00629724	0.0102551	NA	Mean FA in cingulum cingulate gyrus on FA skeleton right
Mean.FA.in.cingulum.hippocampus.on.FA.skeleton..left.	0.233722	0.00682923	0.237975	0.0045644	-0.0260204	-0.517843	0.604568	0.656057	NA	Mean FA in cingulum hippocampus on FA skeleton left
Mean.FA.in.cingulum.hippocampus.on.FA.skeleton..right.	0.190182	0.00634799	0.193414	0.00552291	-0.0243112	-0.384106	0.7009	0.744566	NA	Mean FA in cingulum hippocampus on FA skeleton right
Mean.FA.in.corticospinal.tract.on.FA.skeleton..left.	0.156165	0.00457918	0.0717708	0.00609666	1.12161	11.0684	1.78631e-28	2.78017e-27	NA	Mean FA in corticospinal tract on FA skeleton left
Mean.FA.in.corticospinal.tract.on.FA.skeleton..right.	0.112171	0.00468692	0.0968538	0.00439707	0.211816	2.38336	0.0171553	0.0257497	NA	Mean FA in corticospinal tract on FA skeleton right
Mean.FA.in.external.capsule.on.FA.skeleton..left.	0.209631	0.00775809	0.258375	0.00529603	-0.301612	-5.18912	2.11286e-07	5.88202e-07	NA	Mean FA in external capsule on FA skeleton left
Mean.FA.in.external.capsule.on.FA.skeleton..right.	0.178206	0.00664013	0.23947	0.0061314	-0.426298	-6.77848	1.21449e-11	5.08377e-11	NA	Mean FA in external capsule on FA skeleton right
Mean.FA.in.fornix.cres.stria.terminalis.on.FA.skeleton..left.	0.178683	0.00576367	0.232865	0.00647952	-0.382092	-6.2479	4.16019e-10	1.55354e-09	NA	Mean FA in fornix cres stria terminalis on FA skeleton left
Mean.FA.in.fornix.cres.stria.terminalis.on.FA.skeleton..right.	0.206289	0.00755391	0.21802	0.006315	-0.0797975	-1.19152	0.233448	0.277197	NA	Mean FA in fornix cres stria terminalis on FA skeleton right
Mean.FA.in.fornix.on.FA.skeleton	0.161655	0.00839321	0.161816	0.00606487	-0.00142856	-0.0154658	0.987661	0.990223	NA	Mean FA in fornix on FA skeleton
Mean.FA.in.genu.of.corpus.callosum.on.FA.skeleton	0.214789	0.00609874	0.250775	0.00678163	-0.223472	-3.94556	7.96142e-05	0.000170005	NA	Mean FA in genu of corpus callosum on FA skeleton
Mean.FA.in.inferior.cerebellar.peduncle.on.FA.skeleton..left.	0.113182	0.0052968	0.169973	0.00509035	-0.586665	-7.73063	1.07019e-14	5.83944e-14	NA	Mean FA in inferior cerebellar peduncle on FA skeleton left
Mean.FA.in.inferior.cerebellar.peduncle.on.FA.skeleton..right.	0.121409	0.00628274	0.230047	0.00419271	-0.922054	-14.3829	6.62274e-47	3.07163e-45	NA	Mean FA in inferior cerebellar peduncle on FA skeleton right
Mean.FA.in.medial.lemniscus.on.FA.skeleton..left.	0.135978	0.00628371	0.0914205	0.00521194	0.572779	5.45781	4.82053e-08	1.46128e-07	NA	Mean FA in medial lemniscus on FA skeleton left
Mean.FA.in.medial.lemniscus.on.FA.skeleton..right.	0.116598	0.00453908	0.116335	0.00476247	0.00326337	0.040043	0.968059	0.97648	NA	Mean FA in medial lemniscus on FA skeleton right
Mean.FA.in.middle.cerebellar.peduncle.on.FA.skeleton	0.18516	0.00614076	0.176968	0.00489857	0.0652819	1.04284	0.297024	0.345435	NA	Mean FA in middle cerebellar peduncle on FA skeleton
Mean.FA.in.pontine.crossing.tract.on.FA.skeleton	0.187351	0.00662209	0.100879	0.00535469	0.89311	10.1538	3.18686e-24	3.43737e-23	NA	Mean FA in pontine crossing tract on FA skeleton
Mean.FA.in.posterior.corona.radiata.on.FA.skeleton..left.	0.262236	0.0082552	0.198848	0.00427484	0.3992	6.81858	9.1945e-12	3.91949e-11	NA	Mean FA in posterior corona radiata on FA skeleton left
Mean.FA.in.posterior.corona.radiata.on.FA.skeleton..right.	0.224571	0.0061131	0.201661	0.0045192	0.155241	3.01364	0.00258134	0.0044606	NA	Mean FA in posterior corona radiata on FA skeleton right
Mean.FA.in.posterior.limb.of.internal.capsule.on.FA.skeleton..left.	0.241414	0.00638984	0.177364	0.00465398	0.444793	8.10236	5.39037e-16	3.28091e-15	NA	Mean FA in posterior limb of internal capsule on FA skeleton left
Mean.FA.in.posterior.limb.of.internal.capsule.on.FA.skeleton..right.	0.247956	0.0048505	0.157304	0.00481738	0.656533	13.2606	3.91987e-40	1.28031e-38	NA	Mean FA in posterior limb of internal capsule on FA skeleton right
Mean.FA.in.posterior.thalamic.radiation.on.FA.skeleton..left.	0.133718	0.00816321	0.152132	0.00648448	-0.18613	-1.76629	0.077348	0.101339	NA	Mean FA in posterior thalamic radiation on FA skeleton left
Mean.FA.in.posterior.thalamic.radiation.on.FA.skeleton..right.	0.160179	0.00656975	0.12902	0.00700912	0.312091	3.24346	0.00118089	0.00213443	NA	Mean FA in posterior thalamic radiation on FA skeleton right
Mean.FA.in.retrolenticular.part.of.internal.capsule.on.FA.skeleton..left.	0.169076	0.00755441	0.145639	0.00580465	0.215268	2.45999	0.0138941	0.0212536	NA	Mean FA in retrolenticular part of internal capsule on FA skeleton left
Mean.FA.in.retrolenticular.part.of.internal.capsule.on.FA.skeleton..right.	0.208908	0.00784739	0.146795	0.00685521	0.509069	5.96101	2.50688e-09	8.74204e-09	NA	Mean FA in retrolenticular part of internal capsule on FA skeleton right
Mean.FA.in.sagittal.stratum.on.FA.skeleton..left.	0.136433	0.00575252	0.193531	0.00746506	-0.504373	-6.05856	1.37342e-09	4.86254e-09	NA	Mean FA in sagittal stratum on FA skeleton left
Mean.FA.in.sagittal.stratum.on.FA.skeleton..right.	0.141009	0.00694105	0.16447	0.00693048	-0.22203	-2.3918	0.0167662	0.0252309	NA	Mean FA in sagittal stratum on FA skeleton right
Mean.FA.in.splenium.of.corpus.callosum.on.FA.skeleton	0.106488	0.00616737	0.121737	0.0054659	-0.193079	-1.85042	0.0642531	0.0856831	NA	Mean FA in splenium of corpus callosum on FA skeleton
Mean.FA.in.superior.cerebellar.peduncle.on.FA.skeleton..left.	0.140458	0.00589318	0.264167	0.00538725	-0.911311	-15.4937	3.82691e-54	2.5356e-52	NA	Mean FA in superior cerebellar peduncle on FA skeleton left
Mean.FA.in.superior.cerebellar.peduncle.on.FA.skeleton..right.	0.133151	0.00491915	0.255466	0.0067018	-0.940067	-14.713	5.31868e-49	2.80319e-47	NA	Mean FA in superior cerebellar peduncle on FA skeleton right
Mean.FA.in.superior.corona.radiata.on.FA.skeleton..left.	0.218214	0.00555884	0.187161	0.0054166	0.221463	4.00092	6.30955e-05	0.000136619	NA	Mean FA in superior corona radiata on FA skeleton left
Mean.FA.in.superior.corona.radiata.on.FA.skeleton..right.	0.24184	0.0054674	0.228513	0.00432396	0.0817755	1.91187	0.0558935	0.0755607	NA	Mean FA in superior corona radiata on FA skeleton right
Mean.FA.in.superior.fronto.occipital.fasciculus.on.FA.skeleton..left.	0.221403	0.00420388	0.239398	0.00464514	-0.112732	-2.8722	0.00407627	0.0068499	NA	Mean FA in superior fronto occipital fasciculus on FA skeleton left
Mean.FA.in.superior.fronto.occipital.fasciculus.on.FA.skeleton..right.	0.174287	0.00498684	0.250602	0.00474376	-0.52393	-11.0878	1.43705e-28	2.25171e-27	NA	Mean FA in superior fronto occipital fasciculus on FA skeleton right
Mean.FA.in.superior.longitudinal.fasciculus.on.FA.skeleton..left.	0.22509	0.00642522	0.200321	0.00534756	0.168184	2.96294	0.0030472	0.00521509	NA	Mean FA in superior longitudinal fasciculus on FA skeleton left
Mean.FA.in.superior.longitudinal.fasciculus.on.FA.skeleton..right.	0.212774	0.00412613	0.247546	0.00521302	-0.218378	-5.23024	1.69293e-07	4.74549e-07	NA	Mean FA in superior longitudinal fasciculus on FA skeleton right
Mean.FA.in.tapetum.on.FA.skeleton..left.	0.241745	0.00739654	0.162742	0.00499077	0.570895	8.85398	8.44537e-19	6.27719e-18	NA	Mean FA in tapetum on FA skeleton left
Mean.FA.in.tapetum.on.FA.skeleton..right.	0.186686	0.00728827	0.188586	0.00454906	-0.0146123	-0.221202	0.824935	0.851512	NA	Mean FA in tapetum on FA skeleton right
Mean.FA.in.uncinate.fasciculus.on.FA.skeleton..left.	0.286556	0.00890758	0.248361	0.00595668	0.206377	3.56436	0.000364751	0.000706058	NA	Mean FA in uncinate fasciculus on FA skeleton left
Mean.FA.in.uncinate.fasciculus.on.FA.skeleton..right.	0.297467	0.00596805	0.214929	0.00401421	0.46887	11.4756	1.74898e-30	3.24471e-29	NA	Mean FA in uncinate fasciculus on FA skeleton right
Mean.ICVF.in.anterior.corona.radiata.on.FA.skeleton..left.	0.235628	0.00929595	0.218982	0.00699378	0.105699	1.43093	0.152451	0.18805	NA	Mean ICVF in anterior corona radiata on FA skeleton left
Mean.ICVF.in.anterior.corona.radiata.on.FA.skeleton..right.	0.238667	0.0101132	0.214389	0.00760868	0.154772	1.91837	0.0550641	0.0747621	NA	Mean ICVF in anterior corona radiata on FA skeleton right
Mean.ICVF.in.anterior.limb.of.internal.capsule.on.FA.skeleton..left.	0.223737	0.00879623	0.187652	0.00992646	0.253742	2.7207	0.00651441	0.0105569	NA	Mean ICVF in anterior limb of internal capsule on FA skeleton left
Mean.ICVF.in.anterior.limb.of.internal.capsule.on.FA.skeleton..right.	0.264496	0.00774536	0.247177	0.00818355	0.0977019	1.53706	0.124279	0.156311	NA	Mean ICVF in anterior limb of internal capsule on FA skeleton right
Mean.ICVF.in.body.of.corpus.callosum.on.FA.skeleton	0.224398	0.00779453	0.227165	0.00400929	-0.0176802	-0.315669	0.752254	0.788999	NA	Mean ICVF in body of corpus callosum on FA skeleton
Mean.ICVF.in.cerebral.peduncle.on.FA.skeleton..left.	0.222227	0.00844733	0.24136	0.00844528	-0.119153	-1.60178	0.109203	0.139221	NA	Mean ICVF in cerebral peduncle on FA skeleton left
Mean.ICVF.in.cerebral.peduncle.on.FA.skeleton..right.	0.220234	0.0121767	0.242446	0.00859799	-0.138623	-1.49008	0.136204	0.169998	NA	Mean ICVF in cerebral peduncle on FA skeleton right
Mean.ICVF.in.cingulum.cingulate.gyrus.on.FA.skeleton..left.	0.225851	0.00906794	0.240675	0.00656082	-0.0917196	-1.32453	0.185328	0.224119	NA	Mean ICVF in cingulum cingulate gyrus on FA skeleton left
Mean.ICVF.in.cingulum.cingulate.gyrus.on.FA.skeleton..right.	0.198486	0.00844804	0.231788	0.00730156	-0.223772	-2.98246	0.00285946	0.0049093	NA	Mean ICVF in cingulum cingulate gyrus on FA skeleton right
Mean.ICVF.in.cingulum.hippocampus.on.FA.skeleton..left.	0.101812	0.00636334	0.143637	0.0066812	-0.496518	-4.53307	5.81329e-06	1.41311e-05	NA	Mean ICVF in cingulum hippocampus on FA skeleton left
Mean.ICVF.in.cingulum.hippocampus.on.FA.skeleton..right.	0.128672	0.00825648	0.137799	0.00753888	-0.0988642	-0.816306	0.414325	0.46778	NA	Mean ICVF in cingulum hippocampus on FA skeleton right
Mean.ICVF.in.corticospinal.tract.on.FA.skeleton..left.	0.126987	0.00622058	0.161265	0.00437918	-0.344754	-4.50587	6.61024e-06	1.59845e-05	NA	Mean ICVF in corticospinal tract on FA skeleton left
Mean.ICVF.in.corticospinal.tract.on.FA.skeleton..right.	0.106866	0.00616713	0.190767	0.00514041	-0.836012	-10.4504	1.45913e-25	1.73524e-24	NA	Mean ICVF in corticospinal tract on FA skeleton right
Mean.ICVF.in.external.capsule.on.FA.skeleton..left.	0.13025	0.0115578	0.114649	0.00658294	0.184062	1.17293	0.240826	0.285227	NA	Mean ICVF in external capsule on FA skeleton left
Mean.ICVF.in.external.capsule.on.FA.skeleton..right.	0.152106	0.0113255	0.123257	0.00488312	0.303402	2.33905	0.0193326	0.0287571	NA	Mean ICVF in external capsule on FA skeleton right
Mean.ICVF.in.fornix.cres.stria.terminalis.on.FA.skeleton..left.	0.180151	0.00858227	0.167465	0.00755488	0.105349	1.10954	0.267196	0.313577	NA	Mean ICVF in fornix cres stria terminalis on FA skeleton left
Mean.ICVF.in.fornix.cres.stria.terminalis.on.FA.skeleton..right.	0.178699	0.0077073	0.152604	0.0068365	0.227734	2.53285	0.011314	0.0175617	NA	Mean ICVF in fornix cres stria terminalis on FA skeleton right
Mean.ICVF.in.fornix.on.FA.skeleton	0.161562	0.00534689	0.0906139	0.00532713	0.83428	9.39993	5.46015e-21	4.85137e-20	NA	Mean ICVF in fornix on FA skeleton
Mean.ICVF.in.genu.of.corpus.callosum.on.FA.skeleton	0.242131	0.00674958	0.245224	0.00436744	-0.0183134	-0.384752	0.700421	0.744398	NA	Mean ICVF in genu of corpus callosum on FA skeleton
Mean.ICVF.in.inferior.cerebellar.peduncle.on.FA.skeleton..left.	0.110295	0.00703264	0.15111	0.00705738	-0.454229	-4.09657	4.19314e-05	9.34991e-05	NA	Mean ICVF in inferior cerebellar peduncle on FA skeleton left
Mean.ICVF.in.inferior.cerebellar.peduncle.on.FA.skeleton..right.	0.0782309	0.00601859	0.164613	0.00896142	-1.07327	-8.00209	1.22326e-15	7.25508e-15	NA	Mean ICVF in inferior cerebellar peduncle on FA skeleton right
Mean.ICVF.in.medial.lemniscus.on.FA.skeleton..left.	0.130147	0.0106274	0.137888	0.00596077	-0.083361	-0.635338	0.525208	0.579979	NA	Mean ICVF in medial lemniscus on FA skeleton left
Mean.ICVF.in.medial.lemniscus.on.FA.skeleton..right.	0.0968953	0.00912215	0.12021	0.00603897	-0.311064	-2.13119	0.0330732	0.0471111	NA	Mean ICVF in medial lemniscus on FA skeleton right
Mean.ICVF.in.middle.cerebellar.peduncle.on.FA.skeleton	0.191604	0.00946563	0.221677	0.00627192	-0.210336	-2.6485	0.00808498	0.0128594	NA	Mean ICVF in middle cerebellar peduncle on FA skeleton
Mean.ICVF.in.pontine.crossing.tract.on.FA.skeleton	0.115053	0.00780678	0.192152	0.00622414	-0.739942	-7.72198	1.14535e-14	6.23491e-14	NA	Mean ICVF in pontine crossing tract on FA skeleton
Mean.ICVF.in.posterior.corona.radiata.on.FA.skeleton..left.	0.209688	0.0113193	0.20635	0.00625068	0.0231495	0.258134	0.796304	0.826232	NA	Mean ICVF in posterior corona radiata on FA skeleton left
Mean.ICVF.in.posterior.corona.radiata.on.FA.skeleton..right.	0.214851	0.00771506	0.181866	0.00916659	0.24046	2.75306	0.00590413	0.0096761	NA	Mean ICVF in posterior corona radiata on FA skeleton right
Mean.ICVF.in.posterior.limb.of.internal.capsule.on.FA.skeleton..left.	0.208525	0.00748695	0.213691	0.00472401	-0.0353091	-0.583604	0.559487	0.612582	NA	Mean ICVF in posterior limb of internal capsule on FA skeleton left
Mean.ICVF.in.posterior.limb.of.internal.capsule.on.FA.skeleton..right.	0.185692	0.00990087	0.278386	0.00484544	-0.584172	-8.40914	4.13044e-17	2.76835e-16	NA	Mean ICVF in posterior limb of internal capsule on FA skeleton right
Mean.ICVF.in.posterior.thalamic.radiation.on.FA.skeleton..left.	0.179309	0.00714598	0.185363	0.0100139	-0.0479009	-0.492062	0.622676	0.673187	NA	Mean ICVF in posterior thalamic radiation on FA skeleton left
Mean.ICVF.in.posterior.thalamic.radiation.on.FA.skeleton..right.	0.16733	0.00723692	0.171982	0.00859504	-0.0395583	-0.413993	0.67888	0.725494	NA	Mean ICVF in posterior thalamic radiation on FA skeleton right
Mean.ICVF.in.retrolenticular.part.of.internal.capsule.on.FA.skeleton..left.	0.175976	0.00971314	0.164337	0.00570055	0.0987182	1.03341	0.301414	0.35019	NA	Mean ICVF in retrolenticular part of internal capsule on FA skeleton left
Mean.ICVF.in.retrolenticular.part.of.internal.capsule.on.FA.skeleton..right.	0.221156	0.00901249	0.165982	0.00600014	0.41404	5.09593	3.4704e-07	9.44585e-07	NA	Mean ICVF in retrolenticular part of internal capsule on FA skeleton right
Mean.ICVF.in.sagittal.stratum.on.FA.skeleton..left.	0.191806	0.010642	0.152058	0.00697988	0.335023	3.12314	0.0017893	0.00314348	NA	Mean ICVF in sagittal stratum on FA skeleton left
Mean.ICVF.in.sagittal.stratum.on.FA.skeleton..right.	0.185864	0.00678771	0.162434	0.00782198	0.194395	2.26237	0.0236745	0.0347475	NA	Mean ICVF in sagittal stratum on FA skeleton right
Mean.ICVF.in.splenium.of.corpus.callosum.on.FA.skeleton	0.236034	0.00709958	0.202707	0.00677656	0.219598	3.39566	0.000684638	0.00127116	NA	Mean ICVF in splenium of corpus callosum on FA skeleton
Mean.ICVF.in.superior.cerebellar.peduncle.on.FA.skeleton..left.	0.151026	0.0068136	0.20444	0.00804639	-0.436881	-5.06597	4.0633e-07	1.10208e-06	NA	Mean ICVF in superior cerebellar peduncle on FA skeleton left
Mean.ICVF.in.superior.cerebellar.peduncle.on.FA.skeleton..right.	0.122408	0.0063979	0.221535	0.00703379	-0.855837	-10.4253	1.89964e-25	2.23618e-24	NA	Mean ICVF in superior cerebellar peduncle on FA skeleton right
Mean.ICVF.in.superior.corona.radiata.on.FA.skeleton..left.	0.189602	0.00865057	0.234954	0.00690624	-0.309402	-4.09709	4.18383e-05	9.33813e-05	NA	Mean ICVF in superior corona radiata on FA skeleton left
Mean.ICVF.in.superior.corona.radiata.on.FA.skeleton..right.	0.22244	0.0082473	0.20944	0.00843534	0.0868784	1.10195	0.270484	0.316794	NA	Mean ICVF in superior corona radiata on FA skeleton right
Mean.ICVF.in.superior.fronto.occipital.fasciculus.on.FA.skeleton..left.	0.194298	0.00639496	0.206556	0.00593345	-0.0882646	-1.4052	0.159963	0.196272	NA	Mean ICVF in superior fronto occipital fasciculus on FA skeleton left
Mean.ICVF.in.superior.fronto.occipital.fasciculus.on.FA.skeleton..right.	0.213418	0.00834474	0.206805	0.00609859	0.0454094	0.639797	0.522304	0.577048	NA	Mean ICVF in superior fronto occipital fasciculus on FA skeleton right
Mean.ICVF.in.superior.longitudinal.fasciculus.on.FA.skeleton..left.	0.208533	0.00825109	0.228929	0.00713534	-0.134626	-1.86977	0.0615157	0.0823642	NA	Mean ICVF in superior longitudinal fasciculus on FA skeleton left
Mean.ICVF.in.superior.longitudinal.fasciculus.on.FA.skeleton..right.	0.239247	0.00818406	0.248936	0.00675858	-0.0572706	-0.912794	0.361351	0.412388	NA	Mean ICVF in superior longitudinal fasciculus on FA skeleton right
Mean.ICVF.in.tapetum.on.FA.skeleton..left.	0.16188	0.00985952	0.0922643	0.00872914	0.811077	5.28652	1.24664e-07	3.55077e-07	NA	Mean ICVF in tapetum on FA skeleton left
Mean.ICVF.in.tapetum.on.FA.skeleton..right.	0.17433	0.00660997	0.148085	0.00681299	0.235391	2.76475	0.00569666	0.0093493	NA	Mean ICVF in tapetum on FA skeleton right
Mean.ICVF.in.uncinate.fasciculus.on.FA.skeleton..left.	0.192755	0.0142758	0.182317	0.0123932	0.0803174	0.552124	0.580864	0.633595	NA	Mean ICVF in uncinate fasciculus on FA skeleton left
Mean.ICVF.in.uncinate.fasciculus.on.FA.skeleton..right.	0.171393	0.0140556	0.141142	0.00988303	0.280168	1.76063	0.0783009	0.10253	NA	Mean ICVF in uncinate fasciculus on FA skeleton right
Mean.ISOVF.in.anterior.corona.radiata.on.FA.skeleton..left.	0.125426	0.00586493	0.132547	0.006711	-0.0796637	-0.798939	0.424326	0.478242	NA	Mean ISOVF in anterior corona radiata on FA skeleton left
Mean.ISOVF.in.anterior.corona.radiata.on.FA.skeleton..right.	0.146218	0.00522298	0.144763	0.00608441	0.0144259	0.181424	0.856035	0.878771	NA	Mean ISOVF in anterior corona radiata on FA skeleton right
Mean.ISOVF.in.anterior.limb.of.internal.capsule.on.FA.skeleton..left.	0.11499	0.00580589	0.110685	0.0061995	0.0550451	0.506815	0.612285	0.663499	NA	Mean ISOVF in anterior limb of internal capsule on FA skeleton left
Mean.ISOVF.in.anterior.limb.of.internal.capsule.on.FA.skeleton..right.	0.19273	0.00652824	0.0939349	0.00591616	1.03685	11.2138	3.48938e-29	5.65865e-28	NA	Mean ISOVF in anterior limb of internal capsule on FA skeleton right
Mean.ISOVF.in.body.of.corpus.callosum.on.FA.skeleton	0.188089	0.00687959	0.175684	0.00650418	0.0984352	1.31031	0.190091	0.229236	NA	Mean ISOVF in body of corpus callosum on FA skeleton
Mean.ISOVF.in.cerebral.peduncle.on.FA.skeleton..left.	0.047272	0.00454424	0.060815	0.00495281	-0.36344	-2.01482	0.043923	0.061139	NA	Mean ISOVF in cerebral peduncle on FA skeleton left
Mean.ISOVF.in.cerebral.peduncle.on.FA.skeleton..right.	0.0266945	0.00350131	0.0612464	0.00547561	-1.19808	-5.31622	1.05946e-07	3.07881e-07	NA	Mean ISOVF in cerebral peduncle on FA skeleton right
Mean.ISOVF.in.cingulum.cingulate.gyrus.on.FA.skeleton..left.	0.131004	0.00441606	0.174867	0.00465433	-0.416644	-6.8365	8.11516e-12	3.48501e-11	NA	Mean ISOVF in cingulum cingulate gyrus on FA skeleton left
Mean.ISOVF.in.cingulum.cingulate.gyrus.on.FA.skeleton..right.	0.122909	0.00727307	0.166116	0.00569951	-0.434603	-4.67599	2.92543e-06	7.34208e-06	NA	Mean ISOVF in cingulum cingulate gyrus on FA skeleton right
Mean.ISOVF.in.cingulum.hippocampus.on.FA.skeleton..left.	0.0652816	0.00438467	0.0507095	0.00521308	0.36442	2.13922	0.0324179	0.0462344	NA	Mean ISOVF in cingulum hippocampus on FA skeleton left
Mean.ISOVF.in.cingulum.hippocampus.on.FA.skeleton..right.	0.0262821	0.00436207	0.0146516	0.0038892	0.843019	1.99012	0.0465776	0.0643591	NA	Mean ISOVF in cingulum hippocampus on FA skeleton right
Mean.ISOVF.in.corticospinal.tract.on.FA.skeleton..left.	0.141493	0.00517593	0.109818	0.00534385	0.365613	4.25761	2.0662e-05	4.77242e-05	NA	Mean ISOVF in corticospinal tract on FA skeleton left
Mean.ISOVF.in.corticospinal.tract.on.FA.skeleton..right.	0.114135	0.00671079	0.0926028	0.00437044	0.301612	2.68867	0.00717376	0.0115527	NA	Mean ISOVF in corticospinal tract on FA skeleton right
Mean.ISOVF.in.external.capsule.on.FA.skeleton..left.	0.124992	0.00882393	0.15087	0.00545435	-0.271466	-2.49457	0.0126111	0.0194062	NA	Mean ISOVF in external capsule on FA skeleton left
Mean.ISOVF.in.external.capsule.on.FA.skeleton..right.	0.100831	0.00673946	0.132031	0.00590237	-0.388933	-3.48261	0.000496546	0.000940672	NA	Mean ISOVF in external capsule on FA skeleton right
Mean.ISOVF.in.fornix.cres.stria.terminalis.on.FA.skeleton..left.	0.103641	0.00547118	0.0358903	0.00423771	1.52993	9.79003	1.24255e-22	1.22616e-21	NA	Mean ISOVF in fornix cres stria terminalis on FA skeleton left
Mean.ISOVF.in.fornix.cres.stria.terminalis.on.FA.skeleton..right.	0.132555	0.00591153	0.0639522	0.00378986	1.05152	9.76959	1.52068e-22	1.49426e-21	NA	Mean ISOVF in fornix cres stria terminalis on FA skeleton right
Mean.ISOVF.in.fornix.on.FA.skeleton	0.174994	0.00916185	0.212405	0.00452805	-0.279506	-3.66058	0.000251641	0.000499192	NA	Mean ISOVF in fornix on FA skeleton
Mean.ISOVF.in.genu.of.corpus.callosum.on.FA.skeleton	0.148497	0.00841137	0.205828	0.00489372	-0.471011	-5.89142	3.82885e-09	1.30575e-08	NA	Mean ISOVF in genu of corpus callosum on FA skeleton
Mean.ISOVF.in.inferior.cerebellar.peduncle.on.FA.skeleton..left.	0.0211243	0.00416845	0.0564721	0.00452918	-1.41864	-5.74254	9.32675e-09	3.04202e-08	NA	Mean ISOVF in inferior cerebellar peduncle on FA skeleton left
Mean.ISOVF.in.inferior.cerebellar.peduncle.on.FA.skeleton..right.	0.0425469	0.00461104	0.0289779	0.00350605	0.5541	2.34247	0.0191563	0.0285315	NA	Mean ISOVF in inferior cerebellar peduncle on FA skeleton right
Mean.ISOVF.in.medial.lemniscus.on.FA.skeleton..left.	0.0318396	0.00591287	0.0935774	0.00437129	-1.55534	-8.396	4.61943e-17	3.07829e-16	NA	Mean ISOVF in medial lemniscus on FA skeleton left
Mean.ISOVF.in.medial.lemniscus.on.FA.skeleton..right.	0.0508255	0.00543774	0.0650571	0.00357848	-0.356154	-2.18626	0.0287967	0.0416072	NA	Mean ISOVF in medial lemniscus on FA skeleton right
Mean.ISOVF.in.middle.cerebellar.peduncle.on.FA.skeleton	0.056311	0.00521918	0.126029	0.00440867	-1.16226	-10.2046	1.89126e-24	2.09848e-23	NA	Mean ISOVF in middle cerebellar peduncle on FA skeleton
Mean.ISOVF.in.pontine.crossing.tract.on.FA.skeleton	0.164288	0.00538095	0.14057	0.0051108	0.224942	3.19601	0.00139344	0.00248919	NA	Mean ISOVF in pontine crossing tract on FA skeleton
Mean.ISOVF.in.posterior.corona.radiata.on.FA.skeleton..left.	0.0652367	0.00471455	0.0771564	0.00347376	-0.242103	-2.03544	0.041807	0.0585449	NA	Mean ISOVF in posterior corona radiata on FA skeleton left
Mean.ISOVF.in.posterior.corona.radiata.on.FA.skeleton..right.	0.0936687	0.00602087	0.0631411	0.00430515	0.568989	4.12441	3.71686e-05	8.31186e-05	NA	Mean ISOVF in posterior corona radiata on FA skeleton right
Mean.ISOVF.in.posterior.limb.of.internal.capsule.on.FA.skeleton..left.	0.118738	0.00626658	0.0344614	0.00410671	1.78473	11.2484	2.35793e-29	3.87805e-28	NA	Mean ISOVF in posterior limb of internal capsule on FA skeleton left
Mean.ISOVF.in.posterior.limb.of.internal.capsule.on.FA.skeleton..right.	0.0529299	0.00483022	0.0295026	0.00365357	0.843243	3.86822	0.000109633	0.000228959	NA	Mean ISOVF in posterior limb of internal capsule on FA skeleton right
Mean.ISOVF.in.posterior.thalamic.radiation.on.FA.skeleton..left.	0.0527901	0.00536265	0.0939894	0.00476181	-0.83223	-5.74472	9.20727e-09	3.00728e-08	NA	Mean ISOVF in posterior thalamic radiation on FA skeleton left
Mean.ISOVF.in.posterior.thalamic.radiation.on.FA.skeleton..right.	0.123577	0.00721953	0.0898428	0.00448808	0.459936	3.96834	7.23758e-05	0.000155695	NA	Mean ISOVF in posterior thalamic radiation on FA skeleton right
Mean.ISOVF.in.retrolenticular.part.of.internal.capsule.on.FA.skeleton..left.	0.0855758	0.00634918	0.06066	0.00519755	0.496457	3.03656	0.00239297	0.00414746	NA	Mean ISOVF in retrolenticular part of internal capsule on FA skeleton left
Mean.ISOVF.in.retrolenticular.part.of.internal.capsule.on.FA.skeleton..right.	0.0773256	0.0048973	0.0993488	0.00516583	-0.361557	-3.09391	0.00197534	0.00346245	NA	Mean ISOVF in retrolenticular part of internal capsule on FA skeleton right
Mean.ISOVF.in.sagittal.stratum.on.FA.skeleton..left.	0.0517156	0.00381928	0.118883	0.00490826	-1.20087	-10.8001	3.43689e-27	4.83039e-26	NA	Mean ISOVF in sagittal stratum on FA skeleton left
Mean.ISOVF.in.sagittal.stratum.on.FA.skeleton..right.	0.123964	0.00494499	0.117856	0.00564472	0.0728992	0.81396	0.415668	0.469068	NA	Mean ISOVF in sagittal stratum on FA skeleton right
Mean.ISOVF.in.splenium.of.corpus.callosum.on.FA.skeleton	0.0802649	0.00640285	0.0132378	0.00294408	2.60011	9.51107	1.88712e-21	1.70947e-20	NA	Mean ISOVF in splenium of corpus callosum on FA skeleton
Mean.ISOVF.in.superior.cerebellar.peduncle.on.FA.skeleton..left.	0.170483	0.00559707	0.151607	0.00442741	0.169287	2.64494	0.00817065	0.0129779	NA	Mean ISOVF in superior cerebellar peduncle on FA skeleton left
Mean.ISOVF.in.superior.cerebellar.peduncle.on.FA.skeleton..right.	0.183707	0.00504606	0.205436	0.00481993	-0.161287	-3.11395	0.00184603	0.00324069	NA	Mean ISOVF in superior cerebellar peduncle on FA skeleton right
Mean.ISOVF.in.superior.corona.radiata.on.FA.skeleton..left.	0.067652	0.00692729	0.0970048	0.00549322	-0.519923	-3.32008	0.00089991	0.00164841	NA	Mean ISOVF in superior corona radiata on FA skeleton left
Mean.ISOVF.in.superior.corona.radiata.on.FA.skeleton..right.	0.068343	0.00650989	0.0565574	0.0047326	0.273077	1.46434	0.1431	0.177555	NA	Mean ISOVF in superior corona radiata on FA skeleton right
Mean.ISOVF.in.superior.fronto.occipital.fasciculus.on.FA.skeleton..left.	0.0235821	0.00347375	0.00625888	0.00231874	1.91372	4.14774	3.35772e-05	7.55977e-05	NA	Mean ISOVF in superior fronto occipital fasciculus on FA skeleton left
Mean.ISOVF.in.superior.fronto.occipital.fasciculus.on.FA.skeleton..right.	0.0548759	0.00532319	0.0440258	0.00487372	0.317824	1.50335	0.132749	0.165898	NA	Mean ISOVF in superior fronto occipital fasciculus on FA skeleton right
Mean.ISOVF.in.superior.longitudinal.fasciculus.on.FA.skeleton..left.	0.119457	0.00672546	0.15299	0.0048798	-0.35694	-4.03554	5.44767e-05	0.000119293	NA	Mean ISOVF in superior longitudinal fasciculus on FA skeleton left
Mean.ISOVF.in.superior.longitudinal.fasciculus.on.FA.skeleton..right.	0.118909	0.00800858	0.109699	0.00406972	0.116308	1.02524	0.305249	0.354291	NA	Mean ISOVF in superior longitudinal fasciculus on FA skeleton right
Mean.ISOVF.in.tapetum.on.FA.skeleton..left.	0.0952021	0.00635959	0.123218	0.00584637	-0.372144	-3.24309	0.00118241	0.00213552	NA	Mean ISOVF in tapetum on FA skeleton left
Mean.ISOVF.in.tapetum.on.FA.skeleton..right.	0.0725749	0.00402284	0.132384	0.00566569	-0.867183	-8.6073	7.48002e-18	5.24053e-17	NA	Mean ISOVF in tapetum on FA skeleton right
Mean.ISOVF.in.uncinate.fasciculus.on.FA.skeleton..left.	0.112495	0.00714375	0.0300043	0.00382003	1.90662	10.1828	2.36663e-24	2.60105e-23	NA	Mean ISOVF in uncinate fasciculus on FA skeleton left
Mean.ISOVF.in.uncinate.fasciculus.on.FA.skeleton..right.	0.00896786	0.0030011	0.0546906	0.00403166	-2.60846	-9.09721	9.2682e-20	7.3859e-19	NA	Mean ISOVF in uncinate fasciculus on FA skeleton right
Mean.L1.in.anterior.corona.radiata.on.FA.skeleton..left.	0.185746	0.00914582	0.138337	0.00713086	0.425146	4.08799	4.35135e-05	9.65626e-05	NA	Mean L1 in anterior corona radiata on FA skeleton left
Mean.L1.in.anterior.corona.radiata.on.FA.skeleton..right.	0.154923	0.00973605	0.16309	0.00598377	-0.0741136	-0.714624	0.474842	0.529657	NA	Mean L1 in anterior corona radiata on FA skeleton right
Mean.L1.in.anterior.limb.of.internal.capsule.on.FA.skeleton..left.	0.144175	0.00547552	0.0949234	0.00700612	0.602986	5.53889	3.04389e-08	9.41172e-08	NA	Mean L1 in anterior limb of internal capsule on FA skeleton left
Mean.L1.in.anterior.limb.of.internal.capsule.on.FA.skeleton..right.	0.158936	0.00536524	0.0729892	0.00438282	1.12269	12.4059	2.42621e-35	5.92252e-34	NA	Mean L1 in anterior limb of internal capsule on FA skeleton right
Mean.L1.in.body.of.corpus.callosum.on.FA.skeleton	0.189914	0.00560126	0.178755	0.00638259	0.0873681	1.31416	0.188791	0.227906	NA	Mean L1 in body of corpus callosum on FA skeleton
Mean.L1.in.cerebral.peduncle.on.FA.skeleton..left.	0.140072	0.00501958	0.194977	0.00619448	-0.477132	-6.88638	5.72286e-12	2.47138e-11	NA	Mean L1 in cerebral peduncle on FA skeleton left
Mean.L1.in.cerebral.peduncle.on.FA.skeleton..right.	0.166475	0.00476356	0.196005	0.00523177	-0.235584	-4.17354	2.99908e-05	6.79186e-05	NA	Mean L1 in cerebral peduncle on FA skeleton right
Mean.L1.in.cingulum.cingulate.gyrus.on.FA.skeleton..left.	0.191174	0.00652924	0.201267	0.00520313	-0.074227	-1.20895	0.226682	0.269992	NA	Mean L1 in cingulum cingulate gyrus on FA skeleton left
Mean.L1.in.cingulum.cingulate.gyrus.on.FA.skeleton..right.	0.198637	0.0070535	0.226552	0.00401718	-0.189707	-3.43896	0.000583953	0.00109651	NA	Mean L1 in cingulum cingulate gyrus on FA skeleton right
Mean.L1.in.cingulum.hippocampus.on.FA.skeleton..left.	0.170878	0.00763901	0.168417	0.0096355	0.0209288	0.200142	0.841369	0.866017	NA	Mean L1 in cingulum hippocampus on FA skeleton left
Mean.L1.in.cingulum.hippocampus.on.FA.skeleton..right.	0.179883	0.00649228	0.123096	0.008421	0.54727	5.34053	9.2674e-08	2.7101e-07	NA	Mean L1 in cingulum hippocampus on FA skeleton right
Mean.L1.in.corticospinal.tract.on.FA.skeleton..left.	0.16921	0.00446562	0.0768669	0.00567403	1.13838	12.7889	1.89158e-37	5.28503e-36	NA	Mean L1 in corticospinal tract on FA skeleton left
Mean.L1.in.corticospinal.tract.on.FA.skeleton..right.	0.175319	0.00487027	0.0881189	0.00404571	0.992462	13.7726	3.72668e-43	1.49003e-41	NA	Mean L1 in corticospinal tract on FA skeleton right
Mean.L1.in.external.capsule.on.FA.skeleton..left.	0.174157	0.00604755	0.119451	0.00530391	0.543972	6.80097	1.0392e-11	4.37369e-11	NA	Mean L1 in external capsule on FA skeleton left
Mean.L1.in.external.capsule.on.FA.skeleton..right.	0.205971	0.00591166	0.132338	0.00475822	0.638214	9.703	2.92774e-22	2.794e-21	NA	Mean L1 in external capsule on FA skeleton right
Mean.L1.in.fornix.cres.stria.terminalis.on.FA.skeleton..left.	0.0908096	0.00507787	0.130848	0.0052138	-0.526978	-5.50137	3.7686e-08	1.15287e-07	NA	Mean L1 in fornix cres stria terminalis on FA skeleton left
Mean.L1.in.fornix.cres.stria.terminalis.on.FA.skeleton..right.	0.193325	0.00686899	0.142202	0.0063715	0.443092	5.45665	4.85205e-08	1.46892e-07	NA	Mean L1 in fornix cres stria terminalis on FA skeleton right
Mean.L1.in.fornix.on.FA.skeleton	0.154747	0.00818723	0.192095	0.00419978	-0.311903	-4.0588	4.93248e-05	0.000108937	NA	Mean L1 in fornix on FA skeleton
Mean.L1.in.genu.of.corpus.callosum.on.FA.skeleton	0.220851	0.00637276	0.281855	0.00652393	-0.351883	-6.68913	2.24508e-11	9.21476e-11	NA	Mean L1 in genu of corpus callosum on FA skeleton
Mean.L1.in.inferior.cerebellar.peduncle.on.FA.skeleton..left.	0.124533	0.00587335	0.14977	0.00693592	-0.266216	-2.77672	0.00549101	0.00905021	NA	Mean L1 in inferior cerebellar peduncle on FA skeleton left
Mean.L1.in.inferior.cerebellar.peduncle.on.FA.skeleton..right.	0.105566	0.0061839	0.166679	0.005983	-0.658918	-7.10237	1.22633e-12	5.6426e-12	NA	Mean L1 in inferior cerebellar peduncle on FA skeleton right
Mean.L1.in.medial.lemniscus.on.FA.skeleton..left.	0.168501	0.00553198	0.136432	0.00402677	0.304575	4.68684	2.77454e-06	6.97849e-06	NA	Mean L1 in medial lemniscus on FA skeleton left
Mean.L1.in.medial.lemniscus.on.FA.skeleton..right.	0.211256	0.00566283	0.145396	0.00558063	0.539005	8.28374	1.19362e-16	7.62538e-16	NA	Mean L1 in medial lemniscus on FA skeleton right
Mean.L1.in.middle.cerebellar.peduncle.on.FA.skeleton	0.105114	0.00577421	0.156492	0.00484454	-0.574137	-6.81652	9.32752e-12	3.95439e-11	NA	Mean L1 in middle cerebellar peduncle on FA skeleton
Mean.L1.in.pontine.crossing.tract.on.FA.skeleton	0.143797	0.00662776	0.150623	0.00539251	-0.0668997	-0.798783	0.424417	0.478242	NA	Mean L1 in pontine crossing tract on FA skeleton
Mean.L1.in.posterior.corona.radiata.on.FA.skeleton..left.	0.082596	0.00821668	0.132779	0.00640374	-0.684888	-4.81728	1.45531e-06	3.78348e-06	NA	Mean L1 in posterior corona radiata on FA skeleton left
Mean.L1.in.posterior.corona.radiata.on.FA.skeleton..right.	0.133323	0.00700992	0.119214	0.00698674	0.161372	1.42556	0.153994	0.189752	NA	Mean L1 in posterior corona radiata on FA skeleton right
Mean.L1.in.posterior.limb.of.internal.capsule.on.FA.skeleton..left.	0.161906	0.00644752	0.226475	0.00545243	-0.484199	-7.64687	2.05935e-14	1.10547e-13	NA	Mean L1 in posterior limb of internal capsule on FA skeleton left
Mean.L1.in.posterior.limb.of.internal.capsule.on.FA.skeleton..right.	0.199528	0.00448106	0.22769	0.00766156	-0.190479	-3.1729	0.00150925	0.00268195	NA	Mean L1 in posterior limb of internal capsule on FA skeleton right
Mean.L1.in.posterior.thalamic.radiation.on.FA.skeleton..left.	0.191061	0.00773286	0.211003	0.00502595	-0.143228	-2.16224	0.0305994	0.0437755	NA	Mean L1 in posterior thalamic radiation on FA skeleton left
Mean.L1.in.posterior.thalamic.radiation.on.FA.skeleton..right.	0.154006	0.00519078	0.187135	0.00585547	-0.281091	-4.23369	2.29884e-05	5.27823e-05	NA	Mean L1 in posterior thalamic radiation on FA skeleton right
Mean.L1.in.retrolenticular.part.of.internal.capsule.on.FA.skeleton..left.	0.187472	0.00525017	0.198398	0.00427113	-0.0817274	-1.61444	0.106431	0.136136	NA	Mean L1 in retrolenticular part of internal capsule on FA skeleton left
Mean.L1.in.retrolenticular.part.of.internal.capsule.on.FA.skeleton..right.	0.23545	0.00543405	0.173885	0.00550737	0.437285	7.95727	1.75879e-15	1.02221e-14	NA	Mean L1 in retrolenticular part of internal capsule on FA skeleton right
Mean.L1.in.sagittal.stratum.on.FA.skeleton..left.	0.185967	0.00767438	0.137417	0.00776331	0.43649	4.44753	8.6864e-06	2.07668e-05	NA	Mean L1 in sagittal stratum on FA skeleton left
Mean.L1.in.sagittal.stratum.on.FA.skeleton..right.	0.252033	0.00947822	0.156688	0.00613337	0.685716	8.44536	3.03114e-17	2.04933e-16	NA	Mean L1 in sagittal stratum on FA skeleton right
Mean.L1.in.splenium.of.corpus.callosum.on.FA.skeleton	0.257597	0.00616361	0.235337	0.00524243	0.130386	2.75099	0.00594154	0.00972366	NA	Mean L1 in splenium of corpus callosum on FA skeleton
Mean.L1.in.superior.cerebellar.peduncle.on.FA.skeleton..left.	0.226636	0.00513403	0.15801	0.00527069	0.520366	9.32696	1.08954e-20	9.35797e-20	NA	Mean L1 in superior cerebellar peduncle on FA skeleton left
Mean.L1.in.superior.cerebellar.peduncle.on.FA.skeleton..right.	0.172336	0.00454665	0.176963	0.00405654	-0.0382316	-0.759525	0.447539	0.501615	NA	Mean L1 in superior cerebellar peduncle on FA skeleton right
Mean.L1.in.superior.corona.radiata.on.FA.skeleton..left.	0.173329	0.00595018	0.190443	0.00688197	-0.135845	-1.88114	0.0599532	0.0804115	NA	Mean L1 in superior corona radiata on FA skeleton left
Mean.L1.in.superior.corona.radiata.on.FA.skeleton..right.	0.186958	0.00630454	0.2063	0.00682635	-0.142027	-2.08147	0.0373905	0.0527425	NA	Mean L1 in superior corona radiata on FA skeleton right
Mean.L1.in.superior.fronto.occipital.fasciculus.on.FA.skeleton..left.	0.117534	0.00578093	0.0774444	0.00523528	0.601847	5.14024	2.74382e-07	7.54795e-07	NA	Mean L1 in superior fronto occipital fasciculus on FA skeleton left
Mean.L1.in.superior.fronto.occipital.fasciculus.on.FA.skeleton..right.	0.124471	0.00666435	0.143469	0.00579859	-0.204931	-2.15061	0.0315072	0.0450186	NA	Mean L1 in superior fronto occipital fasciculus on FA skeleton right
Mean.L1.in.superior.longitudinal.fasciculus.on.FA.skeleton..left.	0.226619	0.00700645	0.208611	0.00628897	0.119456	1.91273	0.0557821	0.0755607	NA	Mean L1 in superior longitudinal fasciculus on FA skeleton left
Mean.L1.in.superior.longitudinal.fasciculus.on.FA.skeleton..right.	0.231519	0.00736555	0.212498	0.00636508	0.123682	1.95393	0.0507093	0.0695005	NA	Mean L1 in superior longitudinal fasciculus on FA skeleton right
Mean.L1.in.tapetum.on.FA.skeleton..left.	0.139703	0.00531436	0.174099	0.00539022	-0.317547	-4.54406	5.51814e-06	1.34418e-05	NA	Mean L1 in tapetum on FA skeleton left
Mean.L1.in.tapetum.on.FA.skeleton..right.	0.0695255	0.00480768	0.119896	0.00513611	-0.786173	-7.15987	8.07527e-13	3.77552e-12	NA	Mean L1 in tapetum on FA skeleton right
Mean.L1.in.uncinate.fasciculus.on.FA.skeleton..left.	0.174268	0.00706152	0.127474	0.0093641	0.4511	3.98982	6.61238e-05	0.000142909	NA	Mean L1 in uncinate fasciculus on FA skeleton left
Mean.L1.in.uncinate.fasciculus.on.FA.skeleton..right.	0.206875	0.00719559	0.172037	0.00520461	0.266044	3.92299	8.74573e-05	0.000185557	NA	Mean L1 in uncinate fasciculus on FA skeleton right
Mean.L2.in.body.of.corpus.callosum.on.FA.skeleton	0.178464	0.00659629	0.231419	0.00612597	-0.374875	-5.88251	4.04082e-09	1.37198e-08	NA	Mean L2 in body of corpus callosum on FA skeleton
Mean.L2.in.cerebral.peduncle.on.FA.skeleton..right.	0.125957	0.00727052	0.192555	0.00513796	-0.612342	-7.48064	7.39599e-14	3.80295e-13	NA	Mean L2 in cerebral peduncle on FA skeleton right
Mean.L2.in.cingulum.cingulate.gyrus.on.FA.skeleton..left.	0.237086	0.00670807	0.185569	0.00685321	0.353453	5.37204	7.78528e-08	2.29988e-07	NA	Mean L2 in cingulum cingulate gyrus on FA skeleton left
Mean.L2.in.cingulum.cingulate.gyrus.on.FA.skeleton..right.	0.222957	0.00705161	0.218279	0.0074517	0.0305946	0.456013	0.64838	0.696108	NA	Mean L2 in cingulum cingulate gyrus on FA skeleton right
Mean.L2.in.cingulum.hippocampus.on.FA.skeleton..left.	0.100476	0.0102846	0.163931	0.00590885	-0.706238	-5.34983	8.80362e-08	2.58098e-07	NA	Mean L2 in cingulum hippocampus on FA skeleton left
Mean.L2.in.cingulum.hippocampus.on.FA.skeleton..right.	0.079075	0.00688332	0.132582	0.00614807	-0.745591	-5.79755	6.72924e-09	2.23249e-08	NA	Mean L2 in cingulum hippocampus on FA skeleton right
Mean.L2.in.corticospinal.tract.on.FA.skeleton..left.	0.138527	0.00467517	0.126484	0.00598269	0.131211	1.5861	0.112717	0.143306	NA	Mean L2 in corticospinal tract on FA skeleton left
Mean.L2.in.corticospinal.tract.on.FA.skeleton..right.	0.120715	0.00624768	0.128345	0.0045471	-0.0884278	-0.987484	0.323405	0.373309	NA	Mean L2 in corticospinal tract on FA skeleton right
Mean.L2.in.external.capsule.on.FA.skeleton..left.	0.172949	0.00672493	0.201642	0.00412196	-0.221447	-3.63766	0.000275123	0.00054345	NA	Mean L2 in external capsule on FA skeleton left
Mean.L2.in.external.capsule.on.FA.skeleton..right.	0.148173	0.00483974	0.15595	0.00469365	-0.0738082	-1.15364	0.248647	0.29374	NA	Mean L2 in external capsule on FA skeleton right
Mean.L2.in.fornix.cres.stria.terminalis.on.FA.skeleton..left.	0.0961922	0.00518549	0.158258	0.00557912	-0.718285	-8.14851	3.6844e-16	2.27843e-15	NA	Mean L2 in fornix cres stria terminalis on FA skeleton left
Mean.L2.in.fornix.cres.stria.terminalis.on.FA.skeleton..right.	0.115592	0.00619207	0.159079	0.00430825	-0.460701	-5.76489	8.17098e-09	2.68392e-08	NA	Mean L2 in fornix cres stria terminalis on FA skeleton right
Mean.L2.in.fornix.on.FA.skeleton	0.147327	0.00852664	0.163896	0.00485408	-0.153762	-1.68877	0.0912644	0.11817	NA	Mean L2 in fornix on FA skeleton
Mean.L2.in.genu.of.corpus.callosum.on.FA.skeleton	0.175338	0.00581165	0.222058	0.00718205	-0.340799	-5.0569	4.26126e-07	1.15084e-06	NA	Mean L2 in genu of corpus callosum on FA skeleton
Mean.L2.in.inferior.cerebellar.peduncle.on.FA.skeleton..left.	0.0491773	0.00510447	0.0889799	0.0050457	-0.855486	-5.54556	2.93019e-08	9.08438e-08	NA	Mean L2 in inferior cerebellar peduncle on FA skeleton left
Mean.L2.in.inferior.cerebellar.peduncle.on.FA.skeleton..right.	0.075841	0.00672239	0.148781	0.00515451	-0.972141	-8.61046	7.27667e-18	5.12905e-17	NA	Mean L2 in inferior cerebellar peduncle on FA skeleton right
Mean.L2.in.medial.lemniscus.on.FA.skeleton..left.	0.0338674	0.00503167	0.0963234	0.00400513	-1.50799	-9.7116	2.69086e-22	2.58925e-21	NA	Mean L2 in medial lemniscus on FA skeleton left
Mean.L2.in.medial.lemniscus.on.FA.skeleton..right.	0.0327193	0.00530485	0.0969577	0.00397295	-1.56721	-9.69249	3.24533e-22	3.0844e-21	NA	Mean L2 in medial lemniscus on FA skeleton right
Mean.L2.in.middle.cerebellar.peduncle.on.FA.skeleton	0.1094	0.00468156	0.168243	0.00427011	-0.620934	-9.28639	1.59606e-20	1.36076e-19	NA	Mean L2 in middle cerebellar peduncle on FA skeleton
Mean.L2.in.pontine.crossing.tract.on.FA.skeleton	0.178666	0.00715481	0.195372	0.00653132	-0.128959	-1.72447	0.084623	0.110062	NA	Mean L2 in pontine crossing tract on FA skeleton
Mean.L2.in.posterior.thalamic.radiation.on.FA.skeleton..left.	0.10661	0.00882819	0.139168	0.00625075	-0.384491	-3.00992	0.00261318	0.00450554	NA	Mean L2 in posterior thalamic radiation on FA skeleton left
Mean.L2.in.sagittal.stratum.on.FA.skeleton..left.	0.077783	0.00679616	0.132347	0.00869529	-0.766798	-4.94413	7.64858e-07	2.02247e-06	NA	Mean L2 in sagittal stratum on FA skeleton left
Mean.L2.in.sagittal.stratum.on.FA.skeleton..right.	0.0905796	0.0085806	0.154579	0.00752986	-0.771084	-5.60608	2.06955e-08	6.49429e-08	NA	Mean L2 in sagittal stratum on FA skeleton right
Mean.L2.in.splenium.of.corpus.callosum.on.FA.skeleton	0.0613685	0.00660981	0.107339	0.00444566	-0.806605	-5.77101	7.87967e-09	2.59191e-08	NA	Mean L2 in splenium of corpus callosum on FA skeleton
Mean.L2.in.superior.cerebellar.peduncle.on.FA.skeleton..left.	0.159765	0.00607819	0.27656	0.00643497	-0.791642	-13.1946	9.42481e-40	2.99399e-38	NA	Mean L2 in superior cerebellar peduncle on FA skeleton left
Mean.L2.in.superior.cerebellar.peduncle.on.FA.skeleton..right.	0.186879	0.00554747	0.308718	0.00628216	-0.724186	-14.5377	6.99279e-48	3.37839e-46	NA	Mean L2 in superior cerebellar peduncle on FA skeleton right
Mean.L2.in.superior.fronto.occipital.fasciculus.on.FA.skeleton..left.	0.122503	0.00465714	0.103164	0.00421807	0.247867	3.07767	0.00208627	0.00364587	NA	Mean L2 in superior fronto occipital fasciculus on FA skeleton left
Mean.L2.in.superior.fronto.occipital.fasciculus.on.FA.skeleton..right.	0.112833	0.00555342	0.106704	0.00471972	0.08057	0.840909	0.400399	0.453603	NA	Mean L2 in superior fronto occipital fasciculus on FA skeleton right
Mean.L2.in.superior.longitudinal.fasciculus.on.FA.skeleton..left.	0.204669	0.00511898	0.19379	0.00462858	0.0787979	1.57637	0.114942	0.145895	NA	Mean L2 in superior longitudinal fasciculus on FA skeleton left
Mean.L2.in.superior.longitudinal.fasciculus.on.FA.skeleton..right.	0.179628	0.00471579	0.223733	0.00576755	-0.316761	-5.92	3.21945e-09	1.10935e-08	NA	Mean L2 in superior longitudinal fasciculus on FA skeleton right
Mean.L2.in.tapetum.on.FA.skeleton..left.	0.17342	0.0059758	0.148328	0.00518796	0.225476	3.1707	0.00152072	0.00269819	NA	Mean L2 in tapetum on FA skeleton left
Mean.L2.in.tapetum.on.FA.skeleton..right.	0.113026	0.00575105	0.171654	0.00539977	-0.602854	-7.43192	1.07036e-13	5.40779e-13	NA	Mean L2 in tapetum on FA skeleton right
Mean.L2.in.uncinate.fasciculus.on.FA.skeleton..left.	0.204602	0.00603558	0.187365	0.00407276	0.12697	2.36736	0.0179157	0.0267869	NA	Mean L2 in uncinate fasciculus on FA skeleton left
Mean.L2.in.uncinate.fasciculus.on.FA.skeleton..right.	0.194118	0.00494216	0.162821	0.00357808	0.253647	5.12943	2.90624e-07	7.96641e-07	NA	Mean L2 in uncinate fasciculus on FA skeleton right
Mean.MD.in.anterior.corona.radiata.on.FA.skeleton..left.	0.146831	0.00974176	0.17931	0.00672759	-0.2883	-2.74339	0.00608081	0.00992357	NA	Mean MD in anterior corona radiata on FA skeleton left
Mean.MD.in.anterior.corona.radiata.on.FA.skeleton..right.	0.146278	0.00944157	0.17392	0.00762023	-0.249712	-2.27825	0.0227118	0.0334192	NA	Mean MD in anterior corona radiata on FA skeleton right
Mean.MD.in.anterior.limb.of.internal.capsule.on.FA.skeleton..left.	0.107782	0.00633285	0.104229	0.00507506	0.0483588	0.437797	0.661533	0.708916	NA	Mean MD in anterior limb of internal capsule on FA skeleton left
Mean.MD.in.anterior.limb.of.internal.capsule.on.FA.skeleton..right.	0.150982	0.00733469	0.0705393	0.00359647	1.09788	9.84733	7.03923e-23	6.97606e-22	NA	Mean MD in anterior limb of internal capsule on FA skeleton right
Mean.MD.in.body.of.corpus.callosum.on.FA.skeleton	0.215375	0.00773521	0.238726	0.00588983	-0.148505	-2.4018	0.0163148	0.0246475	NA	Mean MD in body of corpus callosum on FA skeleton
Mean.MD.in.cerebral.peduncle.on.FA.skeleton..left.	0.0844599	0.00515507	0.104229	0.00453716	-0.303418	-2.87871	0.0039931	0.00673455	NA	Mean MD in cerebral peduncle on FA skeleton left
Mean.MD.in.cerebral.peduncle.on.FA.skeleton..right.	0.0783737	0.00708546	0.12577	0.00466799	-0.682349	-5.58597	2.32401e-08	7.27311e-08	NA	Mean MD in cerebral peduncle on FA skeleton right
Mean.MD.in.cingulum.cingulate.gyrus.on.FA.skeleton..left.	0.155801	0.00750602	0.116425	0.00617081	0.420306	4.05232	5.07123e-05	0.000111789	NA	Mean MD in cingulum cingulate gyrus on FA skeleton left
Mean.MD.in.cingulum.cingulate.gyrus.on.FA.skeleton..right.	0.13708	0.0106488	0.117436	0.00622343	0.223151	1.59272	0.111222	0.141639	NA	Mean MD in cingulum cingulate gyrus on FA skeleton right
Mean.MD.in.cingulum.hippocampus.on.FA.skeleton..left.	0.045207	0.005316	0.0873418	0.0085396	-0.950126	-4.18874	2.80509e-05	6.37121e-05	NA	Mean MD in cingulum hippocampus on FA skeleton left
Mean.MD.in.cingulum.hippocampus.on.FA.skeleton..right.	0.0526143	0.00465393	0.0886782	0.00518268	-0.753125	-5.17746	2.2493e-07	6.25358e-07	NA	Mean MD in cingulum hippocampus on FA skeleton right
Mean.MD.in.corticospinal.tract.on.FA.skeleton..left.	0.165506	0.00500659	0.121292	0.00517042	0.448406	6.14335	8.0801e-10	2.93236e-09	NA	Mean MD in corticospinal tract on FA skeleton left
Mean.MD.in.corticospinal.tract.on.FA.skeleton..right.	0.132808	0.00628416	0.102958	0.00374391	0.36729	4.08075	4.48906e-05	9.95232e-05	NA	Mean MD in corticospinal tract on FA skeleton right
Mean.MD.in.external.capsule.on.FA.skeleton..left.	0.126	0.00850378	0.126255	0.00434009	-0.00291634	-0.026705	0.978695	0.984212	NA	Mean MD in external capsule on FA skeleton left
Mean.MD.in.external.capsule.on.FA.skeleton..right.	0.132891	0.00671446	0.102625	0.00527283	0.372861	3.54512	0.000392435	0.000756489	NA	Mean MD in external capsule on FA skeleton right
Mean.MD.in.fornix.cres.stria.terminalis.on.FA.skeleton..left.	0.0892261	0.00538576	0.133498	0.00492114	-0.581283	-6.06843	1.29166e-09	4.58007e-09	NA	Mean MD in fornix cres stria terminalis on FA skeleton left
Mean.MD.in.fornix.cres.stria.terminalis.on.FA.skeleton..right.	0.1325	0.00566731	0.138061	0.00391809	-0.0593168	-0.807177	0.419564	0.473234	NA	Mean MD in fornix cres stria terminalis on FA skeleton right
Mean.MD.in.fornix.on.FA.skeleton	0.148796	0.00852722	0.177631	0.00450007	-0.255541	-2.99056	0.00278471	0.00478706	NA	Mean MD in fornix on FA skeleton
Mean.MD.in.genu.of.corpus.callosum.on.FA.skeleton	0.196935	0.00836808	0.278091	0.00736152	-0.497836	-7.28165	3.29767e-13	1.58002e-12	NA	Mean MD in genu of corpus callosum on FA skeleton
Mean.MD.in.inferior.cerebellar.peduncle.on.FA.skeleton..left.	0.0390282	0.00524648	0.056951	0.00682261	-0.545205	-2.08245	0.0373012	0.0526485	NA	Mean MD in inferior cerebellar peduncle on FA skeleton left
Mean.MD.in.inferior.cerebellar.peduncle.on.FA.skeleton..right.	0.0443516	0.00485623	0.114871	0.00442782	-1.37296	-10.7307	7.30656e-27	9.73789e-26	NA	Mean MD in inferior cerebellar peduncle on FA skeleton right
Mean.MD.in.medial.lemniscus.on.FA.skeleton..left.	0.06739	0.00543659	0.103394	0.00448002	-0.617549	-5.11086	3.20689e-07	8.75945e-07	NA	Mean MD in medial lemniscus on FA skeleton left
Mean.MD.in.medial.lemniscus.on.FA.skeleton..right.	0.0735875	0.00544888	0.076625	0.00432075	-0.0583535	-0.436787	0.662266	0.709374	NA	Mean MD in medial lemniscus on FA skeleton right
Mean.MD.in.middle.cerebellar.peduncle.on.FA.skeleton	0.0660799	0.00386539	0.152981	0.00385304	-1.21107	-15.9225	4.4214e-57	3.30749e-55	NA	Mean MD in middle cerebellar peduncle on FA skeleton
Mean.MD.in.pontine.crossing.tract.on.FA.skeleton	0.159852	0.0059974	0.167142	0.00646367	-0.0643334	-0.826716	0.408398	0.461988	NA	Mean MD in pontine crossing tract on FA skeleton
Mean.MD.in.posterior.corona.radiata.on.FA.skeleton..left.	0.0876555	0.00770848	0.139625	0.00603184	-0.671642	-5.30956	1.09892e-07	3.18549e-07	NA	Mean MD in posterior corona radiata on FA skeleton left
Mean.MD.in.posterior.corona.radiata.on.FA.skeleton..right.	0.0969608	0.00566785	0.110013	0.00627122	-0.182204	-1.54413	0.122558	0.154715	NA	Mean MD in posterior corona radiata on FA skeleton right
Mean.MD.in.posterior.limb.of.internal.capsule.on.FA.skeleton..left.	0.0685025	0.00487532	0.121892	0.0045239	-0.831375	-8.02741	9.95541e-16	5.98098e-15	NA	Mean MD in posterior limb of internal capsule on FA skeleton left
Mean.MD.in.posterior.limb.of.internal.capsule.on.FA.skeleton..right.	0.116414	0.00471333	0.108745	0.00558841	0.0983079	1.04893	0.294208	0.342333	NA	Mean MD in posterior limb of internal capsule on FA skeleton right
Mean.MD.in.posterior.thalamic.radiation.on.FA.skeleton..left.	0.121531	0.00722149	0.195365	0.00572777	-0.684842	-8.01037	1.14362e-15	6.83519e-15	NA	Mean MD in posterior thalamic radiation on FA skeleton left
Mean.MD.in.posterior.thalamic.radiation.on.FA.skeleton..right.	0.142842	0.00577224	0.122185	0.00582352	0.225348	2.51923	0.011761	0.0181947	NA	Mean MD in posterior thalamic radiation on FA skeleton right
Mean.MD.in.retrolenticular.part.of.internal.capsule.on.FA.skeleton..left.	0.128471	0.0078334	0.119953	0.00652766	0.0989682	0.835323	0.403536	0.456933	NA	Mean MD in retrolenticular part of internal capsule on FA skeleton left
Mean.MD.in.retrolenticular.part.of.internal.capsule.on.FA.skeleton..right.	0.14322	0.0121662	0.0840359	0.00692081	0.769154	4.22836	2.35398e-05	5.39948e-05	NA	Mean MD in retrolenticular part of internal capsule on FA skeleton right
Mean.MD.in.sagittal.stratum.on.FA.skeleton..left.	0.0794025	0.00782126	0.101305	0.00698394	-0.351456	-2.08886	0.03672	0.051923	NA	Mean MD in sagittal stratum on FA skeleton left
Mean.MD.in.sagittal.stratum.on.FA.skeleton..right.	0.142157	0.0114522	0.107258	0.00766555	0.406391	2.53236	0.0113296	0.0175742	NA	Mean MD in sagittal stratum on FA skeleton right
Mean.MD.in.splenium.of.corpus.callosum.on.FA.skeleton	0.133425	0.0103761	0.163158	0.00563037	-0.290235	-2.51857	0.0117834	0.0182171	NA	Mean MD in splenium of corpus callosum on FA skeleton
Mean.MD.in.superior.cerebellar.peduncle.on.FA.skeleton..left.	0.231186	0.00699525	0.208347	0.00462394	0.150065	2.72366	0.0064562	0.0104845	NA	Mean MD in superior cerebellar peduncle on FA skeleton left
Mean.MD.in.superior.cerebellar.peduncle.on.FA.skeleton..right.	0.221622	0.00485705	0.27374	0.00448695	-0.30471	-7.882	3.22169e-15	1.81337e-14	NA	Mean MD in superior cerebellar peduncle on FA skeleton right
Mean.MD.in.superior.corona.radiata.on.FA.skeleton..left.	0.125432	0.00827681	0.182937	0.00524958	-0.544448	-5.8672	4.43217e-09	1.49209e-08	NA	Mean MD in superior corona radiata on FA skeleton left
Mean.MD.in.superior.corona.radiata.on.FA.skeleton..right.	0.124237	0.00820549	0.178003	0.00683684	-0.51881	-5.03407	4.8018e-07	1.29181e-06	NA	Mean MD in superior corona radiata on FA skeleton right
Mean.MD.in.superior.fronto.occipital.fasciculus.on.FA.skeleton..left.	0.125163	0.00539611	0.0890284	0.00475137	0.491467	5.02575	5.01465e-07	1.34439e-06	NA	Mean MD in superior fronto occipital fasciculus on FA skeleton left
Mean.MD.in.superior.fronto.occipital.fasciculus.on.FA.skeleton..right.	0.116212	0.00696195	0.117212	0.0054656	-0.0123608	-0.112977	0.910049	0.92765	NA	Mean MD in superior fronto occipital fasciculus on FA skeleton right
Mean.MD.in.superior.longitudinal.fasciculus.on.FA.skeleton..left.	0.178451	0.00704915	0.192478	0.00518238	-0.109165	-1.60324	0.108882	0.138887	NA	Mean MD in superior longitudinal fasciculus on FA skeleton left
Mean.MD.in.superior.longitudinal.fasciculus.on.FA.skeleton..right.	0.16841	0.00828966	0.20163	0.00584721	-0.259735	-3.27475	0.00105756	0.00192201	NA	Mean MD in superior longitudinal fasciculus on FA skeleton right
Mean.MD.in.tapetum.on.FA.skeleton..left.	0.132087	0.00735832	0.167113	0.00604106	-0.339336	-3.67903	0.000234119	0.000466829	NA	Mean MD in tapetum on FA skeleton left
Mean.MD.in.tapetum.on.FA.skeleton..right.	0.0853141	0.00449377	0.164395	0.00575963	-0.946308	-10.8251	2.61765e-27	3.74712e-26	NA	Mean MD in tapetum on FA skeleton right
Mean.MD.in.uncinate.fasciculus.on.FA.skeleton..left.	0.0568895	0.00686458	0.0574295	0.007199	-0.013628	-0.0542799	0.956712	0.966717	NA	Mean MD in uncinate fasciculus on FA skeleton left
Mean.MD.in.uncinate.fasciculus.on.FA.skeleton..right.	0.0621635	0.00839384	0.07106	0.00844639	-0.192969	-0.747107	0.454999	0.508993	NA	Mean MD in uncinate fasciculus on FA skeleton right
Mean.MO.in.anterior.corona.radiata.on.FA.skeleton..left.	0.174695	0.00670598	0.194185	0.00682738	-0.152595	-2.03661	0.0416888	0.0584147	NA	Mean MO in anterior corona radiata on FA skeleton left
Mean.MO.in.anterior.corona.radiata.on.FA.skeleton..right.	0.238528	0.00593649	0.18932	0.00714868	0.333326	5.29552	1.18676e-07	3.41028e-07	NA	Mean MO in anterior corona radiata on FA skeleton right
Mean.MO.in.anterior.limb.of.internal.capsule.on.FA.skeleton..left.	0.231574	0.00647001	0.238486	0.00543046	-0.0424289	-0.818238	0.413221	0.466761	NA	Mean MO in anterior limb of internal capsule on FA skeleton left
Mean.MO.in.anterior.limb.of.internal.capsule.on.FA.skeleton..right.	0.227867	0.00547121	0.220307	0.00544987	0.0486739	0.978917	0.327621	0.377611	NA	Mean MO in anterior limb of internal capsule on FA skeleton right
Mean.MO.in.body.of.corpus.callosum.on.FA.skeleton	0.137539	0.00495472	0.124531	0.00947074	0.143337	1.21701	0.223599	0.266494	NA	Mean MO in body of corpus callosum on FA skeleton
Mean.MO.in.cerebral.peduncle.on.FA.skeleton..left.	0.16753	0.00603236	0.188719	0.00436329	-0.171825	-2.84616	0.00442501	0.00738245	NA	Mean MO in cerebral peduncle on FA skeleton left
Mean.MO.in.cerebral.peduncle.on.FA.skeleton..right.	0.144616	0.00452407	0.158973	0.00581435	-0.136556	-1.94883	0.0513153	0.0701652	NA	Mean MO in cerebral peduncle on FA skeleton right
Mean.MO.in.cingulum.cingulate.gyrus.on.FA.skeleton..left.	0.164574	0.00468902	0.186729	0.00645633	-0.182205	-2.77644	0.00549572	0.00905155	NA	Mean MO in cingulum cingulate gyrus on FA skeleton left
Mean.MO.in.cingulum.cingulate.gyrus.on.FA.skeleton..right.	0.19446	0.00506717	0.214718	0.00548136	-0.142969	-2.71382	0.00665126	0.0107561	NA	Mean MO in cingulum cingulate gyrus on FA skeleton right
Mean.MO.in.cingulum.hippocampus.on.FA.skeleton..left.	0.144545	0.00575294	0.197789	0.00488467	-0.452443	-7.05504	1.72545e-12	7.86115e-12	NA	Mean MO in cingulum hippocampus on FA skeleton left
Mean.MO.in.cingulum.hippocampus.on.FA.skeleton..right.	0.142308	0.00579878	0.150253	0.00494468	-0.0783691	-1.04244	0.297206	0.345474	NA	Mean MO in cingulum hippocampus on FA skeleton right
Mean.MO.in.corticospinal.tract.on.FA.skeleton..left.	0.136256	0.00642921	0.0372076	0.00311213	1.87265	13.8668	1.00727e-43	4.098e-42	NA	Mean MO in corticospinal tract on FA skeleton left
Mean.MO.in.corticospinal.tract.on.FA.skeleton..right.	0.152812	0.00448676	0.0693047	0.0040941	1.14073	13.7484	5.20374e-43	2.02927e-41	NA	Mean MO in corticospinal tract on FA skeleton right
Mean.MO.in.external.capsule.on.FA.skeleton..left.	0.227743	0.00482788	0.272023	0.00689014	-0.256323	-5.26316	1.41599e-07	4.00448e-07	NA	Mean MO in external capsule on FA skeleton left
Mean.MO.in.external.capsule.on.FA.skeleton..right.	0.211935	0.00474385	0.228051	0.00526998	-0.105734	-2.27285	0.0230351	0.0338305	NA	Mean MO in external capsule on FA skeleton right
Mean.MO.in.fornix.cres.stria.terminalis.on.FA.skeleton..left.	0.17203	0.00571302	0.14235	0.00432687	0.273216	4.14139	3.45201e-05	7.75699e-05	NA	Mean MO in fornix cres stria terminalis on FA skeleton left
Mean.MO.in.fornix.cres.stria.terminalis.on.FA.skeleton..right.	0.141778	0.00497746	0.170833	0.00543385	-0.268946	-3.94278	8.05419e-05	0.000171828	NA	Mean MO in fornix cres stria terminalis on FA skeleton right
Mean.MO.in.fornix.on.FA.skeleton	0.103874	0.00632642	0.0845553	0.0050384	0.296871	2.38872	0.0169074	0.0254104	NA	Mean MO in fornix on FA skeleton
Mean.MO.in.genu.of.corpus.callosum.on.FA.skeleton	0.0306809	0.00377142	0.06499	0.00454034	-1.08288	-5.81274	6.14596e-09	2.04483e-08	NA	Mean MO in genu of corpus callosum on FA skeleton
Mean.MO.in.inferior.cerebellar.peduncle.on.FA.skeleton..left.	0.0820546	0.00524686	0.0957128	0.00601362	-0.222129	-1.71139	0.0870085	0.112848	NA	Mean MO in inferior cerebellar peduncle on FA skeleton left
Mean.MO.in.inferior.cerebellar.peduncle.on.FA.skeleton..right.	0.106687	0.00656866	0.139109	0.00503229	-0.382824	-3.91812	8.92424e-05	0.000188483	NA	Mean MO in inferior cerebellar peduncle on FA skeleton right
Mean.MO.in.medial.lemniscus.on.FA.skeleton..left.	0.104582	0.00470923	0.106848	0.00429652	-0.0309298	-0.355518	0.722201	0.763696	NA	Mean MO in medial lemniscus on FA skeleton left
Mean.MO.in.medial.lemniscus.on.FA.skeleton..right.	0.119996	0.00590389	0.156975	0.00870702	-0.387549	-3.51516	0.000439491	0.000839522	NA	Mean MO in medial lemniscus on FA skeleton right
Mean.MO.in.middle.cerebellar.peduncle.on.FA.skeleton	0.126121	0.00671607	0.14332	0.00572154	-0.184434	-1.94941	0.051246	0.0701532	NA	Mean MO in middle cerebellar peduncle on FA skeleton
Mean.MO.in.pontine.crossing.tract.on.FA.skeleton	0.124209	0.00519981	0.144664	0.00580503	-0.219937	-2.62467	0.0086732	0.0137479	NA	Mean MO in pontine crossing tract on FA skeleton
Mean.MO.in.posterior.corona.radiata.on.FA.skeleton..left.	0.169399	0.00503968	0.180157	0.00524201	-0.088828	-1.47942	0.139029	0.173244	NA	Mean MO in posterior corona radiata on FA skeleton left
Mean.MO.in.posterior.corona.radiata.on.FA.skeleton..right.	0.165117	0.00643233	0.198694	0.0044809	-0.267059	-4.2832	1.84225e-05	4.26791e-05	NA	Mean MO in posterior corona radiata on FA skeleton right
Mean.MO.in.posterior.limb.of.internal.capsule.on.FA.skeleton..left.	0.264739	0.00758324	0.269192	0.00590528	-0.0240653	-0.463316	0.643138	0.691761	NA	Mean MO in posterior limb of internal capsule on FA skeleton left
Mean.MO.in.posterior.limb.of.internal.capsule.on.FA.skeleton..right.	0.325355	0.00581824	0.299904	0.00677977	0.117513	2.84874	0.00438932	0.00732817	NA	Mean MO in posterior limb of internal capsule on FA skeleton right
Mean.MO.in.posterior.thalamic.radiation.on.FA.skeleton..left.	0.15238	0.00651802	0.109577	0.00482098	0.475727	5.27961	1.29456e-07	3.67453e-07	NA	Mean MO in posterior thalamic radiation on FA skeleton left
Mean.MO.in.posterior.thalamic.radiation.on.FA.skeleton..right.	0.156866	0.00691575	0.140566	0.00489863	0.158291	1.9234	0.0544299	0.0739443	NA	Mean MO in posterior thalamic radiation on FA skeleton right
Mean.MO.in.retrolenticular.part.of.internal.capsule.on.FA.skeleton..left.	0.185389	0.00661529	0.221821	0.00427944	-0.258841	-4.62408	3.76273e-06	9.33239e-06	NA	Mean MO in retrolenticular part of internal capsule on FA skeleton left
Mean.MO.in.retrolenticular.part.of.internal.capsule.on.FA.skeleton..right.	0.214773	0.00742372	0.184685	0.00686232	0.217746	2.97619	0.00291856	0.00500232	NA	Mean MO in retrolenticular part of internal capsule on FA skeleton right
Mean.MO.in.sagittal.stratum.on.FA.skeleton..left.	0.133686	0.00330538	0.174154	0.00426913	-0.381517	-7.49525	6.61697e-14	3.41754e-13	NA	Mean MO in sagittal stratum on FA skeleton left
Mean.MO.in.sagittal.stratum.on.FA.skeleton..right.	0.166058	0.00591132	0.171747	0.00450059	-0.0485954	-0.765684	0.443865	0.49822	NA	Mean MO in sagittal stratum on FA skeleton right
Mean.MO.in.splenium.of.corpus.callosum.on.FA.skeleton	0.180712	0.00505948	0.185116	0.0053414	-0.0347319	-0.598501	0.549506	0.603114	NA	Mean MO in splenium of corpus callosum on FA skeleton
Mean.MO.in.superior.cerebellar.peduncle.on.FA.skeleton..left.	0.101039	0.00561538	0.0857194	0.00371449	0.237214	2.27534	0.0228856	0.0336323	NA	Mean MO in superior cerebellar peduncle on FA skeleton left
Mean.MO.in.superior.cerebellar.peduncle.on.FA.skeleton..right.	0.0150817	0.00274053	0.105505	0.00552529	-2.80644	-14.661	1.14596e-48	5.77711e-47	NA	Mean MO in superior cerebellar peduncle on FA skeleton right
Mean.MO.in.superior.corona.radiata.on.FA.skeleton..left.	0.212111	0.00547563	0.229202	0.00410105	-0.111799	-2.49824	0.0124812	0.0192319	NA	Mean MO in superior corona radiata on FA skeleton left
Mean.MO.in.superior.corona.radiata.on.FA.skeleton..right.	0.198859	0.00591821	0.252864	0.0034704	-0.346616	-7.87165	3.49983e-15	1.96516e-14	NA	Mean MO in superior corona radiata on FA skeleton right
Mean.MO.in.superior.fronto.occipital.fasciculus.on.FA.skeleton..left.	0.0855566	0.00734898	0.053097	0.00360195	0.688249	3.96612	7.30519e-05	0.000156859	NA	Mean MO in superior fronto occipital fasciculus on FA skeleton left
Mean.MO.in.superior.fronto.occipital.fasciculus.on.FA.skeleton..right.	0.0566149	0.0056185	0.0805025	0.00459263	-0.507854	-3.29181	0.000995448	0.00181624	NA	Mean MO in superior fronto occipital fasciculus on FA skeleton right
Mean.MO.in.superior.longitudinal.fasciculus.on.FA.skeleton..left.	0.261656	0.00428186	0.171824	0.00357773	0.606741	16.0994	2.57405e-58	2.05835e-56	NA	Mean MO in superior longitudinal fasciculus on FA skeleton left
Mean.MO.in.superior.longitudinal.fasciculus.on.FA.skeleton..right.	0.210333	0.00403929	0.181343	0.00472669	0.213953	4.66263	3.122e-06	7.8185e-06	NA	Mean MO in superior longitudinal fasciculus on FA skeleton right
Mean.MO.in.tapetum.on.FA.skeleton..left.	0.13731	0.00422234	0.0976232	0.0047741	0.492145	6.22701	4.75426e-10	1.76685e-09	NA	Mean MO in tapetum on FA skeleton left
Mean.MO.in.tapetum.on.FA.skeleton..right.	0.0866282	0.00437323	0.0553162	0.00372385	0.647135	5.45137	4.99846e-08	1.5093e-07	NA	Mean MO in tapetum on FA skeleton right
Mean.MO.in.uncinate.fasciculus.on.FA.skeleton..left.	0.192492	0.00715475	0.136489	0.00396851	0.496013	6.84494	7.65088e-12	3.29172e-11	NA	Mean MO in uncinate fasciculus on FA skeleton left
Mean.MO.in.uncinate.fasciculus.on.FA.skeleton..right.	0.158235	0.0060056	0.142401	0.00430306	0.15211	2.1432	0.0320969	0.0458047	NA	Mean MO in uncinate fasciculus on FA skeleton right
Mean.OD.in.anterior.corona.radiata.on.FA.skeleton..left.	0.201929	0.00543903	0.128839	0.00337107	0.648281	11.4221	3.24227e-30	5.78371e-29	NA	Mean OD in anterior corona radiata on FA skeleton left
Mean.OD.in.anterior.corona.radiata.on.FA.skeleton..right.	0.258327	0.00694353	0.159692	0.00361996	0.693911	12.5963	2.21195e-36	5.89599e-35	NA	Mean OD in anterior corona radiata on FA skeleton right
Mean.OD.in.anterior.limb.of.internal.capsule.on.FA.skeleton..left.	0.134764	0.00626945	0.130753	0.00745996	0.0435826	0.411533	0.680682	0.726415	NA	Mean OD in anterior limb of internal capsule on FA skeleton left
Mean.OD.in.anterior.limb.of.internal.capsule.on.FA.skeleton..right.	0.100465	0.00703348	0.127366	0.00519453	-0.342283	-3.07656	0.00209403	0.00365667	NA	Mean OD in anterior limb of internal capsule on FA skeleton right
Mean.OD.in.body.of.corpus.callosum.on.FA.skeleton	0.06118	0.00519861	0.070555	0.00534544	-0.205688	-1.25729	0.208647	0.250312	NA	Mean OD in body of corpus callosum on FA skeleton
Mean.OD.in.cerebral.peduncle.on.FA.skeleton..left.	0.17468	0.0103201	0.206068	0.00559758	-0.238406	-2.67349	0.00750668	0.0120387	NA	Mean OD in cerebral peduncle on FA skeleton left
Mean.OD.in.cerebral.peduncle.on.FA.skeleton..right.	0.188855	0.01026	0.221408	0.00526291	-0.229428	-2.82308	0.00475652	0.00790142	NA	Mean OD in cerebral peduncle on FA skeleton right
Mean.OD.in.cingulum.cingulate.gyrus.on.FA.skeleton..left.	0.14268	0.00509405	0.137779	0.00528842	0.0504283	0.667474	0.504469	0.558941	NA	Mean OD in cingulum cingulate gyrus on FA skeleton left
Mean.OD.in.cingulum.cingulate.gyrus.on.FA.skeleton..right.	0.117521	0.00582833	0.17561	0.00463809	-0.579449	-7.79858	6.26087e-15	3.48176e-14	NA	Mean OD in cingulum cingulate gyrus on FA skeleton right
Mean.OD.in.cingulum.hippocampus.on.FA.skeleton..left.	0.235838	0.00714572	0.225139	0.00479621	0.0669787	1.24316	0.213809	0.255711	NA	Mean OD in cingulum hippocampus on FA skeleton left
Mean.OD.in.cingulum.hippocampus.on.FA.skeleton..right.	0.175732	0.00580189	0.19706	0.0055513	-0.165251	-2.65597	0.00790799	0.0126039	NA	Mean OD in cingulum hippocampus on FA skeleton right
Mean.OD.in.corticospinal.tract.on.FA.skeleton..left.	0.177331	0.00516082	0.0651039	0.00511256	1.44563	15.4488	7.68924e-54	4.81929e-52	NA	Mean OD in corticospinal tract on FA skeleton left
Mean.OD.in.corticospinal.tract.on.FA.skeleton..right.	0.161126	0.00465031	0.0659483	0.00397711	1.28878	15.5543	1.48853e-54	1.01527e-52	NA	Mean OD in corticospinal tract on FA skeleton right
Mean.OD.in.external.capsule.on.FA.skeleton..left.	0.245625	0.006642	0.245111	0.00602355	0.00302217	0.0573238	0.954287	0.96543	NA	Mean OD in external capsule on FA skeleton left
Mean.OD.in.external.capsule.on.FA.skeleton..right.	0.242345	0.00502382	0.255271	0.00444824	-0.0749619	-1.92621	0.0540783	0.0735528	NA	Mean OD in external capsule on FA skeleton right
Mean.OD.in.fornix.cres.stria.terminalis.on.FA.skeleton..left.	0.105237	0.00576127	0.184284	0.00379657	-0.808294	-11.4566	2.17876e-30	3.97839e-29	NA	Mean OD in fornix cres stria terminalis on FA skeleton left
Mean.OD.in.fornix.cres.stria.terminalis.on.FA.skeleton..right.	0.0731164	0.00580552	0.151066	0.00564639	-1.04691	-9.62512	6.26314e-22	5.83302e-21	NA	Mean OD in fornix cres stria terminalis on FA skeleton right
Mean.OD.in.fornix.on.FA.skeleton	0.101987	0.00801243	0.0988007	0.00605796	0.0457939	0.317221	0.751076	0.788476	NA	Mean OD in fornix on FA skeleton
Mean.OD.in.genu.of.corpus.callosum.on.FA.skeleton	0.0775171	0.00579313	0.0539131	0.00522499	0.523878	3.02563	0.00248117	0.00429071	NA	Mean OD in genu of corpus callosum on FA skeleton
Mean.OD.in.inferior.cerebellar.peduncle.on.FA.skeleton..left.	0.0901233	0.00595906	0.141981	0.00544785	-0.655731	-6.42286	1.33735e-10	5.20354e-10	NA	Mean OD in inferior cerebellar peduncle on FA skeleton left
Mean.OD.in.inferior.cerebellar.peduncle.on.FA.skeleton..right.	0.0763511	0.00603772	0.146159	0.00454608	-0.936821	-9.23652	2.54639e-20	2.12413e-19	NA	Mean OD in inferior cerebellar peduncle on FA skeleton right
Mean.OD.in.medial.lemniscus.on.FA.skeleton..left.	0.102093	0.0039851	0.0672891	0.00416176	0.601443	6.04023	1.53892e-09	5.43191e-09	NA	Mean OD in medial lemniscus on FA skeleton left
Mean.OD.in.medial.lemniscus.on.FA.skeleton..right.	0.100073	0.00423527	0.0811	0.0028251	0.303273	3.72665	0.000194039	0.000393681	NA	Mean OD in medial lemniscus on FA skeleton right
Mean.OD.in.middle.cerebellar.peduncle.on.FA.skeleton	0.1647	0.00705945	0.145485	0.00634672	0.178975	2.02418	0.0429514	0.0599303	NA	Mean OD in middle cerebellar peduncle on FA skeleton
Mean.OD.in.pontine.crossing.tract.on.FA.skeleton	0.14342	0.00667735	0.1599	0.00543614	-0.156916	-1.91388	0.055636	0.0754502	NA	Mean OD in pontine crossing tract on FA skeleton
Mean.OD.in.posterior.corona.radiata.on.FA.skeleton..left.	0.167269	0.00458913	0.185367	0.00582704	-0.148219	-2.44009	0.0146838	0.0223877	NA	Mean OD in posterior corona radiata on FA skeleton left
Mean.OD.in.posterior.corona.radiata.on.FA.skeleton..right.	0.216527	0.00680397	0.227953	0.00561082	-0.0741924	-1.29566	0.195094	0.234781	NA	Mean OD in posterior corona radiata on FA skeleton right
Mean.OD.in.posterior.limb.of.internal.capsule.on.FA.skeleton..left.	0.196026	0.00540092	0.250707	0.00665917	-0.354956	-6.37747	1.80036e-10	6.90088e-10	NA	Mean OD in posterior limb of internal capsule on FA skeleton left
Mean.OD.in.posterior.limb.of.internal.capsule.on.FA.skeleton..right.	0.211358	0.00443014	0.255635	0.00687379	-0.274396	-5.41432	6.15229e-08	1.83618e-07	NA	Mean OD in posterior limb of internal capsule on FA skeleton right
Mean.OD.in.posterior.thalamic.radiation.on.FA.skeleton..left.	0.183381	0.00602173	0.162291	0.00460938	0.176258	2.78103	0.00541871	0.0089374	NA	Mean OD in posterior thalamic radiation on FA skeleton left
Mean.OD.in.posterior.thalamic.radiation.on.FA.skeleton..right.	0.14758	0.00690934	0.146919	0.00532198	0.00647902	0.0758234	0.93956	0.95229	NA	Mean OD in posterior thalamic radiation on FA skeleton right
Mean.OD.in.retrolenticular.part.of.internal.capsule.on.FA.skeleton..left.	0.177334	0.00524313	0.179997	0.00516025	-0.0215037	-0.361991	0.717359	0.759268	NA	Mean OD in retrolenticular part of internal capsule on FA skeleton left
Mean.OD.in.retrolenticular.part.of.internal.capsule.on.FA.skeleton..right.	0.210064	0.00528011	0.198247	0.00581572	0.083533	1.50443	0.13247	0.165694	NA	Mean OD in retrolenticular part of internal capsule on FA skeleton right
Mean.OD.in.sagittal.stratum.on.FA.skeleton..left.	0.151599	0.00667608	0.154202	0.00522132	-0.0245555	-0.307053	0.758803	0.792999	NA	Mean OD in sagittal stratum on FA skeleton left
Mean.OD.in.sagittal.stratum.on.FA.skeleton..right.	0.192363	0.00713931	0.148661	0.00410806	0.371802	5.30562	1.12289e-07	3.24282e-07	NA	Mean OD in sagittal stratum on FA skeleton right
Mean.OD.in.splenium.of.corpus.callosum.on.FA.skeleton	0.145551	0.00591533	0.144808	0.00470376	0.00737725	0.0982298	0.92175	0.936695	NA	Mean OD in splenium of corpus callosum on FA skeleton
Mean.OD.in.superior.cerebellar.peduncle.on.FA.skeleton..left.	0.0510372	0.00641785	0.132846	0.00506516	-1.38014	-10.0062	1.4316e-23	1.4625e-22	NA	Mean OD in superior cerebellar peduncle on FA skeleton left
Mean.OD.in.superior.cerebellar.peduncle.on.FA.skeleton..right.	0.021737	0.00437655	0.104597	0.00308401	-2.26662	-15.4763	5.01417e-54	3.22996e-52	NA	Mean OD in superior cerebellar peduncle on FA skeleton right
Mean.OD.in.superior.corona.radiata.on.FA.skeleton..left.	0.197627	0.00613455	0.170609	0.00768046	0.212086	2.74862	0.00598476	0.00978749	NA	Mean OD in superior corona radiata on FA skeleton left
Mean.OD.in.superior.corona.radiata.on.FA.skeleton..right.	0.239462	0.00516377	0.237117	0.00504815	0.0141952	0.324676	0.745427	0.784321	NA	Mean OD in superior corona radiata on FA skeleton right
Mean.OD.in.superior.fronto.occipital.fasciculus.on.FA.skeleton..left.	0.143216	0.00657178	0.169527	0.00667165	-0.243323	-2.80957	0.00496076	0.00822302	NA	Mean OD in superior fronto occipital fasciculus on FA skeleton left
Mean.OD.in.superior.fronto.occipital.fasciculus.on.FA.skeleton..right.	0.135096	0.0084799	0.25762	0.00592405	-0.931262	-11.8447	2.2927e-32	4.83342e-31	NA	Mean OD in superior fronto occipital fasciculus on FA skeleton right
Mean.OD.in.superior.longitudinal.fasciculus.on.FA.skeleton..left.	0.276602	0.00752867	0.215801	0.00473904	0.358113	6.83468	8.2187e-12	3.52295e-11	NA	Mean OD in superior longitudinal fasciculus on FA skeleton left
Mean.OD.in.superior.longitudinal.fasciculus.on.FA.skeleton..right.	0.252973	0.00618873	0.188219	0.00654906	0.426571	7.18642	6.65103e-13	3.13491e-12	NA	Mean OD in superior longitudinal fasciculus on FA skeleton right
Mean.OD.in.tapetum.on.FA.skeleton..left.	0.0274545	0.00427497	0.0719392	0.00616156	-1.38974	-5.93181	2.99616e-09	1.03548e-08	NA	Mean OD in tapetum on FA skeleton left
Mean.OD.in.tapetum.on.FA.skeleton..right.	0.121645	0.00704441	0.0542701	0.00461714	1.16444	7.99916	1.25269e-15	7.37305e-15	NA	Mean OD in tapetum on FA skeleton right
Mean.OD.in.uncinate.fasciculus.on.FA.skeleton..left.	0.238642	0.00660733	0.220843	0.00460553	0.111827	2.20995	0.0271089	0.0393401	NA	Mean OD in uncinate fasciculus on FA skeleton left
Mean.OD.in.uncinate.fasciculus.on.FA.skeleton..right.	0.259435	0.00549212	0.210978	0.00518411	0.298279	6.4161	1.39808e-10	5.41261e-10	NA	Mean OD in uncinate fasciculus on FA skeleton right
NAc_x_mPFC	0.00749092	0.00377567	0.000643953	0.000616583	3.54012	1.78974	0.0734962	0.0968947	NA	NAc_x_mPFC
PAG_x_LvmPFC	0.0233127	0.00359565	0.00228334	0.00106329	3.3519	5.60847	2.04119e-08	6.41399e-08	NA	PAG_x_LvmPFC
PAG_x_RvmPFC	0.00553932	0.00208898	0.0479065	0.00340407	-3.11244	-10.6079	2.73893e-26	3.45194e-25	NA	PAG_x_RvmPFC
partial_corr_25D_0_T2	0.0151974	0.00351638	0.0939606	0.00694833	-2.62823	-10.1141	4.78247e-24	5.0738e-23	NA	partial_corr_25D_0_T2
partial_corr_25D_1_T2	0.029142	0.00382977	0.0412018	0.00550331	-0.49961	-1.79871	0.0720649	0.0952786	NA	partial_corr_25D_1_T2
partial_corr_25D_10_T2	0.0751774	0.0048246	0.0411271	0.00541824	0.87021	4.6934	2.68704e-06	6.79525e-06	NA	partial_corr_25D_10_T2
partial_corr_25D_100_T2	0.00486308	0.00145776	0.0354298	0.00568324	-2.86502	-5.20975	1.89093e-07	5.27687e-07	NA	partial_corr_25D_100_T2
partial_corr_25D_101_T2	0.0370167	0.00569981	0.0229328	0.00404022	0.690765	2.01588	0.0438128	0.0610588	NA	partial_corr_25D_101_T2
partial_corr_25D_102_T2	0.0285526	0.00554178	0.0514988	0.00660392	-0.850917	-2.66164	0.00777613	0.0124345	NA	partial_corr_25D_102_T2
partial_corr_25D_103_T2	0.010152	0.0031148	0.00665129	0.00269377	0.610055	0.850084	0.395278	0.448459	NA	partial_corr_25D_103_T2
partial_corr_25D_104_T2	0.0150845	0.00321106	0.0090195	0.00253835	0.74195	1.48174	0.13841	0.172658	NA	partial_corr_25D_104_T2
partial_corr_25D_105_T2	0.0258798	0.00374276	0.0895029	0.00460042	-1.79011	-10.7279	7.52734e-27	9.91812e-26	NA	partial_corr_25D_105_T2
partial_corr_25D_106_T2	3.09747e-05	2.26333e-05	0.0766108	0.00562531	-11.2722	-13.6133	3.33729e-42	1.22844e-40	NA	partial_corr_25D_106_T2
partial_corr_25D_107_T2	0.0573292	0.00647409	0.0892216	0.00462102	-0.638123	-4.00956	6.08316e-05	0.000132334	NA	partial_corr_25D_107_T2
partial_corr_25D_108_T2	0.016242	0.00324292	0.0859993	0.00410569	-2.4046	-13.333	1.48842e-40	4.93091e-39	NA	partial_corr_25D_108_T2
partial_corr_25D_109_T2	0.0395612	0.00499633	0.0125045	0.00385021	1.66164	4.28945	1.79116e-05	4.15785e-05	NA	partial_corr_25D_109_T2
partial_corr_25D_11_T2	0.0019155	0.00126892	0.0349746	0.00364672	-4.19052	-8.56192	1.10999e-17	7.72991e-17	NA	partial_corr_25D_11_T2
partial_corr_25D_110_T2	0.127686	0.00601802	0.129895	0.00391104	-0.0247513	-0.30785	0.758197	0.792999	NA	partial_corr_25D_110_T2
partial_corr_25D_111_T2	0.0603755	0.00404521	0.0360728	0.00392021	0.74305	4.31427	1.60134e-05	3.73968e-05	NA	partial_corr_25D_111_T2
partial_corr_25D_112_T2	0.00392539	0.00142844	0.0203913	0.00314365	-2.37704	-4.76863	1.85484e-06	4.78462e-06	NA	partial_corr_25D_112_T2
partial_corr_25D_113_T2	0.0514837	0.00496529	0.0407226	0.0035037	0.338287	1.7708	0.0765946	0.100579	NA	partial_corr_25D_113_T2
partial_corr_25D_114_T2	0.00636922	0.00223607	0.0270473	0.00345189	-2.08629	-5.02766	4.96491e-07	1.33414e-06	NA	partial_corr_25D_114_T2
partial_corr_25D_115_T2	0.0015013	0.000917837	0.0171624	0.00334617	-3.51497	-4.51358	6.37414e-06	1.54297e-05	NA	partial_corr_25D_115_T2
partial_corr_25D_116_T2	0.0308711	0.00481922	0.0661851	0.00422757	-1.10025	-5.50859	3.61724e-08	1.10811e-07	NA	partial_corr_25D_116_T2
partial_corr_25D_117_T2	0.0337482	0.00629484	0.0420536	0.00409859	-0.317418	-1.10568	0.268865	0.315216	NA	partial_corr_25D_117_T2
partial_corr_25D_118_T2	0.132472	0.00523145	0.0183262	0.00290042	2.85371	19.0826	3.52524e-81	7.84413e-79	NA	partial_corr_25D_118_T2
partial_corr_25D_119_T2	0.0644161	0.00538772	0.0237683	0.00369612	1.43838	6.22127	4.93152e-10	1.82979e-09	NA	partial_corr_25D_119_T2
partial_corr_25D_12_T2	0.0443974	0.00453359	0.0632117	0.00479244	-0.509715	-2.85192	0.00434556	0.00726033	NA	partial_corr_25D_12_T2
partial_corr_25D_120_T2	0.0323257	0.00419806	0.0848679	0.00454909	-1.39253	-8.48802	2.10194e-17	1.43788e-16	NA	partial_corr_25D_120_T2
partial_corr_25D_121_T2	0.00864092	0.00328654	0.088412	0.00550125	-3.35499	-12.4483	1.42924e-35	3.52596e-34	NA	partial_corr_25D_121_T2
partial_corr_25D_122_T2	0.0291379	0.00532513	0.0216505	0.00318738	0.428498	1.20645	0.227644	0.270999	NA	partial_corr_25D_122_T2
partial_corr_25D_123_T2	0.00765951	0.00272004	0.0073281	0.00197415	0.0638121	0.0986052	0.921452	0.936695	NA	partial_corr_25D_123_T2
partial_corr_25D_124_T2	0.0367537	0.00499041	0.0623538	0.0044814	-0.762587	-3.81678	0.000135204	0.000280195	NA	partial_corr_25D_124_T2
partial_corr_25D_125_T2	0.0730852	0.00422347	0.0349825	0.00366837	1.06295	6.81115	9.6822e-12	4.0898e-11	NA	partial_corr_25D_125_T2
partial_corr_25D_126_T2	0.0366985	0.00441505	0.0130395	0.00307785	1.49283	4.39595	1.10287e-05	2.60709e-05	NA	partial_corr_25D_126_T2
partial_corr_25D_127_T2	0.0549226	0.00377639	0.0216498	0.00326648	1.34305	6.66376	2.66908e-11	1.0878e-10	NA	partial_corr_25D_127_T2
partial_corr_25D_128_T2	0.00580526	0.00195567	0.0977291	0.0044031	-4.07336	-19.0797	3.72081e-81	7.84413e-79	NA	partial_corr_25D_128_T2
partial_corr_25D_129_T2	0.0305333	0.00368377	0.0726238	0.00377431	-1.25006	-7.98068	1.45535e-15	8.52262e-15	NA	partial_corr_25D_129_T2
partial_corr_25D_13_T2	0.0450456	0.00475533	0.0572056	0.00381212	-0.34477	-1.99518	0.0460237	0.0637569	NA	partial_corr_25D_13_T2
partial_corr_25D_130_T2	0.0315022	0.00417718	0.0337597	0.00515599	-0.0998492	-0.340202	0.733704	0.774095	NA	partial_corr_25D_130_T2
partial_corr_25D_131_T2	0.0356242	0.00448976	0.033708	0.00594954	0.0797651	0.257082	0.797116	0.826704	NA	partial_corr_25D_131_T2
partial_corr_25D_132_T2	0.0285429	0.00476027	0.0560606	0.00446444	-0.973858	-4.2165	2.48123e-05	5.66335e-05	NA	partial_corr_25D_132_T2
partial_corr_25D_133_T2	0.0460494	0.00585362	0.0641555	0.00564853	-0.47839	-2.22582	0.0260259	0.0379586	NA	partial_corr_25D_133_T2
partial_corr_25D_134_T2	0.0380068	0.00463037	0.0125636	0.0029975	1.59701	4.6127	3.97467e-06	9.81604e-06	NA	partial_corr_25D_134_T2
partial_corr_25D_135_T2	0.0152111	0.00426071	0.0131629	0.00282813	0.208651	0.400525	0.68877	0.734034	NA	partial_corr_25D_135_T2
partial_corr_25D_136_T2	0.0833078	0.00500997	0.0586943	0.00495127	0.505231	3.49435	0.00047521	0.000903288	NA	partial_corr_25D_136_T2
partial_corr_25D_137_T2	0.10405	0.00435164	0.00654185	0.00193106	3.99143	20.4812	3.17002e-93	1.47026e-90	NA	partial_corr_25D_137_T2
partial_corr_25D_138_T2	0.0901073	0.00611589	0.0165414	0.00345613	2.44556	10.4722	1.15927e-25	1.38574e-24	NA	partial_corr_25D_138_T2
partial_corr_25D_139_T2	0.0416665	0.00474903	0.00778936	0.00327319	2.41931	5.87353	4.26599e-09	1.4421e-08	NA	partial_corr_25D_139_T2
partial_corr_25D_14_T2	0.0116057	0.00250974	0.108024	0.00425417	-3.21845	-19.5205	7.34765e-85	2.1299e-82	NA	partial_corr_25D_14_T2
partial_corr_25D_140_T2	0.0445849	0.00420752	0.00900858	0.00257696	2.30718	7.21049	5.57496e-13	2.63844e-12	NA	partial_corr_25D_140_T2
partial_corr_25D_141_T2	0.0244837	0.00428163	0.0455643	0.00419198	-0.896081	-3.51807	0.000434705	0.000831064	NA	partial_corr_25D_141_T2
partial_corr_25D_142_T2	0.00657401	0.00251091	0.0256348	0.00337476	-1.96326	-4.5314	5.85954e-06	1.42286e-05	NA	partial_corr_25D_142_T2
partial_corr_25D_143_T2	0.00591402	0.00268461	0.0525346	0.00425607	-3.15106	-9.26477	1.95493e-20	1.66062e-19	NA	partial_corr_25D_143_T2
partial_corr_25D_144_T2	0.080067	0.00562144	0.0335931	0.00373344	1.25304	6.88678	5.7068e-12	2.46904e-11	NA	partial_corr_25D_144_T2
partial_corr_25D_145_T2	0.0316865	0.00401144	0.0556431	0.00465085	-0.812333	-3.90056	9.59701e-05	0.000201772	NA	partial_corr_25D_145_T2
partial_corr_25D_146_T2	0.0227193	0.00522889	0.02276	0.0037851	-0.00257844	-0.00629598	0.994977	0.995835	NA	partial_corr_25D_146_T2
partial_corr_25D_147_T2	0.00745087	0.0024298	0.0271896	0.00297327	-1.86757	-5.14053	2.73972e-07	7.54561e-07	NA	partial_corr_25D_147_T2
partial_corr_25D_148_T2	0.0432271	0.00484281	0.0152313	0.00429395	1.50489	4.32546	1.52213e-05	3.56547e-05	NA	partial_corr_25D_148_T2
partial_corr_25D_149_T2	0.0612751	0.00452732	0.0297158	0.00322234	1.04407	5.67921	1.35321e-08	4.34038e-08	NA	partial_corr_25D_149_T2
partial_corr_25D_15_T2	0.0414442	0.0050502	0.0639714	0.00294348	-0.626257	-3.85383	0.000116282	0.000242063	NA	partial_corr_25D_15_T2
partial_corr_25D_150_T2	0.0243187	0.0034603	0.0476608	0.0059193	-0.970737	-3.40437	0.000663178	0.00123428	NA	partial_corr_25D_150_T2
partial_corr_25D_151_T2	0.0383072	0.00593904	0.0639086	0.00460645	-0.738394	-3.40621	0.000658704	0.00122693	NA	partial_corr_25D_151_T2
partial_corr_25D_152_T2	0.0788108	0.00421731	0.0407395	0.00472751	0.951965	6.00946	1.86138e-09	6.54022e-09	NA	partial_corr_25D_152_T2
partial_corr_25D_153_T2	0.00737601	0.00264516	0.0129602	0.00288528	-0.813174	-1.42661	0.153692	0.18948	NA	partial_corr_25D_153_T2
partial_corr_25D_154_T2	0.0500633	0.00505257	0.0625399	0.00465391	-0.321024	-1.81628	0.0693269	0.091868	NA	partial_corr_25D_154_T2
partial_corr_25D_155_T2	0.0230629	0.00467941	0.00288031	0.00152928	3.00128	4.09969	4.13712e-05	9.24276e-05	NA	partial_corr_25D_155_T2
partial_corr_25D_156_T2	0.0268872	0.00372403	0.0264045	0.00308329	0.0261342	0.0998333	0.920477	0.936557	NA	partial_corr_25D_156_T2
partial_corr_25D_157_T2	0.0036671	0.00166335	0.0107812	0.00263463	-1.5558	-2.28325	0.0224159	0.0330047	NA	partial_corr_25D_157_T2
partial_corr_25D_158_T2	0.0614549	0.00424736	0.0319487	0.00456067	0.943771	4.73451	2.19589e-06	5.58362e-06	NA	partial_corr_25D_158_T2
partial_corr_25D_159_T2	0.00185768	0.00128346	0.00154473	0.000856672	0.266145	0.202805	0.839288	0.864642	NA	partial_corr_25D_159_T2
partial_corr_25D_16_T2	0.00655593	0.0031298	0.0694559	0.00446674	-3.40523	-11.5326	9.04066e-31	1.71847e-29	NA	partial_corr_25D_16_T2
partial_corr_25D_160_T2	0.0816358	0.00642304	0.00923537	0.00249693	3.14396	10.5061	8.10132e-26	9.83611e-25	NA	partial_corr_25D_160_T2
partial_corr_25D_161_T2	0.0255755	0.00333523	0.0275085	0.00412946	-0.105119	-0.364173	0.715729	0.757889	NA	partial_corr_25D_161_T2
partial_corr_25D_162_T2	0.0363219	0.00541735	0.024053	0.00381784	0.594619	1.8512	0.0641402	0.0855818	NA	partial_corr_25D_162_T2
partial_corr_25D_163_T2	0.000336268	0.00026307	0.0112309	0.00244269	-5.06171	-4.43444	9.23127e-06	2.19788e-05	NA	partial_corr_25D_163_T2
partial_corr_25D_164_T2	0.043989	0.00337215	0.0434036	0.00364831	0.019325	0.117814	0.906215	0.924554	NA	partial_corr_25D_164_T2
partial_corr_25D_165_T2	0.0445524	0.00393278	0.0366761	0.00417601	0.280665	1.37306	0.169733	0.207711	NA	partial_corr_25D_165_T2
partial_corr_25D_166_T2	0.057293	0.00428054	0.0192942	0.00328532	1.57019	7.04208	1.8939e-12	8.57804e-12	NA	partial_corr_25D_166_T2
partial_corr_25D_167_T2	0.0324346	0.00410917	0.00896364	0.00272006	1.85538	4.76288	1.9085e-06	4.9121e-06	NA	partial_corr_25D_167_T2
partial_corr_25D_168_T2	0.0668003	0.00492392	0.00222094	0.00122111	4.91061	12.7298	4.03802e-37	1.11478e-35	NA	partial_corr_25D_168_T2
partial_corr_25D_169_T2	0.0398251	0.00417332	0.00195192	0.00097631	4.35071	8.8365	9.87662e-19	7.29423e-18	NA	partial_corr_25D_169_T2
partial_corr_25D_17_T2	0.0786146	0.00594763	0.0509328	0.00437782	0.626202	3.74833	0.000178015	0.000364358	NA	partial_corr_25D_17_T2
partial_corr_25D_170_T2	0.0459713	0.00369412	0.0168367	0.00302158	1.44912	6.10472	1.02982e-09	3.70256e-09	NA	partial_corr_25D_170_T2
partial_corr_25D_171_T2	0.0725607	0.00592169	0.15279	0.0034541	-1.07429	-11.703	1.23065e-31	2.48162e-30	NA	partial_corr_25D_171_T2
partial_corr_25D_172_T2	0.0261725	0.00272626	0.0367714	0.00453715	-0.490533	-2.00236	0.0452464	0.0628302	NA	partial_corr_25D_172_T2
partial_corr_25D_173_T2	0.091431	0.00624301	0.107383	0.00379989	-0.232013	-2.18269	0.0290588	0.0419076	NA	partial_corr_25D_173_T2
partial_corr_25D_174_T2	0.0436961	0.0043375	0.0559555	0.00354798	-0.356775	-2.18771	0.0286906	0.0415056	NA	partial_corr_25D_174_T2
partial_corr_25D_175_T2	0.0599453	0.00614571	0.0167673	0.00341975	1.838	6.13926	8.29062e-10	3.00405e-09	NA	partial_corr_25D_175_T2
partial_corr_25D_176_T2	0.101451	0.00409318	0.037474	0.00431146	1.43682	10.7615	5.23105e-27	7.09404e-26	NA	partial_corr_25D_176_T2
partial_corr_25D_177_T2	0.0228381	0.00403533	0.00605847	0.00199497	1.91442	3.72755	0.000193353	0.000392631	NA	partial_corr_25D_177_T2
partial_corr_25D_178_T2	7.95353e-06	7.09071e-06	0.0445865	0.00273342	-12.4527	-16.3086	8.56996e-60	7.36064e-58	NA	partial_corr_25D_178_T2
partial_corr_25D_179_T2	0.0797353	0.00547547	0.0490016	0.0046364	0.702391	4.2836	1.83896e-05	4.26456e-05	NA	partial_corr_25D_179_T2
partial_corr_25D_18_T2	0.0264769	0.0045703	0.00993778	0.00332306	1.41374	2.92693	0.00342329	0.00582864	NA	partial_corr_25D_18_T2
partial_corr_25D_180_T2	0.029226	0.00406197	0.0222557	0.00464594	0.393075	1.12947	0.258699	0.304529	NA	partial_corr_25D_180_T2
partial_corr_25D_181_T2	0.0179749	0.00360262	0.0507257	0.00570286	-1.49673	-4.85522	1.20251e-06	3.14742e-06	NA	partial_corr_25D_181_T2
partial_corr_25D_182_T2	0.0303083	0.00479096	0.0253799	0.00397416	0.256026	0.791745	0.42851	0.482385	NA	partial_corr_25D_182_T2
partial_corr_25D_183_T2	0.101615	0.00630714	0.021033	0.00339803	2.27238	11.2477	2.3765e-29	3.88107e-28	NA	partial_corr_25D_183_T2
partial_corr_25D_184_T2	0.061545	0.00500512	0.0138813	0.00270483	2.1485	8.37788	5.38889e-17	3.56035e-16	NA	partial_corr_25D_184_T2
partial_corr_25D_185_T2	0.0692787	0.00353258	0.0427246	0.00424384	0.697343	4.80903	1.51668e-06	3.93862e-06	NA	partial_corr_25D_185_T2
partial_corr_25D_186_T2	0.00605198	0.00222656	0.0664629	0.00371751	-3.45707	-13.9411	3.56433e-44	1.47602e-42	NA	partial_corr_25D_186_T2
partial_corr_25D_187_T2	0.045831	0.0061083	0.0166195	0.00341837	1.46345	4.17322	3.00322e-05	6.79461e-05	NA	partial_corr_25D_187_T2
partial_corr_25D_188_T2	0.00237374	0.00110725	0.0564281	0.004566	-4.57118	-11.505	1.24484e-30	2.32805e-29	NA	partial_corr_25D_188_T2
partial_corr_25D_189_T2	0.0411493	0.00636846	0.0355132	0.00481957	0.212513	0.705698	0.480376	0.535573	NA	partial_corr_25D_189_T2
partial_corr_25D_19_T2	0.0383779	0.00471536	0.00887613	0.00281806	2.11227	5.37052	7.85108e-08	2.31637e-07	NA	partial_corr_25D_19_T2
partial_corr_25D_190_T2	0.100598	0.00442215	0.0670226	0.00443966	0.585882	5.35812	8.40909e-08	2.47471e-07	NA	partial_corr_25D_190_T2
partial_corr_25D_191_T2	0.0137	0.00377871	0.0141347	0.00303662	-0.0450649	-0.0896714	0.928548	0.94319	NA	partial_corr_25D_191_T2
partial_corr_25D_192_T2	0.017837	0.00395744	0.128588	0.00437203	-2.84982	-18.7806	1.08883e-78	1.9423e-76	NA	partial_corr_25D_192_T2
partial_corr_25D_193_T2	0.0228941	0.00404196	0.00580035	0.00136111	1.98076	4.00794	6.12515e-05	0.00013291	NA	partial_corr_25D_193_T2
partial_corr_25D_194_T2	0.0921612	0.0041386	0.0766476	0.00517946	0.265919	2.33996	0.0192857	0.0287058	NA	partial_corr_25D_194_T2
partial_corr_25D_195_T2	0.0938263	0.00777777	0.0951086	0.00445642	-0.0195837	-0.143052	0.886249	0.904981	NA	partial_corr_25D_195_T2
partial_corr_25D_196_T2	0.00606183	0.0026043	0.0350149	0.00281795	-2.53014	-7.54558	4.50279e-14	2.33601e-13	NA	partial_corr_25D_196_T2
partial_corr_25D_197_T2	0.0216094	0.00355944	0.0625746	0.00376879	-1.53392	-7.9023	2.73803e-15	1.56392e-14	NA	partial_corr_25D_197_T2
partial_corr_25D_198_T2	0.0932309	0.00558221	0.00924954	0.00271142	3.33336	13.5326	1.00446e-41	3.47662e-40	NA	partial_corr_25D_198_T2
partial_corr_25D_199_T2	0.0142624	0.00356642	0.0474408	0.00515474	-1.73392	-5.29312	1.2025e-07	3.44697e-07	NA	partial_corr_25D_199_T2
partial_corr_25D_2_T2	0.0616523	0.00476415	0.0163764	0.00389013	1.91253	7.36117	1.823e-13	8.99478e-13	NA	partial_corr_25D_2_T2
partial_corr_25D_20_T2	0.0477266	0.00588877	0.00320195	0.00194	3.89777	7.18128	6.90601e-13	3.24849e-12	NA	partial_corr_25D_20_T2
partial_corr_25D_200_T2	0.00407725	0.0018472	0.0301252	0.00295236	-2.8853	-7.47943	7.46439e-14	3.82963e-13	NA	partial_corr_25D_200_T2
partial_corr_25D_201_T2	0.0701194	0.0057964	0.0217437	0.00440679	1.68922	6.64379	3.05712e-11	1.2351e-10	NA	partial_corr_25D_201_T2
partial_corr_25D_202_T2	0.0825429	0.00474693	0.0252668	0.00397581	1.7079	9.25008	2.24335e-20	1.89176e-19	NA	partial_corr_25D_202_T2
partial_corr_25D_203_T2	0.0573276	0.00516433	0.0610015	0.0054479	-0.0896148	-0.489419	0.624545	0.674578	NA	partial_corr_25D_203_T2
partial_corr_25D_204_T2	0.0156149	0.00347455	0.104342	0.00560282	-2.74032	-13.4583	2.75334e-41	9.38969e-40	NA	partial_corr_25D_204_T2
partial_corr_25D_205_T2	0.0717142	0.00510936	0.0569724	0.00339019	0.331996	2.40416	0.0162096	0.0245366	NA	partial_corr_25D_205_T2
partial_corr_25D_206_T2	0.061056	0.00379574	0.0276732	0.00414332	1.14164	5.94091	2.83449e-09	9.81071e-09	NA	partial_corr_25D_206_T2
partial_corr_25D_207_T2	0.0673304	0.00537297	0.0645285	0.0051015	0.0613211	0.37817	0.705304	0.748559	NA	partial_corr_25D_207_T2
partial_corr_25D_208_T2	0.0109853	0.00359631	0.00361207	0.00149957	1.60467	1.8923	0.0584511	0.0785786	NA	partial_corr_25D_208_T2
partial_corr_25D_209_T2	0.0713759	0.00492355	0.0264288	0.0042567	1.43333	6.90589	4.98883e-12	2.18285e-11	NA	partial_corr_25D_209_T2
partial_corr_25D_21_T2	0.036116	0.00465676	0.0491696	0.00419083	-0.44513	-2.08363	0.0371939	0.052529	NA	partial_corr_25D_21_T2
partial_corr_25D_22_T2	0.0542374	0.00593231	0.028661	0.00294299	0.920199	3.86222	0.00011236	0.000234318	NA	partial_corr_25D_22_T2
partial_corr_25D_23_T2	0.080469	0.00468715	0.0303252	0.0048882	1.40791	7.40426	1.31888e-13	6.62009e-13	NA	partial_corr_25D_23_T2
partial_corr_25D_24_T2	0.0336099	0.00403625	0.0118832	0.00268101	1.49996	4.48386	7.33032e-06	1.76705e-05	NA	partial_corr_25D_24_T2
partial_corr_25D_25_T2	0.00412369	0.00177908	0.054188	0.00436333	-3.71597	-10.6247	2.28845e-26	2.91588e-25	NA	partial_corr_25D_25_T2
partial_corr_25D_26_T2	0.0208781	0.00328324	0.0646165	0.00362975	-1.62991	-8.9365	4.01688e-19	3.07431e-18	NA	partial_corr_25D_26_T2
partial_corr_25D_27_T2	0.0363659	0.00399231	0.0354419	0.00409254	0.0371297	0.161612	0.871611	0.892785	NA	partial_corr_25D_27_T2
partial_corr_25D_28_T2	0.0486558	0.00556948	0.0321732	0.00462216	0.596753	2.27735	0.0227654	0.0334769	NA	partial_corr_25D_28_T2
partial_corr_25D_29_T2	0.0252609	0.00375848	0.0568902	0.00419808	-1.17128	-5.6133	1.98501e-08	6.27142e-08	NA	partial_corr_25D_29_T2
partial_corr_25D_3_T2	0.0592328	0.00447909	0.00533847	0.00219338	3.4719	10.8063	3.21288e-27	4.54309e-26	NA	partial_corr_25D_3_T2
partial_corr_25D_30_T2	0.0842199	0.00494117	0.0513929	0.00484011	0.712591	4.74599	2.0749e-06	5.29923e-06	NA	partial_corr_25D_30_T2
partial_corr_25D_31_T2	0.0371278	0.0050351	0.0493272	0.00424561	-0.409883	-1.85228	0.063986	0.0854252	NA	partial_corr_25D_31_T2
partial_corr_25D_32_T2	0.0735216	0.00465283	0.0978751	0.00436713	-0.412773	-3.8164	0.000135414	0.00028038	NA	partial_corr_25D_32_T2
partial_corr_25D_33_T2	0.0505631	0.00425655	0.064388	0.00540983	-0.348707	-2.00837	0.0446037	0.0620492	NA	partial_corr_25D_33_T2
partial_corr_25D_34_T2	0.0336877	0.0037896	0.0673743	0.00427311	-0.999975	-5.89808	3.67749e-09	1.25783e-08	NA	partial_corr_25D_34_T2
partial_corr_25D_35_T2	0.0150832	0.00372309	0.0203982	0.0036317	-0.435497	-1.02191	0.306823	0.355583	NA	partial_corr_25D_35_T2
partial_corr_25D_36_T2	0.00232527	0.00127834	0.056423	0.00468797	-4.60081	-11.1332	8.64657e-29	1.36404e-27	NA	partial_corr_25D_36_T2
partial_corr_25D_37_T2	0.0527102	0.00565256	0.0717793	0.00557385	-0.445484	-2.40211	0.016301	0.0246475	NA	partial_corr_25D_37_T2
partial_corr_25D_38_T2	0.0468877	0.00508648	0.0252101	0.00305351	0.895209	3.65396	0.000258227	0.000511382	NA	partial_corr_25D_38_T2
partial_corr_25D_39_T2	0.0133354	0.00425848	0.00961995	0.00361633	0.471158	0.665036	0.506028	0.5604	NA	partial_corr_25D_39_T2
partial_corr_25D_4_T2	0.0147681	0.00302706	0.0222102	0.00407743	-0.588738	-1.46549	0.142788	0.177308	NA	partial_corr_25D_4_T2
partial_corr_25D_40_T2	0.0806655	0.00572329	0.0387808	0.00435857	1.05661	5.8222	5.80773e-09	1.94345e-08	NA	partial_corr_25D_40_T2
partial_corr_25D_41_T2	0.0040235	0.0029341	0.0341885	0.00520701	-3.08699	-5.04703	4.48726e-07	1.20999e-06	NA	partial_corr_25D_41_T2
partial_corr_25D_42_T2	0.0187776	0.00474961	0.0141981	0.00293691	0.403319	0.820078	0.412171	0.465802	NA	partial_corr_25D_42_T2
partial_corr_25D_43_T2	0.0400029	0.00367379	0.0107487	0.00248021	1.89594	6.59974	4.11873e-11	1.64963e-10	NA	partial_corr_25D_43_T2
partial_corr_25D_44_T2	0.00559095	0.00238675	0.0176193	0.00292445	-1.65599	-3.18651	0.00144002	0.00256877	NA	partial_corr_25D_44_T2
partial_corr_25D_45_T2	0.0671544	0.00429225	6.55065e-07	6.00525e-07	16.6455	15.6453	3.57461e-55	2.51197e-53	NA	partial_corr_25D_45_T2
partial_corr_25D_46_T2	0.0273552	0.00489197	0.0205484	0.00504546	0.412788	0.968573	0.332758	0.383151	NA	partial_corr_25D_46_T2
partial_corr_25D_47_T2	0.0136507	0.00415382	0.0557464	0.00323101	-2.0299	-7.99922	1.25213e-15	7.37305e-15	NA	partial_corr_25D_47_T2
partial_corr_25D_48_T2	0.0251084	0.00467127	0.0109153	0.0028074	1.20182	2.60425	0.00920759	0.0145156	NA	partial_corr_25D_48_T2
partial_corr_25D_49_T2	0.0123359	0.00295393	0.00377599	0.00168821	1.70794	2.51591	0.0118726	0.0183306	NA	partial_corr_25D_49_T2
partial_corr_25D_5_T2	0.0150628	0.00349515	4.56139e-05	2.41731e-05	8.3673	4.29647	1.73539e-05	4.03243e-05	NA	partial_corr_25D_5_T2
partial_corr_25D_50_T2	0.0161789	0.00436757	0.0806814	0.00336917	-2.31813	-11.6936	1.37471e-31	2.74823e-30	NA	partial_corr_25D_50_T2
partial_corr_25D_51_T2	0.00985498	0.00317651	0.000108793	8.83407e-05	6.50119	3.06701	0.00216208	0.003767	NA	partial_corr_25D_51_T2
partial_corr_25D_52_T2	0.0476123	0.00500688	0.0251168	0.00374451	0.922684	3.59801	0.000320661	0.000627522	NA	partial_corr_25D_52_T2
partial_corr_25D_53_T2	0.00454919	0.00163811	0.00383772	0.00161233	0.245361	0.309541	0.75691	0.792614	NA	partial_corr_25D_53_T2
partial_corr_25D_54_T2	0.0453501	0.00471301	0.0123615	0.00263523	1.87526	6.10933	1.0005e-09	3.60273e-09	NA	partial_corr_25D_54_T2
partial_corr_25D_55_T2	0.0245641	0.00436871	0.0362914	0.00430644	-0.563073	-1.91171	0.0559129	0.0755607	NA	partial_corr_25D_55_T2
partial_corr_25D_56_T2	0.097468	0.00511886	0.0593049	0.00681577	0.716777	4.47717	7.56401e-06	1.8196e-05	NA	partial_corr_25D_56_T2
partial_corr_25D_57_T2	0.0574404	0.00430863	0.0284525	0.00269282	1.01351	5.70525	1.16169e-08	3.74683e-08	NA	partial_corr_25D_57_T2
partial_corr_25D_58_T2	0.0183967	0.00318441	0.0229513	0.00426852	-0.319132	-0.855255	0.39241	0.445641	NA	partial_corr_25D_58_T2
partial_corr_25D_59_T2	0.00470393	0.00208727	0.0510066	0.00456496	-3.43874	-9.22451	2.84851e-20	2.36763e-19	NA	partial_corr_25D_59_T2
partial_corr_25D_6_T2	0.0991204	0.00454355	0.0307976	0.00362761	1.68636	11.7513	6.95514e-32	1.45306e-30	NA	partial_corr_25D_6_T2
partial_corr_25D_60_T2	0.0925146	0.00372638	0.0393234	0.00453144	1.23429	9.06641	1.23007e-19	9.76894e-19	NA	partial_corr_25D_60_T2
partial_corr_25D_61_T2	0.00724438	0.00233007	0.0014825	0.00139834	2.28883	2.12031	0.0339795	0.0482834	NA	partial_corr_25D_61_T2
partial_corr_25D_62_T2	0.0737346	0.00404416	0.0153164	0.0035339	2.26727	10.8773	1.47823e-27	2.16963e-26	NA	partial_corr_25D_62_T2
partial_corr_25D_63_T2	0.0268396	0.00406332	0.0153115	0.00277073	0.809744	2.34402	0.0190771	0.0284318	NA	partial_corr_25D_63_T2
partial_corr_25D_64_T2	0.0165933	0.00286371	0.0250874	0.00401821	-0.596364	-1.72146	0.0851676	0.110708	NA	partial_corr_25D_64_T2
partial_corr_25D_65_T2	0.0489394	0.00514425	0.0612938	0.00445881	-0.324744	-1.81478	0.0695583	0.092122	NA	partial_corr_25D_65_T2
partial_corr_25D_66_T2	0.067032	0.00582645	0.0879234	0.00440409	-0.391398	-2.8604	0.00423101	0.00709964	NA	partial_corr_25D_66_T2
partial_corr_25D_67_T2	0.01823	0.00468538	0.069164	0.00582286	-1.9237	-6.81495	9.42959e-12	3.99037e-11	NA	partial_corr_25D_67_T2
partial_corr_25D_68_T2	0.0423393	0.0049439	0.0332562	0.00445116	0.348377	1.36539	0.17213	0.210311	NA	partial_corr_25D_68_T2
partial_corr_25D_69_T2	0.0401013	0.00480137	0.0315056	0.00511475	0.348041	1.22529	0.220467	0.26313	NA	partial_corr_25D_69_T2
partial_corr_25D_7_T2	0.0548498	0.0043526	0.0447364	0.0037052	0.294037	1.76929	0.0768462	0.100738	NA	partial_corr_25D_7_T2
partial_corr_25D_70_T2	0.0783191	0.0061597	0.0617062	0.00558281	0.343949	1.99837	0.0456763	0.0633513	NA	partial_corr_25D_70_T2
partial_corr_25D_71_T2	0.0482453	0.00578861	0.063972	0.00402166	-0.407051	-2.23119	0.0256682	0.037484	NA	partial_corr_25D_71_T2
partial_corr_25D_72_T2	0.0163122	0.00304322	0.00981341	0.00307061	0.733126	1.50325	0.132775	0.165898	NA	partial_corr_25D_72_T2
partial_corr_25D_73_T2	0.0345385	0.00368583	0.0188019	0.00340174	0.877326	3.13747	0.0017041	0.00300976	NA	partial_corr_25D_73_T2
partial_corr_25D_74_T2	0.0443483	0.00475835	0.0638708	0.00503293	-0.526277	-2.81864	0.00482273	0.00800566	NA	partial_corr_25D_74_T2
partial_corr_25D_75_T2	0.0685507	0.00426043	0.0236409	0.00401067	1.53588	7.67528	1.65056e-14	8.90148e-14	NA	partial_corr_25D_75_T2
partial_corr_25D_76_T2	0.0184261	0.00271124	0.0510653	0.00573394	-1.47059	-5.146	2.66093e-07	7.34607e-07	NA	partial_corr_25D_76_T2
partial_corr_25D_77_T2	0.0877678	0.00548633	0.0195213	0.00335653	2.16864	10.611	2.64766e-26	3.35515e-25	NA	partial_corr_25D_77_T2
partial_corr_25D_78_T2	0.0840304	0.00493672	0.085361	0.00538858	-0.0226645	-0.182063	0.855533	0.878646	NA	partial_corr_25D_78_T2
partial_corr_25D_79_T2	0.0294255	0.0042878	0.0408253	0.0040292	-0.472394	-1.93746	0.0526887	0.0718313	NA	partial_corr_25D_79_T2
partial_corr_25D_8_T2	0.0689283	0.00471321	0.0582751	0.00361392	0.242217	1.79369	0.0728626	0.096114	NA	partial_corr_25D_8_T2
partial_corr_25D_80_T2	0.0440103	0.00492804	0.0712242	0.00539275	-0.694526	-3.72523	0.000195138	0.000395219	NA	partial_corr_25D_80_T2
partial_corr_25D_81_T2	0.0133222	0.00315219	0.0235138	0.00385384	-0.819682	-2.04702	0.0406564	0.0570716	NA	partial_corr_25D_81_T2
partial_corr_25D_82_T2	0.0188139	0.00402481	0.0171756	0.00263801	0.131431	0.340421	0.733539	0.774095	NA	partial_corr_25D_82_T2
partial_corr_25D_83_T2	0.046228	0.0057108	0.0162759	0.00305992	1.50603	4.623	3.78225e-06	9.37076e-06	NA	partial_corr_25D_83_T2
partial_corr_25D_84_T2	0.0133865	0.00301093	0.0558435	0.00494308	-2.06061	-7.33548	2.20928e-13	1.07407e-12	NA	partial_corr_25D_84_T2
partial_corr_25D_85_T2	0.0272667	0.00475082	0.0399833	0.00453047	-0.552257	-1.93711	0.0527317	0.0718477	NA	partial_corr_25D_85_T2
partial_corr_25D_86_T2	0.120545	0.00808154	0.0374871	0.00392584	1.68511	9.24449	2.36355e-20	1.9859e-19	NA	partial_corr_25D_86_T2
partial_corr_25D_87_T2	0.0370964	0.00626357	0.0275085	0.00435965	0.431405	1.25638	0.208979	0.250581	NA	partial_corr_25D_87_T2
partial_corr_25D_88_T2	0.00272928	0.0012604	0.0434841	0.00464856	-3.99389	-8.46167	2.63574e-17	1.79246e-16	NA	partial_corr_25D_88_T2
partial_corr_25D_89_T2	0.0483579	0.00476629	0.0644158	0.00376797	-0.413662	-2.64293	0.00821922	0.0130461	NA	partial_corr_25D_89_T2
partial_corr_25D_9_T2	0.029388	0.00507312	0.0312483	0.00509664	-0.0885468	-0.258683	0.79588	0.826232	NA	partial_corr_25D_9_T2
partial_corr_25D_90_T2	0.0725473	0.00616209	0.0575241	0.00462575	0.334755	1.94976	0.0512044	0.0701377	NA	partial_corr_25D_90_T2
partial_corr_25D_91_T2	0.0514301	0.00316343	0.0269558	0.00480908	0.932017	4.25177	2.12085e-05	4.88892e-05	NA	partial_corr_25D_91_T2
partial_corr_25D_92_T2	0.0736284	0.00573687	0.00578657	0.00226398	3.66948	11	3.82095e-28	5.67999e-27	NA	partial_corr_25D_92_T2
partial_corr_25D_93_T2	0.0372274	0.00568476	0.0374524	0.00491147	-0.00869629	-0.02996	0.976099	0.982454	NA	partial_corr_25D_93_T2
partial_corr_25D_94_T2	0.00296405	0.00161839	0.00561408	0.00228509	-0.921481	-0.94639	0.34395	0.394276	NA	partial_corr_25D_94_T2
partial_corr_25D_95_T2	0.0352123	0.00511474	0.0040421	0.00143655	3.1229	5.86716	4.43316e-09	1.49209e-08	NA	partial_corr_25D_95_T2
partial_corr_25D_96_T2	0.0263536	0.00499241	0.0537708	0.0043272	-1.02882	-4.14988	3.32643e-05	7.50388e-05	NA	partial_corr_25D_96_T2
partial_corr_25D_97_T2	0.0775471	0.00786872	0.0576854	0.00608666	0.426866	1.99654	0.0458756	0.0635896	NA	partial_corr_25D_97_T2
partial_corr_25D_98_T2	0.00248087	0.001621	0.0230547	0.00457867	-3.21614	-4.23578	2.27756e-05	5.23454e-05	NA	partial_corr_25D_98_T2
partial_corr_25D_99_T2	0.0281292	0.00277969	0.0161529	0.00430466	0.800281	2.33725	0.0194262	0.0288593	NA	partial_corr_25D_99_T2
PCC_x_rTPJ	0.0516439	0.00557322	0.00617136	0.00258137	3.06494	7.40353	1.32612e-13	6.64208e-13	NA	PCC_x_rTPJ
SMN	0.00322364	0.00189231	2.67113e-05	1.37806e-05	6.9151	1.68939	0.0911444	0.11808	NA	SMN
T1_signature	0.289709	0.00864492	0.178441	0.00686652	0.699152	10.0785	6.87982e-24	7.18663e-23	NA	T1_signature
ToPS	0.0346966	0.00435686	0.0468387	0.00470781	-0.432904	-1.89291	0.0583705	0.0785613	NA	ToPS
VAN	0.0125839	0.00319889	0.0161823	0.00349314	-0.36283	-0.759692	0.447439	0.501615	NA	VAN
Volume_25006_T2	0.228275	0.00636895	0.150214	0.00345165	0.603755	10.7758	4.47869e-27	6.10946e-26	25006	Volume of grey matter
Volume_25007_T2	0.236986	0.00703195	0.24628	0.00433785	-0.055503	-1.12498	0.260597	0.306298	25007	Volume of white matter (normalised for head size)
Volume_25008_T2	0.242833	0.0070958	0.240664	0.00436321	0.0129445	0.260393	0.794561	0.82565	25008	Volume of white matter
Volume_25009_T2	0.272432	0.00578359	0.208478	0.00455532	0.386003	8.68694	3.72347e-18	2.69835e-17	25009	Volume of brain, grey+white matter (normalised for head size)
Volume_25010_T2	0.274474	0.00545831	0.20406	0.00442625	0.427678	10.0199	1.24625e-23	1.27878e-22	25010	Volume of brain, grey+white matter
Volume_25011_T2	0.203	0.00636144	0.24574	0.00489861	-0.275657	-5.32331	1.01898e-07	2.96487e-07	25011	Volume of thalamus (left)
Volume_25012_T2	0.200713	0.00678169	0.259825	0.00562326	-0.372406	-6.70981	1.94877e-11	8.05563e-11	25012	Volume of thalamus (right)
Volume_25013_T2	0.251878	0.00816138	0.281836	0.00764125	-0.162129	-2.67952	0.00737268	0.0118484	25013	Volume of caudate (left)
Volume_25014_T2	0.253038	0.00541605	0.347765	0.00541085	-0.458758	-12.3733	3.647e-35	8.63e-34	25014	Volume of caudate (right)
Volume_25015_T2	0.163431	0.00716148	0.245571	0.00751668	-0.587459	-7.91173	2.53833e-15	1.45702e-14	25015	Volume of putamen (left)
Volume_25016_T2	0.150746	0.00895347	0.254271	0.00714143	-0.754249	-9.03936	1.57596e-19	1.23468e-18	25016	Volume of putamen (right)
Volume_25017_T2	0.139727	0.0052707	0.217323	0.00507393	-0.637233	-10.6063	2.78631e-26	3.49267e-25	25017	Volume of pallidum (left)
Volume_25018_T2	0.174005	0.00774711	0.245156	0.00603598	-0.494571	-7.24483	4.3297e-13	2.06596e-12	25018	Volume of pallidum (right)
Volume_25019_T2	0.0748115	0.00437497	0.0994524	0.00484882	-0.410746	-3.77303	0.000161276	0.000331559	25019	Volume of hippocampus (left)
Volume_25020_T2	0.130196	0.0060734	0.145888	0.00532652	-0.164174	-1.94248	0.0520789	0.0710835	25020	Volume of hippocampus (right)
Volume_25021_T2	0.081167	0.00483113	0.082433	0.00344676	-0.0223279	-0.213316	0.83108	0.857329	25021	Volume of amygdala (left)
Volume_25022_T2	0.0921014	0.0047054	0.0964205	0.00533614	-0.0661157	-0.60708	0.543798	0.597946	25022	Volume of amygdala (right)
Volume_25023_T2	0.125298	0.00541955	0.121989	0.00472048	0.0386192	0.46049	0.645165	0.693298	25023	Volume of accumbens (left)
Volume_25024_T2	0.137629	0.00577712	0.160404	0.00448909	-0.220933	-3.11305	0.00185164	0.00324808	25024	Volume of accumbens (right)
Volume_25025_T2	0.216169	0.00670364	0.243557	0.00578711	-0.172102	-3.09262	0.00198401	0.00347502	25025	Volume of brain stem + 4th ventricle
Volume_Grey_Matter_25788_T2	0.0793676	0.00477754	0.0996179	0.00383863	-0.327855	-3.30422	0.000952416	0.00174184	25788	Volume of grey matter in Middle Frontal Gyrus (left)
Volume_Grey_Matter_25789_T2	0.183558	0.00651187	0.0980311	0.00463273	0.904927	10.702	9.95559e-27	1.28261e-25	25789	Volume of grey matter in Middle Frontal Gyrus (right)
Volume_Grey_Matter_25790_T2	0.0576406	0.00375165	0.0769415	0.00568798	-0.416677	-2.83261	0.0046169	0.007686	25790	Volume of grey matter in Inferior Frontal Gyrus, pars triangularis (left)
Volume_Grey_Matter_25791_T2	0.0176022	0.00343965	0.0305953	0.00474869	-0.797551	-2.2159	0.0266982	0.0388657	25791	Volume of grey matter in Inferior Frontal Gyrus, pars triangularis (right)
Volume_Grey_Matter_25792_T2	0.0954059	0.00509126	0.0381757	0.00238942	1.32143	10.1759	2.53937e-24	2.77774e-23	25792	Volume of grey matter in Inferior Frontal Gyrus, pars opercularis (left)
Volume_Grey_Matter_25793_T2	0.00919903	0.00348185	0.0471637	0.00551487	-2.35812	-5.82097	5.85054e-09	1.95496e-08	25793	Volume of grey matter in Inferior Frontal Gyrus, pars opercularis (right)
Volume_Grey_Matter_25794_T2	0.0636435	0.00731522	0.0701325	0.00949002	-0.14007	-0.541554	0.588126	0.640613	25794	Volume of grey matter in Precentral Gyrus (left)
Volume_Grey_Matter_25795_T2	0.0333149	0.00552587	0.0670485	0.00428168	-1.00904	-4.82559	1.39591e-06	3.63312e-06	25795	Volume of grey matter in Precentral Gyrus (right)
Volume_Grey_Matter_25796_T2	0.0692324	0.00632968	0.128167	0.00550315	-0.888505	-7.02651	2.11764e-12	9.55411e-12	25796	Volume of grey matter in Temporal Pole (left)
Volume_Grey_Matter_25797_T2	0.140855	0.00663032	0.11661	0.00592423	0.272515	2.72674	0.00639637	0.0103947	25797	Volume of grey matter in Temporal Pole (right)
Volume_Grey_Matter_25798_T2	0.252766	0.00591131	0.0947101	0.00645612	1.41621	18.0562	7.05019e-73	9.08299e-71	25798	Volume of grey matter in Superior Temporal Gyrus, anterior division (left)
Volume_Grey_Matter_25799_T2	0.0602237	0.00395756	0.0831536	0.00434612	-0.465447	-3.90096	9.58128e-05	0.000201624	25799	Volume of grey matter in Superior Temporal Gyrus, anterior division (right)
Volume_Grey_Matter_25800_T2	0.0952716	0.00532443	0.118684	0.00410643	-0.317013	-3.48198	0.000497721	0.000941448	25800	Volume of grey matter in Superior Temporal Gyrus, posterior division (left)
Volume_Grey_Matter_25801_T2	0.0938807	0.00743819	0.138006	0.00657916	-0.555835	-4.44352	8.84998e-06	2.11143e-05	25801	Volume of grey matter in Superior Temporal Gyrus, posterior division (right)
Volume_Grey_Matter_25802_T2	0.124059	0.00602372	0.0802021	0.00525344	0.629312	5.48707	4.0866e-08	1.24531e-07	25802	Volume of grey matter in Middle Temporal Gyrus, anterior division (left)
Volume_Grey_Matter_25803_T2	0.21301	0.0054552	0.0817135	0.00526612	1.38228	17.3162	3.5481e-67	3.91811e-65	25803	Volume of grey matter in Middle Temporal Gyrus, anterior division (right)
Volume_Grey_Matter_25804_T2	0.114145	0.00402086	0.185395	0.00530384	-0.699735	-10.7051	9.62793e-27	1.24733e-25	25804	Volume of grey matter in Middle Temporal Gyrus, posterior division (left)
Volume_Grey_Matter_25805_T2	0.183509	0.00553699	0.121318	0.00473688	0.597062	8.5349	1.40273e-17	9.71021e-17	25805	Volume of grey matter in Middle Temporal Gyrus, posterior division (right)
Volume_Grey_Matter_25806_T2	0.0395874	0.00513684	0.0855463	0.00361841	-1.11166	-7.31443	2.5847e-13	1.24614e-12	25806	Volume of grey matter in Middle Temporal Gyrus, temporooccipital part (left)
Volume_Grey_Matter_25807_T2	0.0891859	0.00391861	0.129099	0.00622176	-0.533586	-5.42813	5.69481e-08	1.71066e-07	25807	Volume of grey matter in Middle Temporal Gyrus, temporooccipital part (right)
Volume_Grey_Matter_25808_T2	0.135079	0.00572712	0.112796	0.00491779	0.260093	2.95192	0.00315803	0.0054008	25808	Volume of grey matter in Inferior Temporal Gyrus, anterior division (left)
Volume_Grey_Matter_25809_T2	0.0828858	0.0058203	0.110806	0.00531735	-0.418841	-3.5416	0.000397705	0.000766011	25809	Volume of grey matter in Inferior Temporal Gyrus, anterior division (right)
Volume_Grey_Matter_25810_T2	0.136317	0.00570122	0.1474	0.00419578	-0.112773	-1.56569	0.11742	0.148717	25810	Volume of grey matter in Inferior Temporal Gyrus, posterior division (left)
Volume_Grey_Matter_25811_T2	0.161525	0.00591008	0.106916	0.00414068	0.595283	7.56754	3.80352e-14	1.98657e-13	25811	Volume of grey matter in Inferior Temporal Gyrus, posterior division (right)
Volume_Grey_Matter_25812_T2	0.0613354	0.00463684	0.160287	0.00335069	-1.38587	-17.2969	4.96368e-67	5.23218e-65	25812	Volume of grey matter in Inferior Temporal Gyrus, temporooccipital part (left)
Volume_Grey_Matter_25813_T2	0.121621	0.00689303	0.141511	0.00465146	-0.218529	-2.39195	0.016759	0.0252309	25813	Volume of grey matter in Inferior Temporal Gyrus, temporooccipital part (right)
Volume_Grey_Matter_25814_T2	0.110799	0.00406461	0.0780873	0.00509032	0.504782	5.0217	5.12164e-07	1.37149e-06	25814	Volume of grey matter in Postcentral Gyrus (left)
Volume_Grey_Matter_25815_T2	0.0656865	0.00527663	0.131089	0.00479071	-0.996884	-9.17682	4.43993e-20	3.63823e-19	25815	Volume of grey matter in Postcentral Gyrus (right)
Volume_Grey_Matter_25816_T2	0.0874102	0.00580927	0.0105544	0.00282649	3.04995	11.8965	1.23478e-32	2.65134e-31	25816	Volume of grey matter in Superior Parietal Lobule (left)
Volume_Grey_Matter_25817_T2	0.0498969	0.00531871	0.0393093	0.00437747	0.344078	1.537	0.124294	0.156311	25817	Volume of grey matter in Superior Parietal Lobule (right)
Volume_Grey_Matter_25818_T2	0.100772	0.00466617	0.105597	0.00559252	-0.0674791	-0.662507	0.507646	0.561656	25818	Volume of grey matter in Supramarginal Gyrus, anterior division (left)
Volume_Grey_Matter_25819_T2	0.0677324	0.00571339	0.110306	0.00446801	-0.703591	-5.86978	4.36382e-09	1.47303e-08	25819	Volume of grey matter in Supramarginal Gyrus, anterior division (right)
Volume_Grey_Matter_25820_T2	0.0407902	0.00465102	0.0623743	0.00420074	-0.612729	-3.44396	0.00057327	0.00107995	25820	Volume of grey matter in Supramarginal Gyrus, posterior division (left)
Volume_Grey_Matter_25821_T2	0.0302729	0.00543673	0.0556353	0.00512524	-0.877972	-3.39446	0.000687635	0.0012757	25821	Volume of grey matter in Supramarginal Gyrus, posterior division (right)
Volume_Grey_Matter_25822_T2	0.105536	0.00361331	0.0856558	0.00360136	0.301106	3.89681	9.747e-05	0.00020474	25822	Volume of grey matter in Angular Gyrus (left)
Volume_Grey_Matter_25823_T2	0.107117	0.0051804	0.0618295	0.00474194	0.792822	6.44847	1.12984e-10	4.42585e-10	25823	Volume of grey matter in Angular Gyrus (right)
Volume_Grey_Matter_25824_T2	0.126799	0.0048857	0.0860275	0.00440379	0.559678	6.19869	5.69357e-10	2.08584e-09	25824	Volume of grey matter in Lateral Occipital Cortex, superior division (left)
Volume_Grey_Matter_25825_T2	0.0567225	0.00615605	0.0734818	0.00414762	-0.373465	-2.25778	0.0239596	0.0351215	25825	Volume of grey matter in Lateral Occipital Cortex, superior division (right)
Volume_Grey_Matter_25826_T2	0.0465254	0.0057304	0.120577	0.00348442	-1.37387	-11.0416	2.40715e-28	3.67249e-27	25826	Volume of grey matter in Lateral Occipital Cortex, inferior division (left)
Volume_Grey_Matter_25827_T2	0.0309106	0.00456617	0.103664	0.00395793	-1.74574	-12.0397	2.19689e-33	4.80621e-32	25827	Volume of grey matter in Lateral Occipital Cortex, inferior division (right)
Volume_Grey_Matter_25828_T2	0.234696	0.00701743	0.143286	0.00677594	0.711895	9.3707	7.20515e-21	6.28148e-20	25828	Volume of grey matter in Intracalcarine Cortex (left)
Volume_Grey_Matter_25829_T2	0.246145	0.00672633	0.184654	0.00518709	0.414686	7.23931	4.50967e-13	2.14742e-12	25829	Volume of grey matter in Intracalcarine Cortex (right)
Volume_Grey_Matter_25830_T2	0.0322356	0.00529559	0.06658	0.00490478	-1.04643	-4.75813	1.95394e-06	5.02348e-06	25830	Volume of grey matter in Frontal Medial Cortex (left)
Volume_Grey_Matter_25831_T2	0.0701789	0.00609798	0.0431552	0.00437549	0.701502	3.60059	0.000317494	0.000621848	25831	Volume of grey matter in Frontal Medial Cortex (right)
Volume_Grey_Matter_25832_T2	0.048775	0.00368543	0.0685394	0.00478675	-0.490791	-3.27163	0.00106929	0.0019418	25832	Volume of grey matter in Juxtapositional Lobule Cortex (formerly Supplementary Motor Cortex) (left)
Volume_Grey_Matter_25833_T2	0.0406927	0.00473017	0.0317521	0.00334245	0.35792	1.54364	0.122676	0.15478	25833	Volume of grey matter in Juxtapositional Lobule Cortex (formerly Supplementary Motor Cortex) (right)
Volume_Grey_Matter_25834_T2	0.155664	0.00555248	0.227277	0.00548709	-0.546011	-9.17366	4.57206e-20	3.72021e-19	25834	Volume of grey matter in Subcallosal Cortex (left)
Volume_Grey_Matter_25835_T2	0.194118	0.00648645	0.186916	0.00555798	0.0545402	0.843075	0.399187	0.452672	25835	Volume of grey matter in Subcallosal Cortex (right)
Volume_Grey_Matter_25836_T2	0.0891256	0.0043401	0.124461	0.00467978	-0.48178	-5.53623	3.09053e-08	9.53052e-08	25836	Volume of grey matter in Paracingulate Gyrus (left)
Volume_Grey_Matter_25837_T2	0.090521	0.00507752	0.0831286	0.00369502	0.122907	1.17718	0.239122	0.283499	25837	Volume of grey matter in Paracingulate Gyrus (right)
Volume_Grey_Matter_25838_T2	0.147414	0.00472035	0.0910002	0.00509669	0.695936	8.1209	4.62756e-16	2.83897e-15	25838	Volume of grey matter in Cingulate Gyrus, anterior division (left)
Volume_Grey_Matter_25839_T2	0.149978	0.00589359	0.117281	0.00495136	0.354775	4.2477	2.15973e-05	4.96867e-05	25839	Volume of grey matter in Cingulate Gyrus, anterior division (right)
Volume_Grey_Matter_25840_T2	0.135258	0.00932431	0.121551	0.00498708	0.154143	1.29619	0.194909	0.23468	25840	Volume of grey matter in Cingulate Gyrus, posterior division (left)
Volume_Grey_Matter_25841_T2	0.144032	0.008599	0.0864943	0.00520137	0.735713	5.7253	1.03251e-08	3.35348e-08	25841	Volume of grey matter in Cingulate Gyrus, posterior division (right)
Volume_Grey_Matter_25842_T2	0.170779	0.00448469	0.12374	0.00579612	0.464818	6.41862	1.37517e-10	5.3328e-10	25842	Volume of grey matter in Precuneous Cortex (left)
Volume_Grey_Matter_25843_T2	0.149728	0.00631112	0.116224	0.00628506	0.365437	3.7616	0.000168829	0.000346167	25843	Volume of grey matter in Precuneous Cortex (right)
[truncated: 320 more rows]

## Sheet: (B)
fname	n2s_M	h2_M	e_M	n2s_W	h2_W	e_W
26501-2.0	0.0150804	0.0777841	0.00117302	0.0183162	0.20488	0.00375263
26502-2.0	0.0108663	0.125029	0.0013586	0.00917754	0.0662511	0.000608023
26503-2.0	51.093	0.00761043	0.38884	51.8517	0.00422531	0.21909
26504-2.0	0.000305079	0.177583	5.4177e-05	0.000219138	0.195457	4.28321e-05
26505-2.0	0.00722052	0.110716	0.000799426	0.00687598	0.233613	0.00160632
26506-2.0	0.00104677	0.0446933	4.67838e-05	0.0009602	0.07855	7.54237e-05
26507-2.0	38.3495	0.0210784	0.808347	63.8746	0.0064062	0.409193
26508-2.0	0.0028796	0.20433	0.000588389	0.00369736	0.0995589	0.000368105
26509-2.0	0.00104027	0.0842539	8.76466e-05	0.000814269	0.0776492	6.32273e-05
26510-2.0	0.00204629	0.113693	0.00023265	0.00200689	0.167044	0.000335239
26511-2.0	0.000969249	0.132389	0.000128318	0.000783513	0.138523	0.000108535
26512-2.0	0.000807141	0.092594	7.47364e-05	0.000713229	0.0941894	6.71787e-05
26513-2.0	0.00109897	0.0926839	0.000101857	0.000911045	0.172375	0.000157042
26514-2.0	0.00649716	0.242914	0.00157825	0.00606019	0.249803	0.00151385
26515-2.0	0.00669938	0.234301	0.00156967	0.00619075	0.249602	0.00154522
26516-2.0	0.00667669	0.240219	0.00160387	0.00614413	0.255645	0.00157072
26517-2.0	0.00601291	0.293005	0.00176181	0.00553683	0.31933	0.00176808
26518-2.0	0.00571714	0.185835	0.00106244	0.00527482	0.208793	0.00110134
26519-2.0	0.00712016	0.240243	0.00171057	0.00664839	0.238662	0.00158672
26520-2.0	0.00733662	0.229419	0.00168316	0.00678627	0.240826	0.00163431
26521-2.0	0.00656626	0.176872	0.00116139	0.00619649	0.0728132	0.000451187
26522-2.0	0.240624	0.177871	0.0428001	0.264157	0.177459	0.0468771
26523-2.0	0.120297	0.153142	0.0184226	0.115268	0.214183	0.0246884
26524-2.0	0.0751234	0.261395	0.0196369	0.0697804	0.275904	0.0192527
26525-2.0	75.2886	0.0320246	2.41108	88.4395	0.0129995	1.14967
26526-2.0	0.00975748	0.360701	0.00351954	0.00962365	0.387924	0.00373325
26527-2.0	0.0478629	0.170999	0.00818452	0.0483538	0.202617	0.0097973
26528-2.0	1.32456	0.0641569	0.0849799	1.43575	0.089472	0.128459
26529-2.0	626.843	0.154986	97.152	337.846	0.00760569	2.56955
26530-2.0	0.0793851	0.156817	0.0124489	0.120543	0.17023	0.02052
26531-2.0	0.0238393	0.31803	0.00758161	0.0208249	0.30187	0.00628641
26532-2.0	0.0424485	0.145211	0.00616401	0.0387077	0.144922	0.00560959
26533-2.0	0.0483364	0.136534	0.00659956	0.0501444	0.206476	0.0103536
26534-2.0	0.0561647	0.190864	0.0107198	0.05413	0.184301	0.00997621
26535-2.0	0.0296537	0.235712	0.00698975	0.0281005	0.15082	0.00423813
26536-2.0	0.00198991	0.176137	0.000350497	0.00147284	0.137699	0.000202808
26537-2.0	0.00105806	0.0569016	6.02051e-05	0.000899002	0.0221216	1.98873e-05
26538-2.0	0.0177519	0.100978	0.00179256	0.0169975	0.165113	0.0028065
26539-2.0	0.0108674	0.16669	0.00181148	0.00952978	0.0469663	0.000447578
26540-2.0	0.00026963	0.132477	3.57197e-05	0.000212146	0.0745038	1.58057e-05
26541-2.0	0.00157654	0.196087	0.00030914	0.00112255	0.16432	0.000184457
26542-2.0	0.000448083	0.183995	8.24451e-05	0.000375828	0.190887	7.17406e-05
26543-2.0	0.000688615	0.0872069	6.0052e-05	0.000667515	0.22378	0.000149377
26544-2.0	0.000499116	0.131903	6.58347e-05	0.000474501	0.161541	7.66516e-05
26545-2.0	0.000313425	0.0744527	2.33353e-05	0.000300584	0.199035	5.98267e-05
26546-2.0	0.000649159	0.147642	9.5843e-05	0.000517958	0.12088	6.26105e-05
26547-2.0	0.000709192	0.0898009	6.36861e-05	0.000610392	0.0848434	5.17877e-05
26548-2.0	0.000815128	0.131742	0.000107386	0.000759101	0.201591	0.000153028
26549-2.0	0.000196109	0.0833899	1.63535e-05	0.000143339	0.0934736	1.33984e-05
26550-2.0	0.0261926	0.0117189	0.000306948	0.048008	0.0306475	0.00147133
26551-2.0	0.00232883	0.137006	0.000319063	0.00257835	0.138609	0.000357381
26552-2.0	0.00738749	0.173065	0.00127852	0.00691249	0.153487	0.00106097
26553-2.0	0.0109151	0.274409	0.00299519	0.0102527	0.322926	0.00331085
26554-2.0	0.270137	0.14604	0.0394508	0.291063	0.180254	0.0524653
26555-2.0	0.395613	0.128258	0.0507406	0.370405	0.0925033	0.0342637
26556-2.0	0.0177035	0.271014	0.00479789	0.0160816	0.26235	0.00421902
26557-2.0	0.00899155	0.310722	0.00279387	0.00814522	0.306551	0.00249692
26558-2.0	0.00984415	0.271834	0.00267597	0.00898352	0.240581	0.00216126
26559-2.0	0.0163758	0.269616	0.00441517	0.0147173	0.295572	0.00435002
26560-2.0	0.012401	0.230258	0.00285543	0.0116672	0.257377	0.00300287
26561-2.0	0.0109319	0.266928	0.00291803	0.0106802	0.314885	0.00336303
26562-2.0	0.0098378	0.119206	0.00117272	0.00903868	0.199549	0.00180366
26563-2.0	0.0187581	0.156093	0.00292801	0.0175758	0.179768	0.00315957
26564-2.0	0.0471767	0.209346	0.00987625	0.0449776	0.153431	0.00690094
26565-2.0	0.00901144	0.263625	0.00237564	0.00809853	0.325409	0.00263533
26566-2.0	0.75594	0.0206201	0.0155875	0.993371	0.0391843	0.0389245
26567-2.0	0.0961426	0.131942	0.0126852	0.118067	0.184366	0.0217675
26568-2.0	0.383279	0.0882587	0.0338277	0.334677	0.07922	0.0265131
26569-2.0	0.0177762	0.137029	0.00243586	0.0171064	0.164446	0.00281308
26570-2.0	0.0121309	0.118042	0.00143196	0.0118509	0.0891032	0.00105595
26571-2.0	0.00027749	0.183314	5.08679e-05	0.000245504	0.0720047	1.76774e-05
26572-2.0	0.00140932	0.233472	0.000329037	0.00100004	0.213374	0.000213382
26573-2.0	0.000483272	0.196991	9.52004e-05	0.000404439	0.175979	7.11727e-05
26574-2.0	0.000723069	0.0890343	6.43779e-05	0.000659415	0.153248	0.000101054
26575-2.0	0.000492704	0.165626	8.16045e-05	0.000481053	0.177605	8.54374e-05
26576-2.0	0.000271427	0.113216	3.07299e-05	0.000262517	0.264103	6.93316e-05
26577-2.0	0.000621657	0.169256	0.000105219	0.000540831	0.180056	9.738e-05
26578-2.0	0.000660517	0.129037	8.52309e-05	0.000564873	0.148992	8.41613e-05
26579-2.0	0.000762416	0.137901	0.000105138	0.000698674	0.195236	0.000136406
26580-2.0	0.000194863	0.114788	2.23679e-05	0.000159476	0.106541	1.69907e-05
26581-2.0	0.0293098	0.0237715	0.000696737	0.0502822	0.016751	0.000842278
26582-2.0	0.00283112	0.152092	0.000430592	0.0030438	0.18299	0.000556984
26583-2.0	0.00738197	0.13453	0.000993098	0.00684257	0.152937	0.00104648
26584-2.0	0.0108701	0.275984	0.00299998	0.0102388	0.319173	0.00326794
26585-2.0	0.249014	0.191962	0.0478011	0.269329	0.167654	0.0451541
26586-2.0	0.384308	0.109569	0.0421082	0.324643	0.0467994	0.0151931
26587-2.0	0.0201655	0.205833	0.00415071	0.0206771	0.180829	0.00373901
26588-2.0	0.00928843	0.307354	0.00285484	0.00852299	0.274865	0.00234268
26589-2.0	0.00859319	0.277038	0.00238064	0.00812607	0.263114	0.00213808
26590-2.0	0.0161963	0.270057	0.00437392	0.0148791	0.302381	0.00449916
26591-2.0	0.0119305	0.282404	0.00336923	0.0114498	0.278524	0.00318904
26592-2.0	0.0112089	0.233194	0.00261385	0.0111994	0.280151	0.00313752
26593-2.0	0.0103899	0.221705	0.0023035	0.00896511	0.22538	0.00202056
26594-2.0	0.0145962	0.16155	0.00235801	0.0134968	0.0862953	0.00116471
26595-2.0	0.0285101	0.256068	0.00730052	0.0272085	0.208093	0.00566191
26596-2.0	0.00871509	0.301562	0.00262814	0.00797192	0.379869	0.00302828
26597-2.0	0.96881	0.00482448	0.004674	0.999564	0.0599064	0.0598803
26598-2.0	0.0951866	0.156828	0.0149279	0.106241	0.20778	0.0220746
26599-2.0	0.415748	0.0720276	0.0299453	0.379604	0.0821557	0.0311866
26600-2.0	0.012341	0.156069	0.00192604	0.011329	0.126963	0.00143836
26601-2.0	0.0135785	0.130209	0.00176805	0.0127369	0.0992196	0.00126375
26602-2.0	0.0160065	0.125863	0.00201463	0.0159585	0.0745164	0.00118917
26603-2.0	0.0224992	0.11481	0.00258314	0.0214436	0.127527	0.00273464
26604-2.0	0.0381409	0.0802268	0.00305992	0.0393124	0.0369865	0.00145403
26605-2.0	0.0973316	0.0920742	0.00896174	0.097363	0.0925108	0.00900713
26606-2.0	0.0477523	0.067881	0.00324148	0.0445904	0.0904312	0.00403236
26607-2.0	0.0206637	0.0888692	0.00183637	0.0211835	0.0888105	0.00188132
26608-2.0	0.0151006	0.145317	0.00219436	0.0136672	0.0922003	0.00126012
26609-2.0	0.0120407	0.146554	0.00176461	0.0114158	0.106653	0.00121753
26610-2.0	0.0126331	0.241936	0.0030564	0.0112243	0.13044	0.0014641
26611-2.0	0.013484	0.179319	0.00241795	0.0122754	0.078244	0.00096048
26612-2.0	0.01588	0.154498	0.00245343	0.0152102	0.127583	0.00194056
26613-2.0	0.0221308	0.142413	0.00315172	0.0205252	0.12765	0.00262005
26614-2.0	0.0384355	0.0579609	0.00222775	0.0383541	0.0935393	0.00358761
26615-2.0	0.0862291	0.0739423	0.00637598	0.0796293	0.0727899	0.00579621
26616-2.0	0.0359981	0.130713	0.00470543	0.0310281	0.115641	0.00358811
26617-2.0	0.0196937	0.0684309	0.00134766	0.0202672	0.136832	0.00277319
26618-2.0	0.0139706	0.151444	0.00211577	0.0126246	0.0797409	0.0010067
26619-2.0	0.0122877	0.191828	0.00235712	0.0112265	0.125853	0.00141289
26620-2.0	0.015656	0.19147	0.00299766	0.0143169	0.131826	0.00188733
26621-2.0	0.0164808	0.187979	0.00309804	0.0147935	0.162398	0.00240243
26622-2.0	0.0398258	0.138041	0.00549761	0.0366169	0.129159	0.00472938
26623-2.0	0.0240569	0.101475	0.00244116	0.0217598	0.1928	0.00419528
26624-2.0	0.0304024	0.0667065	0.00202804	0.0310958	0.117358	0.00364934
26625-2.0	0.0164722	0.0508368	0.000837395	0.0150624	0.0753338	0.0011347
26626-2.0	0.0163026	0.125415	0.00204459	0.0145233	0.134187	0.00194884
26627-2.0	0.0256899	0.239794	0.00616027	0.021789	0.138887	0.00302621
26628-2.0	0.0445306	0.0693802	0.00308955	0.0414636	0.103603	0.00429576
26629-2.0	0.0168586	0.179059	0.00301868	0.0165654	0.160981	0.00266672
26630-2.0	0.0231697	0.134153	0.00310828	0.0205316	0.0955681	0.00196217
26631-2.0	0.0177485	0.0712264	0.00126416	0.0157785	0.118164	0.00186445
26632-2.0	0.0313283	0.153583	0.00481149	0.0255737	0.13474	0.00344579
26633-2.0	0.0162019	0.220567	0.0035736	0.0137313	0.156859	0.00215388
26634-2.0	0.0157047	0.085402	0.00134121	0.0143721	0.109841	0.00157865
26635-2.0	0.0143411	0.208044	0.00298359	0.0127627	0.204108	0.00260495
26636-2.0	0.100844	0.08242	0.00831153	0.0762482	0.116259	0.00886454
26637-2.0	0.0239702	0.181286	0.00434546	0.0214064	0.184239	0.00394389
26638-2.0	0.0341556	0.0834912	0.0028517	0.031622	0.081949	0.00259139
26639-2.0	0.0127444	0.217273	0.00276901	0.0108062	0.167239	0.00180723
26640-2.0	0.0128785	0.138778	0.00178725	0.0116023	0.159687	0.00185273
26641-2.0	0.0111278	0.202696	0.00225556	0.00967691	0.180851	0.00175008
26642-2.0	0.0136132	0.183138	0.00249309	0.01259	0.162621	0.0020474
26643-2.0	0.0159077	0.166265	0.0026449	0.0142115	0.218697	0.00310801
26644-2.0	0.0304816	0.132438	0.00403694	0.026862	0.162863	0.00437483
26645-2.0	0.0241338	0.210477	0.0050796	0.0214357	0.22605	0.00484554
26646-2.0	0.0305617	0.100896	0.00308355	0.0317032	0.185172	0.00587055
26647-2.0	0.0166196	0.118387	0.00196755	0.0146649	0.135089	0.00198106
26648-2.0	0.0164162	0.264283	0.00433852	0.0141702	0.131624	0.00186513
26649-2.0	0.0248319	0.167345	0.00415549	0.0216683	0.182754	0.00395998
26650-2.0	0.0407456	0.0995515	0.00405629	0.0356808	0.0887086	0.0031652
26651-2.0	0.0170938	0.216499	0.00370079	0.0165628	0.143075	0.00236973
26652-2.0	0.0215138	0.183647	0.00395095	0.0191652	0.153863	0.00294881
26653-2.0	0.0179612	0.205925	0.00369866	0.0155122	0.157649	0.00244548
26654-2.0	0.02422	0.128572	0.00311402	0.0199197	0.124971	0.00248938
26655-2.0	0.0157028	0.220007	0.00345472	0.0129835	0.183135	0.00237774
26656-2.0	0.0157292	0.219322	0.00344976	0.0137895	0.154455	0.00212985
26657-2.0	0.0137622	0.251035	0.00345479	0.0118854	0.187915	0.00223344
26658-2.0	0.109152	0.102913	0.0112332	0.0827995	0.132004	0.0109298
26659-2.0	0.0237813	0.26683	0.00634556	0.0202934	0.142344	0.00288864
26660-2.0	0.0317102	0.115694	0.00366868	0.0301844	0.123191	0.00371844
26661-2.0	0.0125849	0.231271	0.00291052	0.0102845	0.237086	0.00243831
26662-2.0	0.0128276	0.255361	0.00327568	0.0111172	0.144579	0.00160732
26663-2.0	0.0109168	0.269214	0.00293896	0.00911819	0.222041	0.00202461
26664-2.0	0.0202784	0.149335	0.00302828	0.0188244	0.155323	0.00292386
26665-2.0	0.0234758	0.0782608	0.00183723	0.0202725	0.222503	0.00451068
26666-2.0	0.0178117	0.170361	0.00303443	0.017464	0.208301	0.00363776
26667-2.0	0.0107981	0.208465	0.00225103	0.0103259	0.208618	0.00215417
26668-2.0	0.0873797	0.150386	0.0131407	0.0847958	0.120684	0.0102335
26669-2.0	0.0116515	0.129504	0.00150891	0.0109745	0.186696	0.00204889
26670-2.0	0.0146135	0.202523	0.00295958	0.0125545	0.241995	0.00303814
26671-2.0	0.0125386	0.289665	0.00363199	0.0113689	0.280212	0.0031857
26672-2.0	0.00983148	0.163366	0.00160613	0.00983525	0.1651	0.0016238
26673-2.0	0.0134544	0.198658	0.00267282	0.0112269	0.219675	0.00246627
26674-2.0	0.0164254	0.205895	0.00338191	0.014458	0.146194	0.00211366
26675-2.0	0.0179213	0.267813	0.00479956	0.01481	0.181224	0.00268392
26676-2.0	0.0120944	0.185174	0.00223958	0.0121285	0.205033	0.00248673
26677-2.0	0.0334893	0.225291	0.00754483	0.0287093	0.271243	0.00778719
26678-2.0	0.014555	0.240345	0.00349821	0.0129266	0.274997	0.00355479
26679-2.0	0.0646224	0.161965	0.0104666	0.051695	0.201946	0.0104396
26680-2.0	0.0139508	0.118268	0.00164992	0.0131078	0.16165	0.00211888
26681-2.0	0.0499091	0.174556	0.00871194	0.0466197	0.21304	0.00993188
26682-2.0	0.0274539	0.157694	0.00432931	0.0260493	0.163326	0.00425453
26683-2.0	0.0161899	0.130751	0.00211684	0.0133381	0.167016	0.00222767
26684-2.0	0.0277508	0.211121	0.00585877	0.0246111	0.220863	0.00543568
26685-2.0	0.0302676	0.182905	0.00553609	0.0282349	0.197726	0.00558277
26686-2.0	0.0114288	0.280558	0.00320645	0.0105869	0.266373	0.00282006
26687-2.0	0.0243053	0.290712	0.00706584	0.0235238	0.272771	0.0064166
26688-2.0	0.0242345	0.150132	0.00363837	0.0214289	0.158217	0.00339043
26689-2.0	0.0194275	0.15497	0.00301067	0.018669	0.165639	0.00309233
26690-2.0	0.018923	0.26116	0.00494192	0.0192245	0.210377	0.00404439
26691-2.0	0.0102104	0.261757	0.00267263	0.0107907	0.218835	0.00236138
26692-2.0	0.110979	0.0906631	0.0100617	0.103753	0.100451	0.0104221
26693-2.0	0.0124835	0.245181	0.00306072	0.0116809	0.146833	0.00171514
26694-2.0	0.0142458	0.240017	0.00341922	0.0128729	0.225041	0.00289693
26695-2.0	0.0122845	0.245225	0.00301246	0.0114508	0.247047	0.0028289
26696-2.0	0.00893978	0.213982	0.00191295	0.00984054	0.14466	0.00142353
26697-2.0	0.0145127	0.193899	0.002814	0.0117389	0.220144	0.00258425
26698-2.0	0.0178682	0.218627	0.00390647	0.0155525	0.182507	0.00283844
26699-2.0	0.0159038	0.242171	0.00385144	0.013823	0.22577	0.00312082
26700-2.0	0.0119204	0.235015	0.00280147	0.0122464	0.16835	0.00206168
26701-2.0	0.0140785	0.218134	0.00307099	0.012869	0.259633	0.00334121
26702-2.0	0.086037	0.151754	0.0130564	0.0687283	0.169258	0.0116328
26703-2.0	0.0304471	0.239242	0.00728421	0.0267033	0.259041	0.00691723
26704-2.0	0.016637	0.237294	0.00394785	0.015923	0.153759	0.0024483
26705-2.0	0.024789	0.15692	0.0038899	0.0238623	0.19	0.00453383
26706-2.0	0.0464988	0.237799	0.0110574	0.0440241	0.222112	0.00977826
26707-2.0	0.0116751	0.270607	0.00315935	0.0109983	0.203561	0.00223883
26708-2.0	0.0283889	0.195474	0.00554929	0.0265624	0.185851	0.00493664
26709-2.0	0.0155273	0.213468	0.00331458	0.0142636	0.165544	0.00236125
26710-2.0	0.0214104	0.201221	0.00430822	0.0210252	0.211993	0.0044572
26711-2.0	0.0286451	0.316785	0.00907433	0.0285131	0.252215	0.00719143
26712-2.0	0.152477	0.195809	0.0298563	0.127563	0.263832	0.0336553
26713-2.0	0.153159	0.237844	0.0364279	0.124681	0.241842	0.030153
26714-2.0	0.00745033	0.304508	0.00226868	0.00690855	0.277084	0.00191425
26715-2.0	0.0074318	0.34802	0.00258642	0.00723306	0.222618	0.00161021
26716-2.0	0.00968872	0.324053	0.00313966	0.00906727	0.38397	0.00348156
26717-2.0	0.0124285	0.339342	0.00421752	0.0122289	0.382151	0.0046733
26718-2.0	0.0369015	0.16703	0.00616366	0.0400049	0.189064	0.0075635
26719-2.0	0.00744977	0.333006	0.00248082	0.00714119	0.440731	0.00314735
26720-2.0	0.00952514	0.358435	0.00341414	0.00923577	0.409286	0.00378007
26721-2.0	0.00601464	0.239254	0.00143903	0.00572045	0.264901	0.00151535
26722-2.0	0.0256487	0.144642	0.00370988	0.0209774	0.156561	0.00328425
26723-2.0	0.0466124	0.083504	0.00389232	0.0460872	0.0725788	0.00334495
26724-2.0	0.0214765	0.115737	0.00248562	0.0195084	0.196061	0.00382484
26725-2.0	0.0192296	0.128923	0.00247914	0.01803	0.132908	0.00239632
26726-2.0	0.0384421	0.194325	0.00747029	0.0324978	0.153947	0.00500295
26727-2.0	0.0114066	0.19574	0.00223272	0.0104537	0.19487	0.0020371
26728-2.0	0.0184552	0.11876	0.00219174	0.0168711	0.137084	0.00231277
26729-2.0	0.0154038	0.167967	0.00258732	0.014916	0.170448	0.00254241
26730-2.0	0.0210573	0.14738	0.00310342	0.0200211	0.146078	0.00292464
26731-2.0	0.0128968	0.0769804	0.000992804	0.0121547	0.148171	0.00180098
26732-2.0	0.00871947	0.214141	0.0018672	0.00860065	0.212133	0.00182448
26733-2.0	0.0161638	0.188888	0.00305316	0.0147194	0.192162	0.00282852
26734-2.0	0.0120407	0.0709533	0.000854325	0.0116063	0.072084	0.000836629
26735-2.0	0.0143704	0.155205	0.00223036	0.0133404	0.187587	0.00250247
26736-2.0	0.0134067	0.184578	0.00247459	0.0123482	0.132315	0.00163384
26737-2.0	0.0135407	0.147225	0.00199353	0.0126748	0.205752	0.00260788
26738-2.0	0.0233179	0.0675873	0.00157599	0.0184735	0.0762205	0.00140806
26739-2.0	0.0145633	0.144377	0.00210261	0.0132001	0.123269	0.00162716
26740-2.0	0.0201095	0.06569	0.00132099	0.0182742	0.111463	0.00203691
26741-2.0	0.0304689	0.278331	0.00848044	0.0293023	0.201776	0.0059125
26742-2.0	0.0106665	0.1115	0.00118932	0.00960948	0.132114	0.00126955
26743-2.0	0.0202121	0.168572	0.00340719	0.0193794	0.222133	0.0043048
26744-2.0	0.00884601	0.124987	0.00110564	0.00843345	0.114331	0.000964204
26745-2.0	0.013723	0.219561	0.00301303	0.0126382	0.186716	0.00235976
26746-2.0	0.0343582	0.0881426	0.00302842	0.0359449	0.0865083	0.00310954
26747-2.0	0.0148053	0.164428	0.0024344	0.014118	0.173655	0.00245166
26748-2.0	0.012155	0.190872	0.00232004	0.0109208	0.224946	0.00245659
26749-2.0	0.0138044	0.173279	0.00239201	0.0127546	0.152086	0.0019398
26750-2.0	0.01088	0.358973	0.00390562	0.00990938	0.274265	0.00271779
26751-2.0	0.0206435	0.146962	0.0030338	0.0191935	0.111903	0.00214781
26752-2.0	0.0134537	0.0409487	0.000550911	0.0121196	0.0477092	0.000578218
26753-2.0	0.0253512	0.122437	0.00310392	0.0218822	0.211471	0.00462745
26754-2.0	0.00944101	0.170094	0.00160586	0.00948012	0.136224	0.00129142
26755-2.0	0.00183347	0.162436	0.000297821	0.00172156	0.190507	0.00032797
26756-2.0	0.00420722	0.105824	0.000445226	0.00447594	0.0917792	0.000410798
26757-2.0	0.0316056	0.0524381	0.00165734	0.027226	0.104602	0.0028479
26758-2.0	0.00309669	0.157648	0.000488187	0.00275014	0.135807	0.000373487
26759-2.0	0.00573715	0.163754	0.000939482	0.0059926	0.194597	0.00116614
26760-2.0	0.00971497	0.0506316	0.000491884	0.00884731	0.0853017	0.000754691
26761-2.0	0.00219131	0.150709	0.000330251	0.0020664	0.181321	0.000374682
26762-2.0	0.00218342	0.128407	0.000280367	0.00215914	0.164928	0.000356104
26763-2.0	0.00221283	0.120306	0.000266218	0.00234694	0.181636	0.000426288
26764-2.0	0.00545508	0.180871	0.000986663	0.00574437	0.125025	0.000718188
26765-2.0	0.00285609	0.1275	0.000364152	0.00329583	0.178777	0.000589217
26766-2.0	0.00237909	0.127124	0.000302439	0.00221384	0.108138	0.000239401
26767-2.0	0.00533416	0.194589	0.00103797	0.00552369	0.145341	0.000802818
26768-2.0	0.00352637	0.0651852	0.000229867	0.00341476	0.122686	0.000418944
26769-2.0	0.00305502	0.0749098	0.000228851	0.00325157	0.135024	0.00043904
26770-2.0	0.0134534	0.154231	0.00207493	0.0115648	0.167782	0.00194036
26771-2.0	0.00610173	0.184866	0.001128	0.00566523	0.215313	0.0012198
26772-2.0	0.0027704	0.103772	0.000287489	0.00267788	0.196973	0.00052747
26773-2.0	0.00412205	0.0691121	0.000284883	0.00389808	0.0920116	0.000358668
26774-2.0	0.00307838	0.120625	0.00037133	0.00292444	0.137644	0.000402532
26775-2.0	0.00671187	0.0646594	0.000433985	0.00669522	0.10052	0.000673002
26776-2.0	0.00407755	0.0539609	0.000220028	0.00407093	0.118717	0.000483289
26777-2.0	0.00500233	0.115419	0.000577365	0.0047089	0.145464	0.000684976
26778-2.0	0.00462827	0.148291	0.000686332	0.00404521	0.130398	0.000527486
26779-2.0	0.00306467	0.134034	0.000410768	0.00276686	0.131354	0.000363437
26780-2.0	0.00579201	0.108815	0.000630258	0.00588158	0.0861742	0.00050684
26781-2.0	0.002557	0.141879	0.000362786	0.00230077	0.146256	0.000336502
26782-2.0	0.00281896	0.131101	0.000369569	0.00240914	0.181752	0.000437865
26783-2.0	0.00311628	0.171212	0.000533544	0.00297179	0.147421	0.000438104
26784-2.0	0.00353489	0.160888	0.00056872	0.0037058	0.15639	0.000579551
26785-2.0	0.00261132	0.190762	0.00049814	0.00238922	0.174038	0.000415815
26786-2.0	0.00740419	0.0801034	0.000593101	0.00677239	0.0939699	0.000636401
26787-2.0	0.00927885	0.157554	0.00146192	0.00970196	0.161886	0.00157062
26788-2.0	0.00349954	0.16408	0.000574205	0.00346962	0.124841	0.000433153
26789-2.0	0.0329194	0.115544	0.00380364	0.0279884	0.119292	0.00333878
26790-2.0	0.101723	0.0814376	0.00828409	0.0919277	0.0408401	0.00375434
26791-2.0	0.0252998	0.0589744	0.00149204	0.0232478	0.143915	0.00334571
26792-2.0	0.0307898	0.113576	0.00349699	0.0279488	0.131354	0.00367118
26793-2.0	0.0410983	0.120002	0.0049319	0.0351763	0.110875	0.00390016
26794-2.0	0.0146399	0.219005	0.0032062	0.0132735	0.16623	0.00220645
26795-2.0	0.0202837	0.112486	0.00228165	0.0188709	0.178445	0.00336742
26796-2.0	0.0166293	0.133862	0.00222603	0.0161155	0.1197	0.00192902
26797-2.0	0.0230168	0.123302	0.00283803	0.0220431	0.116394	0.00256569
26798-2.0	0.0162301	0.0860218	0.00139615	0.0157721	0.138275	0.00218089
26799-2.0	0.0102004	0.213491	0.0021777	0.00984363	0.18005	0.00177234
26800-2.0	0.0286836	0.182688	0.00524014	0.0267061	0.134908	0.00360287
26801-2.0	0.0131714	0.0662008	0.000871958	0.0124111	0.0636062	0.000789426
26802-2.0	0.0170398	0.13118	0.00223528	0.0160061	0.202386	0.00323943
26803-2.0	0.0249305	0.166317	0.00414638	0.0216658	0.17477	0.00378653
26804-2.0	0.0176416	0.118232	0.00208581	0.0157975	0.123615	0.00195281
26805-2.0	0.0258248	0.0854544	0.00220685	0.0213098	0.0457648	0.000975237
26806-2.0	0.0176835	0.148391	0.00262408	0.0161366	0.116625	0.00188193
26807-2.0	0.0232852	0.0679427	0.00158206	0.021332	0.0559148	0.00119278
26808-2.0	0.0413084	0.196899	0.00813357	0.0395027	0.142971	0.00564774
26809-2.0	0.0162414	0.0448793	0.000728904	0.015346	0.0917789	0.00140844
26810-2.0	0.0222416	0.183138	0.00407328	0.0218919	0.147118	0.00322071
26811-2.0	0.0126667	0.0734979	0.000930978	0.0116505	0.0917465	0.00106889
26812-2.0	0.0148134	0.256524	0.00379998	0.0136391	0.0574919	0.000784136
26813-2.0	0.0331105	0.118771	0.00393257	0.0352678	0.105184	0.00370961
26814-2.0	0.0164618	0.151692	0.00249713	0.0156039	0.133783	0.00208754
26815-2.0	0.0131074	0.140863	0.00184635	0.0119035	0.24149	0.00287458
26816-2.0	0.0159171	0.140846	0.00224187	0.015212	0.0928636	0.00141264
26817-2.0	0.0144354	0.215724	0.00311405	0.0133298	0.222095	0.00296048
26818-2.0	0.0208791	0.133079	0.00277856	0.0196971	0.105914	0.00208619
26819-2.0	0.02214	0.0301946	0.000668509	0.0201065	0.0918051	0.00184588
26820-2.0	0.0337661	0.100808	0.00340389	0.0308474	0.12269	0.00378468
26821-2.0	0.00953968	0.171355	0.00163468	0.00958113	0.189798	0.00181848
26822-2.0	0.00603316	0.24199	0.00145997	0.00577628	0.254942	0.00147262
26823-2.0	0.0182519	0.0796091	0.00145302	0.015721	0.169887	0.00267079
26824-2.0	0.0479086	0.0789452	0.00378216	0.0412035	0.124181	0.00511667
26825-2.0	0.0238056	0.153858	0.00366268	0.0216825	0.16876	0.00365913
26826-2.0	0.0171181	0.186395	0.00319072	0.0162447	0.178827	0.002905
26827-2.0	0.0343107	0.161772	0.00555052	0.0289927	0.12579	0.003647
26828-2.0	0.0117718	0.150461	0.0017712	0.0110644	0.176637	0.00195438
26829-2.0	0.0173168	0.135497	0.00234638	0.0158916	0.149704	0.00237904
26830-2.0	0.0146471	0.156948	0.00229884	0.0141837	0.144718	0.00205264
26831-2.0	0.0207506	0.0882826	0.00183191	0.0204139	0.139016	0.00283785
26832-2.0	0.0139165	0.144744	0.00201433	0.0126825	0.185789	0.00235626
26833-2.0	0.0111013	0.121022	0.00134351	0.0114385	0.115682	0.00132323
26834-2.0	0.0168888	0.162865	0.00275058	0.0156739	0.22777	0.00357004
26835-2.0	0.0092812	0.122009	0.00113239	0.00948455	0.119427	0.00113271
26836-2.0	0.0118908	0.191217	0.00227372	0.011005	0.163244	0.0017965
26837-2.0	0.01317	0.164243	0.00216307	0.0121749	0.152424	0.00185574
26838-2.0	0.0151222	0.204649	0.00309475	0.0139568	0.220527	0.00307785
26839-2.0	0.0200645	0.0810691	0.00162662	0.0175428	0.105259	0.00184653
26840-2.0	0.014071	0.175979	0.0024762	0.0133443	0.140144	0.00187012
26841-2.0	0.0213138	0.137136	0.00292288	0.0193317	0.10811	0.00208995
26842-2.0	0.0286912	0.25043	0.00718513	0.0276136	0.244825	0.0067605
26843-2.0	0.0114667	0.201512	0.00231068	0.0105291	0.0942084	0.000991926
26844-2.0	0.0216091	0.2075	0.00448387	0.0197782	0.15917	0.0031481
26845-2.0	0.00923609	0.0915434	0.000845503	0.00896044	0.121085	0.00108498
26846-2.0	0.0134275	0.211049	0.00283386	0.0126032	0.13955	0.00175878
26847-2.0	0.0391519	0.117856	0.00461429	0.0390593	0.0664265	0.00259457
26848-2.0	0.0154769	0.181936	0.00281581	0.0148134	0.16692	0.00247264
26849-2.0	0.0125896	0.158442	0.00199472	0.0116666	0.157814	0.00184116
26850-2.0	0.0125772	0.149738	0.00188328	0.0117909	0.134834	0.00158982
26851-2.0	0.00985716	0.207773	0.00204805	0.00915208	0.267033	0.00244391
26852-2.0	0.0176463	0.0595296	0.00105048	0.0163138	0.100506	0.00163964
26853-2.0	0.0125491	0.0378877	0.000475456	0.0125718	0.0511156	0.000642616
26854-2.0	0.0202041	0.161337	0.00325966	0.0181311	0.141851	0.00257191
26855-2.0	0.0123795	0.180491	0.00223438	0.0118856	0.125576	0.00149255
26856-2.0	0.00187161	0.176697	0.000330707	0.00170821	0.202885	0.000346571
26857-2.0	0.00464242	0.116962	0.000542985	0.0042775	0.153932	0.000658445
26858-2.0	0.0221383	0.0516539	0.00114353	0.0189171	0.0278331	0.00052652
26859-2.0	0.00314249	0.141274	0.00044395	0.00278938	0.150227	0.000419039
26860-2.0	0.00563908	0.124525	0.000702208	0.0056938	0.16472	0.000937883
26861-2.0	0.0109227	0.0675409	0.000737728	0.0100627	0.0156702	0.000157684
26862-2.0	0.00267239	0.163972	0.000438197	0.00238892	0.141595	0.000338259
26863-2.0	0.00258505	0.167338	0.000432578	0.00245937	0.199873	0.000491561
26864-2.0	0.00217005	0.125708	0.000272793	0.00232604	0.127467	0.000296493
26865-2.0	0.00582476	0.0926272	0.000539531	0.00613324	0.154342	0.000946615
26866-2.0	0.00317374	0.189644	0.000601881	0.00354383	0.196626	0.000696811
26867-2.0	0.0027805	0.0908519	0.000252613	0.00267668	0.0881956	0.000236072
26868-2.0	0.0056462	0.148791	0.000840102	0.00546668	0.179088	0.000979018
26869-2.0	0.00343479	0.101193	0.000347575	0.00332906	0.0470086	0.000156494
26870-2.0	0.00268072	0.0982598	0.000263407	0.00268452	0.174066	0.000467282
26871-2.0	0.00986089	0.102971	0.00101539	0.00881465	0.0699394	0.000616491
26872-2.0	0.00574066	0.165454	0.000949815	0.00532965	0.192032	0.00102346
26873-2.0	0.00274918	0.106786	0.000293575	0.00266306	0.129272	0.00034426
26874-2.0	0.00388792	0.0837826	0.00032574	0.0037472	0.0914396	0.000342642
26875-2.0	0.00276924	0.126582	0.000350536	0.00264318	0.119681	0.000316337
26876-2.0	0.00695673	0.0626243	0.00043566	0.00681714	0.137481	0.000937226
26877-2.0	0.00464487	0.057424	0.000266727	0.00471683	0.0994922	0.000469288
26878-2.0	0.00543788	0.15001	0.000815737	0.00490156	0.104246	0.00051097
26879-2.0	0.00489931	0.138993	0.000680971	0.00439672	0.162932	0.000716366
26880-2.0	0.00295638	0.158449	0.000468436	0.00271281	0.144022	0.000390704
26881-2.0	0.00540148	0.0461165	0.000249097	0.00551487	0.0617227	0.000340393
26882-2.0	0.00234943	0.113166	0.000265875	0.00202219	0.137112	0.000277266
26883-2.0	0.00270459	0.159511	0.000431413	0.00230453	0.159028	0.000366484
26884-2.0	0.00339462	0.137239	0.000465876	0.003171	0.134774	0.000427367
26885-2.0	0.00333083	0.207001	0.000689483	0.0032439	0.191389	0.000620846
26886-2.0	0.00277313	0.190488	0.000528246	0.00256622	0.161058	0.000413311
26887-2.0	0.0071935	0.0466201	0.000335362	0.00698675	0.0239089	0.000167046
26888-2.0	0.0102775	0.104309	0.00107203	0.0103262	0.200378	0.00206914
26889-2.0	0.00360027	0.134319	0.000483586	0.00332112	0.157852	0.000524244
26890-2.0	0.0238256	0.070086	0.00166984	0.0206668	0.123481	0.00255197
26891-2.0	0.0809047	0.0600186	0.00485579	0.0636407	0.0712242	0.00453276
26892-2.0	0.0281982	0.14239	0.00401516	0.0259772	0.168668	0.00438152
26893-2.0	0.027551	0.135757	0.00374023	0.0259196	0.161112	0.00417595
26894-2.0	0.0408675	0.0898649	0.00367255	0.0352066	0.0358644	0.00126266
26895-2.0	0.015476	0.150992	0.00233675	0.0142592	0.213088	0.00303847
26896-2.0	0.0188553	0.108984	0.00205492	0.0172607	0.13314	0.00229809
26897-2.0	0.0166016	0.10428	0.00173123	0.0160083	0.135884	0.00217527
26898-2.0	0.0224905	0.0463655	0.00104278	0.0219464	0.0972161	0.00213355
26899-2.0	0.0172858	0.149714	0.00258793	0.0163902	0.143948	0.00235934
26900-2.0	0.0104309	0.163111	0.00170139	0.0101789	0.151022	0.00153724
26901-2.0	0.0287872	0.163446	0.00470515	0.0266963	0.174771	0.00466574
26902-2.0	0.0107962	0.109403	0.00118115	0.0101973	0.152688	0.001557
26903-2.0	0.0144873	0.11738	0.00170051	0.0135688	0.1729	0.00234603
26904-2.0	0.0201432	0.163113	0.00328562	0.0190305	0.115487	0.00219777
26905-2.0	0.0191177	0.0862958	0.00164978	0.0171864	0.115396	0.00198324
26906-2.0	0.0230372	0.0440304	0.00101434	0.0206758	0.0919803	0.00190177
26907-2.0	0.0173458	0.163181	0.00283051	0.0163896	0.150334	0.00246391
26908-2.0	0.0248347	0.105595	0.00262241	0.0219411	0.0865737	0.00189952
26909-2.0	0.0387721	0.219333	0.00850399	0.037358	0.210667	0.0078701
26910-2.0	0.0174431	0.108432	0.0018914	0.0168611	0.0690328	0.00116397
26911-2.0	0.0238851	0.128199	0.00306205	0.0213362	0.126096	0.0026904
26912-2.0	0.0133816	0.0857731	0.00114778	0.0125994	0.0838934	0.00105701
26913-2.0	0.0139145	0.214585	0.00298584	0.0129469	0.162071	0.0020983
26914-2.0	0.0414678	0.0967545	0.00401219	0.0429455	0.0510494	0.00219234
26915-2.0	0.0170613	0.165899	0.00283044	0.0161909	0.124932	0.00202276
26916-2.0	0.0137057	0.078682	0.00107839	0.0123619	0.134893	0.00166754
26917-2.0	0.0152688	0.159278	0.00243198	0.0148805	0.101361	0.00150831
26918-2.0	0.0128638	0.128263	0.00164995	0.0120775	0.154872	0.00187046
26919-2.0	0.0193368	0.0782141	0.00151241	0.0175263	0.118327	0.00207383
26920-2.0	0.0197916	0.0607288	0.00120192	0.0187588	0.0570965	0.00107106
26921-2.0	0.0307915	0.106282	0.00327257	0.0279077	0.11401	0.00318177
26922-2.0	0.0111609	0.140043	0.001563	0.0103804	0.160134	0.00166224
26923-2.0	0.00560779	0.213042	0.00119469	0.00529232	0.233038	0.00123331
26924-2.0	0.0376145	0.075005	0.00282128	0.031053	0.104817	0.00325487
26925-2.0	0.0542503	0.116575	0.00632423	0.0549953	0.0545678	0.00300097
26926-2.0	0.0250542	0.0706773	0.00177076	0.0233374	0.152517	0.00355934
26927-2.0	0.0204741	0.127733	0.00261522	0.0181713	0.126546	0.0022995
26928-2.0	0.0308484	0.0747998	0.00230746	0.0261919	0.0909031	0.00238092
26929-2.0	0.0145273	0.209538	0.00304401	0.0133159	0.155235	0.0020671
26930-2.0	0.0192018	0.105133	0.00201873	0.0176769	0.135611	0.00239718
26931-2.0	0.0167367	0.117827	0.00197204	0.0161232	0.113824	0.00183521
26932-2.0	0.0245574	0.120692	0.00296387	0.0239275	0.137253	0.00328413
26933-2.0	0.0124513	0.0756107	0.000941449	0.0118599	0.140143	0.00166209
26934-2.0	0.0100997	0.231614	0.00233924	0.0100318	0.184248	0.00184835
26935-2.0	0.0183476	0.193807	0.0035559	0.0165816	0.159134	0.00263868
26936-2.0	0.0111691	0.0643647	0.000718897	0.0109567	0.0685025	0.000750558
26937-2.0	0.0145834	0.163421	0.00238323	0.0138261	0.201381	0.00278431
26938-2.0	0.0154103	0.134756	0.00207664	0.0142077	0.110768	0.00157376
26939-2.0	0.0131139	0.08522	0.00111757	0.0121559	0.150192	0.00182572
26940-2.0	0.0251092	0.0563609	0.00141518	0.0197676	0.0339974	0.000672048
26941-2.0	0.0156671	0.14792	0.00231748	0.0143038	0.112493	0.00160908
26942-2.0	0.0232243	0.0520414	0.00120862	0.021484	0.0892109	0.0019166
26943-2.0	0.033368	0.236463	0.0078903	0.0322385	0.169001	0.00544832
26944-2.0	0.0104646	0.0739273	0.000773617	0.00955756	0.0954481	0.000912251
26945-2.0	0.0205903	0.178797	0.00368149	0.0198313	0.199675	0.00395982
26946-2.0	0.00847653	0.0858046	0.000727325	0.00790818	0.114	0.000901529
26947-2.0	0.0128621	0.22119	0.00284498	0.0118263	0.15919	0.00188263
26948-2.0	0.0353896	0.100847	0.00356895	0.0369049	0.0974973	0.00359813
26949-2.0	0.0151936	0.171657	0.00260808	0.0148446	0.154824	0.00229831
26950-2.0	0.0119591	0.190718	0.00228082	0.011052	0.210479	0.00232621
26951-2.0	0.0141048	0.162283	0.00228897	0.0130076	0.12652	0.00164571
26952-2.0	0.0105039	0.338077	0.00355113	0.00940514	0.252845	0.00237804
26953-2.0	0.0210216	0.14002	0.00294346	0.0198087	0.103327	0.00204677
26954-2.0	0.0157616	0.0182165	0.000287121	0.0152412	0.0788389	0.0012016
26955-2.0	0.0363967	0.100913	0.00367289	0.0354393	0.177718	0.0062982
26956-2.0	0.00561552	0.191578	0.00107581	0.00535269	0.257475	0.00137818
26957-2.0	0.0233857	0.0646963	0.00151297	0.0189205	0.082665	0.00156406
26958-2.0	0.0521052	0.0972343	0.00506641	0.0449839	0.103028	0.00463462
26959-2.0	0.0268633	0.168197	0.00451833	0.0248571	0.143911	0.00357721
26960-2.0	0.0174796	0.158602	0.00277229	0.0162184	0.171272	0.00277777
26961-2.0	0.0328792	0.110635	0.0036376	0.0291169	0.0771605	0.00224667
26962-2.0	0.0145831	0.158525	0.00231179	0.0138407	0.155075	0.00214634
26963-2.0	0.017591	0.120593	0.00212134	0.0160522	0.145072	0.00232872
26964-2.0	0.0160671	0.0812832	0.00130598	0.0153076	0.149245	0.00228458
26965-2.0	0.023355	0.057373	0.00133995	0.0234235	0.117766	0.0027585
26966-2.0	0.0135026	0.136242	0.00183963	0.0124354	0.148953	0.00185228
26967-2.0	0.0116467	0.138906	0.0016178	0.0120153	0.125155	0.00150377
26968-2.0	0.0176197	0.161962	0.00285373	0.0160918	0.218093	0.00350952
26969-2.0	0.00991863	0.0922244	0.00091474	0.00984166	0.147177	0.00144846
26970-2.0	0.0127315	0.117817	0.00149998	0.0120812	0.167868	0.00202805
26971-2.0	0.0143166	0.15208	0.00217727	0.0138342	0.165241	0.00228598
26972-2.0	0.0147366	0.154027	0.00226984	0.0137128	0.145877	0.00200039
26973-2.0	0.0231777	0.0261339	0.000605723	0.0207745	0.088227	0.00183287
26974-2.0	0.0147248	0.164901	0.00242814	0.0141204	0.119114	0.00168193
26975-2.0	0.0243142	0.118913	0.00289128	0.0221756	0.0986411	0.00218742
26976-2.0	0.0301368	0.221705	0.0066815	0.0293277	0.219163	0.00642753
26977-2.0	0.0113007	0.13408	0.0015152	0.0106023	0.0881732	0.000934836
26978-2.0	0.021803	0.161633	0.00352407	0.020045	0.156585	0.00313875
26979-2.0	0.00903344	0.105779	0.000955552	0.00861646	0.187255	0.00161347
26980-2.0	0.012454	0.157377	0.00195997	0.0116325	0.14231	0.00165541
26981-2.0	0.0440258	0.106976	0.00470972	0.0438679	0.0335562	0.00147204
26982-2.0	0.0157094	0.162722	0.00255626	0.015471	0.164298	0.00254185
26983-2.0	0.0127826	0.149443	0.00191027	0.0118929	0.123101	0.00146404
26984-2.0	0.0127378	0.150442	0.0019163	0.0121468	0.104397	0.00126808
26985-2.0	0.00914028	0.144236	0.00131836	0.00837879	0.241902	0.00202685
26986-2.0	0.018454	0.0550876	0.00101658	0.0168479	0.110438	0.00186065
26987-2.0	0.0143701	0.0368607	0.00052969	0.0149041	0.0491562	0.000732628
26988-2.0	0.029669	0.182312	0.00540901	0.0266501	0.15316	0.00408175
26989-2.0	0.653713	0.0379949	0.0248378	0.55075	0.0437215	0.0240796
26990-2.0	0.00409634	0.157897	0.000646801	0.00393713	0.263748	0.00103841
26991-2.0	0.00814208	0.0717372	0.00058409	0.00854703	0.0991962	0.000847833
26992-2.0	0.00776971	0.315433	0.00245082	0.00780856	0.302075	0.00235877
26993-2.0	0.00469359	0.275891	0.00129492	0.00442791	0.375789	0.00166396
26994-2.0	0.0122049	0.125095	0.00152676	0.011352	0.172844	0.00196213
26995-2.0	0.00486823	0.265005	0.00129011	0.0043507	0.352143	0.00153207
26996-2.0	0.00447499	0.230985	0.00103366	0.00480403	0.313221	0.00150472
26997-2.0	0.00477504	0.246024	0.00117477	0.00449823	0.342592	0.00154106
26998-2.0	0.00346555	0.219395	0.000760324	0.00362281	0.272779	0.000988227
26999-2.0	0.00482688	0.233223	0.00112574	0.00420815	0.32113	0.00135136
27000-2.0	0.00495893	0.218259	0.00108233	0.00471988	0.343928	0.0016233
27001-2.0	0.00434625	0.273904	0.00119045	0.00400305	0.335539	0.00134318
27002-2.0	0.0066984	0.211922	0.00141954	0.00701134	0.226792	0.00159011
27003-2.0	0.00505597	0.247225	0.00124996	0.00498968	0.341529	0.00170412
27004-2.0	0.00661223	0.177233	0.0011719	0.00625588	0.209154	0.00130844
27005-2.0	0.0083624	0.235862	0.00197237	0.0090756	0.278408	0.00252672
27006-2.0	0.00543448	0.279926	0.00152125	0.00556398	0.352814	0.00196305
27007-2.0	0.00662124	0.230158	0.00152393	0.00644139	0.272147	0.00175301
27008-2.0	0.00510947	0.244171	0.00124758	0.00520246	0.309049	0.00160782
27009-2.0	0.00723629	0.150058	0.00108586	0.00654889	0.241298	0.00158024
27010-2.0	0.0058302	0.274234	0.00159884	0.00628703	0.389539	0.00244905
27011-2.0	0.00397253	0.156573	0.000621989	0.0044795	0.212959	0.000953952
27012-2.0	0.00777514	0.322876	0.00251041	0.00821827	0.289993	0.00238324
27013-2.0	0.00444663	0.286922	0.00127584	0.00479063	0.352078	0.00168667
27014-2.0	0.011143	0.192517	0.00214522	0.0107508	0.141964	0.00152622
27015-2.0	0.00557014	0.247598	0.00137916	0.00563272	0.312444	0.00175991
27016-2.0	0.0080123	0.276246	0.00221337	0.00788617	0.339963	0.002681
27017-2.0	0.00473392	0.296589	0.00140403	0.00524331	0.34716	0.00182027
27018-2.0	0.00414853	0.294607	0.00122219	0.0043827	0.353461	0.00154911
27019-2.0	0.00497945	0.223646	0.00111364	0.00537145	0.33967	0.00182452
27020-2.0	0.0117613	0.125555	0.00147668	0.0099732	0.211334	0.00210768
27021-2.0	0.00884939	0.143725	0.00127187	0.00828449	0.155406	0.00128746
27022-2.0	0.00876537	0.229868	0.00201488	0.00900934	0.374356	0.0033727
27023-2.0	0.00461613	0.195829	0.000903973	0.00490843	0.297178	0.00145868
27024-2.0	0.619278	0.0772604	0.0478456	0.587838	0.0224978	0.013225
27025-2.0	0.00409791	0.207305	0.000849517	0.00408645	0.289643	0.00118361
27026-2.0	0.00716983	0.115025	0.000824707	0.00760818	0.0904856	0.00068843
27027-2.0	0.00835209	0.252285	0.0021071	0.00846767	0.287203	0.00243194
27028-2.0	0.00491153	0.236231	0.00116026	0.00454171	0.31299	0.00142151
27029-2.0	0.0125547	0.174402	0.00218957	0.0114602	0.195536	0.00224089
27030-2.0	0.00516896	0.243475	0.00125851	0.00454932	0.309351	0.00140734
27031-2.0	0.00458999	0.228392	0.00104832	0.00493203	0.324914	0.00160249
27032-2.0	0.00563997	0.266165	0.00150116	0.00535359	0.325571	0.00174297
27033-2.0	0.00363117	0.17471	0.0006344	0.00381157	0.256379	0.000977207
27034-2.0	0.0052051	0.239789	0.00124813	0.00440699	0.342738	0.00151044
27035-2.0	0.00568535	0.1688	0.000959689	0.00538487	0.272987	0.00147
27036-2.0	0.00468152	0.230434	0.00107878	0.00406461	0.298952	0.00121513
27037-2.0	0.00723368	0.174786	0.00126435	0.00736232	0.246986	0.00181839
27038-2.0	0.00541863	0.212396	0.00115089	0.00531658	0.316961	0.00168515
27039-2.0	0.00560926	0.186975	0.00104879	0.00542579	0.201952	0.00109575
27040-2.0	0.00784377	0.201384	0.00157961	0.00884209	0.277896	0.00245718
27041-2.0	0.00572073	0.271767	0.00155471	0.0058351	0.339646	0.00198186
27042-2.0	0.00693684	0.264033	0.00183155	0.00639531	0.280555	0.00179424
27043-2.0	0.00532148	0.287983	0.0015325	0.00523744	0.339087	0.00177595
27044-2.0	0.0077106	0.173731	0.00133957	0.00656629	0.242789	0.00159422
27045-2.0	0.00591994	0.194621	0.00115214	0.00638363	0.35075	0.00223906
27046-2.0	0.00424752	0.25506	0.00108337	0.00466604	0.203968	0.000951722
27047-2.0	0.00766619	0.237027	0.0018171	0.008212	0.275406	0.00226163
27048-2.0	0.00418697	0.29363	0.00122942	0.00452996	0.328549	0.00148831
27049-2.0	0.00725604	0.174701	0.00126764	0.00715334	0.194957	0.0013946
27050-2.0	0.00562015	0.239072	0.00134362	0.00549892	0.301275	0.00165668
27051-2.0	0.0082793	0.272577	0.00225675	0.00812693	0.312688	0.00254119
27052-2.0	0.00465956	0.271312	0.00126419	0.00515444	0.332918	0.00171601
27053-2.0	0.00480589	0.26877	0.00129168	0.00493487	0.333968	0.00164809
27054-2.0	0.00517962	0.256289	0.00132748	0.00568219	0.337012	0.00191496
27055-2.0	0.0110621	0.160846	0.00177931	0.00968407	0.21761	0.00210735
27056-2.0	0.0103765	0.168728	0.0017508	0.00941485	0.141181	0.0013292
27057-2.0	0.0106653	0.150599	0.00160619	0.0103372	0.337437	0.00348815
27058-2.0	0.00545579	0.231156	0.00126114	0.00551724	0.20031	0.00110516
27059-2.0	0.0139027	0.141503	0.00196727	0.0127853	0.126655	0.00161933
27060-2.0	0.0184981	0.204703	0.00378661	0.0163083	0.109917	0.00179256
27061-2.0	0.00723918	0.0667255	0.000483038	0.00697552	0.0964117	0.000672521
27062-2.0	0.00890864	0.0920375	0.00081993	0.00821522	0.117823	0.000967939
27063-2.0	0.0142477	0.207479	0.00295611	0.0135184	0.206564	0.0027924
27064-2.0	0.0105199	0.0941078	0.000990005	0.0106633	0.121357	0.00129407
27065-2.0	0.0123313	0.153007	0.00188678	0.0110294	0.182175	0.00200928
27066-2.0	0.0170615	0.0893669	0.00152473	0.0138603	0.101352	0.00140477
27067-2.0	0.0230872	0.056466	0.00130364	0.0204586	0.0963941	0.00197209
27068-2.0	0.0234568	0.276806	0.00649297	0.0223145	0.209515	0.00467524
27069-2.0	0.0113577	0.194732	0.00221171	0.0108628	0.192282	0.00208871
27070-2.0	0.0199988	0.0533515	0.00106697	0.0187357	0.103465	0.0019385
27071-2.0	0.0230137	0.172004	0.00395846	0.0182672	0.19213	0.00350968
27072-2.0	0.0299737	0.265935	0.00797105	0.0253746	0.228974	0.00581014
27073-2.0	0.00859675	0.0452238	0.000388778	0.00914709	0.0829259	0.000758531
27074-2.0	0.0038797	0.0819003	0.000317748	0.00362977	0.129245	0.000469129
27075-2.0	0.00468514	0.139269	0.000652497	0.00446204	0.164495	0.000733983
27076-2.0	0.00454112	0.0802518	0.000364433	0.00473043	0.0934275	0.000441952
27077-2.0	0.0105453	0.216926	0.00228755	0.00909284	0.139491	0.00126836
27078-2.0	0.0096416	0.173353	0.0016714	0.00966408	0.121518	0.00117436
27079-2.0	0.00369998	0.135491	0.000501316	0.0031805	0.153571	0.000488432
27080-2.0	0.00279237	0.0480494	0.000134172	0.00260816	0.176435	0.00046017
27081-2.0	0.00286685	0.165166	0.000473506	0.00273984	0.150551	0.000412485
27082-2.0	0.00713698	0.061473	0.000438732	0.00725735	0.116149	0.000842935
27083-2.0	0.00367774	0.180619	0.000664269	0.00412967	0.176482	0.000728813
27084-2.0	0.00289812	0.132878	0.000385096	0.00307151	0.182745	0.000561302
27085-2.0	0.0125701	0.0262793	0.000330333	0.0109363	0.0851682	0.000931424
27086-2.0	0.0092913	0.12075	0.00112192	0.0084308	0.136181	0.00114811
27087-2.0	0.0222038	0.0580762	0.00128951	0.0218159	0.0973621	0.00212405
27088-2.0	0.0207115	0.153997	0.0031895	0.0177988	0.115945	0.00206368
27089-2.0	0.0119111	0.0647871	0.000771686	0.0122639	0.104908	0.00128658
27090-2.0	0.0156462	0.0525925	0.000822872	0.0150847	0.0519862	0.000784196
27091-2.0	0.0184768	0.116744	0.00215706	0.0159047	0.145498	0.0023141
27092-2.0	0.0208669	0.0802676	0.00167494	0.0202639	0.0834495	0.00169101
27093-2.0	0.014094	0.150742	0.00212455	0.0125406	0.160528	0.00201311
27094-2.0	0.0184163	0.0954717	0.00175824	0.0155035	0.069282	0.00107411
27095-2.0	0.0244546	0.0572657	0.00140041	0.0218169	0.073727	0.0016085
27096-2.0	0.0324101	0.162264	0.00525899	0.0309604	0.137079	0.00424402
27097-2.0	0.0182858	0.0973944	0.00178093	0.0179908	0.126203	0.00227049
27098-2.0	0.0211221	0.0751698	0.00158774	0.0198902	0.100155	0.0019921
27099-2.0	0.0342374	0.105553	0.00361386	0.0289477	0.121117	0.00350605
27100-2.0	0.0762795	0.243722	0.018591	0.0650536	0.18713	0.0121735
27101-2.0	0.0157844	0.224591	0.00354502	0.014773	0.122592	0.00181105
27102-2.0	0.0206227	0.128124	0.00264226	0.0183617	0.073233	0.00134468
27103-2.0	0.00790162	0.0848014	0.000670068	0.00758188	0.115788	0.000877892
27104-2.0	0.0088017	0.156473	0.00137723	0.00863515	0.135285	0.00116821
27105-2.0	0.0146863	0.21259	0.00312216	0.0140349	0.198717	0.00278897
27106-2.0	0.0104429	0.113389	0.00118411	0.0104156	0.101409	0.00105623
27107-2.0	0.0140499	0.186443	0.0026195	0.0130061	0.153878	0.00200135
27108-2.0	0.0141358	0.0650389	0.000919378	0.0128996	0.128722	0.00166046
27109-2.0	0.0172072	0.113766	0.00195759	0.01563	0.101679	0.00158925
27110-2.0	0.0227455	0.255586	0.00581343	0.0219582	0.253743	0.00557172
27111-2.0	0.0120061	0.209754	0.00251834	0.0116143	0.224367	0.00260586
27112-2.0	0.0239983	0.0740686	0.00177752	0.0209674	0.105254	0.0022069
27113-2.0	0.0199049	0.165051	0.00328533	0.016496	0.158252	0.00261053
27114-2.0	0.0207105	0.14331	0.00296803	0.0180814	0.129626	0.00234382
27115-2.0	0.00964086	0.055605	0.00053608	0.0106846	0.0548884	0.000586458
27116-2.0	0.00515692	0.0548915	0.000283071	0.00497756	0.0881656	0.00043885
27117-2.0	0.00502413	0.0535159	0.000268871	0.00455602	0.12973	0.000591055
27118-2.0	0.00741386	0.0327234	0.000242607	0.00766338	0.0431282	0.000330508
27119-2.0	0.0113224	0.173267	0.0019618	0.00979958	0.144447	0.00141552
27120-2.0	0.00962768	0.103707	0.000998462	0.00957917	0.129866	0.00124401
27121-2.0	0.00392099	0.141176	0.000553551	0.00344527	0.171324	0.000590258
27122-2.0	0.00239922	0.124184	0.000297945	0.0022612	0.175357	0.000396517
27123-2.0	0.00242944	0.141423	0.00034358	0.00227844	0.170091	0.000387542
27124-2.0	0.00780347	0.0299679	0.000233853	0.00764879	0.135234	0.00103438
27125-2.0	0.00371415	0.179769	0.000667689	0.00395925	0.232383	0.000920061
27126-2.0	0.00324814	0.148516	0.0004824	0.00334994	0.172644	0.000578347
27127-2.0	0.0110718	0.04326	0.000478968	0.00981742	0.0231154	0.000226934
27128-2.0	0.009954	0.112496	0.00111979	0.00886438	0.0253893	0.00022506
27129-2.0	0.0240133	0.0675043	0.001621	0.0242309	0.0934809	0.00226513
27130-2.0	0.0263294	0.12354	0.00325272	0.0234283	0.0625637	0.00146576
27131-2.0	0.0139469	0.0449727	0.000627231	0.0134126	0.0739243	0.000991514
27132-2.0	0.0174953	0.0561377	0.000982144	0.0172897	0.0710924	0.00122917
27133-2.0	0.0202763	0.113538	0.00230212	0.0178348	0.121757	0.00217152
27134-2.0	0.0212334	0.0728956	0.00154782	0.020476	0.0490572	0.0010045
27135-2.0	0.0157268	0.123494	0.00194216	0.0142465	0.149693	0.0021326
27136-2.0	0.0147598	0.0911627	0.00134555	0.0137465	0.133096	0.0018296
27137-2.0	0.018014	0.125637	0.00226322	0.016136	0.0615408	0.000993023
27138-2.0	0.0317846	0.175527	0.00557905	0.0307374	0.210408	0.00646739
27139-2.0	0.0182204	0.163229	0.00297409	0.0178443	0.19174	0.00342146
27140-2.0	0.0301692	0.0931926	0.00281155	0.0272147	0.0541659	0.00147411
27141-2.0	0.0289941	0.0674333	0.00195517	0.0255654	0.0477407	0.00122051
27142-2.0	0.058895	0.17172	0.0101134	0.0480353	0.141332	0.00678893
27143-2.0	0.0229902	0.239169	0.00549854	0.0227923	0.195847	0.00446381
27144-2.0	0.0213599	0.124352	0.00265616	0.019374	0.192627	0.00373196
27145-2.0	0.0175411	0.114088	0.00200122	0.0165238	0.135147	0.00223313
27146-2.0	0.0346446	0.152246	0.00527449	0.0276693	0.167047	0.00462209
27147-2.0	0.0125408	0.195366	0.00245004	0.011436	0.171609	0.00196251
27148-2.0	0.0177757	0.128842	0.00229025	0.0162802	0.154955	0.0025227
27149-2.0	0.0139939	0.174996	0.00244888	0.0135383	0.186044	0.00251873
27150-2.0	0.0205561	0.153888	0.00316334	0.0195667	0.160996	0.00315016
27151-2.0	0.0128509	0.101508	0.00130447	0.0121247	0.152265	0.00184616
27152-2.0	0.0088538	0.224703	0.00198947	0.00880073	0.189413	0.00166697
27153-2.0	0.0160244	0.187568	0.00300565	0.0146603	0.191267	0.00280403
27154-2.0	0.00955142	0.0916201	0.000875102	0.00951397	0.172315	0.0016394
27155-2.0	0.0140577	0.170384	0.00239521	0.012915	0.211026	0.00272539
27156-2.0	0.0129638	0.194997	0.00252789	0.0117671	0.154362	0.0018164
27157-2.0	0.014093	0.173157	0.00244029	0.0129451	0.183807	0.00237941
27158-2.0	0.0231802	0.0782183	0.00181312	0.0184586	0.0750187	0.00138474
27159-2.0	0.0132193	0.137802	0.00182166	0.0123098	0.163261	0.00200971
27160-2.0	0.0229186	0.0494661	0.00113369	0.0203733	0.0972055	0.0019804
27161-2.0	0.0303997	0.284545	0.00865006	0.0291656	0.204399	0.00596142
27162-2.0	0.010385	0.131459	0.00136521	0.00924679	0.136197	0.00125938
27163-2.0	0.0177238	0.153187	0.00271507	0.0167836	0.228115	0.00382858
27164-2.0	0.00867281	0.124243	0.00107754	0.00827793	0.123793	0.00102475
27165-2.0	0.0142393	0.202887	0.00288896	0.013049	0.183436	0.00239366
27166-2.0	0.0236073	0.124017	0.00292772	0.0251787	0.124035	0.00312304
27167-2.0	0.017446	0.175727	0.00306573	0.0163768	0.165632	0.00271252
27168-2.0	0.0105973	0.163087	0.00172828	0.00985868	0.196203	0.00193431
27169-2.0	0.0163195	0.1635	0.00266824	0.0148858	0.139696	0.0020795
27170-2.0	0.00925327	0.330108	0.00305458	0.00830203	0.287851	0.00238975
27171-2.0	0.0205803	0.147875	0.00304332	0.0189739	0.110294	0.00209272
27172-2.0	0.0242087	0.109101	0.00264118	0.0208797	0.233811	0.0048819
27173-2.0	0.00831233	0.19366	0.00160977	0.00796663	0.154472	0.00123062
27174-2.0	0.011375	0.0595414	0.000677286	0.0103865	0.125576	0.00130429
27175-2.0	0.00308894	0.15455	0.000477395	0.00274779	0.131974	0.000362637
27176-2.0	0.00481244	0.186229	0.000896214	0.00506029	0.19051	0.000964037
27177-2.0	0.0102534	0.0582294	0.000597047	0.00927876	0.0961102	0.000891783
27178-2.0	0.00227848	0.141373	0.000322115	0.00217026	0.1873	0.000406488
27179-2.0	0.00218313	0.136145	0.000297222	0.00215382	0.178196	0.000383802
27180-2.0	0.0021313	0.124522	0.000265394	0.00221176	0.154844	0.000342477
27181-2.0	0.00520783	0.193775	0.00100915	0.00550176	0.119085	0.000655177
27182-2.0	0.00290001	0.121707	0.000352952	0.00334391	0.174962	0.000585058
27183-2.0	0.00264733	0.151974	0.000402326	0.00253015	0.0919769	0.000232715
27184-2.0	0.00530832	0.193758	0.00102853	0.00549885	0.142396	0.000783014
27185-2.0	0.00430133	0.0384461	0.000165369	0.00416259	0.11517	0.000479405
27186-2.0	0.00262728	0.0855704	0.000224817	0.00279509	0.162431	0.000454009
27187-2.0	0.0131584	0.152522	0.00200695	0.0113077	0.169117	0.00191232
27188-2.0	0.00563124	0.169051	0.000951965	0.00518414	0.212828	0.00110333
27189-2.0	0.00278901	0.0980826	0.000273553	0.00270794	0.188857	0.000511413
27190-2.0	0.00374653	0.0587084	0.000219953	0.00351127	0.121363	0.000426137
27191-2.0	0.00288944	0.12949	0.000374153	0.0027311	0.126117	0.000344437
27192-2.0	0.0067706	0.0677699	0.000458843	0.00678335	0.100215	0.000679795
27193-2.0	0.00377296	0.0628694	0.000237204	0.00372654	0.125762	0.000468655
27194-2.0	0.00433477	0.117278	0.000508375	0.00398569	0.15437	0.00061527
27195-2.0	0.00456039	0.14923	0.000680549	0.00399334	0.129426	0.00051684
27196-2.0	0.00316117	0.137624	0.000435053	0.00285986	0.128356	0.00036708
27197-2.0	0.00423445	0.0900914	0.000381488	0.00437089	0.127555	0.000557531
27198-2.0	0.00263469	0.139433	0.000367363	0.00239254	0.143053	0.000342261
27199-2.0	0.00284932	0.14822	0.000422327	0.00244453	0.180977	0.000442402
27200-2.0	0.00318618	0.169953	0.000541503	0.00300153	0.140567	0.000421917
27201-2.0	0.0030974	0.158655	0.000491418	0.00323187	0.159627	0.000515892
27202-2.0	0.00268444	0.18332	0.000492111	0.00244538	0.173314	0.000423819
27203-2.0	0.00931262	0.156054	0.00145327	0.00971202	0.161445	0.00156796
27204-2.0	0.00290677	0.149902	0.00043573	0.00276456	0.172718	0.000477488
27205-2.0	0.0320576	0.18553	0.00594766	0.0309763	0.130009	0.00402719
27206-2.0	0.0246783	0.0629675	0.00155393	0.0225766	0.136996	0.00309291
27207-2.0	0.0253267	0.0857398	0.0021715	0.0234115	0.134672	0.00315288
27208-2.0	0.0410566	0.0971537	0.0039888	0.034011	0.0952642	0.00324003
27209-2.0	0.0164542	0.214898	0.00353598	0.0149387	0.15265	0.00228041
27210-2.0	0.019607	0.128334	0.00251624	0.0182846	0.189381	0.00346275
27211-2.0	0.0149749	0.145082	0.00217259	0.0144792	0.136994	0.00198356
27212-2.0	0.0225741	0.120038	0.00270974	0.0217599	0.133616	0.00290747
27213-2.0	0.0163256	0.0949227	0.00154967	0.0159122	0.130536	0.00207712
27214-2.0	0.00996722	0.212934	0.00212236	0.00953072	0.143541	0.00136805
27215-2.0	0.0285251	0.177811	0.00507208	0.026679	0.135717	0.0036208
27216-2.0	0.0125479	0.104386	0.00130982	0.0121937	0.104134	0.00126977
27217-2.0	0.0161642	0.128291	0.00207372	0.0150654	0.23174	0.00349124
27218-2.0	0.0248596	0.171153	0.00425478	0.0213513	0.192894	0.00411855
27219-2.0	0.0169808	0.112799	0.00191541	0.0149555	0.126048	0.00188511
27220-2.0	0.0260812	0.0864083	0.00225364	0.0216894	0.0475456	0.00103124
27221-2.0	0.0178877	0.0900216	0.00161028	0.0167555	0.114613	0.0019204
27222-2.0	0.0275329	0.047946	0.00132009	0.0250149	0.0658952	0.00164836
27223-2.0	0.0415087	0.205491	0.00852967	0.0396035	0.139867	0.0055392
27224-2.0	0.0153345	0.0410421	0.000629361	0.0142195	0.0930075	0.00132252
27225-2.0	0.0196459	0.153914	0.00302379	0.0191616	0.167337	0.00320645
27226-2.0	0.0126052	0.0720691	0.000908447	0.0115887	0.0874366	0.00101328
27227-2.0	0.015275	0.247758	0.00378452	0.014021	0.0570905	0.000800465
27228-2.0	0.0241845	0.107539	0.00260078	0.0250351	0.0978613	0.00244997
27229-2.0	0.0191273	0.152161	0.00291043	0.0180399	0.117874	0.00212644
27230-2.0	0.0119822	0.134327	0.00160954	0.0109216	0.192952	0.00210734
27231-2.0	0.0186515	0.130755	0.00243877	0.0177016	0.0841452	0.0014895
27232-2.0	0.0117032	0.192435	0.00225211	0.0106619	0.23808	0.0025384
27233-2.0	0.0213871	0.121159	0.00259124	0.0199636	0.100549	0.00200732
27234-2.0	0.0334123	0.0918671	0.00306949	0.0304535	0.123299	0.0037549
27235-2.0	0.00924777	0.182338	0.00168622	0.0090323	0.219575	0.00198327
27236-2.0	0.0464521	0.0868002	0.00403205	0.0391976	0.11842	0.00464179
27237-2.0	0.0228749	0.159515	0.0036489	0.0207748	0.174231	0.00361961
27238-2.0	0.0154314	0.164086	0.00253207	0.0148178	0.181248	0.0026857
27239-2.0	0.0351635	0.144701	0.00508819	0.0289645	0.116788	0.00338271
27240-2.0	0.0129271	0.14135	0.00182725	0.0121239	0.176321	0.0021377
27241-2.0	0.0165852	0.141618	0.00234876	0.0152184	0.150239	0.0022864
27242-2.0	0.0134727	0.15838	0.0021338	0.013041	0.15982	0.00208422
27243-2.0	0.0207324	0.0846802	0.00175562	0.0202897	0.145171	0.00294547
27244-2.0	0.0138865	0.147836	0.00205293	0.0127019	0.184739	0.00234653
27245-2.0	0.0097861	0.150234	0.0014702	0.00977479	0.185017	0.0018085
27246-2.0	0.0167891	0.165551	0.00277944	0.0156084	0.229894	0.00358827
27247-2.0	0.00928932	0.142648	0.0013251	0.00993197	0.0866586	0.00086069
27248-2.0	0.0115649	0.196925	0.00227742	0.0106784	0.182432	0.00194809
27249-2.0	0.0124588	0.155257	0.00193431	0.011454	0.139753	0.00160074
27250-2.0	0.0154001	0.204967	0.00315651	0.0141851	0.218248	0.00309586
27251-2.0	0.0206446	0.105413	0.00217622	0.0181788	0.107024	0.00194556
27252-2.0	0.0167458	0.0843233	0.00141206	0.0160776	0.113964	0.00183227
27253-2.0	0.0228447	0.136138	0.00311004	0.020831	0.089962	0.001874
27254-2.0	0.0282721	0.253094	0.0071555	0.0271115	0.250627	0.00679488
27255-2.0	0.0114245	0.20405	0.00233117	0.0103927	0.0968816	0.00100686
27256-2.0	0.020207	0.219158	0.00442851	0.0184607	0.163786	0.00302361
27257-2.0	0.00911388	0.0878821	0.000800947	0.00886741	0.144989	0.00128568
27258-2.0	0.0134317	0.213525	0.00286802	0.0126062	0.13401	0.00168936
27259-2.0	0.0330102	0.1137	0.00375327	0.0328622	0.0601369	0.00197623
27260-2.0	0.01863	0.178675	0.00332873	0.0178158	0.164152	0.00292449
27261-2.0	0.0108396	0.167184	0.00181221	0.0103072	0.147627	0.00152162
27262-2.0	0.014874	0.146348	0.00217678	0.0138207	0.126498	0.00174828
27263-2.0	0.00816523	0.211729	0.00172882	0.0075408	0.28211	0.00212734
27264-2.0	0.0171017	0.0589228	0.00100768	0.0158106	0.102619	0.00162247
27265-2.0	0.0192674	0.156318	0.00301185	0.0174658	0.165164	0.00288472
27266-2.0	0.00796113	0.219174	0.00174487	0.00771288	0.164232	0.0012667
27267-2.0	0.0197258	0.0435848	0.000859745	0.0169381	0.0240444	0.000407266
27268-2.0	0.00308347	0.14232	0.000438838	0.00274115	0.153181	0.000419892
27269-2.0	0.00494976	0.144135	0.000713432	0.0050864	0.17693	0.000899936
27270-2.0	0.0110224	0.0711501	0.000784249	0.0101815	0.0136963	0.000139449
27271-2.0	0.00280726	0.169445	0.000475675	0.00254902	0.161782	0.000412385
27272-2.0	0.00257627	0.16799	0.000432787	0.00244529	0.193996	0.000474377
27273-2.0	0.00211371	0.130858	0.000276596	0.0022026	0.127579	0.000281005
27274-2.0	0.00574514	0.0868153	0.000498766	0.00604833	0.145644	0.0008809
27275-2.0	0.00320823	0.192453	0.000617432	0.00360014	0.200125	0.000720479
27276-2.0	0.00263505	0.0921017	0.000242693	0.00260746	0.0826983	0.000215632
27277-2.0	0.00566926	0.149299	0.000846416	0.00548807	0.181945	0.000998528
27278-2.0	0.00459641	0.0742717	0.000341383	0.00450419	0.082579	0.000371951
27279-2.0	0.00249743	0.106409	0.00026575	0.00247719	0.193	0.000478097
27280-2.0	0.00976703	0.104357	0.00101925	0.00862144	0.0676889	0.000583575
27281-2.0	0.00560342	0.162607	0.000911154	0.00523161	0.205912	0.00107725
27282-2.0	0.00264694	0.111736	0.000295759	0.00257661	0.146851	0.000378378
27283-2.0	0.00416236	0.129381	0.000538529	0.00403403	0.105314	0.000424839
27284-2.0	0.00277906	0.101786	0.000282868	0.00266666	0.0924982	0.000246661
27285-2.0	0.00726316	0.0612866	0.000445134	0.00710009	0.137104	0.000973447
27286-2.0	0.00439039	0.0571595	0.000250952	0.00440513	0.0983743	0.000433352
27287-2.0	0.004842	0.150513	0.000728785	0.00434711	0.117151	0.00050927
27288-2.0	0.00486666	0.137081	0.000667126	0.00438091	0.168379	0.000737654
27289-2.0	0.00301321	0.162051	0.000488293	0.00276152	0.140515	0.000388036
27290-2.0	0.00470386	0.070384	0.000331076	0.00490536	0.0666972	0.000327174
27291-2.0	0.00236805	0.109836	0.000260097	0.00208038	0.143422	0.000298373
27292-2.0	0.00254125	0.156687	0.00039818	0.00213542	0.151894	0.000324357
27293-2.0	0.00348102	0.137388	0.00047825	0.00323181	0.128803	0.000416269
27294-2.0	0.00299418	0.213505	0.000639272	0.00290975	0.178206	0.000518537
27295-2.0	0.0028289	0.18175	0.000514153	0.00261639	0.164443	0.000430246
27296-2.0	0.0102108	0.100089	0.00102199	0.0102808	0.191534	0.00196912
27297-2.0	0.00292669	0.174129	0.000509622	0.00268775	0.176485	0.000474348
27298-2.0	0.0740843	0.0613078	0.00454195	0.0561751	0.0515958	0.00289839
27299-2.0	0.0273343	0.144463	0.0039488	0.0250521	0.175815	0.00440453
27300-2.0	0.0232866	0.122177	0.00284508	0.0223709	0.157482	0.00352301
27301-2.0	0.0409913	0.0651184	0.00266929	0.0347806	0.0414165	0.00144049
27302-2.0	0.0173546	0.135007	0.00234299	0.016016	0.206324	0.00330449
27303-2.0	0.0183233	0.112585	0.00206293	0.016801	0.147168	0.00247257
27304-2.0	0.0150728	0.0994708	0.00149931	0.0144945	0.130889	0.00189718
27305-2.0	0.0230798	0.050936	0.00117559	0.022389	0.104181	0.0023325
27306-2.0	0.0173275	0.158475	0.00274597	0.0164238	0.13785	0.00226401
27307-2.0	0.00963127	0.180177	0.00173533	0.0090919	0.176683	0.00160638
27308-2.0	0.0287817	0.167948	0.00483383	0.0267355	0.176998	0.00473214
27309-2.0	0.0116501	0.133361	0.00155367	0.0114218	0.126092	0.0014402
27310-2.0	0.0138421	0.114752	0.00158841	0.0129015	0.180003	0.0023223
27311-2.0	0.0197727	0.165694	0.00327622	0.0182805	0.112142	0.00205
27312-2.0	0.0186366	0.0816858	0.00152235	0.0168527	0.119214	0.00200908
27313-2.0	0.0241057	0.0869128	0.00209509	0.0216385	0.0947567	0.00205039
27314-2.0	0.021523	0.0836477	0.00180035	0.0207108	0.159203	0.00329723
27315-2.0	0.0284383	0.111074	0.00315876	0.0256878	0.0606069	0.00155686
27316-2.0	0.0388019	0.212396	0.00824137	0.0372802	0.211879	0.0078989
27317-2.0	0.0168638	0.0998581	0.00168399	0.0161267	0.0685594	0.00110563
27318-2.0	0.0222753	0.128772	0.00286843	0.0201525	0.119209	0.00240236
27319-2.0	0.0134088	0.083391	0.00111817	0.0126421	0.0887586	0.00112209
27320-2.0	0.013938	0.208147	0.00290116	0.0130148	0.155833	0.00202814
27321-2.0	0.035046	0.0870357	0.00305026	0.035425	0.0462452	0.00163823
27322-2.0	0.0205133	0.149397	0.00306462	0.0196781	0.120124	0.00236381
27323-2.0	0.0122577	0.0774303	0.00094912	0.0112412	0.118782	0.00133525
27324-2.0	0.0178608	0.16028	0.00286273	0.0173693	0.102773	0.00178508
27325-2.0	0.0103887	0.130366	0.00135434	0.00954742	0.153843	0.0014688
27326-2.0	0.0188658	0.0822587	0.00155188	0.0171444	0.115643	0.00198264
27327-2.0	0.0304315	0.102028	0.00310488	0.0273562	0.131141	0.0035875
27328-2.0	0.00916484	0.153604	0.00140776	0.00860237	0.192115	0.00165265
27329-2.0	0.0148234	0.0888969	0.00131776	0.0146713	0.0812613	0.00119221
27330-2.0	0.0262462	0.0586729	0.00153994	0.025831	0.0809383	0.00209072
27331-2.0	0.0156986	0.16586	0.00260377	0.0144273	0.165687	0.00239041
27332-2.0	0.0182315	0.078064	0.00142322	0.0169418	0.0880808	0.00149225
27333-2.0	0.0234795	0.0444218	0.001043	0.0236756	0.073342	0.00173642
27334-2.0	0.0192135	0.0922254	0.00177197	0.0184241	0.161822	0.00298142
27335-2.0	0.0255438	0.122165	0.00312057	0.0234348	0.151599	0.00355268
27336-2.0	0.0171297	0.11804	0.00202199	0.0158206	0.130835	0.00206989
27337-2.0	0.031342	0.107708	0.00337579	0.0282707	0.191352	0.00540966
27338-2.0	0.0317009	0.115247	0.00365344	0.0294046	0.114827	0.00337644
27339-2.0	0.0206238	0.18517	0.00381891	0.0196516	0.166366	0.00326935
27340-2.0	0.0272286	0.0461247	0.00125591	0.0223859	0.0248587	0.000556484
27341-2.0	0.0314998	0.0462248	0.00145607	0.0305356	0.064188	0.00196002
27342-2.0	0.0404564	0.0510696	0.00206609	0.0363423	0.0745497	0.00270931
27343-2.0	0.0205709	0.163223	0.00335763	0.0195993	0.165711	0.00324781
27344-2.0	0.0137688	0.145355	0.00200136	0.0128859	0.219817	0.00283254
27345-2.0	0.0229818	0.138458	0.00318201	0.0217683	0.0889995	0.00193737
27346-2.0	0.0205734	0.12066	0.00248238	0.0202384	0.0594557	0.00120329
27347-2.0	0.0236657	0.0705286	0.00166911	0.0225141	0.126856	0.00285606
27348-2.0	0.0213501	0.207733	0.00443513	0.0210217	0.135561	0.00284972
27349-2.0	0.0248318	0.127641	0.00316955	0.0225132	0.133092	0.00299632
27350-2.0	0.0202352	0.208153	0.00421201	0.0186057	0.175	0.00325599
27351-2.0	0.026626	0.209727	0.0055842	0.0219044	0.166124	0.00363885
27352-2.0	0.0104559	0.20714	0.00216582	0.0099069	0.214835	0.00212835
27353-2.0	0.0237786	0.0907695	0.00215837	0.0223586	0.15617	0.00349174
27354-2.0	0.0270448	0.142911	0.00386501	0.0250224	0.110292	0.00275977
27355-2.0	0.0241944	0.115068	0.002784	0.0218918	0.117038	0.00256218
27356-2.0	0.0180947	0.120788	0.00218563	0.016581	0.12417	0.00205887
27357-2.0	0.0157091	0.115281	0.00181095	0.0151043	0.122875	0.00185594
27358-2.0	0.0226812	0.078098	0.00177136	0.0203163	0.159965	0.0032499
27359-2.0	0.0125038	0.108547	0.00135726	0.0129853	0.07688	0.000998308
27360-2.0	0.0564137	0.0902814	0.00509311	0.0692941	0.0215863	0.0014958
27361-2.0	0.043992	0.170287	0.00749126	0.0432875	0.154841	0.0067027
27362-2.0	0.0155193	0.250979	0.00389503	0.0138533	0.258198	0.00357689
27363-2.0	0.024944	0.0906254	0.00226056	0.0243798	0.117688	0.00286921
27364-2.0	0.0397605	0.103001	0.00409538	0.036529	0.0722929	0.00264079
27365-2.0	0.0228455	0.133134	0.00304151	0.0221631	0.13268	0.0029406
27366-2.0	0.0193152	0.135282	0.00261299	0.0179121	0.139276	0.00249472
27367-2.0	0.0386965	0.0398783	0.00154315	0.0386847	0.076512	0.00295984
27368-2.0	0.0723182	0.0204306	0.0014775	0.0625848	0.0363418	0.00227445
27369-2.0	0.014043	0.17161	0.00240992	0.0123972	0.190591	0.0023628
27370-2.0	0.0150055	0.120882	0.0018139	0.0141767	0.165762	0.00234995
27371-2.0	0.0107802	0.157186	0.00169449	0.010596	0.0431979	0.000457726
27372-2.0	0.0335971	0.252962	0.0084988	0.031333	0.182791	0.0057274
27373-2.0	0.00902884	0.0784269	0.000708105	0.00875014	0.083616	0.000731652
27374-2.0	0.0156823	0.141382	0.00221719	0.0145325	0.125954	0.00183042
27375-2.0	0.0240845	0.0597946	0.00144012	0.021176	0.109325	0.00231506
27376-2.0	0.00966205	0.0921763	0.000890613	0.00901794	0.168505	0.00151957
27377-2.0	0.00879795	0.192074	0.00168986	0.00932421	0.136468	0.00127245
27378-2.0	0.0313783	0.261665	0.00821063	0.0312421	0.228385	0.0071352
27379-2.0	0.0328578	0.111548	0.00366524	0.0341037	0.0438756	0.00149632
27380-2.0	0.0267933	0.0651466	0.00174549	0.0246376	0.121447	0.00299216
27381-2.0	0.0338847	0.101417	0.00343649	0.0326867	0.086027	0.00281194
27382-2.0	0.0207811	0.101115	0.00210128	0.0186383	0.113927	0.0021234
27383-2.0	0.228946	0.0219104	0.0050163	0.233039	0.0359661	0.0083815
27384-2.0	0.0206543	0.0797454	0.00164708	0.0188835	0.0868069	0.00163922
27385-2.0	0.0452577	0.0808352	0.00365841	0.0467848	0.0987039	0.00461784
27386-2.0	0.0280446	0.0625349	0.00175377	0.0260836	0.091817	0.00239492
27387-2.0	0.0547078	0.0281011	0.00153735	0.0519326	0.0372448	0.00193422
27388-2.0	0.0359997	0.11621	0.00418351	0.0372477	0.0925754	0.00344823
27389-2.0	0.0149817	0.183993	0.00275653	0.0141455	0.0744168	0.00105266
27390-2.0	0.0546103	0.017582	0.000960157	0.0601673	0.00510608	0.000307219
27391-2.0	0.0161603	0.193471	0.00312655	0.0174326	0.183311	0.0031956
27392-2.0	0.0142228	0.202766	0.0028839	0.0139211	0.163331	0.00227376
27393-2.0	0.0242366	0.127541	0.00309116	0.0234392	0.177885	0.00416948
27394-2.0	0.0350428	0.126912	0.00444736	0.0392284	0.153381	0.0060169
27395-2.0	0.0225475	0.17381	0.00391898	0.0202931	0.071055	0.00144193
27396-2.0	0.0251412	0.0728602	0.00183179	0.0215713	0.0943317	0.00203486
27397-2.0	0.0281402	0.108475	0.00305253	0.0271457	0.0678752	0.00184252
27398-2.0	0.0333751	0.0923938	0.00308365	0.0327328	0.00697148	0.000228196
27399-2.0	0.0384014	0.0476376	0.00182935	0.0372627	0.0658609	0.00245415
27400-2.0	0.0280869	0.16508	0.0046366	0.0296446	0.0891332	0.00264232
27401-2.0	0.0151717	0.142294	0.00215885	0.0133163	0.180871	0.00240853
27402-2.0	0.0591294	0.0472046	0.00279118	0.0548162	0.122753	0.00672883
27403-2.0	0.00448971	0.0810739	0.000363998	0.00440133	0.08215	0.000361569
27404-2.0	0.00415661	0.135217	0.000562042	0.00474959	0.103689	0.000492481
27405-2.0	0.00997036	0.162825	0.00162343	0.00886313	0.176194	0.00156163
27406-2.0	0.00430523	0.141069	0.000607334	0.00422208	0.172832	0.000729709
27407-2.0	0.00662893	0.116923	0.000775077	0.00595835	0.103782	0.000618369
27408-2.0	0.00288095	0.0999775	0.00028803	0.00278331	0.16544	0.000460472
27409-2.0	0.0109485	0.0412118	0.000451209	0.00879135	0.0842655	0.000740808
27410-2.0	0.00356394	0.0460014	0.000163946	0.00329865	0.160362	0.000528978
27411-2.0	0.00344283	0.153662	0.000529032	0.00288878	0.0682649	0.000197202
27412-2.0	0.0100267	0.0575494	0.00057703	0.0101699	0.053516	0.000544251
27413-2.0	0.00604094	0.15813	0.000955254	0.00638524	0.212165	0.00135472
27414-2.0	0.00355047	0.0748014	0.00026558	0.00350158	0.194163	0.000679877
27415-2.0	0.00567084	0.0977201	0.000554155	0.00535603	0.0768236	0.00041147
27416-2.0	0.00418655	0.163666	0.000685197	0.004135	0.157656	0.000651906
27417-2.0	0.00362884	0.171757	0.000623279	0.0033179	0.171809	0.000570045
27418-2.0	0.00351931	0.150174	0.000528508	0.00300769	0.161768	0.000486549
27419-2.0	0.00795719	0.052535	0.000418031	0.00847142	0.0883334	0.000748309
27420-2.0	0.0063303	0.109769	0.000694874	0.00644556	0.0729702	0.000470334
27421-2.0	0.00322245	0.0992601	0.00031986	0.0036214	0.176283	0.000638391
27422-2.0	0.0059111	0.121526	0.000718354	0.0068558	0.124998	0.000856963
27423-2.0	0.00368207	0.119891	0.000441445	0.00345845	0.125743	0.000434874
27424-2.0	0.00782663	0.161082	0.00126073	0.00796418	0.145037	0.0011551
27425-2.0	0.00893558	0.117198	0.00104723	0.00790041	0.124436	0.000983097
27426-2.0	0.00361649	0.0746878	0.000270108	0.00336618	0.128079	0.000431137
27427-2.0	0.00328982	0.149751	0.000492654	0.00330978	0.131317	0.000434631
27428-2.0	0.00333418	0.175262	0.000584357	0.00313359	0.155091	0.000485992
27429-2.0	0.00429287	0.141636	0.000608024	0.00407068	0.112683	0.000458698
27430-2.0	0.00700995	0.0453699	0.000318041	0.00722602	0.119077	0.000860451
27431-2.0	0.007536	0.137936	0.00103948	0.00632157	0.121856	0.000770322
27432-2.0	0.0045677	0.0935058	0.000427107	0.00405271	0.120822	0.000489655
27433-2.0	0.00485929	0.0457646	0.000222383	0.00452458	0.0731078	0.000330782
27434-2.0	0.0197304	0.110311	0.00217648	0.021851	0.0832233	0.00181851
27435-2.0	0.0101801	0.14691	0.00149556	0.0105196	0.137204	0.00144333
27436-2.0	0.00435165	0.163998	0.000713663	0.00437455	0.149674	0.000654756
27437-2.0	0.0105255	0.0690706	0.000727004	0.0122705	0.117834	0.00144587
27438-2.0	0.00567262	0.124583	0.00070671	0.00606319	0.0867887	0.000526216
27439-2.0	0.00272858	0.105411	0.000287623	0.00285744	0.155952	0.000445625
27440-2.0	0.00333201	0.103305	0.000344214	0.00338785	0.125903	0.000426542
27441-2.0	0.00937487	0.00621227	5.82392e-05	0.0105384	0.0753897	0.000794486
27442-2.0	0.00730948	0.0903749	0.000660594	0.00715658	0.0642843	0.000460056
27443-2.0	0.0046677	0.222457	0.00103836	0.00415872	0.18337	0.000762585
27444-2.0	0.00756458	0.0581797	0.000440105	0.00904592	0.113072	0.00102284
27445-2.0	0.00421314	0.0865185	0.000364514	0.00410181	0.132332	0.000542802
27446-2.0	0.00437461	0.15504	0.000678239	0.00443666	0.113795	0.00050487
27447-2.0	0.00513188	0.165599	0.000849832	0.0052371	0.140091	0.000733672
27448-2.0	0.00434435	0.0834228	0.000362418	0.00376261	0.094108	0.000354091
27449-2.0	0.00482134	0.024249	0.000116913	0.00441915	0.0227104	0.000100361
27450-2.0	0.00594014	0.128906	0.000765722	0.00617693	0.113987	0.00070409
27451-2.0	0.0024779	0.157141	0.000389379	0.0021325	0.143071	0.0003051
27452-2.0	0.00644095	0.0862253	0.000555372	0.00840046	0.0778081	0.000653623
27453-2.0	0.00689867	0.111146	0.000766762	0.00765807	0.0493901	0.000378233
27454-2.0	0.00282208	0.10031	0.000283084	0.00260028	0.144841	0.000376627
27455-2.0	0.00379064	0.0826012	0.000313112	0.00349359	0.089163	0.000311499
27456-2.0	0.00280108	0.144929	0.000405959	0.00252725	0.119875	0.000302954
27457-2.0	0.0128281	0.0355506	0.000456046	0.0143229	0.0469868	0.000672988
27458-2.0	0.00302574	0.128541	0.000388934	0.00288127	0.130278	0.000375367
27459-2.0	0.00403879	0.0675613	0.000272866	0.00457188	0.12486	0.000570845
27460-2.0	0.0037876	0.0660722	0.000250255	0.00376212	0.140212	0.000527495
27461-2.0	0.00532283	0.0739335	0.000393535	0.00551845	0.0938146	0.000517711
27462-2.0	0.00380563	0.0861182	0.000327734	0.0041798	0.133986	0.000560035
27463-2.0	0.00457624	0.108395	0.000496039	0.00451379	0.237212	0.00107073
27464-2.0	0.0075086	0.0135391	0.00010166	0.00814275	0.0594889	0.000484403
27465-2.0	0.00492442	0.0407767	0.000200802	0.00474343	0.0990362	0.000469772
27466-2.0	0.00372891	0.1305	0.000486623	0.0034752	0.114476	0.000397827
27467-2.0	0.00397396	0.141544	0.00056249	0.00394832	0.0972361	0.000383919
27468-2.0	0.0215991	0.120829	0.0026098	0.0233019	0.190448	0.00443779
27469-2.0	0.00385792	0.0885711	0.0003417	0.0035777	0.13808	0.000494008
27470-2.0	0.00322756	0.0571606	0.000184489	0.00288147	0.105286	0.000303379
27471-2.0	0.00472204	0.11665	0.000550826	0.00429708	0.103621	0.000445266
27472-2.0	0.00928473	0.0560367	0.000520286	0.00957725	0.122848	0.00117655
27473-2.0	0.00365413	0.150152	0.000548674	0.00334178	0.102624	0.000342947
27474-2.0	0.00470704	0.0522511	0.000245948	0.00570714	0.122335	0.000698186
27475-2.0	0.00232984	0.133821	0.000311783	0.00241039	0.136578	0.000329207
27476-2.0	0.0160808	0.0970132	0.00156005	0.0165275	0.0924008	0.00152715
27477-2.0	0.0181391	0.103397	0.00187553	0.0177426	0.0773309	0.00137205
27478-2.0	0.0308662	0.0951788	0.00293781	0.0314951	0.0994994	0.00313374
27479-2.0	0.0198789	0.126814	0.00252092	0.0177635	0.120882	0.0021473
27480-2.0	0.0197517	0.0717412	0.00141701	0.0180752	0.0891319	0.00161107
27481-2.0	0.025758	0.0567425	0.00146157	0.0243036	0.0553028	0.00134406
27482-2.0	0.0180665	0.080072	0.00144662	0.0171698	0.140911	0.00241941
27483-2.0	0.0387877	0.0716781	0.00278023	0.0347411	0.053918	0.00187317
27484-2.0	0.0213332	0.152804	0.0032598	0.0201524	0.122231	0.00246324
27485-2.0	0.0282988	0.140378	0.00397254	0.0267543	0.133149	0.00356232
27486-2.0	0.0417165	0.0474621	0.00197995	0.0418756	0.0467386	0.0019572
27487-2.0	0.0281088	0.116949	0.0032873	0.0265015	0.186684	0.00494741
27488-2.0	0.0251417	0.0498983	0.00125453	0.0218294	0.0536302	0.00117071
27489-2.0	0.0303363	0.0435102	0.00131994	0.0292565	0.0246331	0.000720679
27490-2.0	0.0373272	0.0562912	0.0021012	0.0341616	0.0671915	0.00229537
27491-2.0	0.0211308	0.121716	0.00257196	0.0200852	0.146795	0.00294841
27492-2.0	0.0140608	0.0986269	0.00138678	0.0128559	0.228537	0.00293805
27493-2.0	0.0226992	0.106341	0.00241386	0.0214292	0.0691549	0.00148193
27494-2.0	0.0152797	0.153989	0.0023529	0.0146996	0.139678	0.00205321
27495-2.0	0.0254898	0.0853205	0.0021748	0.0247062	0.0951138	0.0023499
27496-2.0	0.0260207	0.163776	0.00426157	0.0262496	0.109544	0.00287548
27497-2.0	0.0249324	0.150527	0.00375299	0.0231605	0.153429	0.00355348
27498-2.0	0.0363673	0.186901	0.00679707	0.0341088	0.132363	0.00451474
27499-2.0	0.0409034	0.213967	0.00875198	0.0339129	0.158535	0.00537638
27500-2.0	0.0128012	0.143307	0.00183451	0.0121397	0.138543	0.00168187
27501-2.0	0.0248223	0.112203	0.00278514	0.0232449	0.159808	0.00371473
27502-2.0	0.0258907	0.124369	0.00322	0.0247118	0.124124	0.00306734
27503-2.0	0.0245181	0.12266	0.00300739	0.0234045	0.0651361	0.00152448
27504-2.0	0.0273743	0.0445928	0.0012207	0.0257644	0.136991	0.00352949
27505-2.0	0.0192973	0.0678592	0.0013095	0.0172153	0.113949	0.00196167
27506-2.0	0.0210709	0.174479	0.00367643	0.0190247	0.0435724	0.000828952
27507-2.0	0.0154822	0.074936	0.00116017	0.0155471	0.0124831	0.000194075
27508-2.0	0.0678658	0.100057	0.00679047	0.076557	0.0847773	0.0064903
27509-2.0	0.0474168	0.0914481	0.00433618	0.047104	0.107506	0.00506397
27510-2.0	0.0174881	0.156757	0.00274139	0.0162239	0.206576	0.00335146
27511-2.0	0.0294001	0.0978415	0.00287655	0.0286108	0.0879286	0.00251571
27512-2.0	0.0432768	0.0259611	0.00112351	0.0404316	0.0861636	0.00348373
27513-2.0	0.0221204	0.12568	0.00278008	0.0222128	0.117453	0.00260896
27514-2.0	0.0207356	0.147927	0.00306736	0.01942	0.177576	0.00344853
27515-2.0	0.0454874	0.0265913	0.00120957	0.0444267	0.0387537	0.0017217
27516-2.0	0.0739042	0.0133483	0.000986497	0.0669403	0.0429764	0.00287685
27517-2.0	0.0182315	0.132848	0.00242203	0.016651	0.161239	0.00268479
27518-2.0	0.0261113	0.0626797	0.00163665	0.0266761	0.129769	0.00346173
27519-2.0	0.0140339	0.135995	0.00190854	0.0129137	0.0981811	0.00126788
27520-2.0	0.0391114	0.195966	0.0076645	0.0372149	0.140364	0.00522362
27521-2.0	0.0148722	0.0655297	0.000974573	0.0151726	0.0860832	0.0013061
27522-2.0	0.0202681	0.140231	0.00284221	0.0187431	0.102921	0.00192906
27523-2.0	0.0244742	0.0681358	0.00166757	0.0220963	0.123909	0.00273794
27524-2.0	0.015849	0.0836962	0.0013265	0.0156896	0.119286	0.00187155
27525-2.0	0.0114447	0.140158	0.00160407	0.0120216	0.104831	0.00126024
27526-2.0	0.0302203	0.197707	0.00597475	0.0292744	0.164172	0.00480605
27527-2.0	0.0516111	0.102567	0.0052936	0.0489942	0.051991	0.00254726
27528-2.0	0.0330622	0.0475035	0.00157057	0.030195	0.0985987	0.00297719
27529-2.0	0.0411481	0.0712384	0.00293132	0.0397913	0.0558965	0.00222419
27530-2.0	0.0265653	0.0755402	0.00200675	0.0235937	0.0563509	0.00132952
27531-2.0	0.184219	0.0143277	0.00263943	0.18186	0.0261678	0.00475886
27532-2.0	0.022344	0.0823556	0.00184015	0.0202895	0.0983846	0.00199617
27533-2.0	0.0538245	0.0801597	0.00431456	0.0534869	0.0830927	0.00444437
27534-2.0	0.0327227	0.032004	0.00104726	0.0298078	0.0646697	0.00192766
27535-2.0	0.0719704	0.00574241	0.000413284	0.0667968	0.00825023	0.000551089
27536-2.0	0.0385211	0.0745631	0.00287225	0.0394317	0.0767996	0.00302834
27537-2.0	0.0201295	0.11901	0.00239561	0.0185603	0.0853581	0.00158427
27538-2.0	0.056742	0.0111324	0.000631672	0.0599372	0.00550333	0.000329855
27539-2.0	0.0167165	0.0908132	0.00151808	0.0169375	0.0923983	0.00156499
27540-2.0	0.0153123	0.197224	0.00301995	0.0148031	0.119055	0.00176239
27541-2.0	0.0285312	0.112584	0.00321217	0.0267439	0.1963	0.00524983
27542-2.0	0.0506968	0.0749558	0.00380002	0.0547284	0.0862276	0.0047191
27543-2.0	0.0267028	0.146117	0.00390173	0.0232289	0.0825121	0.00191667
27544-2.0	0.0291519	0.0566054	0.00165016	0.0253946	0.0722722	0.00183532
27545-2.0	0.032096	0.0915296	0.00293773	0.0303751	0.0764276	0.0023215
27546-2.0	0.0652725	0.0765551	0.00499694	0.0639631	0.0506212	0.00323789
27547-2.0	0.0419608	0.0491729	0.00206334	0.0400712	0.0341818	0.00136971
27548-2.0	0.0293885	0.0753922	0.00221567	0.0295907	0.0796193	0.00235599
27549-2.0	0.0180499	0.127317	0.00229806	0.0158856	0.166433	0.00264389
27550-2.0	0.066354	0.0406132	0.00269484	0.0602528	0.0490709	0.00295666
27551-2.0	0.0154256	0.125488	0.00193574	0.0150914	0.0458667	0.000692192
27552-2.0	0.025282	0.0375666	0.000949759	0.0240707	0.147098	0.00354076
27553-2.0	0.0172481	0.146529	0.00252735	0.0156976	0.245895	0.00385995
27554-2.0	0.021354	0.142102	0.00303445	0.0203888	0.117705	0.00239985
27555-2.0	0.0190573	0.12479	0.00237816	0.0190666	0.0850132	0.00162091
27556-2.0	0.0150109	0.153336	0.00230172	0.01443	0.0991023	0.00143005
27557-2.0	0.0228016	0.149255	0.00340325	0.020478	0.106453	0.00217995
27558-2.0	0.0191603	0.175829	0.00336894	0.0181133	0.154692	0.00280198
27559-2.0	0.0315331	0.103144	0.00325245	0.0287166	0.116559	0.00334718
27560-2.0	0.033405	0.0668845	0.00223428	0.0297566	0.0918011	0.00273169
27561-2.0	0.0187595	0.174646	0.00327627	0.0181439	0.170805	0.00309907
27562-2.0	0.0246114	0.0498131	0.00122597	0.0222102	0.059073	0.00131202
27563-2.0	0.0402607	0.0280545	0.00112949	0.0407679	0.0703165	0.00286666
27564-2.0	0.049965	0.0604057	0.00301817	0.046687	0.110578	0.00516256
27565-2.0	0.0229985	0.150532	0.00346201	0.0222263	0.1782	0.00396073
27566-2.0	0.0135528	0.110804	0.0015017	0.012853	0.166826	0.00214421
27567-2.0	0.0320191	0.0845864	0.00270838	0.0319046	0.0964477	0.00307713
27568-2.0	0.0416159	0.0637303	0.00265219	0.0413552	0.0421333	0.00174243
27569-2.0	0.0277793	0.0743604	0.00206568	0.0249754	0.0532714	0.00133047
27570-2.0	0.0211137	0.12399	0.00261789	0.0200967	0.156191	0.00313893
27571-2.0	0.0261738	0.10477	0.00274221	0.0249933	0.15852	0.00396192
27572-2.0	0.0207169	0.164349	0.0034048	0.0192545	0.206053	0.00396744
27573-2.0	0.0300659	0.128525	0.00386423	0.0250514	0.113969	0.00285509
27574-2.0	0.0105867	0.159465	0.00168821	0.00994706	0.147148	0.00146369
27575-2.0	0.0259902	0.0960722	0.00249693	0.024223	0.130596	0.00316343
27576-2.0	0.0249188	0.0704978	0.00175672	0.0228102	0.129642	0.00295718
27577-2.0	0.0229152	0.0914923	0.00209657	0.0220065	0.122196	0.00268911
27578-2.0	0.0184388	0.203652	0.00375509	0.01695	0.0952872	0.00161511
27579-2.0	0.016262	0.0923292	0.00150145	0.0157135	0.0924557	0.0014528
27580-2.0	0.0215375	0.14369	0.00309472	0.0197064	0.112073	0.00220856
27581-2.0	0.00942089	0.118779	0.001119	0.0094867	0.0834782	0.000791932
27582-2.0	0.0665982	0.0393713	0.00262206	0.0887428	0.0193266	0.0017151
27583-2.0	0.0379337	0.121895	0.00462391	0.0362359	0.134191	0.00486253
27584-2.0	0.0156654	0.150868	0.0023634	0.0147114	0.243283	0.00357903
27585-2.0	0.0312592	0.0108164	0.000338113	0.0311272	0.0517998	0.00161238
27586-2.0	0.0272281	0.119991	0.00326712	0.0231049	0.156103	0.00360676
27587-2.0	0.0218738	0.120391	0.0026334	0.0205806	0.123015	0.00253173
27588-2.0	0.0156807	0.145677	0.00228431	0.0147773	0.112041	0.00165566
27589-2.0	0.0367647	0.0755929	0.00277915	0.0375322	0.0568427	0.00213343
27590-2.0	0.109	0.0296725	0.00323431	0.0961515	0.0231406	0.002225
27591-2.0	0.00880796	0.172963	0.00152345	0.00818846	0.175969	0.00144091
27592-2.0	0.0143472	0.162752	0.00233504	0.0135002	0.192172	0.00259437
27593-2.0	0.010189	0.124101	0.00126446	0.0097691	0.166826	0.00162974
27594-2.0	0.0318387	0.242531	0.00772188	0.0302014	0.219692	0.00663502
27595-2.0	0.0095187	0.12126	0.00115424	0.00916446	0.13538	0.00124068
27596-2.0	0.0164802	0.14007	0.00230838	0.0154698	0.1217	0.00188268
27597-2.0	0.0285572	0.118399	0.00338115	0.0258765	0.0703289	0.00181986
27598-2.0	0.00983932	0.175142	0.00172328	0.00968977	0.141005	0.00136631
27599-2.0	0.0119236	0.164903	0.00196625	0.0120864	0.117529	0.0014205
27600-2.0	0.0410688	0.0688482	0.00282751	0.0402948	0.176107	0.00709619
27601-2.0	0.043821	0.0437784	0.00191841	0.0479091	0.0436215	0.00208987
27602-2.0	0.0280626	0.0596123	0.00167288	0.0257637	0.105093	0.00270758
27603-2.0	0.0322914	0.12182	0.00393373	0.0325414	0.0685837	0.00223181
27604-2.0	0.0229262	0.0472612	0.00108352	0.0217165	0.114215	0.00248034
27605-2.0	0.118342	0.0265823	0.0031458	0.124027	0.0696006	0.00863234
27606-2.0	0.0222565	0.0649327	0.00144517	0.0204188	0.100281	0.00204762
27607-2.0	0.0541945	0.0863101	0.00467753	0.0532925	0.07326	0.00390421
27608-2.0	0.0300469	0.0649282	0.00195089	0.0280237	0.0430333	0.00120595
27609-2.0	0.0512059	0.0617188	0.00316037	0.0484767	0.0784378	0.00380241
27610-2.0	0.0340535	0.119828	0.00408056	0.0350419	0.129471	0.00453693
27611-2.0	0.0166041	0.0904718	0.0015022	0.0159094	0.113669	0.00180839
27612-2.0	0.0480328	0.114839	0.00551605	0.0524501	0.102343	0.00536788
27613-2.0	0.0183492	0.102821	0.00188667	0.0190158	0.106127	0.0020181
27614-2.0	0.0161076	0.196812	0.00317017	0.0159672	0.224004	0.00357671
27615-2.0	0.021826	0.192025	0.00419113	0.0223525	0.154321	0.00344945
27616-2.0	0.036608	0.104012	0.00380766	0.0349895	0.0808211	0.00282789
27617-2.0	0.023538	0.121685	0.00286423	0.0220152	0.0945188	0.00208085
27618-2.0	0.0246611	0.0407237	0.00100429	0.0219994	0.118486	0.00260663
27619-2.0	0.0293233	0.120083	0.00352122	0.028055	0.0517586	0.00145209
27620-2.0	0.076208	0.00412568	0.00031441	0.0908083	0.0321172	0.00291651
27621-2.0	0.0383477	0.0731697	0.00280589	0.0356893	0.103617	0.00369801
27622-2.0	0.0251782	0.125427	0.00315802	0.0265788	0.0555855	0.0014774
27623-2.0	0.0139565	0.103476	0.00144415	0.0124366	0.196028	0.00243791
27624-2.0	0.0593674	0.16285	0.00966796	0.0591627	0.0942544	0.00557635
27625-2.0	0.00501028	0.054468	0.0002729	0.00487436	0.0618192	0.000301329
27626-2.0	0.00566098	0.170245	0.000963753	0.00623058	0.0774706	0.000482687
27627-2.0	0.0102751	0.124001	0.00127413	0.00927046	0.171276	0.00158781
27628-2.0	0.00445657	0.156582	0.000697819	0.00433402	0.210832	0.000913749
27629-2.0	0.00551816	0.0799366	0.000441103	0.00490515	0.0882094	0.00043268
27630-2.0	0.00263738	0.119086	0.000314076	0.00245913	0.0897951	0.000220818
27631-2.0	0.00637983	0.0538709	0.000343687	0.00490433	0.073977	0.000362808
27632-2.0	0.00346293	0.116308	0.000402768	0.00324848	0.104667	0.000340009
27633-2.0	0.00388346	0.110793	0.000430262	0.00314978	0.0612765	0.000193007
27634-2.0	0.00886902	0.0664253	0.000589128	0.0085519	0.0910667	0.000778793
27635-2.0	0.00577185	0.130372	0.000752486	0.00579794	0.171863	0.000996451
27636-2.0	0.00351381	0.119644	0.000420406	0.00348639	0.115838	0.000403856
27637-2.0	0.00639198	0.0963921	0.000616136	0.00641314	0.0941492	0.000603792
27638-2.0	0.0042318	0.115858	0.000490286	0.00411613	0.132855	0.000546851
27639-2.0	0.00348371	0.126358	0.000440195	0.00308627	0.169536	0.000523234
27640-2.0	0.00349857	0.156608	0.000547906	0.00300479	0.166967	0.000501701
27641-2.0	0.00911038	0.0839495	0.000764812	0.0096652	0.114579	0.00110743
27642-2.0	0.00832379	0.150557	0.0012532	0.00801783	0.0647867	0.000519449
27643-2.0	0.00353337	0.109566	0.000387139	0.0036861	0.165661	0.000610644
27644-2.0	0.00575958	0.125383	0.000722151	0.00644108	0.113826	0.00073316
27645-2.0	0.00456004	0.165326	0.000753891	0.00410807	0.137155	0.000563443
27646-2.0	0.00809864	0.0949388	0.000768875	0.00770989	0.161913	0.00124833
27647-2.0	0.00765848	0.0447546	0.000342752	0.00674765	0.0281605	0.000190017
27648-2.0	0.00374455	0.101278	0.00037924	0.00359478	0.0593747	0.000213439
27649-2.0	0.00387426	0.138924	0.000538226	0.00394485	0.147161	0.00058053
27650-2.0	0.00338009	0.169142	0.000571715	0.00321507	0.145925	0.000469159
27651-2.0	0.00505494	0.111327	0.00056275	0.00466436	0.0936401	0.000436771
27652-2.0	0.00849231	0.0573894	0.000487369	0.00916013	0.0747616	0.000684826
27653-2.0	0.00818658	0.117887	0.000965088	0.00722118	0.135829	0.000980847
27654-2.0	0.00451641	0.149334	0.000674455	0.00407072	0.146887	0.000597937
27655-2.0	0.00545658	0.0800801	0.000436963	0.00531131	0.0578594	0.000307309
27656-2.0	0.0288195	0.0379689	0.00109424	0.0341522	0.0380004	0.0012978
27657-2.0	0.0101342	0.099383	0.00100717	0.0101369	0.195356	0.0019803
27658-2.0	0.00412869	0.224543	0.000927066	0.00396358	0.152356	0.000603876
27659-2.0	0.00967709	0.076718	0.000742407	0.0104243	0.0978374	0.00101988
27660-2.0	0.00562937	0.141011	0.000793802	0.00549691	0.160222	0.000880724
27661-2.0	0.00319517	0.108866	0.000347847	0.00338813	0.103463	0.000350546
27662-2.0	0.00304322	0.15298	0.00046555	0.00297621	0.196083	0.000583585
27663-2.0	0.00716948	0.0730262	0.00052356	0.00769772	0.0310828	0.000239267
27664-2.0	0.00875487	0.070053	0.000613305	0.00884606	0.102034	0.000902602
27665-2.0	0.00433009	0.164851	0.000713822	0.00375741	0.15703	0.000590026
27666-2.0	0.00653201	0.103927	0.00067885	0.00733348	0.136447	0.00100063
27667-2.0	0.00437358	0.0965139	0.000422111	0.00406806	0.0603137	0.00024536
27668-2.0	0.00441173	0.119311	0.000526368	0.00446012	0.168879	0.000753223
27669-2.0	0.00555866	0.060361	0.000335526	0.0054588	0.104057	0.000568026
27670-2.0	0.00409509	0.0809637	0.000331554	0.00360378	0.0901047	0.000324718
27671-2.0	0.00545401	0.112472	0.000613423	0.00499173	0.0797667	0.000398174
27672-2.0	0.00672641	0.213441	0.00143569	0.00646517	0.218269	0.00141115
27673-2.0	0.00233304	0.126772	0.000295763	0.00217783	0.16948	0.0003691
27674-2.0	0.0046926	0.0573576	0.000269156	0.00547846	0.0913835	0.000500641
27675-2.0	0.00726341	0.114333	0.000830445	0.00744151	0.101619	0.000756196
27676-2.0	0.00261501	0.136284	0.000356385	0.00248272	0.139094	0.000345332
27677-2.0	0.00298631	0.0854675	0.000255233	0.00269404	0.109412	0.00029476
27678-2.0	0.00283691	0.121792	0.000345513	0.00247034	0.0908973	0.000224547
27679-2.0	0.00703584	0.0373308	0.000262654	0.00741433	0.0626757	0.000464698
27680-2.0	0.00343409	0.113755	0.000390646	0.00308138	0.177046	0.000545545
27681-2.0	0.00503851	0.0941945	0.0004746	0.00558251	0.116624	0.000651054
27682-2.0	0.00400374	0.151619	0.000607045	0.00412249	0.154249	0.00063589
27683-2.0	0.00624632	0.0434406	0.000271344	0.00628585	0.126947	0.000797972
27684-2.0	0.00400619	0.103913	0.000416295	0.00458248	0.0723115	0.000331366
27685-2.0	0.00520663	0.117934	0.000614037	0.00513586	0.159549	0.000819419
27686-2.0	0.00561437	0.0785962	0.000441268	0.00582776	0.0748777	0.000436369
27687-2.0	0.0054713	0.0968153	0.000529706	0.00567125	0.10792	0.000612041
27688-2.0	0.00345469	0.0922135	0.000318569	0.00331582	0.0812538	0.000269423
27689-2.0	0.00409418	0.180361	0.00073843	0.00409225	0.135989	0.000556502
27690-2.0	0.0234756	0.146408	0.00343701	0.026337	0.132758	0.00349643
27691-2.0	0.0044703	0.0854731	0.000382091	0.00410633	0.1199	0.000492347
27692-2.0	0.00315308	0.0929655	0.000293128	0.00295244	0.14435	0.000426184
27693-2.0	0.00538297	0.11235	0.000604775	0.00492594	0.0758265	0.000373517
27694-2.0	0.0180447	0.0507573	0.000915899	0.0197759	0.0387335	0.000765989
27695-2.0	0.00388395	0.127139	0.000493802	0.00368222	0.0711731	0.000262075
27696-2.0	0.00424214	0.0422369	0.000179175	0.0050192	0.0613568	0.000307962
27697-2.0	0.00233141	0.143212	0.000333887	0.00218845	0.184793	0.00040441
27698-2.0	0.0144418	0.119705	0.00172876	0.0133709	0.157	0.00209924
27699-2.0	0.020098	0.0982294	0.00197422	0.0195702	0.0395092	0.000773204
27700-2.0	0.0318891	0.104729	0.00333971	0.0314385	0.114399	0.00359653
27701-2.0	0.0214228	0.0525181	0.00112508	0.0194863	0.137064	0.00267088
27702-2.0	0.0212898	0.125839	0.00267909	0.0202029	0.0981328	0.00198257
27703-2.0	0.0208113	0.117537	0.0024461	0.0198649	0.0560839	0.0011141
27704-2.0	0.0144963	0.141223	0.00204721	0.0137158	0.0880004	0.001207
27705-2.0	0.0282352	0.100051	0.00282497	0.0243404	0.112877	0.00274748
27706-2.0	0.0216095	0.151868	0.00328179	0.0201269	0.125938	0.00253475
27707-2.0	0.0283525	0.0330174	0.000936125	0.0262047	0.102384	0.00268295
27708-2.0	0.0397439	0.050467	0.00200575	0.0382185	0.0586023	0.0022397
27709-2.0	0.0260816	0.0852302	0.00222294	0.0253825	0.157718	0.00400327
27710-2.0	0.0231582	0.052612	0.0012184	0.0208699	0.107844	0.0022507
27711-2.0	0.0452223	0.00237883	0.000107576	0.0445704	0.0685434	0.00305501
27712-2.0	0.0481391	0.0605356	0.00291413	0.0443127	0.0912443	0.00404328
27713-2.0	0.0240671	0.0969893	0.00233425	0.0227234	0.126037	0.00286398
27714-2.0	0.0139905	0.0578707	0.00080964	0.0126667	0.150576	0.0019073
27715-2.0	0.0247268	0.0741867	0.0018344	0.0236337	0.117673	0.00278104
27716-2.0	0.0208758	0.071228	0.00148694	0.0195719	0.160199	0.0031354
27717-2.0	0.0277644	0.0716453	0.00198919	0.0257316	0.0566365	0.00145735
27718-2.0	0.0274915	0.100621	0.00276623	0.0268237	0.114659	0.00307559
27719-2.0	0.0284403	0.084202	0.00239473	0.0266396	0.166312	0.00443048
27720-2.0	0.0358705	0.145837	0.00523125	0.0330523	0.161807	0.0053481
27721-2.0	0.0345641	0.109216	0.00377496	0.0279759	0.0962111	0.00269159
27722-2.0	0.0114159	0.184674	0.00210822	0.0107799	0.142338	0.00153439
27723-2.0	0.0274831	0.0892962	0.00245414	0.0255035	0.107271	0.0027358
27724-2.0	0.0259346	0.0959838	0.0024893	0.0239906	0.127957	0.00306976
27725-2.0	0.0247336	0.131957	0.00326378	0.0244706	0.0717569	0.00175593
27726-2.0	0.0282054	0.0894265	0.00252231	0.0279588	0.081812	0.00228737
27727-2.0	0.020205	0.0976504	0.00197303	0.0185998	0.0634942	0.00118098
27728-2.0	0.0202542	0.19644	0.00397873	0.0188529	0.114143	0.00215192
27729-2.0	0.0153777	0.109772	0.00168803	0.0149991	0.104946	0.0015741
27730-2.0	0.0625236	0.0809739	0.00506278	0.0735119	0.0569355	0.00418544
27731-2.0	0.0429756	0.099397	0.00427164	0.0400638	0.124654	0.00499411
27732-2.0	0.0167615	0.11871	0.00198976	0.0158886	0.145044	0.00230455
27733-2.0	0.0263094	0.0289801	0.000762451	0.0253452	0.0769527	0.00195038
27734-2.0	0.032219	0.10225	0.00329438	0.0278611	0.128137	0.00357003
27735-2.0	0.0223046	0.0938149	0.00209251	0.0218013	0.121721	0.00265367
27736-2.0	0.0169329	0.140942	0.00238656	0.0159319	0.171256	0.00272843
27737-2.0	0.0707201	0.0197133	0.00139413	0.0721597	0.0183391	0.00132334
27738-2.0	0.101435	0.0242834	0.00246319	0.0918612	0.0222945	0.002048
27739-2.0	0.0113687	0.118235	0.00134418	0.0110043	0.160631	0.00176763
27740-2.0	0.0216002	0.112062	0.00242056	0.0212948	0.109441	0.00233052
27741-2.0	0.0133455	0.124607	0.00166293	0.0121057	0.0951625	0.00115201
27742-2.0	0.0379006	0.228765	0.00867035	0.0374227	0.201488	0.00754022
27743-2.0	0.0164763	0.0530993	0.000874881	0.0161547	0.0786403	0.00127041
27744-2.0	0.0211109	0.110675	0.00233645	0.0192822	0.0826839	0.00159433
27745-2.0	0.0256337	0.117532	0.00301278	0.0233274	0.0654402	0.00152655
27746-2.0	0.015461	0.0831143	0.00128503	0.0155401	0.114231	0.00177516
27747-2.0	0.0143596	0.114258	0.0016407	0.014809	0.0906177	0.00134196
27748-2.0	0.0342269	0.0705121	0.00241341	0.0342221	0.169142	0.0057884
27749-2.0	0.0653327	0.0332348	0.00217132	0.0667887	0.0579271	0.00386888
27750-2.0	0.0347466	0.0782558	0.00271913	0.0321693	0.0781061	0.00251262
27751-2.0	0.0413325	0.0658547	0.00272194	0.0411924	0.0260992	0.00107509
27752-2.0	0.0285079	0.0402822	0.00114836	0.0271286	0.0584882	0.0015867
27753-2.0	0.103862	0.0225728	0.00234446	0.101229	0.0657263	0.00665338
27754-2.0	0.0257951	0.114639	0.00295714	0.0234582	0.0879247	0.00206255
27755-2.0	0.0638517	0.0720488	0.00460044	0.0618263	0.0575137	0.00355586
27756-2.0	0.0356779	0.0333925	0.00119137	0.0319559	0.0583097	0.00186334
27757-2.0	0.0648424	0.0439782	0.00285165	0.0611002	0.0626522	0.00382806
27758-2.0	0.0347682	0.0466	0.0016202	0.0349181	0.111978	0.00391005
27759-2.0	0.0190798	0.0955248	0.00182259	0.017456	0.0940894	0.00164242
27760-2.0	0.0570824	0.0586227	0.00334633	0.0596398	0.0772196	0.00460536
27761-2.0	0.0167028	0.0898361	0.00150051	0.0161612	0.0606151	0.000979611
27762-2.0	0.0166804	0.168683	0.00281369	0.0162389	0.177379	0.00288044
27763-2.0	0.0260254	0.187501	0.0048798	0.025419	0.176346	0.00448254
27764-2.0	0.0641224	0.0927225	0.00594559	0.0555207	0.0633006	0.00351449
27765-2.0	0.0296855	0.0977834	0.00290275	0.0270789	0.0953783	0.00258274
27766-2.0	0.029757	0.0453561	0.00134966	0.026643	0.0985072	0.00262453
27767-2.0	0.0343257	0.101197	0.00347364	0.0314073	0.0543888	0.0017082
27768-2.0	0.076871	0.012442	0.000956428	0.0865307	0.055496	0.00480211
27769-2.0	0.0395784	0.0816944	0.00323334	0.0365705	0.0770214	0.00281671
27770-2.0	0.0259004	0.0989026	0.00256162	0.026978	0.078889	0.00212827
27771-2.0	0.0161766	0.109504	0.0017714	0.0143817	0.199972	0.00287594
27772-2.0	0.060276	0.105596	0.00636489	0.0613082	0.0872825	0.00535113
DMN	0.0768628	0.000595482	4.57704e-05	0.0758537	0.0327769	0.00248625
DMN_x_SMN	0.216222	0.0174065	0.00376367	0.226728	0.00134247	0.000304376
DMN_x_VAN	0.130098	0.0365027	0.00474893	0.130734	0.00209696	0.000274144
Mean_L2_25263_T3	0.0055812	0.149295	0.000833246	0.00531864	0.139124	0.000739953
Mean_L2_25264_T3	0.00557599	0.117664	0.000656091	0.0052376	0.0807176	0.000422767
Mean_L2_25265_T3	0.00544091	0.113908	0.000619763	0.0048591	0.0917763	0.00044595
Mean_L2_25266_T3	0.00463292	0.15398	0.000713374	0.00444281	0.0984674	0.000437472
Mean_L2_25267_T3	0.00458352	0.179253	0.000821608	0.00479031	0.112023	0.000536627
Mean_L2_25268_T3	0.00499827	0.131996	0.000659752	0.0047757	0.103244	0.000493063
Mean_L2_25269_T3	0.00497063	0.107565	0.000534667	0.0043841	0.0975852	0.000427823
Mean_L2_25270_T3	0.00561364	0.116255	0.000652614	0.00503241	0.139688	0.000702968
Mean_L2_25271_T3	0.00555536	0.168756	0.000937498	0.00510799	0.212769	0.00108682
Mean_L2_25272_T3	0.00362724	0.124785	0.000452624	0.00326242	0.149159	0.000486618
Mean_L2_25273_T3	0.00371413	0.142181	0.000528078	0.00319028	0.134706	0.000429749
Mean_L2_25274_T3	0.00645789	0.101646	0.000656421	0.00568612	0.097105	0.000552151
Mean_L2_25275_T3	0.00556611	0.127869	0.000711731	0.00474793	0.135549	0.000643576
Mean_L2_25276_T3	0.00812275	0.138102	0.00112177	0.00708583	0.102978	0.000729685
Mean_L3_25296_T3	0.00660716	0.0813567	0.000537537	0.00602368	0.16186	0.000974993
Mean_L3_25297_T3	0.0209234	0.155535	0.00325432	0.0207902	0.134029	0.00278648
[truncated: 1,025 more rows]
