# Supplementary material for: Sex-specific genetics underlie increased chronic pain risk in women: genome-wide association studies from the UK Biobank
Source: Br J Anaesth. 2025 May 22;135(2):401–15. doi: 10.1016/j.bja.2025.04.013 (PMC12308093; doi:10.1016/j.bja.2025.04.013)
Supplement: Multimedia component 9 [file mmc9.xlsx]

## Sheet: (A)
brain	pain	gen_PE.M	gen_SE.M	gen_P.M	gen_PE.W	gen_SE.W	gen_P.W	gen..dZ	gen..dP	gen..dFDR
Mean.L2.in.superior.longitudinal.fasciculus.on.FA.skeleton..right.	COPC	-0.0207161	0.0544789	0.703753	0.073925	0.0648134	0.254044	1.11779	0.263658	0.999836
Mean.MO.in.superior.longitudinal.fasciculus.on.FA.skeleton..right.	COPC	0.027689	0.0711084	0.696987	-0.0722564	0.0562923	0.199284	1.10202	0.270453	0.999836
26703-2.0	COPC	0.0952751	0.0656704	0.146834	0.00865527	0.0436407	0.842787	1.09856	0.271961	0.999836
Weighted.mean.FA.in.tract.superior.longitudinal.fasciculus..left.	COPC	0.0186801	0.0624767	0.764945	-0.0729373	0.0559175	0.192106	1.09269	0.274529	0.999836
Weighted.mean.ICVF.in.tract.uncinate.fasciculus..left.	COPC	0.0515312	0.0773616	0.505342	-0.0508404	0.054619	0.351948	1.08101	0.279692	0.999836
26663-2.0	COPC	0.0728096	0.100805	0.470121	-0.053246	0.0609952	0.382689	1.06988	0.284673	0.999836
Volume_25012_T2	COPC	0.0575979	0.0785311	0.46329	-0.053094	0.0680215	0.435069	1.06543	0.286683	0.999836
Weighted.mean.ICVF.in.tract.superior.longitudinal.fasciculus..left.	COPC	0.0403493	0.0621245	0.516021	-0.0514105	0.0597494	0.389549	1.06457	0.287071	0.999836
Mean.MO.in.anterior.corona.radiata.on.FA.skeleton..left.	COPC	0.024333	0.0555329	0.661261	-0.0617917	0.0588719	0.293903	1.06418	0.287248	0.999836
26635-2.0	COPC	0.0580375	0.0924965	0.53036	-0.0571166	0.0572509	0.318447	1.05859	0.289787	0.999836
Volume_25011_T2	COPC	0.063678	0.0723618	0.378862	-0.0498163	0.0797662	0.532281	1.05382	0.291966	0.999836
Mean.MO.in.uncinate.fasciculus.on.FA.skeleton..right.	COPC	0.0645818	0.0741208	0.383588	-0.0413078	0.0690025	0.549412	1.04563	0.29573	0.999836
Mean.FA.in.anterior.limb.of.internal.capsule.on.FA.skeleton..right.	COPC	0.0390799	0.0696911	0.574963	-0.0577736	0.0618546	0.350292	1.0394	0.298617	0.999836
26648-2.0	COPC	0.0670077	0.110126	0.542878	-0.0630376	0.0618195	0.307869	1.02973	0.303136	0.999836
Mean.FA.in.superior.longitudinal.fasciculus.on.FA.skeleton..left.	COPC	0.0292216	0.0647825	0.651937	-0.063419	0.063173	0.31543	1.02382	0.305921	0.999836
26558-2.0	COPC	0.0726389	0.0644752	0.259904	-0.0122963	0.0531769	0.817134	1.01627	0.309501	0.999836
26687-2.0	COPC	0.0266421	0.065297	0.683263	-0.059094	0.0540928	0.274632	1.01113	0.311953	0.999836
27014-2.0	COPC	0.0579519	0.0735336	0.430638	-0.0420936	0.0664733	0.526577	1.00928	0.312841	0.999836
26685-2.0	COPC	0.0785166	0.0701489	0.263018	-0.00278009	0.0411052	0.946077	0.999898	0.31736	0.999836
Mean.ICVF.in.cingulum.cingulate.gyrus.on.FA.skeleton..left.	COPC	0.0598873	0.0757868	0.429407	-0.0352693	0.0576331	0.540563	0.999423	0.31759	0.999836
Mean_L3_25312_T3	COPC	-0.0354941	0.0600779	0.554653	0.0682058	0.0858139	0.426724	0.989938	0.322204	0.999836
Mean_L3_25302_T3	COPC	-0.0522618	0.0811936	0.51979	0.0406185	0.0474966	0.392448	0.987399	0.323447	0.999836
Mean.FA.in.uncinate.fasciculus.on.FA.skeleton..right.	COPC	0.0687747	0.0865553	0.42686	-0.0315285	0.0536623	0.556844	0.984907	0.32467	0.999836
26661-2.0	COPC	0.070057	0.0915601	0.444184	-0.0457875	0.0738505	0.535256	0.984809	0.324718	0.999836
Volume_Grey_Matter_25851_T2	COPC	0.0403249	0.0919996	0.661157	-0.0703718	0.0651629	0.280171	0.981883	0.326158	0.999836
Weighted.mean.MO.in.tract.inferior.fronto.occipital.fasciculus..left.	COPC	0.0775357	0.138987	0.576937	-0.0672819	0.0551169	0.222195	0.968573	0.332758	0.999836
26589-2.0	COPC	0.0675065	0.0553316	0.222452	-0.00481696	0.0502868	0.923688	0.967297	0.333396	0.999836
Weighted.mean.ICVF.in.tract.acoustic.radiation..left.	COPC	0.0386263	0.0749565	0.606331	-0.0519827	0.0562774	0.35565	0.966686	0.333701	0.999836
Weighted.mean.ICVF.in.tract.inferior.longitudinal.fasciculus..left.	COPC	0.026603	0.0488852	0.586308	-0.0478799	0.0596203	0.421928	0.966062	0.334013	0.999836
Mean.MO.in.posterior.thalamic.radiation.on.FA.skeleton..left.	COPC	0.0732629	0.101777	0.471627	-0.0583797	0.0931035	0.530632	0.95436	0.339901	0.999836
Weighted.mean.FA.in.tract.uncinate.fasciculus..left.	COPC	0.0700761	0.0768472	0.361827	-0.0114935	0.0383005	0.76411	0.95	0.342112	0.999836
26947-2.0	COPC	0.00952257	0.063051	0.879952	-0.0693604	0.0544541	0.202756	0.946852	0.343714	0.999836
26653-2.0	COPC	0.0705511	0.117896	0.549561	-0.0540187	0.0586993	0.357436	0.945856	0.344222	0.999836
26812-2.0	COPC	0.0405849	0.0714819	0.570195	-0.0487539	0.0622753	0.433699	0.942348	0.346014	0.999836
Mean.L2.in.superior.longitudinal.fasciculus.on.FA.skeleton..left.	COPC	-0.018432	0.0586902	0.753478	0.0639052	0.0649412	0.325092	0.940651	0.346884	0.999836
Weighted.mean.ICVF.in.tract.cingulate.gyrus.part.of.cingulum..left.	COPC	0.0618609	0.089857	0.491177	-0.0336206	0.0480843	0.484426	0.936887	0.348817	0.999836
Weighted.mean.FA.in.tract.inferior.fronto.occipital.fasciculus..left.	COPC	0.0556114	0.0895828	0.534743	-0.0426759	0.0548079	0.436189	0.935901	0.349324	0.999836
Mean.FA.in.superior.longitudinal.fasciculus.on.FA.skeleton..right.	COPC	0.0192308	0.0569069	0.735413	-0.058496	0.0609534	0.337214	0.9321	0.351285	0.999836
Weighted.mean.MO.in.tract.forceps.minor	COPC	0.0166034	0.0714819	0.816325	-0.0681503	0.0562396	0.225595	0.931834	0.351422	0.999836
Mean.FA.in.cerebral.peduncle.on.FA.skeleton..right.	COPC	0.0492546	0.0746142	0.509175	-0.0342398	0.0499543	0.493077	0.929858	0.352445	0.999836
Weighted.mean.FA.in.tract.inferior.longitudinal.fasciculus..left.	COPC	0.0499027	0.0853294	0.558666	-0.0442505	0.0557057	0.426985	0.923948	0.355513	0.999836
Weighted.mean.ICVF.in.tract.uncinate.fasciculus..right.	COPC	0.0391817	0.0720275	0.586453	-0.0470949	0.0596298	0.429651	0.92267	0.356179	0.999836
Mean.OD.in.superior.longitudinal.fasciculus.on.FA.skeleton..left.	COPC	-0.0243377	0.063178	0.700071	0.0522905	0.0541816	0.334496	0.920689	0.357213	0.999836
Mean.L2.in.uncinate.fasciculus.on.FA.skeleton..right.	COPC	-0.0668677	0.0874942	0.444717	0.0303293	0.060625	0.616879	0.913116	0.361181	0.999836
Weighted.mean.ICVF.in.tract.cingulate.gyrus.part.of.cingulum..right.	COPC	0.0729297	0.0921584	0.428739	-0.020765	0.0460495	0.652042	0.909455	0.36311	0.999836
Mean.FA.in.sagittal.stratum.on.FA.skeleton..left.	COPC	0.0323424	0.0802214	0.686827	-0.0619948	0.0668317	0.353601	0.903507	0.366257	0.999836
Mean.FA.in.anterior.limb.of.internal.capsule.on.FA.skeleton..left.	COPC	0.0457774	0.0729657	0.530409	-0.0412411	0.0631396	0.513644	0.901826	0.367149	0.999836
Volume_25020_T2	COPC	0.0631426	0.109552	0.564366	-0.0551855	0.07235	0.445609	0.901293	0.367432	0.999836
Mean.MD.in.corticospinal.tract.on.FA.skeleton..right.	COPC	-0.0556063	0.0765123	0.467371	0.0386151	0.0722301	0.592917	0.895468	0.370537	0.999836
26677-2.0	COPC	0.089688	0.0577904	0.120673	0.0256022	0.0425504	0.54738	0.892991	0.371862	0.999836
Mean.OD.in.splenium.of.corpus.callosum.on.FA.skeleton	COPC	-0.0306094	0.0680919	0.653049	0.0503886	0.0607855	0.407128	0.887393	0.374867	0.999836
26502-2.0	COPC	0.00409655	0.0577358	0.943435	0.0973401	0.0878173	0.267673	0.887217	0.374962	0.999836
27227-2.0	COPC	0.0323768	0.0685427	0.63667	-0.0487928	0.0621611	0.432489	0.877209	0.380373	0.999836
Weighted.mean.ICVF.in.tract.inferior.fronto.occipital.fasciculus..left.	COPC	0.0245991	0.0657562	0.708334	-0.0513925	0.0567189	0.364888	0.875091	0.381524	0.999836
Mean.FA.in.anterior.corona.radiata.on.FA.skeleton..left.	COPC	0.0359015	0.0614412	0.559003	-0.032468	0.0487967	0.505812	0.871381	0.383546	0.999836
26633-2.0	COPC	0.0661094	0.101079	0.513089	-0.0401022	0.0688919	0.560497	0.868282	0.38524	0.999836
27540-2.0	COPC	-0.00260938	0.0572098	0.963621	0.0722006	0.0646581	0.264143	0.866514	0.386208	0.999836
Weighted.mean.MO.in.tract.uncinate.fasciculus..right.	COPC	0.0408602	0.0736165	0.578867	-0.0497571	0.0747634	0.505713	0.86365	0.38778	0.999836
Weighted.mean.FA.in.tract.forceps.minor	COPC	0.0278005	0.0509032	0.584967	-0.0358514	0.053316	0.501308	0.8635	0.387862	0.999836
26708-2.0	COPC	0.0693128	0.0664926	0.29722	-0.00947971	0.0627469	0.879914	0.861831	0.388781	0.999836
26662-2.0	COPC	0.0692405	0.120607	0.5659	-0.0465674	0.0622614	0.4545	0.853225	0.393535	0.999836
26656-2.0	COPC	0.0694274	0.119175	0.560186	-0.043565	0.0598962	0.467017	0.847145	0.396914	0.999836
Mean.MO.in.uncinate.fasciculus.on.FA.skeleton..left.	COPC	0.04054	0.0979337	0.678908	-0.0592157	0.0656672	0.367187	0.846019	0.397542	0.999836
26620-2.0	COPC	0.0285934	0.0585522	0.625309	-0.0516865	0.0750169	0.490824	0.843609	0.398888	0.999836
26657-2.0	COPC	0.0588932	0.0815905	0.470409	-0.0339378	0.0748202	0.650123	0.838561	0.401716	0.999836
Mean.OD.in.uncinate.fasciculus.on.FA.skeleton..right.	COPC	-0.0411333	0.088612	0.642508	0.043908	0.0508296	0.387682	0.832469	0.405144	0.999836
27320-2.0	COPC	0.0199475	0.051894	0.700689	-0.0436999	0.0565172	0.439396	0.829521	0.40681	0.999836
26548-2.0	COPC	-0.0588285	0.0668631	0.378949	0.00221928	0.0318143	0.944387	0.824457	0.40968	0.999836
Mean.OD.in.posterior.thalamic.radiation.on.FA.skeleton..left.	COPC	-0.0699504	0.117856	0.552831	0.0503434	0.0875293	0.565183	0.819417	0.412549	0.999836
26652-2.0	COPC	0.082652	0.103486	0.424478	-0.0249754	0.0809519	0.757685	0.819162	0.412694	0.999836
Mean.L2.in.corticospinal.tract.on.FA.skeleton..right.	COPC	-0.0379605	0.0822821	0.64455	0.0375107	0.0419272	0.370968	0.817244	0.413789	0.999836
Weighted.mean.FA.in.tract.anterior.thalamic.radiation..left.	COPC	0.0361564	0.0761758	0.635041	-0.0429677	0.0601657	0.475131	0.81512	0.415004	0.999836
26913-2.0	COPC	0.0182301	0.0507656	0.719518	-0.0434988	0.0563211	0.439915	0.814113	0.41558	0.999836
Weighted.mean.FA.in.tract.inferior.longitudinal.fasciculus..right.	COPC	0.0200426	0.0637112	0.753077	-0.0473323	0.0533568	0.37503	0.810742	0.417514	0.999836
Mean.ICVF.in.cingulum.cingulate.gyrus.on.FA.skeleton..right.	COPC	0.0581206	0.0839204	0.488581	-0.0261766	0.0623507	0.674611	0.806302	0.420069	0.999836
Mean.MO.in.sagittal.stratum.on.FA.skeleton..left.	COPC	0.0406931	0.0836623	0.626686	-0.0389139	0.0551714	0.480607	0.794353	0.42699	0.999836
26675-2.0	COPC	0.067337	0.0586585	0.250989	0.00736384	0.0477314	0.877392	0.793036	0.427757	0.999836
26639-2.0	COPC	0.0559981	0.115795	0.628673	-0.0470568	0.0590271	0.425331	0.792899	0.427836	0.999836
Weighted.mean.ICVF.in.tract.medial.lemniscus..left.	COPC	0.0397774	0.0572862	0.487454	-0.0269689	0.0618479	0.662799	0.79175	0.428506	0.999836
27353-2.0	COPC	-0.0113617	0.10297	0.91214	-0.107268	0.0654467	0.101212	0.78606	0.431832	0.999836
Mean.ICVF.in.superior.longitudinal.fasciculus.on.FA.skeleton..left.	COPC	0.0386763	0.0599185	0.518615	-0.0287094	0.0617944	0.642221	0.782878	0.433699	0.999836
Mean_L3_25330_T3	COPC	-0.0735628	0.0769816	0.33928	0.00424166	0.0631012	0.946407	0.781651	0.434419	0.999836
Mean.ISOVF.in.pontine.crossing.tract.on.FA.skeleton	COPC	-0.0742661	0.0726268	0.30651	0.0133583	0.0859048	0.876427	0.778944	0.436013	0.999836
Weighted.mean.FA.in.tract.posterior.thalamic.radiation..right.	COPC	0.0234622	0.105268	0.823628	-0.0712769	0.0615428	0.246796	0.776944	0.437192	0.999836
Mean.FA.in.splenium.of.corpus.callosum.on.FA.skeleton	COPC	0.0515364	0.0846921	0.542846	-0.0306976	0.0644898	0.634069	0.77251	0.439812	0.999836
Mean.L2.in.uncinate.fasciculus.on.FA.skeleton..left.	COPC	-0.0625044	0.0707401	0.376924	0.0107704	0.0635892	0.865502	0.770344	0.441096	0.999836
Weighted.mean.L3.in.tract.corticospinal.tract..right.	COPC	-0.0323311	0.0836877	0.699252	0.0573482	0.0811123	0.479553	0.769479	0.441609	0.999836
Mean.L1.in.uncinate.fasciculus.on.FA.skeleton..right.	COPC	0.0504982	0.0860782	0.557436	-0.0313176	0.0624256	0.615893	0.76944	0.441632	0.999836
Weighted.mean.L2.in.tract.inferior.fronto.occipital.fasciculus..left.	COPC	-0.0186601	0.0607663	0.758782	0.0612506	0.0842466	0.467202	0.769297	0.441717	0.999836
Weighted.mean.L3.in.tract.superior.longitudinal.fasciculus..left.	COPC	-0.0205016	0.0600148	0.732645	0.0456745	0.0618059	0.459907	0.768154	0.442396	0.999836
Mean.L2.in.cingulum.cingulate.gyrus.on.FA.skeleton..right.	COPC	-0.0730144	0.0740817	0.324333	0.0367709	0.122269	0.763615	0.767939	0.442523	0.999836
Mean_L3_25310_T3	COPC	-0.0467149	0.081307	0.565596	0.0301049	0.0589222	0.609403	0.765042	0.444247	0.999836
Weighted.mean.ICVF.in.tract.anterior.thalamic.radiation..right.	COPC	0.0475255	0.084987	0.576019	-0.0352477	0.067208	0.599961	0.763944	0.444901	0.999836
26655-2.0	COPC	0.0653874	0.0869681	0.452138	-0.0264566	0.0843516	0.753789	0.758068	0.44841	0.999836
Weighted.mean.L2.in.tract.uncinate.fasciculus..left.	COPC	-0.0481931	0.0839384	0.565867	0.030896	0.0626378	0.621837	0.755145	0.450162	0.999836
Mean.L2.in.pontine.crossing.tract.on.FA.skeleton	COPC	-0.0506975	0.0648509	0.434359	0.0233737	0.0747148	0.754403	0.748693	0.454042	0.999836
Mean.OD.in.superior.longitudinal.fasciculus.on.FA.skeleton..right.	COPC	-0.0299666	0.0681083	0.659948	0.0354169	0.0548895	0.518772	0.747468	0.454781	0.999836
Mean.MD.in.cingulum.cingulate.gyrus.on.FA.skeleton..right.	COPC	-0.0560921	0.0731698	0.443318	0.0302546	0.0898034	0.736194	0.745408	0.456025	0.999836
Volume_25023_T2	COPC	0.0640708	0.112593	0.569323	-0.047608	0.0991783	0.63121	0.744302	0.456694	0.999836
Mean.ICVF.in.external.capsule.on.FA.skeleton..right.	COPC	0.0317951	0.0680681	0.640423	-0.0473051	0.0817464	0.562804	0.743594	0.457122	0.999836
Mean_L3_25331_T3	COPC	-0.0653817	0.0658226	0.320563	0.0341938	0.116954	0.770005	0.741968	0.458107	0.999836
26562-2.0	COPC	0.0293673	0.0905821	0.745782	-0.0508602	0.059171	0.39004	0.741503	0.458389	0.999836
26714-2.0	COPC	0.0435537	0.0479556	0.363768	-0.00833944	0.0510663	0.870277	0.740763	0.458837	0.999836
26631-2.0	COPC	0.0323406	0.125054	0.795934	-0.0719966	0.0654299	0.271174	0.739262	0.459748	0.999836
Weighted.mean.MO.in.tract.inferior.longitudinal.fasciculus..right.	COPC	0.0477025	0.0841445	0.570774	-0.0384143	0.0806245	0.633747	0.738972	0.459924	0.999836
Mean.FA.in.uncinate.fasciculus.on.FA.skeleton..left.	COPC	0.0636405	0.0691427	0.357352	0.00021413	0.050865	0.996641	0.738917	0.459957	0.999836
Volume_25019_T2	COPC	0.0475172	0.0948275	0.616307	-0.0454676	0.0840359	0.588474	0.733865	0.463031	0.999836
Mean.L2.in.sagittal.stratum.on.FA.skeleton..left.	COPC	-0.0247824	0.0886233	0.779755	0.0602046	0.0748614	0.421273	0.732584	0.463812	0.999836
Volume_Grey_Matter_25896_T2	COPC	-0.0465923	0.0598287	0.436121	0.0175256	0.0641358	0.784655	0.731029	0.464761	0.999836
Mean.FA.in.cingulum.cingulate.gyrus.on.FA.skeleton..left.	COPC	0.0596903	0.0617257	0.333531	-0.0331815	0.111314	0.765634	0.729653	0.465602	0.999836
Weighted.mean.L2.in.tract.inferior.longitudinal.fasciculus..left.	COPC	-0.0282511	0.0834269	0.734886	0.0504878	0.0688052	0.463083	0.728123	0.466539	0.999836
26859-2.0	COPC	-0.00395843	0.0713617	0.955764	0.0698861	0.0722268	0.333248	0.727287	0.46705	0.999836
Mean.MD.in.pontine.crossing.tract.on.FA.skeleton	COPC	-0.051954	0.0719284	0.470109	0.0264424	0.0806293	0.742949	0.725558	0.46811	0.999836
Weighted.mean.ICVF.in.tract.anterior.thalamic.radiation..left.	COPC	0.0406788	0.0846671	0.630903	-0.0368296	0.0652666	0.572553	0.725035	0.46843	0.999836
Mean.MO.in.superior.longitudinal.fasciculus.on.FA.skeleton..left.	COPC	0.00832468	0.061703	0.892679	-0.0548267	0.0619749	0.37634	0.722113	0.470225	0.999836
Weighted.mean.MO.in.tract.inferior.fronto.occipital.fasciculus..right.	COPC	0.0442948	0.0887554	0.617733	-0.0282382	0.0472857	0.550385	0.72125	0.470756	0.999836
27501-2.0	COPC	0.0253513	0.150993	0.866664	-0.0951591	0.0728866	0.191697	0.71876	0.472289	0.999836
26634-2.0	COPC	0.0432679	0.118147	0.714201	-0.0536924	0.0651605	0.409939	0.718625	0.472372	0.999836
Mean.MO.in.splenium.of.corpus.callosum.on.FA.skeleton	COPC	0.00104949	0.0852606	0.990179	-0.0703848	0.0518739	0.174831	0.715766	0.474136	0.999836
26719-2.0	COPC	-0.00655681	0.0423272	0.876894	-0.0604483	0.0625029	0.33348	0.713923	0.475275	0.999836
Mean.FA.in.genu.of.corpus.callosum.on.FA.skeleton	COPC	0.0523823	0.0702652	0.455973	-0.00500747	0.0391395	0.898197	0.713531	0.475517	0.999836
Mean.MO.in.cingulum.hippocampus.on.FA.skeleton..right.	COPC	0.0397699	0.0963654	0.679827	-0.0570196	0.0961158	0.553022	0.711139	0.476998	0.999836
Volume_25025_T2	COPC	0.00183813	0.0427835	0.965731	-0.0713087	0.0938335	0.447285	0.70929	0.478145	0.999836
26955-2.0	COPC	-0.0460653	0.0805873	0.567579	0.0368958	0.0853413	0.6655	0.706789	0.479697	0.999836
Mean_L3_25321_T3	COPC	-0.0304786	0.072238	0.673085	0.0375539	0.0637464	0.555784	0.70615	0.480095	0.999836
26690-2.0	COPC	-0.00700933	0.051865	0.892497	0.051256	0.0643483	0.425718	0.704982	0.480821	0.999836
26515-2.0	COPC	0.0224705	0.0573222	0.695055	-0.042046	0.0714944	0.556464	0.704047	0.481403	0.999836
26643-2.0	COPC	0.0406358	0.0985168	0.679991	-0.0500934	0.0832932	0.547567	0.703277	0.481883	0.999836
Mean.ICVF.in.external.capsule.on.FA.skeleton..left.	COPC	0.0452706	0.084824	0.593549	-0.0395317	0.0862643	0.646764	0.70095	0.483334	0.999836
Mean.FA.in.external.capsule.on.FA.skeleton..left.	COPC	0.0446453	0.0614483	0.467501	-0.00564659	0.0381042	0.882194	0.695564	0.486702	0.999836
27149-2.0	COPC	-0.0143551	0.0792829	0.856319	-0.0855399	0.0648196	0.186948	0.695111	0.486986	0.999836
Mean_L3_25337_T3	COPC	-0.0276824	0.0635504	0.663129	0.0388242	0.0716336	0.58783	0.694511	0.487362	0.999836
26593-2.0	COPC	0.0450311	0.122128	0.712337	-0.0491016	0.0589086	0.40455	0.694227	0.48754	0.999836
27242-2.0	COPC	-0.00850548	0.0727612	0.906943	-0.0747453	0.0622671	0.229985	0.691674	0.489142	0.999836
27248-2.0	COPC	-0.0408093	0.0708704	0.56473	-0.105227	0.0606355	0.0826695	0.690659	0.48978	0.999836
Weighted.mean.MO.in.tract.posterior.thalamic.radiation..left.	COPC	0.0274005	0.104662	0.793476	-0.0601964	0.0722751	0.404913	0.688696	0.491015	0.999836
Volume_Grey_Matter_25873_T2	COPC	-0.0779438	0.0837325	0.351923	-0.00833155	0.0568873	0.88356	0.687671	0.49166	0.999836
26712-2.0	COPC	0.0365746	0.10534	0.728437	-0.045361	0.056604	0.422915	0.685168	0.493238	0.999836
Weighted.mean.ICVF.in.tract.inferior.longitudinal.fasciculus..right.	COPC	0.00972268	0.0588206	0.868713	-0.047789	0.0600379	0.426043	0.684255	0.493814	0.999836
Mean.OD.in.anterior.corona.radiata.on.FA.skeleton..right.	COPC	-0.0150629	0.0783359	0.847518	0.0499111	0.0537628	0.353222	0.683864	0.494061	0.999836
Weighted.mean.MO.in.tract.medial.lemniscus..left.	COPC	0.0126774	0.0701518	0.856592	-0.0465673	0.0514265	0.365195	0.68111	0.495802	0.999836
Weighted.mean.FA.in.tract.posterior.thalamic.radiation..left.	COPC	0.00850878	0.0829215	0.91827	-0.0612454	0.0601129	0.308279	0.681071	0.495827	0.999836
Mean.FA.in.posterior.thalamic.radiation.on.FA.skeleton..left.	COPC	0.0322275	0.113572	0.776593	-0.0577224	0.0680834	0.396539	0.679296	0.49695	0.999836
Weighted.mean.ICVF.in.tract.superior.thalamic.radiation..left.	COPC	0.0515432	0.0694723	0.458133	-0.0240569	0.0870256	0.782214	0.678913	0.497193	0.999836
26557-2.0	COPC	-0.0545885	0.0545513	0.316981	0.0160045	0.0896811	0.858362	0.672511	0.501258	0.999836
Volume_Grey_Matter_25870_T2	COPC	-0.0541487	0.0752176	0.471591	0.0204643	0.0818668	0.80261	0.671131	0.502137	0.999836
27148-2.0	COPC	-0.0232204	0.0890114	0.794192	-0.0934474	0.0552176	0.0905795	0.670441	0.502577	0.999836
26660-2.0	COPC	0.0467515	0.165313	0.777325	-0.0757989	0.0796518	0.341286	0.667845	0.504233	0.999836
26641-2.0	COPC	0.0454347	0.138303	0.742522	-0.0543376	0.0568046	0.338784	0.66731	0.504574	0.999836
26610-2.0	COPC	0.055677	0.104849	0.595404	-0.0300646	0.0744234	0.686237	0.666848	0.504869	0.999836
Weighted.mean.FA.in.tract.cingulate.gyrus.part.of.cingulum..left.	COPC	0.0462077	0.0732264	0.528024	-0.0165783	0.0593723	0.780071	0.666011	0.505404	0.999836
27029-2.0	COPC	0.0536153	0.0733938	0.465075	-0.0172534	0.077402	0.823608	0.664397	0.506436	0.999836
26651-2.0	COPC	0.0556847	0.103638	0.591061	-0.0202604	0.0485158	0.676237	0.663671	0.506901	0.999836
27643-2.0	COPC	0.0185799	0.0759118	0.806645	0.0812709	0.0565113	0.150395	0.662438	0.50769	0.999836
27016-2.0	COPC	0.00544127	0.0653855	0.933678	-0.0479125	0.0470329	0.308344	0.662417	0.507704	0.999836
26572-2.0	COPC	-0.0352929	0.09168	0.700269	0.0416582	0.07156	0.56047	0.661652	0.508195	0.999836
Mean.ICVF.in.uncinate.fasciculus.on.FA.skeleton..left.	COPC	0.0657076	0.0757375	0.38563	-0.0124822	0.0909803	0.890875	0.660504	0.508931	0.999836
Volume_Grey_Matter_25886_T2	COPC	0.0354735	0.0887366	0.689332	-0.0353395	0.0611958	0.563614	0.656941	0.511219	0.999836
27371-2.0	COPC	0.00567883	0.0535747	0.915584	-0.0549245	0.0751607	0.464925	0.656588	0.511446	0.999836
Volume_Grey_Matter_25850_T2	COPC	0.0515207	0.0971631	0.595939	-0.0181579	0.0429509	0.672471	0.655903	0.511886	0.999836
26621-2.0	COPC	0.0353472	0.11612	0.76082	-0.0520405	0.0653889	0.426112	0.655746	0.511988	0.999836
Weighted.mean.MD.in.tract.corticospinal.tract..right.	COPC	-0.0273383	0.0852204	0.748366	0.0519448	0.0859628	0.545664	0.654983	0.512479	0.999836
Weighted.mean.L2.in.tract.uncinate.fasciculus..right.	COPC	-0.0361946	0.0881806	0.681469	0.0345687	0.06265	0.581103	0.654183	0.512994	0.999836
Weighted.mean.FA.in.tract.anterior.thalamic.radiation..right.	COPC	0.011503	0.0541644	0.831817	-0.0410179	0.0599232	0.493655	0.650213	0.515555	0.999836
27155-2.0	COPC	-0.0267028	0.0843891	0.75168	-0.0927239	0.0574042	0.10625	0.646869	0.517717	0.999836
Mean.L1.in.pontine.crossing.tract.on.FA.skeleton	COPC	-0.0521458	0.0795022	0.511886	0.0219736	0.0826707	0.790396	0.646228	0.518132	0.999836
Mean.ICVF.in.genu.of.corpus.callosum.on.FA.skeleton	COPC	0.0364277	0.052818	0.490393	-0.0109754	0.0510187	0.82967	0.645514	0.518594	0.999836
Weighted.mean.L3.in.tract.inferior.longitudinal.fasciculus..left.	COPC	-0.0287243	0.0686084	0.675457	0.0413582	0.0841867	0.623237	0.645313	0.518725	0.999836
Mean_L2_25271_T3	COPC	-0.0306802	0.0642174	0.632825	0.0216751	0.050235	0.666123	0.642146	0.520778	0.999836
27439-2.0	COPC	-0.0209594	0.101632	0.836613	0.0655631	0.0885211	0.458906	0.641963	0.520897	0.999836
Mean.ICVF.in.retrolenticular.part.of.internal.capsule.on.FA.skeleton..left.	COPC	0.010665	0.0842312	0.899245	-0.0583058	0.0668185	0.382881	0.641495	0.521201	0.999836
26830-2.0	COPC	-0.0135813	0.0718065	0.849985	-0.0753767	0.064354	0.241485	0.640871	0.521607	0.999836
Mean.MO.in.anterior.corona.radiata.on.FA.skeleton..right.	COPC	-0.0142069	0.047728	0.76596	-0.0590244	0.0516229	0.252883	0.637466	0.523821	0.999836
Mean.ICVF.in.fornix.on.FA.skeleton	COPC	0.026146	0.0878132	0.765897	-0.0574378	0.097692	0.556567	0.636306	0.524577	0.999836
Weighted.mean.MO.in.tract.superior.longitudinal.fasciculus..right.	COPC	0.0154846	0.120134	0.897441	-0.0704833	0.0623011	0.257915	0.635257	0.525261	0.999836
27427-2.0	COPC	0.0721921	0.0835301	0.387442	0.00612995	0.0619518	0.92118	0.635234	0.525276	0.999836
26820-2.0	COPC	-0.0600878	0.0899252	0.504007	0.0301296	0.110061	0.784274	0.634768	0.52558	0.999836
Mean.L2.in.splenium.of.corpus.callosum.on.FA.skeleton	COPC	-0.0409291	0.0981188	0.676577	0.0342452	0.0664384	0.606244	0.634403	0.525818	0.999836
Weighted.mean.L3.in.tract.inferior.fronto.occipital.fasciculus..left.	COPC	-0.0227041	0.0607399	0.708559	0.0401275	0.0784018	0.608777	0.633527	0.526389	0.999836
27506-2.0	COPC	0.0247146	0.0768948	0.747902	-0.0386644	0.0641555	0.54673	0.632881	0.526812	0.999836
26922-2.0	COPC	-0.065144	0.0722856	0.36748	-0.00776069	0.0548218	0.887426	0.632512	0.527052	0.999836
Mean_L3_25339_T3	COPC	-0.0460058	0.0869527	0.596743	0.0259916	0.073498	0.723611	0.632367	0.527147	0.999836
27268-2.0	COPC	-0.00230361	0.0728486	0.974774	0.0636318	0.0746486	0.393982	0.632146	0.527291	0.999836
26645-2.0	COPC	0.0472204	0.0914414	0.605575	-0.0226005	0.0620559	0.715712	0.631806	0.527514	0.999836
27032-2.0	COPC	0.0427425	0.07855	0.586343	-0.0222656	0.0668874	0.739224	0.630107	0.528625	0.999836
Weighted.mean.L3.in.tract.uncinate.fasciculus..left.	COPC	-0.0477324	0.0897688	0.594915	0.0180206	0.0537841	0.737584	0.628327	0.52979	0.999836
Weighted.mean.L3.in.tract.cingulate.gyrus.part.of.cingulum..left.	COPC	-0.0279388	0.0558172	0.616694	0.0279649	0.0694951	0.687388	0.627177	0.530543	0.999836
27395-2.0	COPC	-0.0371825	0.101925	0.715258	-0.122777	0.0908424	0.176523	0.626919	0.530712	0.999836
26667-2.0	COPC	0.0355638	0.0739846	0.630735	-0.0185978	0.044718	0.677491	0.626515	0.530977	0.999836
Weighted.mean.L2.in.tract.cingulate.gyrus.part.of.cingulum..right.	COPC	-0.06334	0.0868109	0.465615	0.0362953	0.133416	0.785587	0.625957	0.531343	0.999836
26594-2.0	COPC	0.0445602	0.129936	0.731644	-0.0453623	0.0616432	0.461801	0.625258	0.531802	0.999836
26713-2.0	COPC	0.0370576	0.0884997	0.675412	-0.0261363	0.0491503	0.59489	0.624247	0.532465	0.999836
26516-2.0	COPC	0.014602	0.0513268	0.776034	-0.0401025	0.0710438	0.57243	0.62416	0.532523	0.999836
Mean.MO.in.superior.corona.radiata.on.FA.skeleton..left.	COPC	-0.0478984	0.0860005	0.577558	0.0106874	0.0382015	0.77966	0.622568	0.533568	0.999836
27122-2.0	COPC	0.00352366	0.0602141	0.953335	0.0633009	0.075412	0.401244	0.619438	0.535628	0.999836
26697-2.0	COPC	0.0677888	0.0815168	0.405638	0.00772275	0.0525325	0.883125	0.619381	0.535665	0.999836
27051-2.0	COPC	0.00602371	0.0638936	0.924889	-0.0448887	0.0517506	0.38572	0.619204	0.535782	0.999836
26722-2.0	COPC	-0.0584543	0.0825853	0.479066	-0.120595	0.0574321	0.0357472	0.617753	0.536738	0.999836
Weighted.mean.FA.in.tract.inferior.fronto.occipital.fasciculus..right.	COPC	0.00733208	0.0552044	0.894338	-0.0355882	0.0422542	0.399653	0.617386	0.53698	0.999836
26716-2.0	COPC	-0.00100941	0.0433822	0.981437	-0.0567981	0.0793262	0.473988	0.617036	0.537211	0.999836
Mean.ICVF.in.anterior.limb.of.internal.capsule.on.FA.skeleton..left.	COPC	0.064742	0.075185	0.389181	-0.00152444	0.0774721	0.984301	0.613822	0.539333	0.999836
Mean.FA.in.superior.cerebellar.peduncle.on.FA.skeleton..left.	COPC	0.0570552	0.0663782	0.390039	-0.0161945	0.0994274	0.870615	0.612719	0.540062	0.999836
Mean.FA.in.superior.fronto.occipital.fasciculus.on.FA.skeleton..left.	COPC	0.0402991	0.0730618	0.581239	-0.0225886	0.0726029	0.755706	0.610554	0.541495	0.999836
Mean_L3_25314_T3	COPC	-0.0335025	0.0704278	0.634288	0.0490403	0.115591	0.671379	0.609818	0.541982	0.999836
Mean_L3_25338_T3	COPC	-0.0283778	0.0801953	0.723445	0.0393155	0.0768279	0.608837	0.609533	0.542171	0.999836
27451-2.0	COPC	0.0398995	0.0917198	0.663552	-0.028617	0.0666491	0.667655	0.604318	0.545632	0.999836
26588-2.0	COPC	-0.0476626	0.0511244	0.351189	0.00296445	0.0670141	0.964716	0.600638	0.548081	0.999836
Volume_Grey_Matter_25891_T2	COPC	0.0461766	0.0877945	0.598915	-0.0114802	0.0394781	0.771205	0.598956	0.549202	0.999836
Mean.OD.in.anterior.corona.radiata.on.FA.skeleton..left.	COPC	-0.0293081	0.0878326	0.73862	0.0372532	0.0680992	0.584349	0.598897	0.549242	0.999836
26519-2.0	COPC	0.00891487	0.0535611	0.867808	-0.0456993	0.074123	0.537543	0.597205	0.55037	0.999836
26706-2.0	COPC	0.0253016	0.0690149	0.71391	-0.0257568	0.0504681	0.609801	0.59718	0.550387	0.999836
Weighted.mean.FA.in.tract.acoustic.radiation..left.	COPC	0.0229262	0.0636672	0.718777	-0.0256645	0.0510126	0.614892	0.595598	0.551444	0.999836
26836-2.0	COPC	-0.0502525	0.0820815	0.540388	-0.111133	0.0609244	0.0681343	0.595579	0.551457	0.999836
26832-2.0	COPC	0.0144432	0.081919	0.86005	-0.0461679	0.0607345	0.447159	0.594358	0.552273	0.999836
Mean.FA.in.superior.cerebellar.peduncle.on.FA.skeleton..right.	COPC	0.0401527	0.055163	0.46668	-0.0107298	0.0656357	0.870144	0.593465	0.55287	0.999836
Mean.ICVF.in.fornix.cres.stria.terminalis.on.FA.skeleton..right.	COPC	0.0425522	0.0614441	0.488602	-0.0274402	0.101352	0.78659	0.59054	0.554829	0.999836
27012-2.0	COPC	-0.0380614	0.0641116	0.55273	-0.0843037	0.0449937	0.0609749	0.590393	0.554927	0.999836
Mean.L2.in.cerebral.peduncle.on.FA.skeleton..right.	COPC	-0.0471713	0.0866533	0.586188	0.0114916	0.0489607	0.814433	0.589408	0.555588	0.999836
27011-2.0	COPC	0.0464523	0.0820968	0.571514	-0.019339	0.0757209	0.798415	0.589079	0.555808	0.999836
Weighted.mean.FA.in.tract.cingulate.gyrus.part.of.cingulum..right.	COPC	0.0691594	0.0813125	0.395026	-0.00968016	0.106743	0.927742	0.587541	0.55684	0.999836
27244-2.0	COPC	0.0152091	0.0845406	0.857229	-0.0453546	0.0601242	0.45064	0.583801	0.559354	0.999836
27112-2.0	COPC	-0.0103552	0.0763451	0.892108	-0.0722971	0.0738137	0.327356	0.583293	0.559696	0.999836
27047-2.0	COPC	-0.0299962	0.0706669	0.671221	-0.0788856	0.0451793	0.080801	0.582886	0.55997	0.999836
Mean.FA.in.fornix.on.FA.skeleton	COPC	0.0488613	0.0939543	0.603026	-0.0157038	0.0588419	0.789561	0.582406	0.560293	0.999836
Mean.FA.in.superior.fronto.occipital.fasciculus.on.FA.skeleton..right.	COPC	0.0199562	0.0799107	0.802795	-0.0367864	0.0558828	0.510359	0.581904	0.560632	0.999836
Mean_L3_25297_T3	COPC	-0.0417119	0.0751532	0.578878	0.0272112	0.091616	0.766457	0.581645	0.560806	0.999836
26735-2.0	COPC	-0.025062	0.0782427	0.748733	-0.0827823	0.0614332	0.177814	0.580229	0.56176	0.999836
Mean_L3_25313_T3	COPC	-0.0293608	0.0584607	0.615505	0.0315986	0.0878511	0.719084	0.577678	0.563481	0.999836
26595-2.0	COPC	0.0436162	0.0704071	0.535596	-0.0204172	0.0857506	0.811804	0.577127	0.563854	0.999836
26829-2.0	COPC	-0.00162042	0.0870672	0.985151	-0.0662007	0.0703206	0.346494	0.577031	0.563919	0.999836
Mean_L3_25296_T3	COPC	-0.050569	0.102413	0.621466	0.0189422	0.063638	0.765966	0.576498	0.564279	0.999836
27038-2.0	COPC	0.0477318	0.0739017	0.518355	-0.00854081	0.0637954	0.893499	0.576396	0.564347	0.999836
27108-2.0	COPC	-0.0126084	0.107594	0.906713	-0.0843255	0.0630543	0.181109	0.575076	0.56524	0.999836
26522-2.0	COPC	-0.0748398	0.0829536	0.366957	0.00624027	0.114158	0.956407	0.574567	0.565584	0.999836
27049-2.0	COPC	0.0458649	0.076402	0.548299	-0.010613	0.061859	0.863777	0.57452	0.565616	0.999836
Weighted.mean.L2.in.tract.inferior.longitudinal.fasciculus..right.	COPC	-0.0160465	0.0729535	0.825906	0.0401392	0.0654126	0.539459	0.573413	0.566365	0.999836
26585-2.0	COPC	-0.0755795	0.0824018	0.359034	0.00336546	0.110505	0.975704	0.572704	0.566845	0.999836
Weighted.mean.L2.in.tract.anterior.thalamic.radiation..left.	COPC	-0.0340545	0.0685708	0.619449	0.0264957	0.0805506	0.742206	0.572392	0.567056	0.999836
Weighted.mean.MD.in.tract.cingulate.gyrus.part.of.cingulum..right.	COPC	-0.0302963	0.0683642	0.65765	0.036031	0.0938474	0.701029	0.571256	0.567826	0.999836
Weighted.mean.ICVF.in.tract.corticospinal.tract..left.	COPC	0.0323391	0.100428	0.747444	-0.0342935	0.0597339	0.565897	0.570239	0.568515	0.999836
27556-2.0	COPC	-0.00368917	0.0559001	0.947381	-0.0570413	0.0750338	0.44713	0.570199	0.568543	0.999836
26873-2.0	COPC	0.00719366	0.0713171	0.919655	0.0713953	0.0872291	0.413083	0.569808	0.568808	0.999836
Mean.L1.in.posterior.thalamic.radiation.on.FA.skeleton..right.	COPC	0.0615568	0.0916498	0.501805	-0.000972916	0.0603735	0.987143	0.569757	0.568843	0.999836
Weighted.mean.FA.in.tract.medial.lemniscus..right.	COPC	0.0309607	0.108676	0.775728	-0.0505844	0.0938336	0.589827	0.567942	0.570074	0.999836
Mean.L1.in.posterior.thalamic.radiation.on.FA.skeleton..left.	COPC	0.0423027	0.0949201	0.655839	-0.0303835	0.0861065	0.724194	0.567166	0.570601	0.999836
26988-2.0	COPC	-0.0524193	0.0756995	0.488645	-0.000833453	0.0504577	0.986821	0.567035	0.57069	0.999836
27623-2.0	COPC	-0.0111286	0.0693082	0.872435	-0.0657725	0.0672047	0.327734	0.566019	0.571381	0.999836
27328-2.0	COPC	-0.0625319	0.0688513	0.363764	-0.0150731	0.04804	0.753703	0.565293	0.571875	0.999836
26923-2.0	COPC	-0.0612162	0.0567356	0.2806	-0.104702	0.0519881	0.0440128	0.565105	0.572002	0.999836
27246-2.0	COPC	0.0259618	0.0784807	0.740791	-0.0288048	0.0569468	0.612983	0.56481	0.572203	0.999836
Mean.ICVF.in.anterior.corona.radiata.on.FA.skeleton..left.	COPC	0.0328001	0.0636892	0.606552	-0.00847343	0.0360204	0.814023	0.56408	0.5727	0.999836
Volume_Grey_Matter_25852_T2	COPC	0.0400202	0.0844963	0.635762	-0.020023	0.0647505	0.757144	0.564034	0.572731	0.999836
27456-2.0	COPC	0.00637835	0.0803559	0.936733	0.0681828	0.0747147	0.361466	0.563272	0.57325	0.999836
26553-2.0	COPC	0.0468503	0.0789698	0.553001	-0.0246505	0.0994027	0.804145	0.563206	0.573294	0.999836
27405-2.0	COPC	0.0172155	0.0597968	0.773423	-0.0239841	0.0424889	0.572428	0.561647	0.574357	0.999836
27446-2.0	COPC	0.0349632	0.0681751	0.60806	-0.0241931	0.0802904	0.76317	0.561629	0.574369	0.999836
Weighted.mean.MD.in.tract.uncinate.fasciculus..left.	COPC	-0.0362199	0.0864749	0.675327	0.0245969	0.0652295	0.706113	0.561465	0.574481	0.999836
26748-2.0	COPC	-0.0445419	0.0694379	0.521222	0.00212147	0.0456832	0.96296	0.561412	0.574517	0.999836
partial_corr_25D_90_T2	COPC	0.0625351	0.116127	0.590228	-0.0244381	0.102691	0.811899	0.561047	0.574766	0.999836
26720-2.0	COPC	0.011707	0.0378615	0.757164	-0.0352707	0.0747065	0.636839	0.560908	0.57486	0.999836
26729-2.0	COPC	-0.0194184	0.0839243	0.81702	-0.0800738	0.0684318	0.24195	0.560133	0.575389	0.999836
Mean.OD.in.posterior.thalamic.radiation.on.FA.skeleton..right.	COPC	-0.0667332	0.0954868	0.484631	-0.00450233	0.0569327	0.936968	0.559774	0.575634	0.999836
Mean.MD.in.superior.longitudinal.fasciculus.on.FA.skeleton..left.	COPC	-0.0238723	0.06029	0.692136	0.0254545	0.0643004	0.692202	0.559615	0.575742	0.999836
27728-2.0	COPC	0.0241916	0.0579764	0.676483	-0.0264739	0.0697118	0.704122	0.558792	0.576304	0.999836
Mean.FA.in.middle.cerebellar.peduncle.on.FA.skeleton	COPC	0.0529837	0.0635529	0.404453	0.000294764	0.0705146	0.996665	0.555042	0.578866	0.999836
27234-2.0	COPC	-0.0597212	0.0926924	0.519385	0.0240905	0.119246	0.839899	0.554916	0.578952	0.999836
27241-2.0	COPC	-0.00284041	0.0844228	0.97316	-0.0631558	0.0692162	0.361536	0.552491	0.580612	0.999836
26629-2.0	COPC	0.0531286	0.160591	0.740772	-0.0416172	0.060407	0.490857	0.552206	0.580807	0.999836
27147-2.0	COPC	-0.0169955	0.0806193	0.833034	-0.0736452	0.0636136	0.246988	0.551634	0.581199	0.999836
27102-2.0	COPC	-0.112391	0.0798224	0.159129	-0.0507267	0.0782678	0.516909	0.551594	0.581227	0.999836
27593-2.0	COPC	0.000836525	0.0705995	0.990546	-0.0511532	0.0625875	0.413753	0.551044	0.581603	0.999836
27349-2.0	COPC	-0.00963904	0.0744771	0.897023	-0.064677	0.0666068	0.331535	0.55084	0.581744	0.999836
Mean.ICVF.in.medial.lemniscus.on.FA.skeleton..right.	COPC	0.0066116	0.0868075	0.939289	-0.0620225	0.0897668	0.48961	0.549625	0.582577	0.999836
27175-2.0	COPC	0.00190758	0.0682517	0.977703	0.0537205	0.0658041	0.414288	0.546507	0.584718	0.999836
Mean.FA.in.corticospinal.tract.on.FA.skeleton..right.	COPC	0.0260907	0.0976788	0.789387	-0.0336345	0.049442	0.496326	0.545539	0.585383	0.999836
26640-2.0	COPC	0.0307438	0.144314	0.8313	-0.0542468	0.0592298	0.359735	0.544826	0.585873	0.999836
26669-2.0	COPC	0.0195749	0.0716236	0.784621	-0.0346348	0.0693054	0.617257	0.543917	0.586499	0.999836
Mean.L2.in.posterior.thalamic.radiation.on.FA.skeleton..left.	COPC	-0.0246576	0.105973	0.816011	0.0470576	0.0788729	0.550757	0.542874	0.587217	0.999836
27126-2.0	COPC	0.0191517	0.0709729	0.787279	0.0688567	0.0580198	0.235315	0.542214	0.587671	0.999836
partial_corr_25D_183_T2	COPC	0.0414633	0.143238	0.77222	-0.0556968	0.107919	0.605785	0.54176	0.587984	0.999836
Weighted.mean.L3.in.tract.anterior.thalamic.radiation..left.	COPC	-0.0402918	0.0752838	0.592512	0.0215438	0.0858397	0.801832	0.541583	0.588106	0.999836
Weighted.mean.MO.in.tract.uncinate.fasciculus..left.	COPC	0.0570209	0.138259	0.680032	-0.0269336	0.0707524	0.703446	0.540557	0.588813	0.999836
26715-2.0	COPC	0.043595	0.0526887	0.408007	0.00519292	0.0477313	0.913365	0.540157	0.589089	0.999836
Weighted.mean.OD.in.tract.superior.thalamic.radiation..left.	COPC	0.0415749	0.0736055	0.572187	-0.00881403	0.0575975	0.878376	0.539135	0.589794	0.999836
26552-2.0	COPC	-0.0189375	0.0731715	0.795782	-0.069395	0.0586727	0.236909	0.537985	0.590588	0.999836
26618-2.0	COPC	0.0651126	0.119862	0.586973	-0.0170114	0.0948526	0.857667	0.537274	0.591078	0.999836
Volume_Grey_Matter_25804_T2	COPC	-0.0217543	0.116025	0.851272	-0.0916259	0.0595893	0.124141	0.535691	0.592172	0.999836
Mean.OD.in.posterior.corona.radiata.on.FA.skeleton..left.	COPC	-0.0382956	0.0699578	0.584097	0.00651392	0.0462354	0.88796	0.534364	0.59309	0.999836
Weighted.mean.L3.in.tract.cingulate.gyrus.part.of.cingulum..right.	COPC	-0.0594443	0.0806072	0.460845	0.0160666	0.116083	0.889919	0.534308	0.593129	0.999836
Mean.MO.in.fornix.cres.stria.terminalis.on.FA.skeleton..left.	COPC	-0.0336002	0.0620029	0.587878	0.0169527	0.071514	0.812614	0.534104	0.59327	0.999836
27058-2.0	COPC	0.0272807	0.0684513	0.690231	-0.0210494	0.0592287	0.722296	0.533924	0.593394	0.999836
Mean.FA.in.retrolenticular.part.of.internal.capsule.on.FA.skeleton..left.	COPC	-0.0159332	0.0951235	0.866977	-0.0801559	0.0742082	0.280076	0.532326	0.5945	0.999836
Weighted.mean.MO.in.tract.parahippocampal.part.of.cingulum..right.	COPC	0.0427357	0.10511	0.684316	-0.0535467	0.147204	0.716039	0.532303	0.594516	0.999836
Weighted.mean.ICVF.in.tract.posterior.thalamic.radiation..right.	COPC	-0.00264696	0.0772244	0.972657	-0.0544211	0.0595426	0.360725	0.530942	0.595459	0.999836
26834-2.0	COPC	0.0241231	0.0820263	0.768689	-0.0287394	0.05653	0.611178	0.530647	0.595664	0.999836
27210-2.0	COPC	-0.00814492	0.140019	0.953613	-0.0872226	0.0532733	0.101575	0.527848	0.597605	0.999836
Volume_Grey_Matter_25848_T2	COPC	0.0454005	0.073086	0.534473	-0.0249611	0.111723	0.823208	0.527035	0.598169	0.999836
Weighted.mean.L2.in.tract.cingulate.gyrus.part.of.cingulum..left.	COPC	-0.0232546	0.0588662	0.692812	0.0307278	0.0839947	0.714492	0.526305	0.598676	0.999836
Weighted.mean.MD.in.tract.superior.longitudinal.fasciculus..left.	COPC	-0.0188209	0.0713623	0.791982	0.0323101	0.0659542	0.624214	0.526187	0.598758	0.999836
Volume_Grey_Matter_25907_T2	COPC	-0.0138745	0.086068	0.871933	0.0506894	0.087467	0.562235	0.526142	0.598789	0.999836
27212-2.0	COPC	0.01247	0.100597	0.901347	-0.0478824	0.0553195	0.386731	0.525699	0.599098	0.999836
Mean.MD.in.superior.corona.radiata.on.FA.skeleton..left.	COPC	-0.0260354	0.0712002	0.714615	0.025541	0.0677403	0.706142	0.52481	0.599715	0.999836
Weighted.mean.FA.in.tract.forceps.major	COPC	0.0445842	0.0818572	0.585988	-0.00574207	0.0501313	0.908809	0.524296	0.600072	0.999836
Mean.L2.in.external.capsule.on.FA.skeleton..left.	COPC	-0.0152591	0.0683451	0.823328	0.0414821	0.0843383	0.622823	0.5227	0.601183	0.999836
Volume_Grey_Matter_25849_T2	COPC	0.0274197	0.0660494	0.67804	-0.032467	0.0936272	0.728765	0.522663	0.601209	0.999836
26918-2.0	COPC	-0.037932	0.0669855	0.571209	0.0166334	0.0801904	0.835679	0.522221	0.601516	0.999836
Weighted.mean.L3.in.tract.anterior.thalamic.radiation..right.	COPC	-0.029981	0.062944	0.633852	0.030662	0.0976087	0.753421	0.522137	0.601575	0.999836
Mean.FA.in.retrolenticular.part.of.internal.capsule.on.FA.skeleton..right.	COPC	0.00579369	0.0674527	0.931552	-0.0462219	0.0735053	0.529464	0.521386	0.602098	0.999836
26797-2.0	COPC	0.0146373	0.100796	0.884539	-0.0468692	0.0613711	0.445045	0.5212	0.602227	0.999836
26681-2.0	COPC	0.0359569	0.0980505	0.713829	-0.0232108	0.0573642	0.685755	0.520851	0.60247	0.999836
27263-2.0	COPC	-0.0729207	0.0756088	0.334822	-0.0215847	0.0633665	0.73338	0.52038	0.602799	0.999836
26963-2.0	COPC	0.0028544	0.0881251	0.974161	-0.0543053	0.0656608	0.408204	0.52012	0.60298	0.999836
26950-2.0	COPC	-0.043644	0.0721786	0.5454	-0.000839426	0.0396689	0.983117	0.519718	0.60326	0.999836
Mean.FA.in.posterior.thalamic.radiation.on.FA.skeleton..right.	COPC	0.0249248	0.0999936	0.803157	-0.0377291	0.0673786	0.575509	0.519621	0.603328	0.999836
27282-2.0	COPC	0.0151252	0.0707179	0.83064	0.0716868	0.0833602	0.389808	0.517415	0.604867	0.999836
Mean.ICVF.in.superior.cerebellar.peduncle.on.FA.skeleton..left.	COPC	0.0317548	0.141485	0.822416	-0.0481596	0.0629874	0.444516	0.516	0.605854	0.999836
26822-2.0	COPC	-0.0572245	0.0517881	0.269171	-0.0961807	0.0549881	0.0802704	0.515729	0.606043	0.999836
27474-2.0	COPC	-0.0488326	0.148574	0.742401	0.0374812	0.0773748	0.628094	0.515262	0.60637	0.999836
27342-2.0	COPC	0.000468921	0.0860613	0.995653	-0.0573931	0.0722284	0.426843	0.514996	0.606556	0.999836
26854-2.0	COPC	-0.0546653	0.0714465	0.444198	-0.00898616	0.0529488	0.865235	0.513665	0.607486	0.999836
26642-2.0	COPC	0.0254634	0.151497	0.866522	-0.0586376	0.062846	0.350801	0.512764	0.608116	0.999836
27211-2.0	COPC	-0.00499616	0.0843637	0.952775	-0.0601114	0.0670351	0.369871	0.511491	0.609007	0.999836
27527-2.0	COPC	0.0482133	0.0980523	0.622924	-0.0361	0.132717	0.785616	0.510962	0.609378	0.999836
26721-2.0	COPC	-0.0554466	0.05111	0.277988	-0.0933371	0.0538456	0.0830212	0.510377	0.609787	0.999836
26728-2.0	COPC	-0.0238494	0.0989996	0.809629	-0.0828105	0.0596761	0.165239	0.510066	0.610005	0.999836
Mean.L2.in.middle.cerebellar.peduncle.on.FA.skeleton	COPC	-0.0366829	0.0973765	0.706387	0.0247571	0.0709695	0.727209	0.5099	0.610122	0.999836
26704-2.0	COPC	0.025577	0.0650912	0.694363	-0.0228423	0.0691435	0.741128	0.509884	0.610133	0.999836
26541-2.0	COPC	-0.00611876	0.0628286	0.922418	0.0422566	0.0712025	0.552866	0.509434	0.610448	0.999836
Weighted.mean.L2.in.tract.corticospinal.tract..right.	COPC	-0.0155365	0.0967297	0.872395	0.0446822	0.0680098	0.511183	0.509269	0.610564	0.999836
Mean.FA.in.posterior.limb.of.internal.capsule.on.FA.skeleton..right.	COPC	0.0164907	0.0607464	0.786032	-0.031094	0.0713498	0.662985	0.507805	0.61159	0.999836
Mean.ISOVF.in.body.of.corpus.callosum.on.FA.skeleton	COPC	-0.0612869	0.0628021	0.329127	-0.019434	0.0534327	0.716075	0.507573	0.611753	0.999836
27272-2.0	COPC	0.0339648	0.0792809	0.668352	0.0847841	0.0615668	0.168479	0.506275	0.612664	0.999836
27240-2.0	COPC	-0.0117738	0.0707304	0.867794	-0.0590162	0.0611367	0.334386	0.505317	0.613336	0.999836
partial_corr_25D_102_T2	COPC	0.0544607	0.13593	0.688676	-0.0264309	0.0849388	0.755667	0.50467	0.61379	0.999836
26584-2.0	COPC	0.0385192	0.0929999	0.678738	-0.0264432	0.0891704	0.766813	0.504201	0.61412	0.999836
Weighted.mean.ICVF.in.tract.corticospinal.tract..right.	COPC	0.0178097	0.0716064	0.80358	-0.0254257	0.0474758	0.592268	0.503234	0.6148	0.999836
26622-2.0	COPC	0.0228881	0.119634	0.848277	-0.0422765	0.0497557	0.395502	0.502935	0.61501	0.999836
27578-2.0	COPC	-0.104692	0.0626238	0.0945713	-0.0522966	0.0833319	0.530285	0.502643	0.615215	0.999836
Volume_Grey_Matter_25899_T2	COPC	0.001032	0.0592434	0.986102	0.0400706	0.0503357	0.425993	0.502171	0.615547	0.999836
27771-2.0	COPC	0.00215959	0.0624865	0.97243	-0.0435276	0.0661898	0.510784	0.501916	0.615727	0.999836
26851-2.0	COPC	-0.0734019	0.0725991	0.311989	-0.0238805	0.0668353	0.720864	0.501842	0.615779	0.999836
Volume_Grey_Matter_25807_T2	COPC	0.0272206	0.0946146	0.773577	-0.0322442	0.0718707	0.65369	0.500477	0.61674	0.999836
Mean.ICVF.in.superior.cerebellar.peduncle.on.FA.skeleton..right.	COPC	0.0307847	0.102006	0.762811	-0.0278037	0.0587152	0.635831	0.497787	0.618634	0.999836
Mean_L3_25317_T3	COPC	0.0142698	0.081604	0.861185	0.0677268	0.0703424	0.33564	0.49618	0.619767	0.999836
26927-2.0	COPC	-0.00444875	0.116693	0.969589	0.0588431	0.0517909	0.255886	0.495749	0.620072	0.999836
Mean.ICVF.in.posterior.limb.of.internal.capsule.on.FA.skeleton..right.	COPC	0.0381204	0.059659	0.522842	0.000572059	0.0466747	0.990221	0.495701	0.620105	0.999836
27060-2.0	COPC	-0.0467199	0.0839557	0.577881	-0.103274	0.0780921	0.186014	0.493233	0.621848	0.999836
Mean.OD.in.sagittal.stratum.on.FA.skeleton..left.	COPC	-0.0273715	0.0994488	0.783138	0.0323109	0.0689542	0.639366	0.493181	0.621885	0.999836
26727-2.0	COPC	-0.0231473	0.0745919	0.756318	-0.0706541	0.0610424	0.247085	0.492884	0.622095	0.999836
26953-2.0	COPC	-0.0237285	0.0712441	0.73909	-0.0789623	0.0865963	0.361851	0.492558	0.622325	0.999836
26701-2.0	COPC	0.0409623	0.0585289	0.484011	-0.000292261	0.0601172	0.996121	0.491694	0.622936	0.999836
Mean.L1.in.medial.lemniscus.on.FA.skeleton..right.	COPC	-0.0546409	0.0786968	0.487481	0.022075	0.135109	0.870214	0.490644	0.623678	0.999836
27065-2.0	COPC	-0.0386699	0.0809044	0.632671	0.00902602	0.0544305	0.868293	0.489139	0.624743	0.999836
27087-2.0	COPC	0.0231587	0.0668514	0.729027	-0.0242778	0.0704078	0.730232	0.488585	0.625135	0.999836
26789-2.0	COPC	-0.0556182	0.0797813	0.485719	-0.104166	0.0593494	0.0792377	0.488232	0.625386	0.999836
26514-2.0	COPC	0.00279697	0.0484958	0.954008	-0.0410076	0.0754906	0.586982	0.488206	0.625404	0.999836
26931-2.0	COPC	-0.0103914	0.0953981	0.913261	-0.0701157	0.0770335	0.362719	0.48708	0.626202	0.999836
27400-2.0	COPC	0.00615284	0.147453	0.966716	-0.074806	0.0772135	0.332635	0.486396	0.626687	0.999836
26758-2.0	COPC	0.00322605	0.0685537	0.962466	0.0494721	0.065974	0.453332	0.486069	0.626918	0.999836
Mean_L3_25300_T3	COPC	-0.0631393	0.0805043	0.432865	-0.00551203	0.0872014	0.949599	0.485568	0.627274	0.999836
27759-2.0	COPC	-0.006891	0.107876	0.949067	-0.0706229	0.0752051	0.347695	0.484642	0.627931	0.999836
Mean.ICVF.in.fornix.cres.stria.terminalis.on.FA.skeleton..left.	COPC	0.0373044	0.0880936	0.671958	-0.0214921	0.0839345	0.797906	0.483215	0.628943	0.999836
27704-2.0	COPC	-0.00948485	0.0698843	0.892041	-0.0607116	0.0799045	0.447373	0.482573	0.629399	0.999836
27587-2.0	COPC	0.00457226	0.0964962	0.962208	-0.0560591	0.0805911	0.48668	0.482259	0.629622	0.999836
Mean_L3_25320_T3	COPC	-0.0153634	0.0743218	0.836233	0.0362993	0.0773985	0.639075	0.481459	0.630191	0.999836
26649-2.0	COPC	0.0446719	0.0851829	0.599984	-0.0243883	0.115546	0.832832	0.481084	0.630457	0.999836
27036-2.0	COPC	-0.0178066	0.0790167	0.821705	0.0322879	0.0678505	0.634169	0.480982	0.63053	0.999836
Mean_L3_25327_T3	COPC	-0.0205849	0.0816748	0.801014	0.0349747	0.081891	0.669315	0.480376	0.63096	0.999836
Weighted.mean.FA.in.tract.uncinate.fasciculus..right.	COPC	0.0500649	0.0847286	0.554597	-0.00497078	0.0774346	0.948816	0.479477	0.631599	0.999836
27716-2.0	COPC	-0.0371962	0.0907564	0.681919	0.0184702	0.0727113	0.799479	0.478681	0.632166	0.999836
26937-2.0	COPC	-0.0319116	0.0901767	0.72343	-0.0841026	0.0615289	0.171663	0.47808	0.632593	0.999836
Mean.FA.in.cerebral.peduncle.on.FA.skeleton..left.	COPC	0.0243721	0.063476	0.70101	-0.0158613	0.0552698	0.774128	0.478023	0.632634	0.999836
Mean.ISOVF.in.superior.cerebellar.peduncle.on.FA.skeleton..left.	COPC	-0.0516425	0.0878223	0.55651	0.000361558	0.0647622	0.995546	0.476582	0.63366	0.999836
27015-2.0	COPC	0.0206237	0.0621113	0.739856	-0.0177869	0.0514254	0.729435	0.476338	0.633834	0.999836
26828-2.0	COPC	-0.0140365	0.0691856	0.839227	-0.0582378	0.061984	0.347442	0.475843	0.634186	0.999836
Weighted.mean.L3.in.tract.posterior.thalamic.radiation..right.	COPC	-0.00338645	0.061754	0.956268	0.0480463	0.0892004	0.59014	0.474075	0.635447	0.999836
Mean.L1.in.corticospinal.tract.on.FA.skeleton..right.	COPC	-0.0590835	0.0762068	0.43816	0.0340748	0.181186	0.850826	0.473943	0.635541	0.999836
Weighted.mean.ICVF.in.tract.acoustic.radiation..right.	COPC	0.0120526	0.0549358	0.826343	-0.0311121	0.0728335	0.669258	0.473148	0.636107	0.999836
Weighted.mean.L3.in.tract.superior.thalamic.radiation..left.	COPC	-0.0415337	0.0884659	0.638721	0.0136813	0.0764926	0.85805	0.472124	0.636838	0.999836
27179-2.0	COPC	0.065921	0.0847867	0.436868	0.0150457	0.0668111	0.821826	0.4713	0.637426	0.999836
27636-2.0	COPC	-0.00429048	0.103492	0.966931	0.061337	0.0934286	0.511494	0.470699	0.637856	0.999836
Weighted.mean.ICVF.in.tract.posterior.thalamic.radiation..left.	COPC	-0.011303	0.0664112	0.864855	-0.0525237	0.05712	0.357817	0.470575	0.637944	0.999836
Mean.MD.in.external.capsule.on.FA.skeleton..left.	COPC	-0.00980948	0.0573533	0.864195	0.0391542	0.0869019	0.652309	0.470254	0.638174	0.999836
27481-2.0	COPC	0.0350403	0.127139	0.782851	-0.0431224	0.107094	0.6872	0.470198	0.638213	0.999836
Mean.ICVF.in.retrolenticular.part.of.internal.capsule.on.FA.skeleton..right.	COPC	0.0081615	0.0910606	0.928584	-0.0450074	0.0671459	0.502671	0.46994	0.638398	0.999836
27547-2.0	COPC	0.0197414	0.120836	0.870224	-0.0484989	0.0807771	0.548237	0.469493	0.638717	0.999836
Weighted.mean.MO.in.tract.cingulate.gyrus.part.of.cingulum..right.	COPC	0.0330574	0.0957721	0.729969	-0.0172084	0.0479763	0.719831	0.469261	0.638883	0.999836
26977-2.0	COPC	-0.101123	0.0615991	0.100666	-0.0584753	0.0672897	0.384843	0.467492	0.640148	0.999836
27525-2.0	COPC	-0.0140391	0.0647088	0.828241	-0.0567956	0.0646788	0.37988	0.467331	0.640263	0.999836
Mean.ICVF.in.anterior.limb.of.internal.capsule.on.FA.skeleton..right.	COPC	0.0670948	0.077225	0.384944	-0.0178435	0.165067	0.913918	0.466083	0.641156	0.999836
Mean.MO.in.cingulum.cingulate.gyrus.on.FA.skeleton..right.	COPC	0.0323113	0.0889951	0.716554	-0.0157995	0.0523741	0.762906	0.465907	0.641282	0.999836
27571-2.0	COPC	0.00287488	0.0916812	0.974985	-0.0480793	0.0596885	0.420529	0.465765	0.641384	0.999836
27310-2.0	COPC	-0.015422	0.084076	0.854461	-0.0649107	0.0659638	0.325098	0.463098	0.643294	0.999836
26847-2.0	COPC	-0.0179473	0.0857215	0.834161	-0.084155	0.114426	0.462062	0.463077	0.643309	0.999836
26725-2.0	COPC	0.00156313	0.102315	0.987811	0.0546441	0.0523243	0.29633	0.461902	0.644152	0.999836
Volume_Grey_Matter_25919_T2	COPC	-0.0376871	0.0548926	0.492359	0.00348622	0.0703103	0.960454	0.461582	0.644381	0.999836
Mean.L1.in.cingulum.cingulate.gyrus.on.FA.skeleton..left.	COPC	0.0399278	0.0684358	0.559601	-0.00797431	0.0780376	0.918609	0.461508	0.644434	0.999836
Weighted.mean.MO.in.tract.inferior.longitudinal.fasciculus..left.	COPC	0.0358485	0.131604	0.785318	-0.0357412	0.0834426	0.668408	0.459415	0.645936	0.999836
26513-2.0	COPC	0.0889786	0.111895	0.4265	0.0284125	0.0701222	0.685341	0.458654	0.646483	0.999836
27366-2.0	COPC	-0.0282806	0.0936548	0.762678	-0.0803372	0.0641557	0.210489	0.45856	0.64655	0.999836
26762-2.0	COPC	0.0629397	0.0842026	0.454774	0.0127849	0.0698303	0.854731	0.458492	0.646599	0.999836
26932-2.0	COPC	0.00966036	0.113207	0.931996	-0.0490647	0.0601408	0.414597	0.458108	0.646875	0.999836
27152-2.0	COPC	-0.0591774	0.0693442	0.393445	-0.0145312	0.0695868	0.834588	0.454464	0.649495	0.999836
Weighted.mean.L3.in.tract.forceps.minor	COPC	-0.0335563	0.0637716	0.598753	0.0119819	0.0774637	0.877076	0.453853	0.649934	0.999836
Mean.ISOVF.in.cingulum.cingulate.gyrus.on.FA.skeleton..left.	COPC	0.0275808	0.087094	0.751487	-0.0211764	0.0633957	0.738353	0.452614	0.650827	0.999836
Mean_L3_25319_T3	COPC	-0.0287955	0.0560783	0.607611	0.00309207	0.0426979	0.94227	0.452413	0.650971	0.999836
26526-2.0	COPC	0.00600497	0.0405867	0.882379	-0.0315576	0.0724846	0.663294	0.452158	0.651155	0.999836
27588-2.0	COPC	-0.0551121	0.0887282	0.534512	-0.107095	0.073122	0.143029	0.452117	0.651185	0.999836
27392-2.0	COPC	-0.0154298	0.160081	0.923213	0.0620766	0.0617316	0.314614	0.451744	0.651453	0.999836
Volume_Grey_Matter_25876_T2	COPC	0.0596755	0.0848775	0.482008	0.0110836	0.066178	0.866991	0.451481	0.651643	0.999836
26717-2.0	COPC	0.0159016	0.0388712	0.682478	-0.0222321	0.0750347	0.767008	0.451257	0.651804	0.999836
Weighted.mean.FA.in.tract.superior.thalamic.radiation..left.	COPC	0.0166163	0.0776006	0.830449	-0.039873	0.0988046	0.68654	0.44963	0.652977	0.999836
26659-2.0	COPC	0.0450387	0.122387	0.712871	-0.0170999	0.0643331	0.790392	0.449416	0.653131	0.999836
Mean.MD.in.superior.cerebellar.peduncle.on.FA.skeleton..right.	COPC	-0.0558203	0.0743756	0.452942	-0.0103095	0.0688204	0.88092	0.44913	0.653338	0.999836
27111-2.0	COPC	0.03317	0.0730368	0.649718	-0.00895959	0.0588613	0.879017	0.449128	0.653339	0.999836
27715-2.0	COPC	-0.0756687	0.10268	0.461162	-0.0211898	0.0655684	0.746566	0.447173	0.65475	0.999836
26863-2.0	COPC	0.0371566	0.0798016	0.641494	0.0820259	0.060915	0.178121	0.446933	0.654923	0.999836
Mean.MD.in.medial.lemniscus.on.FA.skeleton..right.	COPC	-0.0474909	0.114757	0.678991	0.022466	0.106803	0.833394	0.446248	0.655418	0.999836
27572-2.0	COPC	0.0159725	0.0790009	0.839775	-0.0295178	0.0648237	0.648854	0.445145	0.656215	0.999836
26517-2.0	COPC	0.049449	0.0855243	0.563138	0.000899649	0.0677483	0.989405	0.444972	0.65634	0.999836
26732-2.0	COPC	-0.0488868	0.0779928	0.530783	-0.00691393	0.053754	0.897657	0.443113	0.657684	0.999836
27485-2.0	COPC	0.00296741	0.0702225	0.966294	-0.0399704	0.0668432	0.549858	0.442888	0.657846	0.999836
27004-2.0	COPC	0.0109741	0.105863	0.917436	-0.0415622	0.0550924	0.450604	0.440223	0.659776	0.999836
Mean.L1.in.fornix.cres.stria.terminalis.on.FA.skeleton..right.	COPC	-0.0416016	0.0589934	0.480691	0.00591336	0.0904614	0.94788	0.439963	0.659964	0.999836
Volume_Grey_Matter_25840_T2	COPC	-0.00900113	0.0879897	0.91852	-0.0583147	0.0696075	0.402163	0.439541	0.66027	0.999836
26617-2.0	COPC	0.0564686	0.177741	0.750712	-0.0312047	0.0913821	0.732746	0.438681	0.660893	0.999836
26751-2.0	COPC	-0.0273983	0.0667795	0.681601	-0.0742516	0.0835074	0.373916	0.438188	0.66125	0.999836
27462-2.0	COPC	0.000320822	0.143485	0.998216	0.0715963	0.0769486	0.352142	0.437768	0.661555	0.999836
Weighted.mean.L2.in.tract.anterior.thalamic.radiation..right.	COPC	-0.0232941	0.0646291	0.718528	0.0296936	0.102984	0.773093	0.435811	0.662974	0.999836
27259-2.0	COPC	-0.0175134	0.0823259	0.831536	-0.0782058	0.112426	0.486667	0.435553	0.663161	0.999836
26730-2.0	COPC	0.0163669	0.105632	0.876866	-0.0370703	0.0632411	0.557758	0.43404	0.66426	0.999836
27000-2.0	COPC	0.0107706	0.0648877	0.868167	-0.0269367	0.0579373	0.641983	0.43347	0.664674	0.999836
Weighted.mean.MO.in.tract.posterior.thalamic.radiation..right.	COPC	0.061611	0.0843379	0.465069	-0.0164841	0.159696	0.917787	0.432424	0.665434	0.999836
Mean.ICVF.in.posterior.limb.of.internal.capsule.on.FA.skeleton..left.	COPC	0.0468017	0.189339	0.804765	-0.0408976	0.0727391	0.573946	0.432378	0.665467	0.999836
27678-2.0	COPC	0.00590137	0.0925391	0.949152	0.063707	0.0964958	0.509122	0.432363	0.665478	0.999836
Weighted.mean.ICVF.in.tract.medial.lemniscus..right.	COPC	0.0299953	0.0797792	0.706933	-0.0436172	0.150495	0.77195	0.432168	0.66562	0.999836
27365-2.0	COPC	-0.0152636	0.110438	0.890074	-0.0735586	0.0778076	0.344459	0.431513	0.666095	0.999836
Mean.MD.in.superior.fronto.occipital.fasciculus.on.FA.skeleton..left.	COPC	-0.0393605	0.0849704	0.643203	0.0111894	0.0808258	0.889894	0.431047	0.666434	0.999836
26800-2.0	COPC	0.0352207	0.0569229	0.536086	-0.00601034	0.0769645	0.937755	0.430712	0.666678	0.999836
26985-2.0	COPC	-0.0615471	0.0834499	0.460798	-0.0169518	0.0614579	0.78268	0.430296	0.66698	0.999836
Mean.ICVF.in.cingulum.hippocampus.on.FA.skeleton..right.	COPC	0.020029	0.0583382	0.731354	-0.0153948	0.0580898	0.790996	0.43028	0.666992	0.999836
27236-2.0	COPC	0.0173038	0.116678	0.882103	-0.0451065	0.086304	0.60122	0.430036	0.66717	0.999836
Mean.MD.in.uncinate.fasciculus.on.FA.skeleton..right.	COPC	-0.0314209	0.0781386	0.687598	0.0161958	0.0788817	0.837324	0.428858	0.668027	0.999836
27543-2.0	COPC	-0.0217373	0.176411	0.901933	-0.106476	0.0890108	0.231613	0.428849	0.668033	0.999836
27549-2.0	COPC	-0.0214408	0.119556	0.857673	-0.077198	0.0520961	0.138383	0.427543	0.668984	0.999836
27327-2.0	COPC	-0.0404933	0.0920217	0.659908	0.0064905	0.0601932	0.914132	0.42728	0.669175	0.999836
27339-2.0	COPC	-0.00206176	0.110198	0.985073	0.0494145	0.048775	0.311008	0.427154	0.669267	0.999836
27298-2.0	COPC	0.0290544	0.135522	0.830244	-0.0451214	0.108748	0.678204	0.426887	0.669462	0.999836
26664-2.0	COPC	0.0438317	0.0803231	0.585277	-0.0131101	0.106978	0.902464	0.425649	0.670364	0.999836
26598-2.0	COPC	-0.0407823	0.0880301	0.643166	0.00178188	0.0482757	0.970556	0.423953	0.6716	0.999836
Weighted.mean.FA.in.tract.corticospinal.tract..right.	COPC	0.0284043	0.0869862	0.744017	-0.0157802	0.0575832	0.784052	0.423553	0.671892	0.999836
26537-2.0	COPC	-0.0311388	0.129147	0.809469	0.0457008	0.12749	0.719995	0.42342	0.671989	0.999836
Weighted.mean.L2.in.tract.middle.cerebellar.peduncle	COPC	-0.0625332	0.118153	0.596629	0.00227199	0.0978164	0.981469	0.422488	0.672669	0.999836
26707-2.0	COPC	0.0349733	0.0598246	0.558818	-0.00706773	0.0797328	0.929366	0.421756	0.673203	0.999836
27002-2.0	COPC	0.011266	0.0781129	0.885322	-0.029776	0.0580587	0.608049	0.421694	0.673249	0.999836
27770-2.0	COPC	-0.017989	0.0905945	0.842602	-0.069956	0.0835516	0.402435	0.421672	0.673264	0.999836
26673-2.0	COPC	0.0340882	0.0657847	0.604334	-0.00215282	0.055342	0.96897	0.421568	0.67334	0.999836
26542-2.0	COPC	0.0531889	0.0773983	0.491951	0.00574208	0.0819127	0.944114	0.421019	0.673741	0.999836
27162-2.0	COPC	-0.0448819	0.0657296	0.494716	-0.0840205	0.0657589	0.201353	0.420951	0.673791	0.999836
Mean.L2.in.superior.fronto.occipital.fasciculus.on.FA.skeleton..right.	COPC	-0.0287458	0.0901981	0.749957	0.022657	0.0826497	0.783982	0.420169	0.674362	0.999836
27611-2.0	COPC	0.00459013	0.100145	0.963442	-0.0471416	0.071805	0.511489	0.419806	0.674627	0.999836
27150-2.0	COPC	0.0166506	0.102238	0.870628	-0.032459	0.056926	0.568545	0.419675	0.674723	0.999836
Mean.OD.in.middle.cerebellar.peduncle.on.FA.skeleton	COPC	-0.0371984	0.0664989	0.5759	0.00344768	0.0705607	0.96103	0.419212	0.675061	0.999836
26636-2.0	COPC	0.0233065	0.0916407	0.799245	-0.0299837	0.0883086	0.734208	0.418733	0.675411	0.999836
Volume_25007_T2	COPC	0.035145	0.0822264	0.669076	-0.0217599	0.108789	0.841465	0.417289	0.676467	0.999836
27325-2.0	COPC	-0.0348262	0.0684655	0.610986	0.02152	0.116583	0.853551	0.416761	0.676853	0.999836
Volume_Grey_Matter_25853_T2	COPC	-0.00283423	0.0820625	0.972449	-0.0436867	0.0537406	0.416265	0.416465	0.67707	0.999836
Mean.L1.in.superior.corona.radiata.on.FA.skeleton..left.	COPC	-0.0371535	0.0725598	0.608623	0.000157315	0.0528558	0.997625	0.415626	0.677683	0.999836
26571-2.0	COPC	-0.0616082	0.114186	0.589512	0.00941388	0.127169	0.940989	0.415551	0.677738	0.999836
26795-2.0	COPC	-0.011573	0.15089	0.938863	-0.078549	0.0570666	0.168684	0.415172	0.678016	0.999836
26554-2.0	COPC	-0.0664254	0.0881704	0.451224	0.0117679	0.166437	0.943633	0.415152	0.678031	0.999836
26628-2.0	COPC	-0.0384489	0.106691	0.718566	0.0130004	0.0640213	0.839085	0.413495	0.679244	0.999836
Mean.MD.in.corticospinal.tract.on.FA.skeleton..left.	COPC	-0.0369151	0.0745497	0.620477	0.00569903	0.0713017	0.936294	0.413095	0.679537	0.999836
27748-2.0	COPC	-0.0305048	0.0910388	0.737568	0.011493	0.0454484	0.800361	0.412744	0.679794	0.999836
26680-2.0	COPC	0.0253221	0.0727617	0.72783	-0.0166877	0.0713752	0.815138	0.412164	0.680219	0.999836
Mean.OD.in.posterior.limb.of.internal.capsule.on.FA.skeleton..left.	COPC	0.0186151	0.084936	0.826521	-0.0259342	0.067347	0.700176	0.410985	0.681083	0.999836
Volume_Grey_Matter_25842_T2	COPC	0.0158285	0.0701077	0.821378	-0.0214185	0.0576882	0.710428	0.410249	0.681623	0.999836
Mean.MO.in.cingulum.cingulate.gyrus.on.FA.skeleton..left.	COPC	0.0273093	0.0761174	0.719761	-0.00979209	0.0488972	0.841278	0.410096	0.681735	0.999836
26699-2.0	COPC	0.0515267	0.0601963	0.392009	-0.0200605	0.16436	0.902857	0.408985	0.682551	0.999836
Volume_Grey_Matter_25887_T2	COPC	0.0387276	0.153175	0.800398	-0.0286088	0.0604831	0.636209	0.408882	0.682626	0.999836
Mean.MD.in.body.of.corpus.callosum.on.FA.skeleton	COPC	-0.0503445	0.0675398	0.456027	-0.00806513	0.0784945	0.918163	0.408291	0.68306	0.999836
Weighted.mean.MD.in.tract.anterior.thalamic.radiation..left.	COPC	-0.0397628	0.0777048	0.608849	0.0144494	0.107888	0.893458	0.40774	0.683465	0.999836
Mean.ISOVF.in.corticospinal.tract.on.FA.skeleton..left.	COPC	-0.0352129	0.0797986	0.659016	0.0082819	0.070922	0.907039	0.407406	0.68371	0.999836
Volume_Grey_Matter_25894_T2	COPC	-0.0337456	0.0620414	0.586496	0.0277805	0.137758	0.84018	0.407233	0.683837	0.999836
Weighted.mean.FA.in.tract.parahippocampal.part.of.cingulum..left.	COPC	0.0179093	0.0796198	0.82203	-0.0421708	0.12421	0.734224	0.407218	0.683848	0.999836
26630-2.0	COPC	0.0440932	0.151051	0.770356	-0.0228523	0.0649379	0.724905	0.407166	0.683886	0.999836
Mean.MO.in.posterior.limb.of.internal.capsule.on.FA.skeleton..left.	COPC	-0.0115859	0.0597889	0.846348	0.0322935	0.0899925	0.71971	0.406128	0.684649	0.999836
Mean.L2.in.fornix.cres.stria.terminalis.on.FA.skeleton..right.	COPC	-0.0394162	0.0999347	0.693271	0.0099229	0.0691599	0.885913	0.405976	0.68476	0.999836
Mean.ICVF.in.posterior.thalamic.radiation.on.FA.skeleton..left.	COPC	0.0027715	0.0804957	0.972534	-0.0375391	0.0583651	0.520109	0.405423	0.685167	0.999836
Mean.MD.in.cerebral.peduncle.on.FA.skeleton..right.	COPC	-0.0462032	0.0905439	0.609852	-0.00233181	0.0595862	0.968784	0.404749	0.685662	0.999836
Volume_25014_T2	COPC	-0.0184168	0.0900349	0.837922	0.0223336	0.0459771	0.627141	0.403091	0.686882	0.999836
Mean.OD.in.inferior.cerebellar.peduncle.on.FA.skeleton..left.	COPC	-0.0132395	0.09772	0.892229	0.0330433	0.0608435	0.58707	0.402062	0.687638	0.999836
Mean_L3_25298_T3	COPC	-0.0607131	0.0818561	0.458266	-0.00478816	0.112873	0.966163	0.401096	0.68835	0.999836
Mean_L3_25303_T3	COPC	-0.0345208	0.0731764	0.637107	0.00640557	0.0714539	0.928568	0.400155	0.689043	0.999836
27617-2.0	COPC	-0.102274	0.0875932	0.242968	-0.0572924	0.0709276	0.41923	0.399094	0.689824	0.999836
Volume_Grey_Matter_25836_T2	COPC	0.0345307	0.0903017	0.70217	-0.00544151	0.0434804	0.900406	0.398827	0.690021	0.999836
Weighted.mean.ICVF.in.tract.parahippocampal.part.of.cingulum..left.	COPC	0.0248538	0.0908034	0.784308	-0.0202022	0.0674154	0.764431	0.398396	0.690338	0.999836
27255-2.0	COPC	-0.106663	0.058038	0.0660892	-0.0706387	0.0695351	0.309691	0.397739	0.690823	0.999836
Volume_Grey_Matter_25912_T2	COPC	-0.0182362	0.0550038	0.740234	0.0339303	0.119163	0.775844	0.397474	0.691018	0.999836
26740-2.0	COPC	-0.00457263	0.0850085	0.957102	-0.045985	0.0602494	0.445317	0.397454	0.691033	0.999836
27583-2.0	COPC	-0.0626119	0.092404	0.498033	-0.0199637	0.0548794	0.716027	0.396831	0.691492	0.999836
Mean.MD.in.superior.fronto.occipital.fasciculus.on.FA.skeleton..right.	COPC	-0.0252378	0.0816195	0.75716	0.0228433	0.0896583	0.798891	0.396562	0.691691	0.999836
27622-2.0	COPC	-0.0184363	0.0975729	0.850132	-0.0702412	0.0869595	0.419236	0.396366	0.691835	0.999836
27754-2.0	COPC	0.00358982	0.0679213	0.957849	-0.034605	0.0687397	0.614669	0.395246	0.692662	0.999836
Weighted.mean.L3.in.tract.inferior.longitudinal.fasciculus..right.	COPC	-0.00954052	0.0936306	0.91884	0.0348234	0.0620149	0.574434	0.395029	0.692821	0.999836
Weighted.mean.ISOVF.in.tract.middle.cerebellar.peduncle	COPC	-0.0562358	0.104028	0.588794	0.000906242	0.100668	0.992817	0.394732	0.693041	0.999836
Weighted.mean.OD.in.tract.posterior.thalamic.radiation..left.	COPC	-0.0283061	0.114442	0.804645	0.0297429	0.0924748	0.747732	0.394529	0.69319	0.999836
Weighted.mean.OD.in.tract.inferior.fronto.occipital.fasciculus..left.	COPC	-0.0564229	0.129238	0.662415	0.012111	0.116218	0.917003	0.394309	0.693353	0.999836
Volume_Grey_Matter_25872_T2	COPC	-0.040632	0.0756629	0.591259	0.0148249	0.119215	0.901034	0.392759	0.694498	0.999836
26992-2.0	COPC	-0.024501	0.0621778	0.693546	-0.05463	0.0449324	0.22405	0.392746	0.694507	0.999836
27614-2.0	COPC	0.00200785	0.0847829	0.981106	0.0434393	0.062888	0.489729	0.392489	0.694697	0.999836
Mean.FA.in.superior.corona.radiata.on.FA.skeleton..left.	COPC	0.00265225	0.0941171	0.977518	-0.044122	0.0735737	0.548708	0.391541	0.695397	0.999836
27321-2.0	COPC	-0.0201925	0.107865	0.851503	-0.0810385	0.112521	0.471398	0.39036	0.69627	0.999836
Mean.OD.in.cerebral.peduncle.on.FA.skeleton..right.	COPC	-0.0152266	0.138021	0.912155	0.043103	0.0578942	0.456566	0.389717	0.696746	0.999836
Weighted.mean.ISOVF.in.tract.acoustic.radiation..left.	COPC	0.0544406	0.110401	0.621929	-0.0049469	0.105263	0.962517	0.389322	0.697038	0.999836
Volume_Grey_Matter_25917_T2	COPC	-0.00794656	0.054201	0.883438	0.0323807	0.0884431	0.714276	0.388772	0.697445	0.999836
Mean.MO.in.inferior.cerebellar.peduncle.on.FA.skeleton..left.	COPC	0.0216029	0.110235	0.844633	-0.0265169	0.0564137	0.638324	0.38859	0.697579	0.999836
26654-2.0	COPC	0.033523	0.116432	0.773408	-0.0204528	0.0759245	0.787635	0.388316	0.697782	0.999836
27059-2.0	COPC	-0.0291091	0.0723089	0.687267	-0.0676985	0.0684017	0.322311	0.387694	0.698243	0.999836
27731-2.0	COPC	-0.0503903	0.0960458	0.599827	-0.00843266	0.0501711	0.866522	0.387206	0.698604	0.999836
T1_signature	COPC	0.0550245	0.0891796	0.537229	0.0167575	0.0429328	0.6963	0.38663	0.69903	0.999836
Weighted.mean.MO.in.tract.anterior.thalamic.radiation..right.	COPC	-0.0114772	0.0730793	0.875204	-0.0556002	0.0876977	0.526082	0.386517	0.699114	0.999836
27475-2.0	COPC	0.0579315	0.0874431	0.507648	0.0122742	0.079912	0.877928	0.385431	0.699918	0.999836
Mean.L2.in.medial.lemniscus.on.FA.skeleton..right.	COPC	-0.0353548	0.135494	0.794145	0.0232344	0.0689191	0.736022	0.385418	0.699928	0.999836
Weighted.mean.MO.in.tract.anterior.thalamic.radiation..left.	COPC	-0.0263053	0.0659443	0.689965	-0.0644687	0.0740101	0.383711	0.384995	0.700241	0.999836
27265-2.0	COPC	-0.0578559	0.0738904	0.43363	-0.0217016	0.0582601	0.709524	0.384228	0.70081	0.999836
Mean.MO.in.external.capsule.on.FA.skeleton..right.	COPC	0.0156546	0.0870178	0.857231	0.0551382	0.0546848	0.313315	0.384178	0.700846	0.999836
Mean.L1.in.external.capsule.on.FA.skeleton..right.	COPC	0.00820029	0.0973022	0.932837	0.0586311	0.0882506	0.506453	0.383908	0.701046	0.999836
26626-2.0	COPC	0.0189284	0.127742	0.882203	-0.036491	0.0675705	0.589168	0.383492	0.701355	0.999836
Mean_L3_25299_T3	COPC	-0.0592464	0.0696094	0.394699	-0.00635284	0.119145	0.957477	0.383316	0.701486	0.999836
27670-2.0	COPC	0.0538891	0.121314	0.656889	-0.00226565	0.0827504	0.978157	0.382397	0.702167	0.999836
Weighted.mean.L2.in.tract.posterior.thalamic.radiation..right.	COPC	-0.0225468	0.131883	0.864255	0.0348353	0.072075	0.628868	0.381802	0.702608	0.999836
Mean.OD.in.superior.fronto.occipital.fasciculus.on.FA.skeleton..left.	COPC	-0.0565991	0.0741193	0.445092	-0.0224585	0.0500434	0.65359	0.381751	0.702646	0.999836
Weighted.mean.L1.in.tract.cingulate.gyrus.part.of.cingulum..left.	COPC	0.0383492	0.0960503	0.6897	-0.00549859	0.063363	0.930847	0.381062	0.703157	0.999836
27203-2.0	COPC	-0.0444801	0.102281	0.663648	0.00213992	0.0675462	0.974727	0.380349	0.703686	0.999836
Volume_Grey_Matter_25906_T2	COPC	0.0244638	0.0811269	0.762996	-0.0323806	0.125858	0.796964	0.379622	0.704226	0.999836
27136-2.0	COPC	-0.00848308	0.082433	0.918035	-0.0467654	0.0586217	0.425016	0.378464	0.705086	0.999836
Volume_Grey_Matter_25916_T2	COPC	-0.0172105	0.0469312	0.713829	0.0238036	0.0977569	0.80762	0.378224	0.705264	0.999836
Mean.OD.in.uncinate.fasciculus.on.FA.skeleton..left.	COPC	-0.0195896	0.0836602	0.814863	0.0195762	0.0610248	0.748369	0.378223	0.705265	0.999836
27721-2.0	COPC	-0.000288551	0.072083	0.996806	0.0354033	0.0613652	0.563988	0.37703	0.706152	0.999836
26787-2.0	COPC	-0.0425599	0.101891	0.676167	0.00318727	0.0659239	0.961439	0.37696	0.706203	0.999836
26930-2.0	COPC	-0.0314888	0.105974	0.766361	-0.0776941	0.0624016	0.213108	0.375709	0.707133	0.999836
26970-2.0	COPC	-0.0352466	0.11035	0.749418	-0.0819139	0.0581914	0.159231	0.374076	0.708348	0.999836
26802-2.0	COPC	-0.0164653	0.109137	0.88008	-0.0650732	0.0705758	0.356511	0.373998	0.708406	0.999836
27509-2.0	COPC	-0.0521836	0.0943053	0.580025	0.0303733	0.199827	0.879189	0.373624	0.708684	0.999836
26623-2.0	COPC	0.036603	0.236471	0.876988	-0.0548879	0.0656558	0.403158	0.372799	0.709298	0.999836
Mean.L2.in.superior.fronto.occipital.fasciculus.on.FA.skeleton..left.	COPC	-0.0420957	0.0959383	0.660821	0.000942713	0.0642752	0.988298	0.372694	0.709376	0.999836
Mean.MD.in.superior.cerebellar.peduncle.on.FA.skeleton..left.	COPC	-0.0621365	0.0835333	0.456965	0.0171208	0.195618	0.930257	0.372614	0.709436	0.999836
27478-2.0	COPC	0.026073	0.097042	0.788178	-0.0156918	0.0565786	0.781515	0.371801	0.710041	0.999836
26510-2.0	COPC	0.0632197	0.0739269	0.392459	0.0221309	0.0821542	0.787636	0.37178	0.710056	0.999836
27217-2.0	COPC	-0.0223336	0.102924	0.828216	-0.0673982	0.0641104	0.293129	0.371641	0.71016	0.999836
26694-2.0	COPC	0.00458949	0.0612622	0.940282	-0.0296257	0.068849	0.666978	0.371263	0.710441	0.999836
Volume_25008_T2	COPC	0.0358225	0.0845206	0.671688	-0.0216527	0.129819	0.867535	0.371026	0.710618	0.999836
Mean_L3_25318_T3	COPC	-0.0222428	0.0896011	0.803947	0.0151431	0.046304	0.74364	0.370677	0.710878	0.999836
Mean.MD.in.fornix.cres.stria.terminalis.on.FA.skeleton..right.	COPC	-0.0498158	0.0737502	0.499379	0.00732937	0.135494	0.956861	0.370434	0.711059	0.999836
Mean.MO.in.cerebral.peduncle.on.FA.skeleton..left.	COPC	0.0185688	0.159911	0.907558	-0.0434353	0.0498481	0.383561	0.370174	0.711253	0.999836
26761-2.0	COPC	0.0214451	0.0661378	0.74575	0.0558742	0.0655649	0.394105	0.369694	0.71161	0.999836
Mean_L3_25329_T3	COPC	-0.0268494	0.0661797	0.68496	0.0218978	0.114122	0.847836	0.369512	0.711746	0.999836
26867-2.0	COPC	0.00447756	0.0858288	0.958394	0.0503437	0.0897814	0.574977	0.369273	0.711924	0.999836
partial_corr_25D_97_T2	COPC	-0.0340887	0.134176	0.79945	0.0295733	0.108382	0.78496	0.369094	0.712058	0.999836
Mean.MO.in.retrolenticular.part.of.internal.capsule.on.FA.skeleton..left.	COPC	0.0227354	0.0875744	0.795163	-0.0231599	0.0883555	0.793227	0.368926	0.712183	0.999836
26903-2.0	COPC	-0.0203487	0.0992551	0.837561	-0.0643166	0.0665493	0.333819	0.367931	0.712925	0.999836
partial_corr_25D_122_T2	COPC	0.0434281	0.197954	0.826351	-0.0474713	0.150586	0.752576	0.365468	0.714762	0.999836
26929-2.0	COPC	-0.0218991	0.0792952	0.782416	-0.0588469	0.0629503	0.349883	0.364936	0.715159	0.999836
26914-2.0	COPC	-0.022916	0.0957528	0.810854	-0.0740234	0.102221	0.468974	0.364888	0.715195	0.999836
27260-2.0	COPC	-0.0479232	0.0679699	0.48077	-0.0118231	0.0719174	0.869418	0.364815	0.71525	0.999836
27046-2.0	COPC	0.0202847	0.0709408	0.774926	-0.0134364	0.0592637	0.82064	0.364797	0.715263	0.999836
27649-2.0	COPC	0.04288	0.084206	0.610593	0.0823563	0.0688774	0.231816	0.362875	0.716698	0.999836
26523-2.0	COPC	-0.0457427	0.072945	0.530604	-0.0135284	0.0506104	0.789235	0.362844	0.716721	0.999836
27624-2.0	COPC	-0.0501355	0.0792583	0.527022	-0.0100882	0.0768722	0.89559	0.362702	0.716828	0.999836
Mean_L3_25328_T3	COPC	-0.00772986	0.0640402	0.903926	0.0374653	0.107026	0.726295	0.362366	0.717079	0.999836
27114-2.0	COPC	-0.0278518	0.0790729	0.724666	0.0121947	0.0776898	0.875271	0.361261	0.717904	0.999836
27401-2.0	COPC	-0.0419513	0.0979689	0.668498	-0.0812274	0.0483516	0.0929705	0.359503	0.719219	0.999836
26565-2.0	COPC	0.00957754	0.0880454	0.913377	-0.0282204	0.0575222	0.62371	0.359397	0.719298	0.999836
27160-2.0	COPC	-0.0014605	0.102746	0.988659	-0.0440176	0.0589565	0.455298	0.359256	0.719403	0.999836
27732-2.0	COPC	-0.0250392	0.0685502	0.714912	0.0215458	0.110295	0.845121	0.358728	0.719799	0.999836
26843-2.0	COPC	-0.102363	0.0590283	0.0828935	-0.0695858	0.0698154	0.318905	0.358518	0.719956	0.999836
27352-2.0	COPC	-0.0494422	0.0746484	0.507757	-0.0143062	0.0643916	0.824178	0.356409	0.721534	0.999836
partial_corr_25D_198_T2	COPC	0.017569	0.0867398	0.839488	-0.0550212	0.184335	0.765333	0.356318	0.721602	0.999836
27093-2.0	COPC	-0.0343846	0.0990903	0.72859	0.0184689	0.111116	0.867989	0.355004	0.722586	0.999836
Mean.L1.in.uncinate.fasciculus.on.FA.skeleton..left.	COPC	0.0145781	0.0893887	0.87045	-0.028044	0.0805377	0.727682	0.354243	0.723157	0.999836
26555-2.0	COPC	-0.0337606	0.109649	0.758161	0.0132983	0.0753148	0.859847	0.353763	0.723516	0.999836
26693-2.0	COPC	0.00348605	0.0927942	0.970033	-0.0364999	0.0648965	0.573822	0.353121	0.723998	0.999836
27735-2.0	COPC	0.0115396	0.0847691	0.891718	-0.0328452	0.09291	0.723701	0.352905	0.72416	0.999836
Volume_Grey_Matter_25799_T2	COPC	-0.00693967	0.0739913	0.925276	0.0327494	0.0847629	0.699227	0.352747	0.724278	0.999836
26964-2.0	COPC	-0.0155246	0.0958327	0.871308	-0.0576918	0.0714701	0.419542	0.35272	0.724298	0.999836
27519-2.0	COPC	0.00821817	0.0844555	0.922482	-0.0294529	0.0660859	0.655831	0.351284	0.725376	0.999836
27417-2.0	COPC	0.0403119	0.0830636	0.627453	0.0763321	0.0605058	0.207105	0.350512	0.725955	0.999836
Mean.MD.in.middle.cerebellar.peduncle.on.FA.skeleton	COPC	-0.0264758	0.130765	0.83955	0.0257298	0.0724618	0.722529	0.349202	0.726938	0.999836
26579-2.0	COPC	-0.0837298	0.0688233	0.22376	0.00934947	0.257551	0.971042	0.34915	0.726977	0.999836
Volume_Grey_Matter_25829_T2	COPC	0.0528602	0.0698593	0.44925	0.00552094	0.116793	0.962297	0.347848	0.727955	0.999836
26891-2.0	COPC	0.0166493	0.131051	0.898905	-0.0409237	0.101224	0.686	0.34768	0.72808	0.999836
27435-2.0	COPC	-0.0389727	0.10371	0.707077	0.00466404	0.0713336	0.947869	0.34667	0.728839	0.999836
26596-2.0	COPC	-0.011472	0.0413981	0.781693	-0.0357177	0.0563709	0.52633	0.346668	0.72884	0.999836
26686-2.0	COPC	0.0225615	0.0527641	0.668948	-0.000335687	0.0397795	0.993267	0.346512	0.728958	0.999836
Mean.ICVF.in.posterior.thalamic.radiation.on.FA.skeleton..right.	COPC	-0.0058525	0.0854161	0.945374	-0.0428619	0.0643664	0.505472	0.346034	0.729317	0.999836
Mean.OD.in.sagittal.stratum.on.FA.skeleton..right.	COPC	-0.0325147	0.0949794	0.7321	0.011511	0.0847036	0.891902	0.345943	0.729385	0.999836
26824-2.0	COPC	0.00892137	0.135613	0.947549	-0.0454166	0.0793175	0.566921	0.345869	0.729441	0.999836
Mean.MD.in.genu.of.corpus.callosum.on.FA.skeleton	COPC	-0.0573198	0.0821295	0.485227	-0.0245239	0.0474695	0.605419	0.345727	0.729548	0.999836
Mean_L3_25325_T3	COPC	-0.00269212	0.0919609	0.976646	0.0361796	0.064771	0.57645	0.345583	0.729656	0.999836
27165-2.0	COPC	-0.00119326	0.210693	0.995481	-0.076398	0.0558475	0.17132	0.345024	0.730076	0.999836
Mean.L2.in.corticospinal.tract.on.FA.skeleton..left.	COPC	-0.0377083	0.088543	0.670198	0.00199953	0.0736569	0.978343	0.344762	0.730273	0.999836
27276-2.0	COPC	0.0175455	0.0925415	0.849626	0.062901	0.0937694	0.502345	0.344269	0.730644	0.999836
Mean.ICVF.in.tapetum.on.FA.skeleton..right.	COPC	0.00248006	0.0741961	0.973335	-0.0291979	0.0546574	0.593205	0.343747	0.731037	0.999836
27562-2.0	COPC	-0.000915436	0.139801	0.994775	-0.056245	0.0806133	0.485356	0.342857	0.731706	0.999836
Weighted.mean.ICVF.in.tract.forceps.major	COPC	-0.00762303	0.0964268	0.936989	-0.0458865	0.0564758	0.416506	0.342408	0.732044	0.999836
26742-2.0	COPC	-0.0437577	0.0669461	0.513353	-0.0754008	0.0646356	0.243392	0.340041	0.733826	0.999836
27215-2.0	COPC	0.0333554	0.0565692	0.555433	-0.00627856	0.102085	0.950959	0.33959	0.734165	0.999836
Mean.OD.in.cingulum.hippocampus.on.FA.skeleton..left.	COPC	-0.0198029	0.126741	0.875838	0.0299631	0.0737046	0.684354	0.339435	0.734282	0.999836
Mean.L1.in.retrolenticular.part.of.internal.capsule.on.FA.skeleton..right.	COPC	-0.00781512	0.0694445	0.910397	0.0208751	0.0482679	0.66539	0.339242	0.734427	0.999836
26508-2.0	COPC	-0.0312922	0.146749	0.831142	0.0257815	0.0824327	0.754465	0.339086	0.734545	0.999836
Mean.L1.in.splenium.of.corpus.callosum.on.FA.skeleton	COPC	-0.0263634	0.0626954	0.67412	-0.0537415	0.0509159	0.291199	0.33898	0.734625	0.999836
27178-2.0	COPC	0.0130205	0.0761339	0.864207	0.0458399	0.0607598	0.450582	0.33693	0.736169	0.999836
Weighted.mean.L3.in.tract.superior.longitudinal.fasciculus..right.	COPC	0.00398632	0.108788	0.97077	0.0465121	0.0641438	0.468378	0.33673	0.73632	0.999836
26956-2.0	COPC	-0.0582324	0.0594875	0.327629	-0.0843315	0.0498799	0.0908959	0.336189	0.736728	0.999836
Weighted.mean.L3.in.tract.middle.cerebellar.peduncle	COPC	-0.0584616	0.123694	0.636476	-0.00632563	0.0937042	0.946179	0.335973	0.736892	0.999836
27171-2.0	COPC	-0.028792	0.0650867	0.658226	-0.0646469	0.0854893	0.44953	0.333702	0.738605	0.999836
Mean_L3_25322_T3	COPC	-0.0162756	0.112963	0.885438	0.0304499	0.0833954	0.715016	0.332775	0.739304	0.999836
Mean.OD.in.posterior.corona.radiata.on.FA.skeleton..right.	COPC	0.00798597	0.0775883	0.91802	-0.0238759	0.0561257	0.670544	0.332726	0.739341	0.999836
26785-2.0	COPC	0.0507955	0.0753862	0.500436	0.0188651	0.0596749	0.751903	0.332102	0.739812	0.999836
Mean.MD.in.posterior.limb.of.internal.capsule.on.FA.skeleton..right.	COPC	-0.0348804	0.087909	0.691531	0.0238956	0.154228	0.876871	0.33109	0.740577	0.999836
26896-2.0	COPC	0.0173715	0.138948	0.900506	-0.0324167	0.0581598	0.577273	0.330535	0.740996	0.999836
27746-2.0	COPC	-0.0282619	0.0914119	0.757191	0.0082459	0.0620599	0.894296	0.330424	0.74108	0.999836
27362-2.0	COPC	-0.0336562	0.0993241	0.734721	-0.0756783	0.0794914	0.341081	0.330318	0.74116	0.999836
Mean.MO.in.posterior.corona.radiata.on.FA.skeleton..right.	COPC	-0.0415226	0.10916	0.703662	0.00134748	0.0703596	0.98472	0.330098	0.741326	0.999836
26965-2.0	COPC	0.00916366	0.0981375	0.925605	0.0506743	0.0790091	0.52128	0.329477	0.741795	0.999836
26711-2.0	COPC	0.0192391	0.187669	0.918347	-0.0448547	0.0537213	0.403745	0.328338	0.742656	0.999836
Mean.ISOVF.in.middle.cerebellar.peduncle.on.FA.skeleton	COPC	-0.0207138	0.126503	0.869934	0.0264264	0.0679078	0.697164	0.328326	0.742665	0.999836
27479-2.0	COPC	0.0128427	0.0804503	0.873169	-0.0206957	0.0629703	0.742414	0.32828	0.7427	0.999836
Mean.MO.in.pontine.crossing.tract.on.FA.skeleton	COPC	0.0407737	0.0629285	0.517026	-0.00494184	0.124276	0.968281	0.328179	0.742776	0.999836
Mean.OD.in.external.capsule.on.FA.skeleton..right.	COPC	-0.0294654	0.0669809	0.660004	-0.0595783	0.0627169	0.342135	0.328171	0.742783	0.999836
Mean.MO.in.external.capsule.on.FA.skeleton..left.	COPC	0.0283969	0.0909589	0.754893	-0.00565239	0.0500013	0.909995	0.32804	0.742882	0.999836
Weighted.mean.OD.in.tract.posterior.thalamic.radiation..right.	COPC	-0.0296687	0.119558	0.804016	0.0147731	0.0641682	0.817917	0.327525	0.743271	0.999836
Weighted.mean.MD.in.tract.anterior.thalamic.radiation..right.	COPC	-0.0269083	0.0674188	0.689804	0.0198415	0.126189	0.875059	0.326762	0.743848	0.999836
26518-2.0	COPC	-0.0244806	0.0589201	0.677784	-0.0512855	0.0575974	0.373244	0.325319	0.74494	0.999836
27411-2.0	COPC	0.0302175	0.0606733	0.618458	-0.00167217	0.0775201	0.98279	0.323948	0.745978	0.999836
Volume_Grey_Matter_25820_T2	COPC	-0.0116063	0.113404	0.918483	-0.0687428	0.135749	0.612579	0.323015	0.746684	0.999836
27618-2.0	COPC	0.00370818	0.217143	0.986375	-0.0698296	0.0688207	0.310268	0.322835	0.74682	0.999836
Mean.L1.in.genu.of.corpus.callosum.on.FA.skeleton	COPC	-0.0345217	0.0605531	0.568605	-0.0607155	0.0542222	0.262819	0.322259	0.747257	0.999836
Mean.FA.in.posterior.corona.radiata.on.FA.skeleton..left.	COPC	0.0107672	0.0780208	0.890237	-0.0245534	0.0770982	0.750129	0.322011	0.747444	0.999836
Mean.MD.in.retrolenticular.part.of.internal.capsule.on.FA.skeleton..left.	COPC	0.0168746	0.0802052	0.833361	0.0508595	0.0686501	0.458783	0.321908	0.747522	0.999836
27539-2.0	COPC	-0.0166043	0.0925727	0.857651	-0.0549148	0.0748054	0.462887	0.321885	0.74754	0.999836
27513-2.0	COPC	-0.0141542	0.0930037	0.879037	-0.0533111	0.0788959	0.499222	0.321063	0.748162	0.999836
27399-2.0	COPC	0.000917269	0.159338	0.995407	-0.0539127	0.0629961	0.392103	0.320009	0.748962	0.999836
26745-2.0	COPC	-0.00206449	0.199583	0.991747	-0.0682193	0.0551022	0.215698	0.319512	0.749338	0.999836
27600-2.0	COPC	-0.0192089	0.0841662	0.81947	0.0114969	0.0470255	0.806858	0.318484	0.750118	0.999836
Volume_25013_T2	COPC	0.00463213	0.0692404	0.946662	0.0315539	0.0485142	0.515431	0.318431	0.750158	0.999836
26967-2.0	COPC	0.00775467	0.088375	0.930078	-0.0246795	0.051164	0.62955	0.317618	0.750775	0.999836
26702-2.0	COPC	0.0674992	0.0773414	0.382803	-0.0103324	0.232609	0.96457	0.317512	0.750855	0.999836
27303-2.0	COPC	0.0161135	0.128127	0.89992	-0.0281525	0.0556839	0.613153	0.316856	0.751353	0.999836
26511-2.0	COPC	0.0522985	0.10166	0.60694	0.00845931	0.0938985	0.928216	0.316781	0.751409	0.999836
Volume_Grey_Matter_25908_T2	COPC	0.0142167	0.0776555	0.85474	-0.032092	0.123905	0.795631	0.316687	0.751481	0.999836
Weighted.mean.FA.in.tract.corticospinal.tract..left.	COPC	0.038492	0.0831653	0.643482	0.000294914	0.0875272	0.997312	0.316365	0.751726	0.999836
Mean.L2.in.cingulum.hippocampus.on.FA.skeleton..left.	COPC	0.0039333	0.0859167	0.963485	0.0535982	0.131402	0.68335	0.316343	0.751742	0.999836
26935-2.0	COPC	0.0272402	0.121918	0.823201	-0.0152826	0.0573195	0.789761	0.315638	0.752278	0.999836
Weighted.mean.MD.in.tract.middle.cerebellar.peduncle	COPC	-0.0456058	0.0852179	0.592535	-0.00469149	0.0978319	0.961752	0.31535	0.752496	0.999836
Mean.ISOVF.in.anterior.corona.radiata.on.FA.skeleton..right.	COPC	0.0250748	0.112369	0.823421	-0.0170122	0.0721112	0.813498	0.315218	0.752596	0.999836
Mean.ISOVF.in.medial.lemniscus.on.FA.skeleton..right.	COPC	-0.042973	0.12232	0.725351	0.0118025	0.123611	0.923933	0.314979	0.752777	0.999836
27569-2.0	COPC	-0.0309996	0.0898743	0.730154	-0.0714058	0.0934993	0.445043	0.31156	0.755375	0.999836
Mean.ISOVF.in.corticospinal.tract.on.FA.skeleton..right.	COPC	-0.0580638	0.0809904	0.473422	0.0238469	0.250312	0.924101	0.311343	0.75554	0.999836
27067-2.0	COPC	-0.00598116	0.113003	0.957788	-0.0452774	0.0562503	0.420862	0.311308	0.755566	0.999836
27739-2.0	COPC	-0.0288438	0.0773006	0.709046	-0.00103417	0.0450998	0.981706	0.310739	0.755999	0.999836
Mean.L1.in.corticospinal.tract.on.FA.skeleton..left.	COPC	-0.0328395	0.0809755	0.685074	0.00353914	0.0846726	0.96666	0.310504	0.756178	0.999836
27692-2.0	COPC	0.00965858	0.0616106	0.875428	0.0429623	0.0880247	0.6255	0.309964	0.756589	0.999836
partial_corr_25D_181_T2	COPC	0.000263744	0.165499	0.998728	-0.0608421	0.10776	0.572342	0.309413	0.757008	0.999836
27096-2.0	COPC	0.0451746	0.059456	0.447375	0.0195985	0.0576385	0.733838	0.30886	0.757428	0.999836
26551-2.0	COPC	0.0712013	0.092878	0.443313	0.0298357	0.0966749	0.757611	0.308558	0.757658	0.999836
27168-2.0	COPC	-0.0345726	0.0696756	0.619757	-0.00708767	0.0555339	0.898443	0.308475	0.757721	0.999836
Weighted.mean.MO.in.tract.cingulate.gyrus.part.of.cingulum..left.	COPC	0.0509633	0.115197	0.658198	0.00694791	0.0843864	0.934381	0.308235	0.757904	0.999836
Mean.MO.in.anterior.limb.of.internal.capsule.on.FA.skeleton..left.	COPC	-0.0379334	0.175942	0.829299	0.0258024	0.10911	0.81306	0.30786	0.758189	0.999836
Weighted.mean.ISOVF.in.tract.forceps.minor	COPC	-0.00598116	0.121933	0.960877	-0.0476198	0.060124	0.428346	0.306278	0.759393	0.999836
27766-2.0	COPC	0.00806194	0.188485	0.965883	-0.0538711	0.0741766	0.467683	0.305758	0.759789	0.999836
Weighted.mean.ISOVF.in.tract.corticospinal.tract..right.	COPC	-0.00937848	0.172684	0.956688	0.0508856	0.0953634	0.593621	0.305496	0.759988	0.999836
26559-2.0	COPC	-0.0002734	0.0618232	0.996472	0.0249735	0.0550479	0.650068	0.304991	0.760373	0.999836
27258-2.0	COPC	-0.0138484	0.155896	0.929216	-0.0646647	0.0588488	0.271843	0.304959	0.760397	0.999836
27130-2.0	COPC	-0.0613403	0.0866719	0.479113	-0.0238597	0.0878731	0.785988	0.303671	0.761378	0.999836
Volume_Grey_Matter_25809_T2	COPC	-0.0118407	0.0886567	0.893753	-0.0515681	0.0963119	0.592354	0.303484	0.761521	0.999836
27566-2.0	COPC	-0.0261997	0.0924572	0.776892	0.00584811	0.0511809	0.909029	0.303259	0.761692	0.999836
26749-2.0	COPC	-0.030415	0.0858183	0.723031	-0.0628546	0.0639356	0.325563	0.303127	0.761793	0.999836
Weighted.mean.L2.in.tract.inferior.fronto.occipital.fasciculus..right.	COPC	-0.00530312	0.149529	0.971708	0.0436329	0.0624915	0.485039	0.301959	0.762683	0.999836
26705-2.0	COPC	-0.0205058	0.0677319	0.76208	0.0216444	0.122173	0.859381	0.301737	0.762853	0.999836
26520-2.0	COPC	0.0285293	0.24626	0.907771	-0.048456	0.0687412	0.480869	0.301107	0.763333	0.999836
27040-2.0	COPC	-0.0349571	0.0702929	0.618973	-0.0603419	0.0468111	0.19738	0.300578	0.763736	0.999836
Mean_L3_25307_T3	COPC	-0.010609	0.0927272	0.908912	0.0218826	0.0556139	0.69397	0.300498	0.763798	0.999836
Mean.L1.in.medial.lemniscus.on.FA.skeleton..left.	COPC	-0.0469527	0.0948431	0.62056	-0.00954287	0.0806742	0.905839	0.300449	0.763835	0.999836
Volume_Grey_Matter_25831_T2	COPC	0.028276	0.128596	0.825962	-0.0197047	0.0948346	0.835401	0.300288	0.763958	0.999836
26599-2.0	COPC	0.00770522	0.108256	0.943258	-0.0355178	0.095165	0.708982	0.299873	0.764274	0.999836
DTI_signature	COPC	0.0385656	0.13309	0.771991	0.0876242	0.0956854	0.359797	0.29929	0.764719	0.999836
Mean.MO.in.cingulum.hippocampus.on.FA.skeleton..left.	COPC	-0.0208305	0.0959582	0.828147	-0.0575947	0.0774215	0.45693	0.298177	0.765568	0.999836
Weighted.mean.MD.in.tract.uncinate.fasciculus..right.	COPC	-0.0287877	0.169305	0.864983	0.0258429	0.0701881	0.712728	0.298077	0.765645	0.999836
Volume_Grey_Matter_25805_T2	COPC	0.0150341	0.282554	0.957566	-0.0723079	0.0804634	0.368843	0.297296	0.76624	0.999836
Volume_Grey_Matter_25827_T2	COPC	0.0226195	0.157553	0.885842	-0.0280125	0.0647173	0.665128	0.297264	0.766265	0.999836
27546-2.0	COPC	0.0341164	0.10904	0.754372	-0.0160233	0.128704	0.900921	0.29724	0.766283	0.999836
27677-2.0	COPC	0.029171	0.115562	0.80071	0.0735285	0.0948184	0.438064	0.29674	0.766665	0.999836
Volume_Grey_Matter_25796_T2	COPC	0.0355674	0.123085	0.772607	-0.017392	0.130057	0.89362	0.295753	0.767419	0.999836
26672-2.0	COPC	0.0439606	0.0703932	0.532299	0.0119463	0.0823499	0.884658	0.295509	0.767605	0.999836
26666-2.0	COPC	0.00616475	0.0898032	0.94527	-0.0369997	0.115699	0.749125	0.294716	0.768211	0.999836
26839-2.0	COPC	-0.022338	0.107473	0.835349	-0.0588735	0.0619066	0.341602	0.294574	0.768319	0.999836
Mean.ICVF.in.posterior.corona.radiata.on.FA.skeleton..right.	COPC	-0.000301867	0.0813074	0.997038	-0.029434	0.0569329	0.60516	0.293498	0.769142	0.999836
26567-2.0	COPC	-0.0483481	0.0857083	0.572686	0.00557522	0.1631	0.972731	0.292667	0.769777	0.999836
Mean.OD.in.anterior.limb.of.internal.capsule.on.FA.skeleton..right.	COPC	-0.00981392	0.118452	0.93397	0.028764	0.058808	0.624759	0.291711	0.770508	0.999836
Volume_Grey_Matter_25865_T2	COPC	-0.0222237	0.0577724	0.700477	-0.0481358	0.067583	0.476312	0.29144	0.770715	0.999836
26846-2.0	COPC	-0.0167516	0.156869	0.914958	-0.0652036	0.0572439	0.254683	0.290153	0.771699	0.999836
27223-2.0	COPC	0.0365932	0.0645447	0.570752	0.00896987	0.0700697	0.898138	0.289957	0.771849	0.999836
26968-2.0	COPC	0.0159018	0.0885773	0.857526	-0.0144477	0.0560476	0.79658	0.289539	0.772169	0.999836
27324-2.0	COPC	0.0035788	0.099242	0.971233	-0.0291895	0.0551595	0.596678	0.288604	0.772885	0.999836
27055-2.0	COPC	0.0658145	0.0720032	0.360691	0.0106261	0.178043	0.952408	0.287363	0.773835	0.999836
Mean_L3_25304_T3	COPC	-0.0350299	0.186059	0.850663	0.0255493	0.0993479	0.797048	0.287211	0.77395	0.999836
26611-2.0	COPC	0.0630975	0.133544	0.63658	-0.0167408	0.243805	0.945256	0.287206	0.773955	0.999836
26945-2.0	COPC	-0.0501588	0.105306	0.633852	-0.0147478	0.0647879	0.819933	0.286404	0.774569	0.999836
26684-2.0	COPC	0.0426385	0.0597976	0.475817	0.0162717	0.070205	0.816713	0.285912	0.774945	0.999836
27022-2.0	COPC	-0.00362338	0.119456	0.975802	-0.0417534	0.0594394	0.482397	0.285774	0.775051	0.999836
27202-2.0	COPC	0.0465809	0.0742874	0.530636	0.019764	0.0573703	0.730471	0.285707	0.775102	0.999836
26962-2.0	COPC	-0.0177565	0.0691585	0.797372	-0.0441449	0.0614631	0.472613	0.285208	0.775485	0.999836
27712-2.0	COPC	0.00286466	0.122224	0.981301	0.0404229	0.0495186	0.414319	0.284803	0.775795	0.999836
Mean.MO.in.middle.cerebellar.peduncle.on.FA.skeleton	COPC	0.0157568	0.125068	0.899743	-0.0230585	0.0543545	0.671402	0.284636	0.775923	0.999836
26647-2.0	COPC	0.058106	0.150055	0.698585	0.0120096	0.0609569	0.843814	0.284609	0.775944	0.999836
Mean.ICVF.in.superior.fronto.occipital.fasciculus.on.FA.skeleton..right.	COPC	0.0233955	0.183975	0.898808	-0.0331018	0.0759992	0.66316	0.283829	0.776542	0.999836
27454-2.0	COPC	0.00830413	0.0805717	0.917911	0.0390217	0.0728233	0.592069	0.282837	0.777302	0.999836
27681-2.0	COPC	-0.00283828	0.112557	0.979882	0.0352605	0.0741931	0.634607	0.282611	0.777475	0.999836
27584-2.0	COPC	-0.0516681	0.0726082	0.476712	-0.0211011	0.0802636	0.792629	0.28242	0.777621	0.999836
27736-2.0	COPC	-0.0160173	0.0906465	0.859744	-0.0487848	0.0727144	0.502277	0.281975	0.777963	0.999836
27667-2.0	COPC	0.0106945	0.079874	0.893488	0.0460785	0.0969704	0.634658	0.28165	0.778212	0.999836
27062-2.0	COPC	-0.0356703	0.0682953	0.601465	-0.0621082	0.0644057	0.334881	0.281632	0.778226	0.999836
Volume_Grey_Matter_25810_T2	COPC	-0.00364311	0.140521	0.979317	-0.0476937	0.0686991	0.487532	0.281626	0.77823	0.999836
Weighted.mean.L1.in.tract.anterior.thalamic.radiation..left.	COPC	-0.034145	0.0779835	0.661496	-0.00077808	0.0892052	0.993041	0.28161	0.778243	0.999836
Weighted.mean.MD.in.tract.parahippocampal.part.of.cingulum..left.	COPC	-0.0204192	0.115071	0.859157	0.0176683	0.0713854	0.804517	0.281264	0.778508	0.999836
26768-2.0	COPC	0.0254753	0.125008	0.838518	-0.0139485	0.0638093	0.826964	0.280893	0.778792	0.999836
27283-2.0	COPC	-0.00142338	0.0836323	0.986421	0.0291402	0.0698318	0.676465	0.28052	0.779079	0.999836
27143-2.0	COPC	-0.0395593	0.0664906	0.551869	-0.0129142	0.0679324	0.849227	0.280307	0.779242	0.999836
27594-2.0	COPC	0.0270359	0.0841395	0.747966	-0.00101913	0.0542898	0.985023	0.280175	0.779343	0.999836
27008-2.0	COPC	0.00388634	0.0902416	0.965649	-0.0250999	0.0507454	0.620865	0.279977	0.779495	0.999836
27043-2.0	COPC	0.0129733	0.101117	0.897911	-0.0201032	0.0611112	0.742185	0.279956	0.779511	0.999836
26796-2.0	COPC	-0.0211966	0.0821275	0.796335	-0.0525423	0.0768301	0.494053	0.278722	0.780458	0.999836
26980-2.0	COPC	-0.0111071	0.198009	0.955267	-0.0684246	0.0567825	0.228192	0.278253	0.780818	0.999836
partial_corr_25D_182_T2	COPC	0.0353724	0.176695	0.841333	-0.0221667	0.107891	0.837217	0.277926	0.781069	0.999836
Weighted.mean.ICVF.in.tract.superior.longitudinal.fasciculus..right.	COPC	0.0203475	0.217834	0.925579	-0.042314	0.0590592	0.473702	0.277635	0.781293	0.999836
27445-2.0	COPC	0.0278093	0.106835	0.794631	0.0620231	0.0616094	0.314072	0.277425	0.781453	0.999836
Volume_Grey_Matter_25915_T2	COPC	-0.0219167	0.056963	0.700421	0.0344519	0.195059	0.859804	0.277396	0.781476	0.999836
Volume_Grey_Matter_25860_T2	COPC	0.0550256	0.11416	0.629802	0.0113073	0.1087	0.917151	0.277342	0.781518	0.999836
26987-2.0	COPC	0.0376572	0.149306	0.800875	-0.010958	0.0945391	0.907724	0.275097	0.783242	0.999836
Mean_L3_25316_T3	COPC	-0.00238038	0.156738	0.987883	0.0454661	0.0760258	0.549816	0.27466	0.783578	0.999836
27723-2.0	COPC	0.0292199	0.108776	0.788219	-0.00846906	0.0838043	0.919505	0.27447	0.783723	0.999836
Mean.FA.in.cingulum.cingulate.gyrus.on.FA.skeleton..right.	COPC	0.0694937	0.0717949	0.333071	-0.014426	0.297281	0.961297	0.274402	0.783776	0.999836
26958-2.0	COPC	0.00042306	0.124265	0.997284	-0.0412665	0.0874138	0.636868	0.274399	0.783778	0.999836
26578-2.0	COPC	-0.027489	0.0981834	0.779496	0.00720187	0.0801001	0.928358	0.273776	0.784257	0.999836
27497-2.0	COPC	-0.0165017	0.095723	0.86313	-0.0478509	0.0628893	0.446732	0.273711	0.784307	0.999836
27575-2.0	COPC	0.0113735	0.189721	0.952197	-0.0427008	0.0563984	0.448973	0.273204	0.784696	0.999836
Volume_Grey_Matter_25814_T2	COPC	-0.0223325	0.0928081	0.809841	-0.055302	0.0771684	0.473596	0.273154	0.784735	0.999836
27145-2.0	COPC	0.00507113	0.114975	0.96482	0.0391452	0.0485845	0.420408	0.272988	0.784863	0.999836
Mean_L3_25333_T3	COPC	-0.0333806	0.0953463	0.726265	0.0311016	0.216358	0.885697	0.272726	0.785064	0.999836
27580-2.0	COPC	0.0126972	0.26009	0.961064	-0.059886	0.0601815	0.319692	0.271887	0.785709	0.999836
27106-2.0	COPC	-0.012218	0.084476	0.885001	0.0146432	0.0515229	0.776251	0.271466	0.786032	0.999836
27725-2.0	COPC	0.0183243	0.0559122	0.743113	-0.0053066	0.0670199	0.93689	0.270747	0.786585	0.999836
26539-2.0	COPC	0.0693725	0.114154	0.543381	0.00853743	0.193692	0.964843	0.270585	0.786711	0.999836
26612-2.0	COPC	0.0610769	0.122312	0.617531	-0.0120112	0.240918	0.960237	0.270508	0.786769	0.999836
27683-2.0	COPC	0.0142627	0.109213	0.896096	0.0499038	0.0738027	0.498927	0.270395	0.786857	0.999836
27682-2.0	COPC	0.0351354	0.0829961	0.672049	0.00363382	0.0817584	0.964549	0.270394	0.786857	0.999836
26754-2.0	COPC	-0.0357922	0.0578678	0.536234	-0.0592739	0.0648581	0.360769	0.27015	0.787045	0.999836
26665-2.0	COPC	0.0364206	0.0983425	0.711125	0.00544234	0.059794	0.927478	0.269157	0.787809	0.999836
partial_corr_25D_71_T2	COPC	-0.0633147	0.20426	0.756583	-0.00426055	0.0823705	0.958748	0.268132	0.788598	0.999836
27018-2.0	COPC	-0.00603333	0.0591493	0.918755	-0.0271769	0.0521507	0.602282	0.268127	0.788602	0.999836
27471-2.0	COPC	-0.0297805	0.0963689	0.757302	0.0150805	0.137334	0.912561	0.267392	0.789167	0.999836
26975-2.0	COPC	-0.000881309	0.0635774	0.98894	0.0256846	0.0764514	0.736901	0.267175	0.789335	0.999836
Weighted.mean.ISOVF.in.tract.anterior.thalamic.radiation..left.	COPC	-0.0481262	0.0758517	0.525769	0.00567262	0.186628	0.975752	0.267054	0.789428	0.999836
27508-2.0	COPC	-0.0752713	0.103934	0.468929	-0.0414953	0.0722213	0.565591	0.266871	0.789568	0.999836
27019-2.0	COPC	0.00700189	0.0889494	0.937257	-0.0214237	0.0590344	0.716678	0.266264	0.790036	0.999836
Mean.OD.in.fornix.cres.stria.terminalis.on.FA.skeleton..right.	COPC	-0.0323898	0.136651	0.812637	0.0088388	0.0732481	0.903953	0.265915	0.790305	0.999836
fMRI_signature	COPC	0.055102	0.150891	0.71498	0.139699	0.281307	0.619467	0.26501	0.791002	0.999836
27169-2.0	COPC	-0.0323662	0.0873375	0.710945	-0.0603144	0.0594968	0.310706	0.264467	0.79142	0.999836
partial_corr_25D_189_T2	COPC	-0.0137839	0.132326	0.917038	0.0453956	0.180452	0.801376	0.264465	0.791421	0.999836
27536-2.0	COPC	-0.0489166	0.12495	0.695437	-0.0070752	0.0972012	0.941974	0.264307	0.791543	0.999836
27492-2.0	COPC	-0.0294797	0.0917233	0.747909	0.0249002	0.184414	0.892593	0.264025	0.791761	0.999836
26583-2.0	COPC	-0.0032064	0.0860346	0.970271	-0.0308691	0.0601949	0.608078	0.26345	0.792204	0.999836
Weighted.mean.MD.in.tract.superior.thalamic.radiation..left.	COPC	-0.039946	0.113904	0.725813	0.00688376	0.13649	0.959776	0.263424	0.792224	0.999836
Mean_L2_25275_T3	COPC	0.0047943	0.0860946	0.955592	0.0373106	0.0884758	0.673241	0.263393	0.792248	0.999836
27609-2.0	COPC	-0.00462632	0.100628	0.96333	-0.0448049	0.114874	0.696511	0.263095	0.792478	0.999836
partial_corr_25D_69_T2	COPC	0.00696495	0.176263	0.96848	0.0896032	0.260721	0.731091	0.262583	0.792872	0.999836
Mean.MO.in.sagittal.stratum.on.FA.skeleton..right.	COPC	0.0232037	0.0940644	0.805157	-0.011251	0.0918911	0.902552	0.262015	0.79331	0.999836
26644-2.0	COPC	0.0436062	0.35786	0.903016	-0.0515496	0.0624641	0.409219	0.261942	0.793366	0.999836
26695-2.0	COPC	0.0281026	0.0604103	0.641792	0.00785751	0.0483243	0.870834	0.261698	0.793554	0.999836
partial_corr_25D_146_T2	COPC	0.00567706	0.144924	0.968753	-0.0432428	0.118118	0.714291	0.261657	0.793586	0.999836
26792-2.0	COPC	0.0108695	0.162183	0.946566	0.0553374	0.0511973	0.279757	0.261465	0.793734	0.999836
partial_corr_25D_207_T2	COPC	0.00436197	0.129155	0.973058	0.0534929	0.13678	0.695733	0.261165	0.793965	0.999836
26738-2.0	COPC	-0.00727017	0.139503	0.958437	-0.0497042	0.0838109	0.553146	0.260742	0.794292	0.999836
Mean.L1.in.anterior.corona.radiata.on.FA.skeleton..right.	COPC	-0.00823613	0.0745034	0.911976	-0.0331127	0.0597287	0.579315	0.260516	0.794466	0.999836
Weighted.mean.L2.in.tract.superior.longitudinal.fasciculus..left.	COPC	-0.0128161	0.260827	0.960811	0.0568457	0.0590567	0.335768	0.260486	0.794489	0.999836
27391-2.0	COPC	-0.0332408	0.0603279	0.581632	-0.0541186	0.0528704	0.30602	0.260267	0.794658	0.999836
27044-2.0	COPC	-0.0143777	0.0713515	0.840303	0.00872623	0.052932	0.869056	0.260057	0.794819	0.999836
Mean.ISOVF.in.posterior.corona.radiata.on.FA.skeleton..right.	COPC	-0.0221439	0.1282	0.862864	0.0263665	0.135634	0.845867	0.259924	0.794922	0.999836
Mean.L1.in.cingulum.hippocampus.on.FA.skeleton..left.	COPC	-0.0138643	0.0651139	0.831387	0.00982936	0.0639119	0.877771	0.259688	0.795105	0.999836
27082-2.0	COPC	0.0475654	0.120061	0.691976	0.00597056	0.106157	0.955149	0.259541	0.795218	0.999836
27639-2.0	COPC	0.0479902	0.105051	0.647794	0.0801368	0.065685	0.222459	0.259465	0.795276	0.999836
26637-2.0	COPC	0.0227878	0.224955	0.919313	-0.0375227	0.0595735	0.528789	0.259167	0.795506	0.999836
27555-2.0	COPC	0.0110965	0.226306	0.960893	-0.0523573	0.095453	0.583339	0.258348	0.796138	0.999836
27687-2.0	COPC	-0.0036074	0.0896061	0.967887	0.0376713	0.132806	0.776673	0.257657	0.796672	0.999836
26983-2.0	COPC	-0.0353463	0.0769042	0.645793	-0.010709	0.0569769	0.850914	0.257413	0.79686	0.999836
Mean_L3_25301_T3	COPC	-0.0523967	0.0978679	0.592385	0.0125645	0.232892	0.956975	0.25715	0.797063	0.999836
27354-2.0	COPC	-0.0293027	0.0677679	0.665452	-0.0566928	0.0822302	0.490547	0.257047	0.797143	0.999836
Mean.MD.in.external.capsule.on.FA.skeleton..right.	COPC	-0.00485998	0.181723	0.978664	0.0478874	0.096258	0.618844	0.256501	0.797564	0.999836
Mean_L3_25306_T3	COPC	-0.012156	0.0934669	0.896522	0.0321521	0.145589	0.825216	0.256102	0.797872	0.999836
26897-2.0	COPC	-0.00678642	0.111582	0.951502	-0.0422763	0.082194	0.607009	0.256084	0.797886	0.999836
27570-2.0	COPC	-0.0362065	0.117575	0.758125	0.00113663	0.0863803	0.989501	0.255958	0.797983	0.999836
26942-2.0	COPC	0.000323868	0.109564	0.997641	-0.0327949	0.0689954	0.634559	0.255786	0.798116	0.999836
27343-2.0	COPC	-0.0194884	0.0787638	0.804577	-0.0462401	0.0694475	0.505521	0.254759	0.798909	0.999836
27039-2.0	COPC	0.0111521	0.0583426	0.848409	-0.0161838	0.090186	0.857585	0.254495	0.799113	0.999836
Mean.OD.in.cingulum.cingulate.gyrus.on.FA.skeleton..left.	COPC	-0.0400699	0.0870523	0.645303	-0.00871232	0.0874738	0.920663	0.254095	0.799422	0.999836
27574-2.0	COPC	-0.0195564	0.0744936	0.792917	-0.0449787	0.0668251	0.500896	0.254033	0.79947	0.999836
27007-2.0	COPC	0.0105202	0.0635465	0.868511	-0.0113077	0.058035	0.845516	0.253637	0.799776	0.999836
26908-2.0	COPC	0.0109173	0.0913158	0.904836	0.0404879	0.0726105	0.577114	0.253465	0.799909	0.999836
Mean.L1.in.cerebral.peduncle.on.FA.skeleton..left.	COPC	-0.023814	0.0790736	0.763291	-0.0478622	0.0529168	0.365741	0.25275	0.800461	0.999836
Mean.L2.in.inferior.cerebellar.peduncle.on.FA.skeleton..left.	COPC	-0.0227216	0.130589	0.861871	0.0258252	0.14182	0.855505	0.251817	0.801182	0.999836
Mean.OD.in.cingulum.hippocampus.on.FA.skeleton..right.	COPC	-0.0243633	0.0731827	0.739202	0.00525128	0.0920861	0.954525	0.251771	0.801218	0.999836
26615-2.0	COPC	0.0427634	0.0911344	0.638902	0.0121471	0.0806806	0.880324	0.251538	0.801398	0.999836
27088-2.0	COPC	-0.0349197	0.12878	0.78627	-0.0723126	0.0747584	0.333402	0.251117	0.801724	0.999836
27209-2.0	COPC	-0.0257814	0.0954461	0.787072	-0.0545848	0.0641531	0.394852	0.250459	0.802233	0.999836
26638-2.0	COPC	-0.0153623	0.0864728	0.858995	-0.0439049	0.0744048	0.555137	0.250204	0.80243	0.999836
26833-2.0	COPC	-0.00587066	0.0708997	0.934009	-0.0283526	0.0554487	0.609119	0.249779	0.802758	0.999836
partial_corr_25D_89_T2	COPC	0.0420738	0.194465	0.82871	-0.0148022	0.118811	0.900851	0.249579	0.802913	0.999836
26898-2.0	COPC	0.00225052	0.0909298	0.980254	0.0385862	0.113868	0.734708	0.249355	0.803086	0.999836
27054-2.0	COPC	0.00764534	0.0823939	0.92607	-0.0168116	0.053271	0.752316	0.249269	0.803153	0.999836
Mean_L3_25311_T3	COPC	-0.0358628	0.0684012	0.600069	-0.0144434	0.0520782	0.781518	0.24915	0.803245	0.999836
27438-2.0	COPC	0.0572546	0.0915598	0.531758	0.0253429	0.0896738	0.777474	0.249002	0.803359	0.999836
27702-2.0	COPC	-0.0204347	0.0744323	0.783669	-0.044347	0.0614238	0.470304	0.247785	0.8043	0.999836
27762-2.0	COPC	0.00803757	0.107464	0.940379	0.0389708	0.0635833	0.539936	0.247733	0.804341	0.999836
partial_corr_25D_170_T2	COPC	-0.00545718	0.116065	0.962499	0.036281	0.122194	0.766533	0.24766	0.804398	0.999836
Mean.ICVF.in.posterior.corona.radiata.on.FA.skeleton..left.	COPC	0.00105426	0.0813019	0.989654	-0.0242959	0.0624789	0.697376	0.247232	0.804729	0.999836
Mean_L3_25308_T3	COPC	-0.0526048	0.0688893	0.445097	0.00910301	0.239968	0.96974	0.247167	0.804779	0.999836
27627-2.0	COPC	0.0247723	0.0866366	0.774929	-0.000353188	0.0539571	0.994777	0.246171	0.80555	0.999836
Mean_L3_25323_T3	COPC	-0.0122248	0.105427	0.907688	0.0201421	0.0788158	0.798291	0.245891	0.805766	0.999836
Weighted.mean.L3.in.tract.parahippocampal.part.of.cingulum..left.	COPC	-0.0269558	0.111616	0.809164	0.0244229	0.176797	0.890129	0.245734	0.805888	0.999836
Weighted.mean.MO.in.tract.medial.lemniscus..right.	COPC	0.00689648	0.163953	0.966448	-0.0361528	0.0623102	0.561775	0.245443	0.806114	0.999836
27028-2.0	COPC	-0.0151127	0.0818796	0.853564	0.00935597	0.0571403	0.869938	0.245064	0.806407	0.999836
26726-2.0	COPC	-0.0243961	0.0618433	0.693225	-0.0458869	0.06238	0.461973	0.244659	0.806721	0.999836
26531-2.0	COPC	0.0170852	0.17347	0.921543	0.0609239	0.0453891	0.179512	0.244486	0.806855	0.999836
27224-2.0	COPC	-0.0163356	0.111036	0.883038	-0.0481803	0.0682982	0.480536	0.244284	0.807011	0.999836
Mean.FA.in.external.capsule.on.FA.skeleton..right.	COPC	0.0266794	0.0615117	0.664485	0.00730127	0.0500912	0.884111	0.244281	0.807013	0.999836
27726-2.0	COPC	-0.0404653	0.0886934	0.648219	-0.0108794	0.0827818	0.895441	0.243859	0.80734	0.999836
27554-2.0	COPC	-0.0525312	0.0710774	0.459865	-0.0754317	0.0613898	0.219172	0.243833	0.80736	0.999836
26774-2.0	COPC	0.0586981	0.0798768	0.462426	0.0297354	0.0879421	0.735269	0.243788	0.807395	0.999836
Mean.FA.in.inferior.cerebellar.peduncle.on.FA.skeleton..left.	COPC	0.0122465	0.0722797	0.865457	-0.0354916	0.182036	0.845416	0.243735	0.807436	0.999836
26670-2.0	COPC	0.016551	0.236757	0.944267	-0.0429146	0.0613503	0.484239	0.243137	0.807899	0.999836
27486-2.0	COPC	0.0115124	0.092416	0.900863	-0.0214309	0.0999383	0.830203	0.242018	0.808766	0.999836
Mean.L2.in.cingulum.cingulate.gyrus.on.FA.skeleton..left.	COPC	-0.047818	0.0641802	0.456237	0.040996	0.361827	0.909791	0.241687	0.809023	0.999836
partial_corr_25D_118_T2	COPC	-0.0409684	0.0860888	0.634156	-0.00231766	0.135094	0.986312	0.241277	0.809341	0.999836
Weighted.mean.OD.in.tract.medial.lemniscus..left.	COPC	0.00463022	0.0684996	0.946108	0.0251972	0.0513875	0.623895	0.240179	0.810192	0.999836
26808-2.0	COPC	0.0333937	0.0629838	0.595977	0.00916749	0.078907	0.907509	0.239954	0.810366	0.999836
Volume_Grey_Matter_25854_T2	COPC	0.00898443	0.092646	0.922746	-0.0282013	0.124459	0.820742	0.239666	0.810589	0.999836
Weighted.mean.L3.in.tract.medial.lemniscus..right.	COPC	-0.0172304	0.0961362	0.857758	0.0213248	0.129449	0.869153	0.239112	0.811018	0.999836
26683-2.0	COPC	-0.0121198	0.105964	0.908939	-0.0437806	0.079919	0.583821	0.238548	0.811456	0.999836
26921-2.0	COPC	-0.0335784	0.0893164	0.706955	0.0136413	0.176656	0.938449	0.238542	0.811461	0.999836
27613-2.0	COPC	-0.0254389	0.103093	0.805097	-0.054327	0.0639905	0.395889	0.238079	0.81182	0.999836
Volume_Grey_Matter_25834_T2	COPC	-0.0406412	0.0676624	0.548075	-0.0596326	0.0424209	0.159802	0.237806	0.812032	0.999836
Mean_L2_25276_T3	COPC	-0.00981553	0.139293	0.943822	0.0266118	0.063778	0.676491	0.237776	0.812055	0.999836
Mean.L1.in.posterior.corona.radiata.on.FA.skeleton..right.	COPC	-0.0240874	0.240709	0.92029	0.0359522	0.079574	0.651407	0.236823	0.812794	0.999836
27420-2.0	COPC	-0.000416335	0.0893541	0.996282	-0.0283459	0.0771893	0.71345	0.236536	0.813017	0.999836
27344-2.0	COPC	-0.0514734	0.0792126	0.515813	0.0289507	0.330828	0.930266	0.236417	0.813109	0.999836
27266-2.0	COPC	-0.070827	0.0647737	0.274194	-0.0497971	0.0609958	0.41427	0.236364	0.81315	0.999836
27020-2.0	COPC	0.023796	0.12194	0.845279	-0.00727537	0.0495617	0.883295	0.236056	0.813389	0.999836
26619-2.0	COPC	0.0613137	0.129122	0.634894	-0.0167438	0.305159	0.956243	0.235572	0.813765	0.999836
27413-2.0	COPC	0.0382929	0.0732399	0.601085	0.0158967	0.06078	0.793672	0.235315	0.813964	0.999836
26960-2.0	COPC	0.0328116	0.0873373	0.707149	0.00984618	0.0436062	0.821359	0.235258	0.814009	0.999836
27650-2.0	COPC	0.0362532	0.079449	0.648169	0.0621795	0.0765615	0.416705	0.234979	0.814225	0.999836
26815-2.0	COPC	-0.0206022	0.0887933	0.816519	0.011929	0.106342	0.910684	0.234818	0.81435	0.999836
27424-2.0	COPC	0.0307738	0.0851374	0.717756	0.00591789	0.0629111	0.925056	0.234801	0.814363	0.999836
27742-2.0	COPC	0.0310328	0.114946	0.787178	0.00111146	0.0550934	0.983904	0.234737	0.814413	0.999836
27305-2.0	COPC	0.00485173	0.0979616	0.960499	0.0397858	0.112111	0.72268	0.234645	0.814484	0.999836
Volume_Grey_Matter_25878_T2	COPC	0.00117448	0.208239	0.9955	0.0514848	0.0512438	0.31504	0.2346	0.814519	0.999836
26505-2.0	COPC	0.0368354	0.0816598	0.651929	0.0610247	0.063291	0.334949	0.234131	0.814884	0.999836
Weighted.mean.MD.in.tract.superior.longitudinal.fasciculus..right.	COPC	-0.00212096	0.141379	0.988031	0.0349888	0.0716883	0.625501	0.234108	0.814901	0.999836
Volume_Grey_Matter_25890_T2	COPC	0.0310878	0.0874184	0.722125	0.00736804	0.051238	0.885658	0.234089	0.814916	0.999836
27135-2.0	COPC	-0.0216991	0.106574	0.838661	0.0233978	0.160497	0.884092	0.234077	0.814925	0.999836
26607-2.0	COPC	0.0216299	0.246659	0.930122	-0.0380593	0.0652854	0.559915	0.233936	0.815035	0.999836
27440-2.0	COPC	0.0402918	0.0896395	0.65308	0.0149293	0.0609974	0.806648	0.233919	0.815048	0.999836
Mean.FA.in.pontine.crossing.tract.on.FA.skeleton	COPC	0.033531	0.0705944	0.6348	-0.0236249	0.234321	0.919691	0.233552	0.815333	0.999836
27101-2.0	COPC	-0.103539	0.0628782	0.0996268	-0.0803671	0.0767715	0.295176	0.233509	0.815366	0.999836
27530-2.0	COPC	-0.0239559	0.0836697	0.774637	0.0154398	0.146763	0.916215	0.233197	0.815608	0.999836
Weighted.mean.L2.in.tract.acoustic.radiation..right.	COPC	-3.15632e-05	0.142409	0.999823	0.0378784	0.0784479	0.629203	0.233168	0.815631	0.999836
partial_corr_25D_206_T2	COPC	-0.00815278	0.190555	0.965873	0.0470937	0.141644	0.739527	0.232683	0.816008	0.999836
27041-2.0	COPC	-0.00543352	0.0680339	0.936345	-0.0243313	0.0447464	0.586607	0.232074	0.81648	0.999836
Mean.L2.in.medial.lemniscus.on.FA.skeleton..left.	COPC	-0.0189359	0.11879	0.873349	0.0126416	0.0674038	0.851229	0.2312	0.81716	0.999836
Mean.FA.in.superior.corona.radiata.on.FA.skeleton..right.	COPC	-0.00786387	0.13485	0.953497	-0.042595	0.0663604	0.520956	0.231088	0.817246	0.999836
Weighted.mean.ISOVF.in.tract.cingulate.gyrus.part.of.cingulum..left.	COPC	0.0266297	0.12869	0.836065	-0.00653087	0.063829	0.918504	0.230843	0.817437	0.999836
27457-2.0	COPC	0.00253595	0.110343	0.981664	0.0457804	0.151547	0.762585	0.230684	0.81756	0.999836
27158-2.0	COPC	-0.00943363	0.12756	0.941047	-0.0452899	0.0891017	0.611247	0.230442	0.817748	0.999836
Mean.L1.in.superior.longitudinal.fasciculus.on.FA.skeleton..right.	COPC	0.000706799	0.0901324	0.993743	-0.0240858	0.0588134	0.682151	0.230364	0.817809	0.999836
Weighted.mean.ICVF.in.tract.superior.thalamic.radiation..right.	COPC	0.0368419	0.062071	0.552817	-0.0121794	0.203824	0.952351	0.230075	0.818033	0.999836
Mean.FA.in.anterior.corona.radiata.on.FA.skeleton..right.	COPC	0.0224341	0.300501	0.940489	-0.0475072	0.0472835	0.315027	0.22992	0.818154	0.999836
26534-2.0	COPC	0.0458293	0.0859641	0.59395	0.0220503	0.0576334	0.70202	0.229757	0.818281	0.999836
partial_corr_25D_70_T2	COPC	-0.0206738	0.156688	0.89503	0.0208089	0.0899881	0.817128	0.229579	0.818419	0.999836
27503-2.0	COPC	-0.00724802	0.13801	0.958116	-0.043383	0.0759089	0.567651	0.229416	0.818546	0.999836
Volume_25017_T2	COPC	0.0400682	0.15236	0.792563	0.00364946	0.0447656	0.935025	0.229337	0.818607	0.999836
26901-2.0	COPC	0.0188488	0.107054	0.860241	-0.00888559	0.056411	0.874839	0.229196	0.818717	0.999836
27705-2.0	COPC	-0.00534431	0.0990091	0.956953	-0.03211	0.0620889	0.605043	0.229027	0.818848	0.999836
Mean.MD.in.anterior.limb.of.internal.capsule.on.FA.skeleton..left.	COPC	-0.0191559	0.0671455	0.775423	0.0130557	0.123755	0.915982	0.22878	0.81904	0.999836
27306-2.0	COPC	0.0427612	0.119943	0.721457	0.0050977	0.112857	0.963972	0.228692	0.819109	0.999836
26990-2.0	COPC	0.0170299	0.132382	0.897641	-0.0166979	0.0652935	0.798155	0.228494	0.819262	0.999836
26564-2.0	COPC	0.100248	0.0822416	0.222865	-0.0265514	0.549945	0.961493	0.228032	0.819621	0.999836
Mean.MD.in.anterior.limb.of.internal.capsule.on.FA.skeleton..right.	COPC	-0.0123088	0.201039	0.951179	0.0443439	0.146721	0.762474	0.227626	0.819937	0.999836
Volume_Grey_Matter_25881_T2	COPC	0.0273819	0.0777572	0.724728	0.0500759	0.0624297	0.422486	0.227582	0.819971	0.999836
Weighted.mean.MO.in.tract.corticospinal.tract..right.	COPC	-0.0134244	0.137308	0.922116	0.0207929	0.0613768	0.73478	0.227507	0.82003	0.999836
27450-2.0	COPC	0.028522	0.263523	0.913811	-0.032836	0.0583388	0.573536	0.227333	0.820165	0.999836
Mean_L3_25324_T3	COPC	0.014635	0.101381	0.885219	0.0434745	0.0763459	0.569057	0.227239	0.820238	0.999836
Weighted.mean.MD.in.tract.inferior.fronto.occipital.fasciculus..left.	COPC	-0.00815969	0.143945	0.954795	0.0356163	0.129044	0.782546	0.226444	0.820856	0.999836
Mean.ISOVF.in.tapetum.on.FA.skeleton..right.	COPC	-0.0327604	0.11233	0.770558	-0.0622519	0.0663297	0.347976	0.226073	0.821145	0.999836
27247-2.0	COPC	-0.0170536	0.0650702	0.793259	-0.0387357	0.0705651	0.583049	0.225885	0.821291	0.999836
26994-2.0	COPC	0.0353642	0.101555	0.727671	-0.000106309	0.119794	0.999292	0.225857	0.821312	0.999836
27358-2.0	COPC	-0.00664701	0.263297	0.979859	-0.0672852	0.0551841	0.222736	0.225406	0.821663	0.999836
Mean.FA.in.medial.lemniscus.on.FA.skeleton..right.	COPC	0.0214548	0.192468	0.911242	-0.0397805	0.191908	0.835784	0.2253	0.821746	0.999836
27407-2.0	COPC	0.067102	0.118827	0.572275	0.0207292	0.168128	0.901874	0.225242	0.821791	0.999836
26848-2.0	COPC	-0.0438634	0.0720725	0.542789	-0.0201343	0.0771713	0.794167	0.224723	0.822195	0.999836
26504-2.0	COPC	0.00478491	0.0552357	0.930968	-0.0191293	0.0912344	0.833924	0.224226	0.822581	0.999836
partial_corr_25D_73_T2	COPC	-0.0443586	0.152026	0.770453	-3.29451e-06	0.126771	0.999979	0.224077	0.822697	0.999836
26739-2.0	COPC	-0.0246457	0.0815759	0.762561	-0.00188008	0.0606461	0.975269	0.223962	0.822787	0.999836
Mean.MO.in.medial.lemniscus.on.FA.skeleton..left.	COPC	0.0351448	0.267718	0.895558	-0.0269054	0.0713976	0.706293	0.223947	0.822798	0.999836
27621-2.0	COPC	-0.000801585	0.124522	0.994864	-0.0316347	0.0589734	0.591667	0.223784	0.822926	0.999836
27607-2.0	COPC	-0.0173019	0.10399	0.867858	-0.0477884	0.0882787	0.588276	0.223496	0.82315	0.999836
27107-2.0	COPC	-0.0175561	0.0906376	0.846414	0.00650977	0.0583094	0.911107	0.2233	0.823302	0.999836
27673-2.0	COPC	0.040012	0.153713	0.794631	0.00412159	0.048988	0.932949	0.222464	0.823952	0.999836
27483-2.0	COPC	0.00410789	0.0945742	0.965354	-0.0242913	0.0858648	0.777252	0.222323	0.824062	0.999836
Mean.FA.in.fornix.cres.stria.terminalis.on.FA.skeleton..right.	COPC	0.0292371	0.0901877	0.745801	0.00558703	0.0566558	0.921445	0.222052	0.824273	0.999836
27772-2.0	COPC	-0.0393542	0.0955249	0.680355	-0.000521587	0.146542	0.99716	0.221993	0.824319	0.999836
26779-2.0	COPC	0.0523757	0.076768	0.495075	0.030455	0.0622733	0.624803	0.221757	0.824503	0.999836
27765-2.0	COPC	-0.0687042	0.101728	0.499441	-0.0405943	0.0758151	0.592347	0.22156	0.824656	0.999836
Mean.ISOVF.in.superior.fronto.occipital.fasciculus.on.FA.skeleton..right.	COPC	-0.0248402	0.11202	0.82451	0.0134327	0.131569	0.91868	0.22149	0.824711	0.999836
27769-2.0	COPC	0.00624826	0.0662065	0.924811	-0.0167552	0.0801508	0.834413	0.221274	0.824879	0.999836
27689-2.0	COPC	0.0785537	0.0848672	0.35465	0.0540453	0.0712464	0.44811	0.221178	0.824954	0.999836
27042-2.0	COPC	0.0314133	0.12255	0.797696	-0.00259571	0.0931264	0.977763	0.220954	0.825128	0.999836
Weighted.mean.OD.in.tract.superior.longitudinal.fasciculus..left.	COPC	0.0185487	0.0830953	0.823363	0.0393462	0.0442338	0.373732	0.220932	0.825145	0.999836
27729-2.0	COPC	-0.00477855	0.0719446	0.947044	-0.0280928	0.0774587	0.716843	0.220536	0.825453	0.999836
27078-2.0	COPC	-0.00952492	0.0617156	0.877345	0.0139924	0.0870813	0.872344	0.220338	0.825608	0.999836
27140-2.0	COPC	-0.00548637	0.0794464	0.944944	-0.0311682	0.0854313	0.715235	0.220137	0.825764	0.999836
26981-2.0	COPC	-0.0300535	0.095648	0.753362	-0.0878813	0.245202	0.720041	0.219713	0.826094	0.999836
partial_corr_25D_37_T2	COPC	0.0206364	0.226098	0.927276	0.0791745	0.141058	0.5746	0.219662	0.826134	0.999836
partial_corr_25D_80_T2	COPC	0.0598577	0.1636	0.714456	0.0188586	0.0903372	0.834638	0.219382	0.826352	0.999836
27308-2.0	COPC	0.0192593	0.112049	0.86353	-0.00822437	0.0570684	0.88541	0.218566	0.826988	0.999836
Weighted.mean.FA.in.tract.superior.thalamic.radiation..right.	COPC	-0.00437129	0.091534	0.961911	-0.03322	0.095188	0.727094	0.218455	0.827074	0.999836
27095-2.0	COPC	0.0130448	0.158598	0.934447	-0.024362	0.0652478	0.708868	0.218122	0.827334	0.999836
Mean.L2.in.external.capsule.on.FA.skeleton..right.	COPC	-0.0106269	0.0633453	0.866771	0.0247617	0.149389	0.868351	0.218092	0.827357	0.999836
27053-2.0	COPC	-0.000141426	0.080488	0.998598	-0.0206959	0.0492882	0.674562	0.217783	0.827598	0.999836
26591-2.0	COPC	0.0372684	0.0914792	0.683716	0.0611672	0.0606275	0.313021	0.217765	0.827612	0.999836
Weighted.mean.MD.in.tract.medial.lemniscus..right.	COPC	-0.0230785	0.0902805	0.798236	0.0101678	0.123679	0.934479	0.21712	0.828115	0.999836
27187-2.0	COPC	-0.00589447	0.0808573	0.941886	-0.0267631	0.0521635	0.607908	0.216877	0.828304	0.999836
26561-2.0	COPC	-0.00624102	0.0446173	0.888756	0.00734956	0.0440638	0.867532	0.216727	0.828421	0.999836
27740-2.0	COPC	0.0597163	0.1019	0.557856	0.0306639	0.0874795	0.725943	0.216326	0.828734	0.999836
Weighted.mean.L2.in.tract.forceps.minor	COPC	-0.0173322	0.147312	0.90634	0.0187032	0.0780156	0.810535	0.216175	0.828852	0.999836
26895-2.0	COPC	-0.0130523	0.10056	0.896728	-0.0385552	0.0617323	0.532264	0.216132	0.828885	0.999836
Weighted.mean.MD.in.tract.inferior.fronto.occipital.fasciculus..right.	COPC	0.00499183	0.133897	0.970261	0.0395505	0.0875721	0.651533	0.216003	0.828986	0.999836
27142-2.0	COPC	0.00405841	0.0908029	0.964351	0.0336594	0.102641	0.742963	0.216	0.828988	0.999836
26826-2.0	COPC	0.0265609	0.0810636	0.743173	0.00618347	0.048323	0.89818	0.215922	0.829049	0.999836
Volume_Grey_Matter_25798_T2	COPC	-0.0208514	0.0889546	0.814671	0.00710657	0.0947868	0.940235	0.215077	0.829707	0.999836
Weighted.mean.ICVF.in.tract.forceps.minor	COPC	0.022609	0.306916	0.941277	-0.0442492	0.0502404	0.378454	0.214977	0.829785	0.999836
26671-2.0	COPC	0.0276407	0.0476856	0.562154	0.0144316	0.0389937	0.711308	0.214438	0.830205	0.999836
partial_corr_25D_32_T2	COPC	-0.0454052	0.149267	0.760985	0.00319556	0.170564	0.985052	0.214426	0.830215	0.999836
27764-2.0	COPC	0.0137734	0.221091	0.950326	-0.0360699	0.0721095	0.616927	0.21433	0.830289	0.999836
Mean.ISOVF.in.cerebral.peduncle.on.FA.skeleton..right.	COPC	-0.0264328	0.186401	0.887233	0.0226759	0.13368	0.865303	0.214092	0.830475	0.999836
Volume_Grey_Matter_25856_T2	COPC	-0.00499213	0.0918245	0.956644	0.020776	0.0779318	0.789784	0.213955	0.830582	0.999836
27418-2.0	COPC	0.0389492	0.0803234	0.627744	0.0171698	0.062595	0.783855	0.213873	0.830646	0.999836
26547-2.0	COPC	-0.0194007	0.0926676	0.834169	0.0159819	0.137084	0.907189	0.213835	0.830676	0.999836
Volume_Grey_Matter_25808_T2	COPC	0.00511747	0.17456	0.976612	-0.0386283	0.108156	0.720978	0.213029	0.831304	0.999836
27604-2.0	COPC	-0.022562	0.149279	0.879865	0.0262308	0.173943	0.880133	0.212867	0.83143	0.999836
Mean.ICVF.in.uncinate.fasciculus.on.FA.skeleton..right.	COPC	0.0799283	0.0794781	0.314577	-0.00978204	0.414015	0.98115	0.212798	0.831484	0.999836
Volume_Grey_Matter_25835_T2	COPC	-0.0465272	0.0682483	0.495407	-0.0648404	0.0526214	0.217873	0.212501	0.831716	0.999836
Mean.FA.in.corticospinal.tract.on.FA.skeleton..left.	COPC	0.0336895	0.111084	0.761676	-0.0068181	0.154965	0.964906	0.212453	0.831754	0.999836
26837-2.0	COPC	-0.00192355	0.0659401	0.976728	-0.0237773	0.0790413	0.763551	0.212306	0.831868	0.999836
27548-2.0	COPC	-0.0166743	0.164092	0.919062	-0.0542081	0.0676671	0.423074	0.211461	0.832527	0.999836
27333-2.0	COPC	-0.007499	0.132675	0.954926	-0.0430958	0.103654	0.67758	0.211427	0.832554	0.999836
Mean.ISOVF.in.posterior.limb.of.internal.capsule.on.FA.skeleton..left.	COPC	0.0320611	0.151821	0.832749	-0.0187656	0.186502	0.919853	0.211351	0.832613	0.999836
27027-2.0	COPC	-0.0078769	0.0668725	0.906234	-0.0246972	0.043431	0.569592	0.210944	0.832931	0.999836
26926-2.0	COPC	-0.0493306	0.110216	0.654454	-0.0212019	0.0752485	0.778129	0.210775	0.833062	0.999836
Weighted.mean.L1.in.tract.medial.lemniscus..right.	COPC	-0.038019	0.0760239	0.61701	-0.012513	0.0942611	0.894393	0.210622	0.833182	0.999836
27355-2.0	COPC	-0.0319007	0.130508	0.806893	-0.062254	0.0612058	0.309094	0.210571	0.833222	0.999836
Volume_Grey_Matter_25864_T2	COPC	-0.0521877	0.0865224	0.546396	-0.0293601	0.065426	0.65361	0.210443	0.833322	0.999836
Weighted.mean.MO.in.tract.middle.cerebellar.peduncle	COPC	0.0201677	0.134402	0.880721	-0.0104774	0.0566988	0.853393	0.210083	0.833603	0.999836
27493-2.0	COPC	-0.0529896	0.0844183	0.530199	-0.0254041	0.10087	0.801157	0.209721	0.833885	0.999836
partial_corr_25D_10_T2	COPC	0.0634194	0.161778	0.695047	0.0257324	0.0792897	0.745532	0.209182	0.834306	0.999836
27741-2.0	COPC	0.0152942	0.152169	0.919941	-0.0203584	0.0772332	0.792091	0.208926	0.834506	0.999836
26770-2.0	COPC	-0.00523309	0.0822023	0.94924	-0.0256234	0.0526118	0.626238	0.208924	0.834508	0.999836
Mean.ISOVF.in.splenium.of.corpus.callosum.on.FA.skeleton	COPC	-0.0601178	0.104607	0.565492	-0.0218406	0.150868	0.884895	0.208497	0.834841	0.999836
26951-2.0	COPC	-0.040204	0.101052	0.690738	-0.0651937	0.0649292	0.315343	0.20805	0.83519	0.999836
Mean.L1.in.posterior.limb.of.internal.capsule.on.FA.skeleton..left.	COPC	-0.0101547	0.104757	0.922777	0.0160377	0.0699201	0.81858	0.207962	0.835258	0.999836
26521-2.0	COPC	0.0113535	0.119326	0.924198	-0.0290898	0.154591	0.850742	0.207096	0.835935	0.999836
26775-2.0	COPC	0.0443211	0.103448	0.668333	-0.0115256	0.249177	0.963107	0.206995	0.836014	0.999836
27514-2.0	COPC	-0.0155652	0.233836	0.946928	-0.0656279	0.0631883	0.298987	0.20668	0.83626	0.999836
26818-2.0	COPC	-0.00673848	0.285805	0.98119	-0.0680108	0.0800035	0.395271	0.206449	0.83644	0.999836
Mean.FA.in.inferior.cerebellar.peduncle.on.FA.skeleton..right.	COPC	0.0212774	0.0935957	0.820164	-0.0256388	0.207331	0.901583	0.206245	0.836599	0.999836
Mean.ISOVF.in.posterior.limb.of.internal.capsule.on.FA.skeleton..right.	COPC	-0.0199472	0.118574	0.866406	0.0195873	0.150768	0.896632	0.206114	0.836702	0.999836
partial_corr_25D_134_T2	COPC	0.0094737	0.13186	0.942724	-0.0336063	0.162492	0.836152	0.205866	0.836895	0.999836
partial_corr_25D_145_T2	COPC	0.0210099	0.148058	0.887156	-0.0204	0.136425	0.881133	0.205685	0.837037	0.999836
27494-2.0	COPC	-0.0665971	0.0956323	0.486187	-0.0431509	0.062496	0.489906	0.205232	0.837391	0.999836
26614-2.0	COPC	0.048701	0.125138	0.697144	0.0188166	0.0752239	0.802478	0.204678	0.837824	0.999836
27302-2.0	COPC	-0.0165956	0.101599	0.870248	-0.0409085	0.0616135	0.506721	0.204616	0.837872	0.999836
27680-2.0	COPC	0.0392466	0.119546	0.742687	0.0674975	0.0691674	0.329135	0.204548	0.837925	0.999836
Volume_Grey_Matter_25875_T2	COPC	-0.020831	0.0931424	0.823032	0.00653617	0.0961378	0.945796	0.204449	0.838003	0.999836
Mean.OD.in.retrolenticular.part.of.internal.capsule.on.FA.skeleton..left.	COPC	-0.00874201	0.139011	0.949856	0.0233777	0.0742064	0.752735	0.203834	0.838483	0.999836
27651-2.0	COPC	0.0592933	0.0760257	0.435443	0.0810526	0.0751153	0.280569	0.203596	0.83867	0.999836
Mean.MO.in.posterior.limb.of.internal.capsule.on.FA.skeleton..right.	COPC	0.00193246	0.0623	0.975255	0.0305542	0.126142	0.808609	0.203442	0.83879	0.999836
27110-2.0	COPC	0.0233582	0.0862159	0.786448	0.00240813	0.056509	0.966008	0.203231	0.838954	0.999836
partial_corr_25D_33_T2	COPC	-0.0124736	0.13247	0.924981	0.0224698	0.109887	0.837977	0.203024	0.839116	0.999836
Volume_Grey_Matter_25879_T2	COPC	-0.0142949	0.329023	0.965346	0.0532851	0.051553	0.301324	0.202921	0.839197	0.999836
27296-2.0	COPC	0.00371524	0.111151	0.973336	0.0314088	0.0797558	0.69372	0.202431	0.839579	0.999836
27648-2.0	COPC	0.0318524	0.0863612	0.712256	0.0566282	0.0869486	0.514863	0.20217	0.839783	0.999836
26794-2.0	COPC	-0.0230699	0.0877211	0.792557	-0.0444639	0.0595717	0.45543	0.201761	0.840104	0.999836
27192-2.0	COPC	0.0430224	0.102392	0.67436	-0.0137568	0.262999	0.958284	0.201182	0.840557	0.999836
Volume_Grey_Matter_25874_T2	COPC	-0.0144207	0.123758	0.907237	0.0133027	0.0613327	0.82829	0.200717	0.84092	0.999836
27334-2.0	COPC	-0.0305154	0.0921426	0.740512	-0.0530325	0.0644197	0.410374	0.20028	0.841262	0.999836
27595-2.0	COPC	-0.0429238	0.0877281	0.624641	-0.0110886	0.132874	0.933492	0.199942	0.841526	0.999836
27608-2.0	COPC	-0.0398985	0.216095	0.853516	0.00537241	0.067985	0.937014	0.199839	0.841607	0.999836
27469-2.0	COPC	0.0468263	0.116398	0.687468	0.0207985	0.0584979	0.722183	0.199796	0.84164	0.999836
27295-2.0	COPC	0.0354933	0.0822079	0.665923	0.0569828	0.0698299	0.414487	0.19923	0.842083	0.999836
partial_corr_25D_4_T2	COPC	0.0215573	0.324395	0.947017	-0.0631506	0.275066	0.818415	0.199165	0.842134	0.999836
Volume_Grey_Matter_25822_T2	COPC	-0.00955597	0.129765	0.941296	-0.0414077	0.0935801	0.658139	0.199088	0.842194	0.999836
Volume_Grey_Matter_25801_T2	COPC	-0.0593129	0.0810674	0.464383	-0.026969	0.140795	0.848096	0.199082	0.842199	0.999836
26724-2.0	COPC	-0.0526339	0.0861942	0.541436	-0.0306537	0.0694425	0.658905	0.198579	0.842592	0.999836
partial_corr_25D_202_T2	COPC	-0.0096159	0.105504	0.927379	0.0160345	0.0748216	0.830311	0.198314	0.842799	0.999836
27524-2.0	COPC	0.00883916	0.0832344	0.915427	-0.0109149	0.0549135	0.842446	0.198101	0.842966	0.999836
Mean.ISOVF.in.superior.corona.radiata.on.FA.skeleton..right.	COPC	-0.00477201	0.212994	0.982125	0.0416332	0.098971	0.674003	0.197582	0.843372	0.999836
26997-2.0	COPC	0.0167959	0.0740467	0.820557	-0.00329844	0.0698832	0.962354	0.197359	0.843547	0.999836
Weighted.mean.FA.in.tract.superior.longitudinal.fasciculus..right.	COPC	0.00128039	0.380018	0.997312	-0.0744406	0.0564279	0.187096	0.197095	0.843753	0.999836
27507-2.0	COPC	0.0168232	0.125963	0.893753	-0.0255408	0.174384	0.883556	0.196932	0.843881	0.999836
Mean.OD.in.cerebral.peduncle.on.FA.skeleton..left.	COPC	0.02061	0.0730351	0.777796	0.0383556	0.0528061	0.467625	0.196899	0.843906	0.999836
26899-2.0	COPC	0.0432122	0.122238	0.723707	0.00578242	0.14605	0.968418	0.196529	0.844196	0.999836
27675-2.0	COPC	-0.0029244	0.0975682	0.976089	0.0253876	0.106576	0.811717	0.195942	0.844656	0.999836
26995-2.0	COPC	0.00624381	0.0746055	0.933302	-0.0125516	0.0603415	0.835221	0.195881	0.844704	0.999836
Mean.FA.in.sagittal.stratum.on.FA.skeleton..right.	COPC	-0.00519866	0.249465	0.983374	-0.0554412	0.0596698	0.35282	0.195876	0.844708	0.999836
27498-2.0	COPC	0.0334118	0.0575636	0.561623	-0.0148267	0.24018	0.950776	0.195312	0.845149	0.999836
27115-2.0	COPC	0.0679261	0.118962	0.568005	0.0417935	0.0619498	0.499908	0.194837	0.845521	0.999836
27645-2.0	COPC	0.0320681	0.097131	0.741284	0.00917685	0.0671955	0.891371	0.193815	0.846321	0.999836
26763-2.0	COPC	-0.020222	0.409497	0.960614	0.060132	0.0679419	0.376129	0.19358	0.846505	0.999836
Mean.ICVF.in.body.of.corpus.callosum.on.FA.skeleton	COPC	0.0115477	0.12591	0.926925	-0.0142042	0.0430512	0.741447	0.193526	0.846547	0.999836
partial_corr_25D_68_T2	COPC	0.00579825	0.126625	0.963477	0.069159	0.302369	0.819083	0.193284	0.846737	0.999836
partial_corr_25D_194_T2	COPC	0.00556488	0.324663	0.986325	-0.0595095	0.0900879	0.508887	0.193139	0.84685	0.999836
26993-2.0	COPC	-0.0140752	0.0935715	0.880432	0.00662396	0.052597	0.899781	0.192836	0.847088	0.999836
Mean.L1.in.body.of.corpus.callosum.on.FA.skeleton	COPC	-0.0173012	0.0608145	0.776034	-0.00262256	0.0462769	0.954807	0.19208	0.84768	0.999836
27251-2.0	COPC	-0.0319283	0.0962187	0.740018	-0.0542005	0.0647582	0.402611	0.192033	0.847716	0.999836
Mean.MO.in.body.of.corpus.callosum.on.FA.skeleton	COPC	0.0745388	0.087174	0.392519	-0.00143625	0.385914	0.997031	0.192032	0.847717	0.999836
27541-2.0	COPC	0.0259729	0.137318	0.84998	-0.00839337	0.115298	0.941967	0.191665	0.848005	0.999836
Volume_Grey_Matter_25844_T2	COPC	0.0139719	0.0901094	0.876778	0.0349737	0.0625863	0.576293	0.191427	0.848191	0.999836
Mean_L3_25309_T3	COPC	-0.0685769	0.0764137	0.369483	0.0271442	0.494261	0.956203	0.191392	0.848219	0.999836
27654-2.0	COPC	0.0236288	0.0866331	0.785049	0.0430417	0.0528197	0.415141	0.191325	0.848271	0.999836
26888-2.0	COPC	0.00318599	0.110095	0.976914	0.028874	0.0781502	0.711778	0.190264	0.849102	0.999836
26600-2.0	COPC	0.025482	0.190864	0.893791	-0.0173998	0.119988	0.884701	0.190208	0.849146	0.999836
Mean.MD.in.fornix.on.FA.skeleton	COPC	-0.0527841	0.0953947	0.580042	0.00862903	0.308535	0.977688	0.190166	0.849179	0.999836
Mean.MO.in.genu.of.corpus.callosum.on.FA.skeleton	COPC	0.032589	0.164064	0.842548	-0.00184989	0.0769338	0.980817	0.190053	0.849267	0.999836
Mean.FA.in.cingulum.hippocampus.on.FA.skeleton..right.	COPC	0.0146911	0.0624941	0.814146	-0.00257177	0.0661281	0.968977	0.189732	0.849519	0.999836
Volume_Grey_Matter_25863_T2	COPC	-0.0110995	0.173258	0.94892	0.0319774	0.146828	0.827594	0.189678	0.849561	0.999836
27686-2.0	COPC	0.0393907	0.124493	0.751692	-0.00255918	0.18382	0.988892	0.188955	0.850128	0.999836
Mean.MO.in.corticospinal.tract.on.FA.skeleton..right.	COPC	-0.0335475	0.107204	0.754333	-0.00962794	0.068427	0.888104	0.188075	0.850818	0.999836
26886-2.0	COPC	0.0369381	0.0842301	0.660996	0.0574941	0.0700475	0.411768	0.187638	0.85116	0.999836
26700-2.0	COPC	0.00623111	0.0628361	0.921008	-0.0134877	0.0843034	0.872889	0.187539	0.851238	0.999836
27495-2.0	COPC	0.00680787	0.144703	0.962476	-0.0250737	0.0898992	0.780315	0.187148	0.851545	0.999836
Weighted.mean.L2.in.tract.parahippocampal.part.of.cingulum..left.	COPC	-0.0169528	0.108978	0.876379	0.0236118	0.187698	0.899893	0.186899	0.85174	0.999836
26676-2.0	COPC	-0.00832187	0.165073	0.959793	0.0237335	0.0467315	0.611546	0.186845	0.851782	0.999836
Mean.L2.in.fornix.on.FA.skeleton	COPC	-0.0519735	0.0961073	0.588655	0.00822472	0.308998	0.978765	0.186027	0.852423	0.999836
Mean.MO.in.anterior.limb.of.internal.capsule.on.FA.skeleton..right.	COPC	-0.0366427	0.075313	0.626585	0.0183929	0.28667	0.948842	0.185681	0.852695	0.999836
27118-2.0	COPC	0.0538592	0.248677	0.828533	0.000120641	0.148242	0.999351	0.185619	0.852743	0.999836
26743-2.0	COPC	-0.0460812	0.113097	0.683679	-0.0215815	0.0680467	0.751124	0.185619	0.852744	0.999836
Weighted.mean.ISOVF.in.tract.parahippocampal.part.of.cingulum..left.	COPC	-0.0250692	0.150413	0.867631	0.00678508	0.0827194	0.934627	0.185567	0.852784	0.999836
partial_corr_25D_65_T2	COPC	-0.035113	0.146984	0.811191	-0.00326226	0.0896317	0.970966	0.185009	0.853222	0.999836
27520-2.0	COPC	0.0338169	0.0696354	0.627231	0.00521757	0.138584	0.969967	0.184398	0.853701	0.999836
Mean.L2.in.fornix.cres.stria.terminalis.on.FA.skeleton..left.	COPC	-0.0268181	0.0938576	0.775083	-0.00559914	0.0672924	0.933688	0.183733	0.854223	0.999836
Volume_Grey_Matter_25803_T2	COPC	0.00941736	0.194169	0.961317	-0.0314552	0.108727	0.772348	0.183665	0.854276	0.999836
27374-2.0	COPC	-0.0166987	0.101557	0.869394	0.00463282	0.0569907	0.935211	0.183175	0.854661	0.999836
Mean.ICVF.in.cerebral.peduncle.on.FA.skeleton..left.	COPC	0.0556178	0.0862117	0.518843	0.0362518	0.0612295	0.553808	0.183143	0.854686	0.999836
27183-2.0	COPC	0.0267656	0.082245	0.74485	0.0468908	0.0729073	0.520122	0.183111	0.854711	0.999836
27662-2.0	COPC	0.059412	0.0785405	0.44938	0.0412785	0.0603255	0.493809	0.183103	0.854717	0.999836
26734-2.0	COPC	-0.0375422	0.0912537	0.680776	-0.0163056	0.0719037	0.820603	0.182794	0.85496	0.999836
Weighted.mean.L3.in.tract.corticospinal.tract..left.	COPC	-0.00470574	0.0614286	0.938938	0.0221758	0.133846	0.868407	0.182534	0.855164	0.999836
26791-2.0	COPC	-0.0449918	0.121756	0.711737	-0.0115709	0.136849	0.932617	0.182456	0.855225	0.999836
27201-2.0	COPC	0.0477839	0.0823549	0.561767	0.0274251	0.0754894	0.716382	0.182233	0.8554	0.999836
27523-2.0	COPC	-0.0646193	0.0918867	0.481901	-0.0443009	0.063199	0.483319	0.18219	0.855433	0.999836
27599-2.0	COPC	-0.0643962	0.0831532	0.438678	-0.045439	0.0627605	0.469061	0.181966	0.855609	0.999836
27606-2.0	COPC	-0.026088	0.176209	0.882302	-0.0611002	0.0772824	0.429172	0.181965	0.85561	0.999836
27396-2.0	COPC	-0.0441885	0.146527	0.762978	-0.011963	0.0995513	0.904349	0.181915	0.855649	0.999836
27511-2.0	COPC	0.0075649	0.113087	0.946666	-0.020122	0.102117	0.843789	0.181708	0.855812	0.999836
26916-2.0	COPC	-0.0195872	0.126842	0.877277	0.00524158	0.0509045	0.917988	0.181662	0.855848	0.999836
26563-2.0	COPC	0.0295296	0.205028	0.885479	-0.0118918	0.0998209	0.905171	0.181644	0.855862	0.999836
27347-2.0	COPC	0.0056313	0.17439	0.97424	-0.0289284	0.0766604	0.705908	0.181419	0.856038	0.999836
Mean.ICVF.in.inferior.cerebellar.peduncle.on.FA.skeleton..left.	COPC	0.0137699	0.181574	0.939549	-0.0211128	0.0639492	0.741287	0.181204	0.856208	0.999836
Volume_Grey_Matter_25859_T2	COPC	-0.00369375	0.123245	0.97609	0.0215402	0.0650851	0.740679	0.181051	0.856328	0.999836
Volume_Grey_Matter_25825_T2	COPC	0.0192478	0.125433	0.878042	-0.00893714	0.0923917	0.92294	0.18092	0.85643	0.999836
Mean.OD.in.superior.fronto.occipital.fasciculus.on.FA.skeleton..right.	COPC	-0.016812	0.0772762	0.827774	0.00709535	0.107454	0.947353	0.18063	0.856658	0.999836
Mean.MO.in.retrolenticular.part.of.internal.capsule.on.FA.skeleton..right.	COPC	0.0038776	0.114503	0.972985	-0.0231874	0.0966788	0.810455	0.180603	0.856679	0.999836
26816-2.0	COPC	-0.00480993	0.19063	0.97987	-0.0409859	0.0623927	0.511243	0.180356	0.856873	0.999836
Mean.ISOVF.in.anterior.corona.radiata.on.FA.skeleton..left.	COPC	0.0133945	0.17925	0.940433	-0.0223771	0.0855902	0.793749	0.180087	0.857085	0.999836
27381-2.0	COPC	-0.0280826	0.0930677	0.762848	-0.00297974	0.103777	0.977094	0.180083	0.857088	0.999836
partial_corr_25D_7_T2	COPC	-0.0185295	0.151773	0.90283	0.0220614	0.168704	0.895958	0.178871	0.858039	0.999836
26860-2.0	COPC	0.0294541	0.100836	0.770211	0.007813	0.0669359	0.907079	0.178807	0.858089	0.999836
Weighted.mean.ISOVF.in.tract.superior.longitudinal.fasciculus..right.	COPC	-2.53279e-05	0.124637	0.999838	0.026421	0.0800529	0.741367	0.178533	0.858304	0.999836
Volume_Grey_Matter_25880_T2	COPC	0.0255607	0.0726538	0.724977	0.042773	0.0634457	0.500205	0.178446	0.858373	0.999836
26590-2.0	COPC	-0.0048614	0.247562	0.984333	0.040225	0.0560536	0.472994	0.177625	0.859017	0.999836
26781-2.0	COPC	0.0484152	0.0846925	0.567553	0.0681134	0.0716288	0.341644	0.177587	0.859047	0.999836
27733-2.0	COPC	-0.0425083	0.144584	0.768754	-0.0147698	0.0611775	0.809225	0.176685	0.859756	0.999836
26756-2.0	COPC	0.0287069	0.102143	0.778675	0.00812025	0.0562278	0.885171	0.176563	0.859852	0.999836
27146-2.0	COPC	-0.0179264	0.0704266	0.799078	-0.0351814	0.067778	0.603713	0.176534	0.859874	0.999836
Volume_Grey_Matter_25838_T2	COPC	-0.0558179	0.121658	0.646371	-0.02693	0.109461	0.805665	0.176519	0.859886	0.999836
26856-2.0	COPC	0.0317806	0.0878186	0.717435	0.05077	0.0624125	0.415955	0.176256	0.860093	0.999836
Mean.ICVF.in.sagittal.stratum.on.FA.skeleton..left.	COPC	0.0105871	0.276418	0.969448	-0.0391813	0.0601988	0.515134	0.175924	0.860354	0.999836
27461-2.0	COPC	0.0209828	0.113304	0.85308	0.0450242	0.0764207	0.555753	0.175911	0.860364	0.999836
partial_corr_25D_87_T2	COPC	0.0162727	0.407039	0.968111	-0.0648768	0.218289	0.76631	0.175695	0.860534	0.999836
Mean.MD.in.cingulum.hippocampus.on.FA.skeleton..right.	COPC	-0.00648023	0.0876751	0.941081	0.0123176	0.0613366	0.840839	0.17568	0.860545	0.999836
27558-2.0	COPC	-0.012683	0.0758302	0.867169	-0.0306638	0.0689836	0.656675	0.1754	0.860766	0.999836
27233-2.0	COPC	-0.00872393	0.244452	0.971531	-0.0537635	0.0787933	0.495027	0.175363	0.860794	0.999836
27668-2.0	COPC	0.0179713	0.0797265	0.821658	0.000884257	0.0568055	0.98758	0.174547	0.861435	0.999836
26582-2.0	COPC	0.0583809	0.124646	0.639518	0.0332916	0.0721649	0.644564	0.174195	0.861712	0.999836
27537-2.0	COPC	0.0205244	0.166808	0.902074	-0.0114943	0.0774898	0.88208	0.174082	0.861801	0.999836
26784-2.0	COPC	0.0484573	0.0805559	0.547483	0.015162	0.173591	0.930399	0.173982	0.861879	0.999836
27281-2.0	COPC	0.017792	0.0855209	0.835196	-0.00103369	0.0663098	0.987562	0.173963	0.861895	0.999836
Mean.OD.in.superior.corona.radiata.on.FA.skeleton..right.	COPC	0.0335591	0.0905567	0.710945	0.0162235	0.0430836	0.706503	0.172867	0.862756	0.999836
Mean.L1.in.inferior.cerebellar.peduncle.on.FA.skeleton..left.	COPC	-0.0132074	0.17727	0.940609	-0.0452799	0.0560044	0.418799	0.17252	0.863029	0.999836
Mean_L3_25315_T3	COPC	-0.00678874	0.219475	0.975324	0.0355341	0.110355	0.747454	0.172284	0.863214	0.999836
26767-2.0	COPC	0.022098	0.0656891	0.736567	0.00273298	0.0912148	0.976097	0.172277	0.86322	0.999836
partial_corr_25D_56_T2	COPC	-0.0154098	0.121231	0.898852	0.0140125	0.120784	0.907642	0.171929	0.863493	0.999836
partial_corr_25D_28_T2	COPC	0.022704	0.115976	0.844794	-0.0316125	0.293993	0.91437	0.171865	0.863544	0.999836
26884-2.0	COPC	0.0541815	0.0841676	0.519748	0.0724893	0.0654374	0.267963	0.171723	0.863656	0.999836
Weighted.mean.MD.in.tract.inferior.longitudinal.fasciculus..left.	COPC	-0.0206272	0.0679044	0.761305	0.0387444	0.339337	0.909098	0.171562	0.863782	0.999836
Mean.MO.in.posterior.thalamic.radiation.on.FA.skeleton..right.	COPC	0.0906954	0.0793854	0.253259	0.0180645	0.416044	0.965367	0.171481	0.863846	0.999836
27001-2.0	COPC	-0.0201214	0.082903	0.80823	-0.00338374	0.0519435	0.94806	0.171087	0.864156	0.999836
26934-2.0	COPC	-0.0327571	0.0941912	0.728011	-0.0139263	0.0570513	0.807152	0.171	0.864224	0.999836
Volume_Grey_Matter_25843_T2	COPC	0.0123258	0.0579035	0.831429	-0.0132019	0.137791	0.92367	0.170797	0.864383	0.999836
26609-2.0	COPC	0.018831	0.176404	0.914988	-0.0151947	0.0928172	0.869963	0.170698	0.864461	0.999836
26809-2.0	COPC	-0.0194344	0.104435	0.852373	-0.0406092	0.0676739	0.548458	0.170155	0.864889	0.999836
Volume_25024_T2	COPC	0.0437859	0.687562	0.949223	-0.0737186	0.0701916	0.293604	0.170017	0.864997	0.999836
27195-2.0	COPC	-0.00126373	0.0751996	0.986592	0.0164108	0.0721187	0.819995	0.169633	0.865299	0.999836
26566-2.0	COPC	0.0132678	0.213161	0.950369	-0.0337627	0.177451	0.849102	0.169567	0.865351	0.999836
27023-2.0	COPC	0.0110324	0.0689746	0.872921	-0.00472804	0.0624493	0.93965	0.169385	0.865494	0.999836
27075-2.0	COPC	-0.0123473	0.0868791	0.886985	0.00835843	0.086552	0.923067	0.168841	0.865922	0.999836
Mean.MD.in.splenium.of.corpus.callosum.on.FA.skeleton	COPC	-0.0483815	0.0770714	0.530169	-0.0322422	0.0567946	0.57024	0.168579	0.866128	0.999836
Weighted.mean.L1.in.tract.inferior.fronto.occipital.fasciculus..left.	COPC	0.0265631	0.181296	0.883513	-0.00538522	0.0552735	0.922386	0.168562	0.866141	0.999836
27009-2.0	COPC	-0.00400775	0.0616925	0.948203	0.00880754	0.0446674	0.843686	0.168256	0.866382	0.999836
partial_corr_25D_136_T2	COPC	0.0289018	0.262827	0.912437	-0.0312362	0.24233	0.897437	0.168221	0.86641	0.999836
27185-2.0	COPC	0.0389146	0.150361	0.795783	0.0104918	0.0782714	0.893368	0.167672	0.866841	0.999836
26692-2.0	COPC	-0.0131397	0.100489	0.895968	0.010003	0.0952367	0.91635	0.167156	0.867247	0.999836
26580-2.0	COPC	-0.0066781	0.179271	0.970284	-0.040862	0.0985632	0.678452	0.167094	0.867296	0.999836
27428-2.0	COPC	0.0410198	0.085948	0.633175	0.0232793	0.0624035	0.709115	0.167027	0.867349	0.999836
27615-2.0	COPC	-0.0140957	0.0942423	0.881105	-0.0321803	0.0533939	0.54671	0.166961	0.867401	0.999836
27121-2.0	COPC	0.00370138	0.0804787	0.963317	0.0209304	0.0647502	0.746507	0.166798	0.867529	0.999836
26576-2.0	COPC	-0.0430481	0.106798	0.68689	-0.0229746	0.0555258	0.679047	0.166765	0.867555	0.999836
27184-2.0	COPC	0.021052	0.0645828	0.744448	0.0036249	0.0821625	0.96481	0.166756	0.867562	0.999836
27722-2.0	COPC	0.0128488	0.0845559	0.879221	-0.00326857	0.0468401	0.944368	0.166738	0.867576	0.999836
26974-2.0	COPC	0.00984402	0.102895	0.923782	0.0298306	0.0616482	0.628468	0.166625	0.867665	0.999836
Weighted.mean.L3.in.tract.uncinate.fasciculus..right.	COPC	-0.0345796	0.0697637	0.620129	0.00962399	0.256249	0.970041	0.166444	0.867807	0.999836
Mean.FA.in.cingulum.hippocampus.on.FA.skeleton..left.	COPC	0.0209501	0.0747153	0.779172	-0.0290256	0.291338	0.920639	0.166161	0.86803	0.999836
27037-2.0	COPC	0.0410258	0.365023	0.910512	-0.0210437	0.0809788	0.794966	0.166007	0.868152	0.999836
Weighted.mean.L3.in.tract.forceps.major	COPC	-0.0319769	0.0820724	0.696819	-0.000775312	0.169268	0.996345	0.165864	0.868264	0.999836
27703-2.0	COPC	0.0160881	0.137998	0.907191	-0.0176728	0.149733	0.906045	0.165799	0.868315	0.999836
27369-2.0	COPC	-0.0341298	0.0675014	0.613127	-0.0202173	0.0498818	0.685254	0.165758	0.868347	0.999836
27191-2.0	COPC	0.0510156	0.0793897	0.520486	0.0317851	0.0852257	0.709184	0.165106	0.868861	0.999836
Mean.MO.in.superior.corona.radiata.on.FA.skeleton..right.	COPC	-0.0288715	0.105411	0.784166	0.006447	0.186286	0.972392	0.165007	0.868938	0.999836
26533-2.0	COPC	0.0429262	0.0862012	0.6185	0.0265414	0.0493741	0.590882	0.164936	0.868994	0.999836
Mean.ISOVF.in.posterior.thalamic.radiation.on.FA.skeleton..right.	COPC	0.0141163	0.10616	0.894216	-0.00816004	0.0837908	0.92242	0.164712	0.869171	0.999836
27275-2.0	COPC	0.0382383	0.0767832	0.618482	0.0541439	0.0590482	0.359172	0.164208	0.869567	0.999836
26586-2.0	COPC	-0.0479859	0.101926	0.637791	-0.0261868	0.0856397	0.759773	0.163745	0.869932	0.999836
27589-2.0	COPC	0.00891817	0.301485	0.976401	-0.0417124	0.0732637	0.569121	0.163188	0.87037	0.999836
26944-2.0	COPC	-0.0417908	0.0771715	0.588141	-0.058407	0.0665226	0.379943	0.163087	0.87045	0.999836
27631-2.0	COPC	0.0106683	0.119525	0.928878	-0.0158701	0.110585	0.885887	0.162977	0.870536	0.999836
Mean.MD.in.cingulum.cingulate.gyrus.on.FA.skeleton..left.	COPC	-0.0322648	0.0623882	0.605043	0.0180848	0.302967	0.952401	0.162773	0.870697	0.999836
Volume_25022_T2	COPC	0.010752	0.128244	0.933183	-0.015691	0.100232	0.875602	0.16246	0.870943	0.999836
partial_corr_25D_113_T2	COPC	0.0432605	0.179975	0.810044	-0.0201143	0.347019	0.953778	0.16212	0.871212	0.999836
27482-2.0	COPC	-0.0407926	0.0847667	0.630351	-0.0590936	0.0751883	0.431902	0.161516	0.871687	0.999836
27141-2.0	COPC	0.0121593	0.18357	0.947188	0.0444804	0.0798724	0.5776	0.161449	0.87174	0.999836
27249-2.0	COPC	-0.0119361	0.064646	0.853513	-0.0284826	0.0798054	0.721167	0.161108	0.872008	0.999836
Mean.ICVF.in.middle.cerebellar.peduncle.on.FA.skeleton	COPC	0.0294705	0.0940306	0.753966	0.00943471	0.081431	0.907762	0.161073	0.872036	0.999836
26924-2.0	COPC	-0.0695118	0.115854	0.548508	-0.0912098	0.0690504	0.186529	0.16088	0.872188	0.999836
27470-2.0	COPC	-0.00235131	0.0931196	0.979855	0.0176545	0.0825787	0.830711	0.16074	0.872298	0.999836
26976-2.0	COPC	0.0142659	0.0875558	0.870569	-0.00291042	0.0621846	0.96267	0.159941	0.872927	0.999836
26819-2.0	COPC	0.0149336	0.23324	0.948949	-0.0248578	0.0874452	0.776205	0.159745	0.873082	0.999836
27361-2.0	COPC	-0.0194129	0.0719756	0.787379	0.0286135	0.292046	0.921951	0.159671	0.873141	0.999836
27443-2.0	COPC	0.0407227	0.108575	0.707612	-0.00920206	0.293562	0.974993	0.159506	0.87327	0.999836
Weighted.mean.OD.in.tract.parahippocampal.part.of.cingulum..right.	COPC	-0.00288197	0.0762296	0.969842	0.0213693	0.131569	0.870976	0.159488	0.873284	0.999836
27752-2.0	COPC	-0.0102222	0.362199	0.977485	0.0509787	0.130923	0.696995	0.158908	0.873742	0.999836
27499-2.0	COPC	-0.0223507	0.0666881	0.73751	-0.00720615	0.0680926	0.915718	0.158899	0.873749	0.999836
26872-2.0	COPC	0.0187136	0.0831788	0.821994	0.00119448	0.0723895	0.986835	0.158878	0.873765	0.999836
27459-2.0	COPC	0.0135058	0.103776	0.896452	0.0329614	0.0655999	0.615343	0.158471	0.874086	0.999836
26710-2.0	COPC	0.0363063	0.0740271	0.623818	-0.00376838	0.242781	0.987616	0.157888	0.874545	0.999836
Volume_Grey_Matter_25793_T2	COPC	-0.0313246	0.234505	0.893737	0.00955042	0.11035	0.931032	0.157714	0.874682	0.999836
Mean.ICVF.in.sagittal.stratum.on.FA.skeleton..right.	COPC	0.00135363	0.299502	0.996394	-0.0466165	0.0559794	0.404989	0.15744	0.874898	0.999836
27198-2.0	COPC	0.0475651	0.0842924	0.572559	0.0648636	0.0711987	0.362284	0.156777	0.875421	0.999836
26904-2.0	COPC	-0.00274786	0.0662921	0.966936	-0.0175574	0.0674083	0.794506	0.156642	0.875527	0.999836
27710-2.0	COPC	-0.00763578	0.117123	0.948019	-0.0282332	0.05989	0.637343	0.156579	0.875577	0.999836
Weighted.mean.OD.in.tract.acoustic.radiation..left.	COPC	-0.0244806	0.102076	0.810464	-0.00658478	0.0515615	0.898381	0.156488	0.875649	0.999836
26778-2.0	COPC	-0.00124231	0.0755093	0.986873	0.0151481	0.0726098	0.834742	0.156463	0.875668	0.999836
Volume_Grey_Matter_25795_T2	COPC	-0.0306434	0.172815	0.859258	-0.0616566	0.0975586	0.52739	0.156277	0.875815	0.999836
Mean.MD.in.medial.lemniscus.on.FA.skeleton..left.	COPC	-0.0301976	0.124576	0.808468	-0.00575368	0.0952784	0.951847	0.155858	0.876145	0.999836
27709-2.0	COPC	0.037236	0.0961744	0.698629	0.0169105	0.0884521	0.848383	0.155555	0.876384	0.999836
27332-2.0	COPC	-0.0589572	0.0751192	0.432543	-0.0428523	0.0713911	0.548341	0.155404	0.876503	0.999836
Weighted.mean.ISOVF.in.tract.corticospinal.tract..left.	COPC	0.0184133	0.0878897	0.834054	-0.00124265	0.0913025	0.989141	0.1551	0.876742	0.999836
27066-2.0	COPC	-0.0284349	0.13945	0.838425	-0.0530111	0.077051	0.491453	0.154256	0.877408	0.999836
27632-2.0	COPC	-0.0042679	0.0670813	0.949271	0.0117736	0.0797353	0.882612	0.153949	0.87765	0.999836
Weighted.mean.L2.in.tract.medial.lemniscus..right.	COPC	-0.0153409	0.0971152	0.874484	0.0224601	0.226012	0.92084	0.153666	0.877873	0.999836
27652-2.0	COPC	0.0542682	0.116402	0.641063	0.0347141	0.0515409	0.500613	0.153603	0.877923	0.999836
27551-2.0	COPC	0.00886787	0.0910726	0.922431	-0.019021	0.15732	0.903765	0.153421	0.878066	0.999836
26568-2.0	COPC	-0.00609725	0.137528	0.964638	-0.0301619	0.0760374	0.69161	0.153133	0.878293	0.999836
Weighted.mean.ISOVF.in.tract.inferior.longitudinal.fasciculus..left.	COPC	-0.0220659	0.130042	0.86526	0.00269078	0.096082	0.977658	0.153115	0.878308	0.999836
26866-2.0	COPC	0.0408631	0.07685	0.594916	0.0557419	0.0594748	0.348637	0.153112	0.87831	0.999836
Volume_Grey_Matter_25794_T2	COPC	-0.0197203	0.151793	0.896633	-0.0470847	0.0944424	0.618094	0.153066	0.878346	0.999836
26870-2.0	COPC	0.0369052	0.101545	0.716278	0.0163235	0.0885818	0.853797	0.152738	0.878605	0.999836
26573-2.0	COPC	0.0470478	0.0830432	0.571023	-0.013144	0.385451	0.972797	0.152657	0.878669	0.999836
Weighted.mean.L1.in.tract.posterior.thalamic.radiation..right.	COPC	0.0153353	0.113676	0.892687	-0.00527055	0.0731877	0.942591	0.152412	0.878862	0.999836
Volume_Grey_Matter_25883_T2	COPC	0.0152192	0.317202	0.961732	0.064195	0.0541152	0.235517	0.1522	0.879029	0.999836
26986-2.0	COPC	-0.0741572	0.0902405	0.411206	-0.0576137	0.0607885	0.343245	0.152047	0.87915	0.999836
partial_corr_25D_203_T2	COPC	-0.0289822	0.152367	0.849142	-0.00231184	0.0870734	0.978818	0.151975	0.879207	0.999836
partial_corr_25D_108_T2	COPC	-0.00831908	0.192603	0.965548	0.0249964	0.105149	0.812095	0.151823	0.879326	0.999836
26810-2.0	COPC	-0.0428307	0.0960056	0.655505	-0.0256152	0.0610851	0.674971	0.151291	0.879746	0.999836
27252-2.0	COPC	0.0076054	0.0969832	0.937494	-0.0128083	0.0938908	0.891491	0.151228	0.879796	0.999836
27577-2.0	COPC	-0.0286639	0.163714	0.861013	-0.0548384	0.0587318	0.350454	0.150489	0.880379	0.999836
Weighted.mean.MD.in.tract.inferior.longitudinal.fasciculus..right.	COPC	-0.0054519	0.215417	0.979809	0.0287455	0.0743901	0.699189	0.150054	0.880722	0.999836
26608-2.0	COPC	0.0104215	0.141202	0.941165	-0.0310984	0.238033	0.896054	0.150019	0.880749	0.999836
27598-2.0	COPC	-0.0449875	0.0883749	0.610715	-0.000854624	0.281074	0.997574	0.149786	0.880933	0.999836
27196-2.0	COPC	0.0480159	0.0773441	0.534725	0.0332676	0.0611905	0.586667	0.149543	0.881125	0.999836
27666-2.0	COPC	0.0361916	0.0843624	0.667922	0.0535073	0.0794158	0.500463	0.149452	0.881197	0.999836
Mean.OD.in.cingulum.cingulate.gyrus.on.FA.skeleton..right.	COPC	-0.0304377	0.116142	0.793265	-0.0119557	0.0429742	0.780855	0.149244	0.881361	0.999836
26849-2.0	COPC	-0.0306588	0.0699992	0.661395	-0.0168702	0.0604624	0.780229	0.149071	0.881497	0.999836
27238-2.0	COPC	0.0182385	0.0797851	0.819183	0.00430708	0.0486902	0.929512	0.149049	0.881515	0.999836
27304-2.0	COPC	0.00562264	0.287753	0.98441	-0.0391059	0.0852912	0.646594	0.149032	0.881528	0.999836
27035-2.0	COPC	0.00758391	0.0663512	0.909	-0.00626738	0.0651335	0.923343	0.148974	0.881574	0.999836
Weighted.mean.ISOVF.in.tract.forceps.major	COPC	-0.0440965	0.116351	0.704691	-0.0223162	0.0886101	0.801159	0.148924	0.881614	0.999836
Volume_25009_T2	COPC	0.0290967	0.0983578	0.767364	-0.0207502	0.32003	0.948303	0.148884	0.881645	0.999836
partial_corr_25D_84_T2	COPC	-0.0311645	0.190141	0.869808	-0.000637176	0.0777333	0.99346	0.148611	0.88186	0.999836
Mean.ISOVF.in.medial.lemniscus.on.FA.skeleton..left.	COPC	-0.0353956	0.182614	0.846311	-0.00460926	0.0980864	0.96252	0.148519	0.881933	0.999836
27034-2.0	COPC	-0.0137124	0.0759135	0.856657	0.00055718	0.0590052	0.992466	0.148412	0.882017	0.999836
27638-2.0	COPC	0.0346806	0.0805726	0.666886	0.0514507	0.0793675	0.516817	0.14828	0.882122	0.999836
Mean_L2_25273_T3	COPC	0.00982711	0.112509	0.930397	0.0303863	0.0813564	0.708779	0.148076	0.882283	0.999836
Weighted.mean.L2.in.tract.posterior.thalamic.radiation..left.	COPC	-0.024761	0.190135	0.896386	0.019253	0.228573	0.932873	0.148038	0.882313	0.999836
Weighted.mean.L1.in.tract.parahippocampal.part.of.cingulum..left.	COPC	-0.0138378	0.110991	0.900781	0.00532155	0.0666547	0.936366	0.147986	0.882354	0.999836
partial_corr_25D_55_T2	COPC	-0.0405602	0.289701	0.888654	0.00607256	0.125565	0.961428	0.147692	0.882586	0.999836
27204-2.0	COPC	-0.00657612	0.158555	0.966917	-0.0313306	0.0558992	0.575149	0.147243	0.88294	0.999836
27072-2.0	COPC	-0.023119	0.0650008	0.722086	-0.0113809	0.0470105	0.808707	0.146325	0.883665	0.999836
Mean_L3_25326_T3	COPC	0.00872707	0.20854	0.96662	0.040199	0.0540643	0.457154	0.146086	0.883853	0.999836
27071-2.0	COPC	-0.0307694	0.0772343	0.690343	-0.0157711	0.0677956	0.81605	0.145942	0.883967	0.999836
27377-2.0	COPC	-0.0365154	0.068758	0.595369	-0.048981	0.0512328	0.339049	0.145377	0.884413	0.999836
26632-2.0	COPC	0.0169715	0.158328	0.914637	-0.0073147	0.0548179	0.893848	0.14495	0.884751	0.999836
26842-2.0	COPC	0.0215998	0.0864198	0.802633	0.00675107	0.0554811	0.903151	0.144589	0.885035	0.999836
26718-2.0	COPC	0.0130301	0.0827688	0.874908	-0.000803858	0.0480709	0.986658	0.144531	0.885081	0.999836
Weighted.mean.L1.in.tract.anterior.thalamic.radiation..right.	COPC	-0.0226273	0.075636	0.764818	-0.000373734	0.134183	0.997778	0.144473	0.885127	0.999836
27565-2.0	COPC	-0.0369601	0.0803255	0.645424	-0.0527844	0.0745003	0.478627	0.144441	0.885153	0.999836
26806-2.0	COPC	-0.0028626	0.140738	0.983772	0.020559	0.0810044	0.799649	0.144235	0.885315	0.999836
26668-2.0	COPC	0.0127106	0.176443	0.942572	-0.0150279	0.0784102	0.84801	0.143662	0.885767	0.999836
26752-2.0	COPC	-0.0132264	0.158203	0.933371	-0.0397352	0.0952952	0.676701	0.143534	0.885869	0.999836
partial_corr_25D_151_T2	COPC	0.0348164	0.191437	0.855685	0.00124816	0.136254	0.992691	0.142859	0.886402	0.999836
27132-2.0	COPC	-0.0106327	0.155932	0.945636	-0.0347465	0.0647777	0.591685	0.14281	0.88644	0.999836
partial_corr_25D_137_T2	COPC	0.0182351	0.0945802	0.847115	-0.0107921	0.18028	0.952264	0.142582	0.886621	0.999836
partial_corr_25D_171_T2	COPC	0.0332843	0.167614	0.842594	0.0586117	0.0592411	0.32248	0.142469	0.886709	0.999836
27269-2.0	COPC	0.0289081	0.0975926	0.767069	0.0125366	0.0606871	0.83634	0.142456	0.886719	0.999836
26920-2.0	COPC	0.0511777	0.134376	0.703311	0.0104552	0.252773	0.967007	0.142251	0.886881	0.999836
27021-2.0	COPC	0.014398	0.202322	0.943268	-0.0200823	0.134129	0.880982	0.142044	0.887046	0.999836
26905-2.0	COPC	-0.00799792	0.273153	0.976641	-0.0480905	0.0711385	0.499033	0.142039	0.887049	0.999836
27030-2.0	COPC	0.0092101	0.0571541	0.871979	-0.00575314	0.0885643	0.948206	0.141959	0.887112	0.999836
Mean.FA.in.fornix.cres.stria.terminalis.on.FA.skeleton..left.	COPC	0.0360378	0.0898484	0.68835	-0.00579329	0.281566	0.983584	0.141535	0.887448	0.999836
27487-2.0	COPC	0.0107446	0.251023	0.965858	0.0467616	0.0452154	0.301044	0.141209	0.887705	0.999836
partial_corr_25D_173_T2	COPC	-0.0101105	0.140213	0.942515	-0.0323389	0.0720032	0.653337	0.141025	0.88785	0.999836
Mean.ISOVF.in.retrolenticular.part.of.internal.capsule.on.FA.skeleton..left.	COPC	0.0290617	0.0934358	0.755775	0.00143461	0.172384	0.99336	0.140899	0.88795	0.999836
Mean.ICVF.in.anterior.corona.radiata.on.FA.skeleton..right.	COPC	0.0316701	0.281123	0.910304	-0.0136662	0.15686	0.930573	0.140829	0.888005	0.999836
Mean.ISOVF.in.superior.cerebellar.peduncle.on.FA.skeleton..right.	COPC	-0.0396759	0.0820681	0.628776	-0.0246933	0.0681763	0.717204	0.140428	0.888322	0.999836
27367-2.0	COPC	0.0288242	0.274309	0.916313	-0.0118684	0.0937005	0.899207	0.140382	0.888358	0.999836
26823-2.0	COPC	-0.0257488	0.0782927	0.742248	-0.0418924	0.0842514	0.619026	0.140363	0.888373	0.999836
27319-2.0	COPC	0.0146848	0.143369	0.918418	-0.00678566	0.0541203	0.900222	0.140107	0.888576	0.999836
26966-2.0	COPC	0.0238659	0.322589	0.941024	-0.0218108	0.0512373	0.67034	0.139841	0.888786	0.999836
26871-2.0	COPC	0.00833291	0.188946	0.964823	-0.0199085	0.0725366	0.78373	0.139539	0.889024	0.999836
Mean.OD.in.genu.of.corpus.callosum.on.FA.skeleton	COPC	0.00146595	0.0929445	0.987416	0.0198441	0.0933639	0.831681	0.139503	0.889053	0.999836
27441-2.0	COPC	0.0460412	0.226103	0.838643	0.0102368	0.122382	0.933338	0.139263	0.889242	0.999836
26506-2.0	COPC	0.0113738	0.12486	0.927419	0.0327207	0.0889279	0.712913	0.139257	0.889247	0.999836
27437-2.0	COPC	0.00466206	0.139826	0.973402	-0.0179908	0.0840077	0.830425	0.138872	0.889552	0.999836
Mean.OD.in.body.of.corpus.callosum.on.FA.skeleton	COPC	-0.0436947	0.114392	0.702482	-0.00738533	0.236114	0.975047	0.138392	0.88993	0.999836
27340-2.0	COPC	-0.0149389	0.12878	0.90765	-0.0383916	0.110278	0.727739	0.138328	0.889981	0.999836
27434-2.0	COPC	-0.014658	0.115105	0.898668	-0.0331188	0.0675955	0.624165	0.138298	0.890005	0.999836
27103-2.0	COPC	-0.0230963	0.091205	0.800086	-0.00448584	0.0991659	0.963919	0.138132	0.890136	0.999836
Mean.MD.in.posterior.thalamic.radiation.on.FA.skeleton..left.	COPC	0.00714704	0.0852181	0.933162	0.0216265	0.0610654	0.723224	0.138112	0.890152	0.999836
Weighted.mean.OD.in.tract.forceps.minor	COPC	0.00762244	0.0685092	0.911409	0.0215724	0.0744459	0.77199	0.137884	0.890332	0.999836
27661-2.0	COPC	0.0393221	0.111291	0.723842	0.0216549	0.0635402	0.73325	0.137862	0.89035	0.999836
26893-2.0	COPC	0.0418653	0.153094	0.784498	0.0111623	0.162849	0.945353	0.137366	0.890741	0.999836
27717-2.0	COPC	-0.0128006	0.134679	0.924279	-0.0349821	0.089283	0.695198	0.137274	0.890815	0.999836
Mean.ISOVF.in.superior.longitudinal.fasciculus.on.FA.skeleton..left.	COPC	0.00836305	0.135729	0.950869	-0.0142799	0.0946895	0.880127	0.13682	0.891173	0.999836
27300-2.0	COPC	0.0275793	0.0945923	0.770623	0.00973294	0.0902445	0.914114	0.136507	0.89142	0.999836
26528-2.0	COPC	0.00386594	0.211051	0.985385	0.0360382	0.105183	0.731882	0.136433	0.891479	0.999836
Weighted.mean.L1.in.tract.corticospinal.tract..right.	COPC	-0.0130555	0.326683	0.968122	0.0330757	0.0892369	0.710898	0.13622	0.891647	0.999836
27719-2.0	COPC	0.00678113	0.213248	0.974632	-0.0233607	0.0594457	0.694338	0.136155	0.891699	0.999836
27144-2.0	COPC	-0.0513477	0.0833846	0.538031	-0.0371043	0.0631788	0.557009	0.136149	0.891703	0.999836
27423-2.0	COPC	0.014681	0.0980762	0.881009	0.0302998	0.0596954	0.611753	0.136034	0.891795	0.999836
Volume_25018_T2	COPC	0.0287599	0.152667	0.850576	-0.00495423	0.195469	0.97978	0.135931	0.891876	0.999836
27230-2.0	COPC	-0.00850104	0.100696	0.93272	0.0125665	0.118376	0.915458	0.13556	0.892169	0.999836
26855-2.0	COPC	-0.0596066	0.0757774	0.431516	-0.0455521	0.0708944	0.520526	0.135438	0.892265	0.999836
Volume_Grey_Matter_25824_T2	COPC	0.00938019	0.160656	0.95344	-0.028211	0.226712	0.90097	0.135286	0.892386	0.999836
Mean.ICVF.in.pontine.crossing.tract.on.FA.skeleton	COPC	-0.0114077	0.237941	0.961761	-0.0452041	0.076916	0.556729	0.135151	0.892492	0.999836
Volume_Grey_Matter_25920_T2	COPC	0.0615913	0.102047	0.546138	0.0464141	0.0471697	0.325125	0.135002	0.89261	0.999836
26733-2.0	COPC	0.0269322	0.296198	0.927551	-0.0136648	0.0545643	0.802251	0.134792	0.892776	0.999836
Mean.ICVF.in.corticospinal.tract.on.FA.skeleton..right.	COPC	-0.00295895	0.16239	0.985462	-0.0282614	0.0948442	0.76572	0.134546	0.892971	0.999836
27458-2.0	COPC	0.0165576	0.0926283	0.858131	0.0322507	0.0711482	0.65034	0.13436	0.893118	0.999836
26753-2.0	COPC	-0.0230616	0.0924298	0.802971	0.0173362	0.287022	0.951837	0.133973	0.893424	0.999836
27464-2.0	COPC	0.0581607	0.4297	0.892334	-0.00129251	0.111907	0.990785	0.133894	0.893486	0.999836
Weighted.mean.L1.in.tract.uncinate.fasciculus..right.	COPC	0.000938426	0.0955882	0.992167	0.0203355	0.108942	0.851925	0.133835	0.893533	0.999836
26601-2.0	COPC	0.0133261	0.288932	0.963213	-0.0260252	0.0589792	0.659024	0.133444	0.893842	0.999836
27098-2.0	COPC	0.010938	0.175105	0.950192	-0.0143899	0.0740934	0.84601	0.133209	0.894028	0.999836
27637-2.0	COPC	0.0242148	0.10089	0.810321	0.0423683	0.091926	0.644874	0.133003	0.894191	0.999836
Volume_Grey_Matter_25813_T2	COPC	-0.0204006	0.108238	0.850502	-0.0364487	0.0535249	0.495892	0.132905	0.894269	0.999836
27585-2.0	COPC	-0.0696171	0.317441	0.826411	-0.0260537	0.0830557	0.753757	0.132764	0.89438	0.999836
27758-2.0	COPC	0.0131888	0.338424	0.968913	-0.0339358	0.107868	0.753062	0.132671	0.894454	0.999836
26709-2.0	COPC	-0.00995286	0.232223	0.965814	-0.0418273	0.0622435	0.501586	0.132578	0.894527	0.999836
27003-2.0	COPC	0.0172697	0.123135	0.888462	-0.00375151	0.101782	0.970598	0.131584	0.895313	0.999836
26602-2.0	COPC	0.0169683	0.215007	0.937097	-0.0124389	0.0620473	0.841109	0.131411	0.89545	0.999836
27025-2.0	COPC	-0.00125336	0.0670095	0.985077	-0.0117939	0.0441295	0.789272	0.13137	0.895483	0.999836
27641-2.0	COPC	0.0246049	0.136407	0.856855	0.0463139	0.0934571	0.620202	0.13129	0.895546	0.999836
Mean.L1.in.external.capsule.on.FA.skeleton..left.	COPC	0.0160819	0.147023	0.912898	0.0379571	0.0784037	0.628298	0.131287	0.895549	0.999836
26969-2.0	COPC	-0.0309017	0.070813	0.662558	-0.0432675	0.0621106	0.48604	0.131283	0.895551	0.999836
Mean.L2.in.superior.cerebellar.peduncle.on.FA.skeleton..left.	COPC	-0.0523396	0.0717455	0.465685	0.0157449	0.513777	0.975552	0.131244	0.895582	0.999836
27476-2.0	COPC	0.0336138	0.098148	0.731989	0.0175207	0.0741726	0.813265	0.130814	0.895923	0.999836
27099-2.0	COPC	-0.0105091	0.0765733	0.89084	-0.0266533	0.0968501	0.783161	0.130761	0.895965	0.999836
Mean.ISOVF.in.external.capsule.on.FA.skeleton..right.	COPC	-0.00374326	0.164771	0.981875	0.0266983	0.164945	0.871415	0.130569	0.896116	0.999836
27292-2.0	COPC	0.02945	0.0958157	0.758569	0.0450715	0.0717645	0.529973	0.130493	0.896176	0.999836
27410-2.0	COPC	0.0100423	0.112006	0.928558	-0.00574345	0.0459086	0.90044	0.130408	0.896244	0.999836
Mean.L2.in.tapetum.on.FA.skeleton..left.	COPC	-0.0400615	0.07908	0.612439	-0.053407	0.065041	0.411574	0.130338	0.896299	0.999836
Volume_Grey_Matter_25882_T2	COPC	0.0322265	0.166756	0.846759	0.0549863	0.0555386	0.322148	0.129493	0.896968	0.999836
partial_corr_25D_147_T2	COPC	0.0457247	0.33886	0.892662	-0.00244872	0.154861	0.987384	0.129301	0.89712	0.999836
27394-2.0	COPC	-0.0242991	0.0827545	0.769041	-0.0380964	0.0677948	0.574159	0.128972	0.89738	0.999836
27090-2.0	COPC	-0.0239889	0.0882952	0.785861	-0.0386117	0.0711512	0.587357	0.128954	0.897394	0.999836
27757-2.0	COPC	-0.0144995	0.106948	0.892156	-0.0352131	0.120042	0.769262	0.128837	0.897486	0.999836
27385-2.0	COPC	0.00636157	0.14508	0.965025	-0.0199901	0.144577	0.890031	0.128658	0.897628	0.999836
Mean.OD.in.tapetum.on.FA.skeleton..right.	COPC	0.00128119	0.108033	0.990538	-0.0192643	0.117917	0.870226	0.128471	0.897777	0.999836
27113-2.0	COPC	-0.0470344	0.0792511	0.552856	0.00839894	0.424379	0.98421	0.128403	0.89783	0.999836
27691-2.0	COPC	0.0196143	0.119935	0.870092	0.0379342	0.0773552	0.623858	0.128365	0.89786	0.999836
27057-2.0	COPC	-0.016934	0.077771	0.82763	-0.0304829	0.071766	0.671016	0.128032	0.898123	0.999836
Weighted.mean.MD.in.tract.acoustic.radiation..right.	COPC	-0.000445446	0.257001	0.998617	0.03399	0.0801617	0.671552	0.127912	0.898219	0.999836
27515-2.0	COPC	0.0470283	0.395636	0.90538	-0.00488283	0.0923583	0.957837	0.127774	0.898328	0.999836
Mean.L2.in.cingulum.hippocampus.on.FA.skeleton..right.	COPC	-0.00913367	0.0939627	0.922563	0.0395439	0.370349	0.914968	0.127401	0.898623	0.999836
27382-2.0	COPC	-0.0318979	0.0815466	0.695678	-0.00257873	0.215482	0.990452	0.127256	0.898738	0.999836
27293-2.0	COPC	0.0523954	0.0825428	0.52558	0.0659756	0.0676865	0.329698	0.127219	0.898767	0.999836
Mean.MD.in.retrolenticular.part.of.internal.capsule.on.FA.skeleton..right.	COPC	-0.00652532	0.414207	0.987431	0.0470107	0.077093	0.541999	0.127067	0.898887	0.999836
27017-2.0	COPC	-0.0108072	0.085552	0.899476	-0.0237188	0.0550143	0.666368	0.12694	0.898988	0.999836
Volume_Grey_Matter_25858_T2	COPC	0.0208243	0.118195	0.860148	-0.00603833	0.175658	0.972578	0.126877	0.899037	0.999836
27312-2.0	COPC	-0.0125258	0.282652	0.964653	-0.0495531	0.0737569	0.501684	0.126755	0.899135	0.999836
26877-2.0	COPC	0.0491983	0.126837	0.698101	0.0316872	0.0548251	0.563285	0.126728	0.899156	0.999836
27768-2.0	COPC	-0.0543476	0.491448	0.911944	0.00904263	0.108365	0.933497	0.125961	0.899763	0.999836
Volume_Grey_Matter_25866_T2	COPC	-0.0295875	0.156267	0.849827	-0.00594407	0.106375	0.955438	0.125073	0.900466	0.999836
27586-2.0	COPC	-0.0286403	0.0922368	0.756175	-0.0137029	0.0761995	0.857287	0.124852	0.900641	0.999836
27080-2.0	COPC	0.0158104	0.115032	0.89068	0.0328811	0.0746469	0.659584	0.124485	0.900931	0.999836
27635-2.0	COPC	0.0181209	0.0896186	0.83976	0.0045655	0.0618615	0.941168	0.12448	0.900935	0.999836
27322-2.0	COPC	-0.0201658	0.0889723	0.820694	0.00405096	0.173479	0.98137	0.124211	0.901148	0.999836
27005-2.0	COPC	-0.0312674	0.0655649	0.633439	-0.0408773	0.0414231	0.32373	0.123912	0.901385	0.999836
27235-2.0	COPC	-0.0605401	0.0696571	0.384784	-0.0496911	0.0531428	0.349764	0.123827	0.901452	0.999836
Weighted.mean.L1.in.tract.acoustic.radiation..right.	COPC	0.00207682	0.302213	0.994517	0.0411514	0.092193	0.655337	0.123668	0.901578	0.999836
Mean.FA.in.medial.lemniscus.on.FA.skeleton..left.	COPC	-0.00600994	0.120653	0.960272	-0.0352084	0.203619	0.862719	0.123367	0.901817	0.999836
Mean.ICVF.in.cerebral.peduncle.on.FA.skeleton..right.	COPC	0.0510975	0.0802875	0.524495	0.0386591	0.0609923	0.526188	0.123363	0.901819	0.999836
Weighted.mean.MO.in.tract.superior.thalamic.radiation..left.	COPC	-0.0161037	0.0785618	0.837587	-0.000957963	0.0953875	0.991987	0.122563	0.902453	0.999836
27317-2.0	COPC	-0.0443919	0.0811435	0.584325	-0.0315113	0.0669245	0.637749	0.12246	0.902534	0.999836
27373-2.0	COPC	-0.0227624	0.0777292	0.769643	-0.0365307	0.0817103	0.65482	0.122086	0.902831	0.999836
Mean.ICVF.in.cingulum.hippocampus.on.FA.skeleton..left.	COPC	0.0164852	0.0539538	0.759953	-0.0436186	0.490892	0.929197	0.121705	0.903133	0.999836
Mean.MO.in.superior.cerebellar.peduncle.on.FA.skeleton..right.	COPC	-0.00350752	0.149335	0.981261	0.0167574	0.0739058	0.820625	0.121622	0.903198	0.999836
27644-2.0	COPC	0.0414589	0.0960504	0.666006	0.0263759	0.0788014	0.737841	0.121403	0.903372	0.999836
26624-2.0	COPC	-0.00391274	0.146513	0.978694	-0.0230328	0.0579443	0.690999	0.121355	0.90341	0.999836
27262-2.0	COPC	-0.046725	0.106984	0.662295	-0.0616783	0.0615733	0.316486	0.121141	0.903579	0.999836
27189-2.0	COPC	0.0251989	0.0862601	0.77019	0.0391107	0.0759146	0.606418	0.12107	0.903636	0.999836
27364-2.0	COPC	-0.0246395	0.0844494	0.770465	-0.0402734	0.0977308	0.680277	0.12104	0.903659	0.999836
partial_corr_25D_132_T2	COPC	-0.0363017	0.174746	0.835432	0.00923221	0.333541	0.977918	0.120926	0.90375	0.999836
Mean.ISOVF.in.superior.longitudinal.fasciculus.on.FA.skeleton..right.	COPC	-0.0134068	0.144509	0.926083	0.0142465	0.17739	0.935989	0.120861	0.903801	0.999836
27737-2.0	COPC	0.0158881	0.413314	0.969336	-0.0354874	0.105427	0.736414	0.120445	0.904131	0.999836
Mean.FA.in.posterior.limb.of.internal.capsule.on.FA.skeleton..left.	COPC	0.00485343	0.065201	0.940662	-0.011609	0.120154	0.92303	0.120423	0.904148	0.999836
26532-2.0	COPC	0.0244064	0.126786	0.84735	0.00816103	0.0460904	0.859457	0.120422	0.904149	0.999836
27070-2.0	COPC	0.00998721	0.262356	0.969634	-0.0226888	0.0695178	0.744141	0.120393	0.904171	0.999836
26780-2.0	COPC	0.0493534	0.129219	0.702509	0.00276153	0.366781	0.993993	0.119811	0.904633	0.999836
Volume_Grey_Matter_25797_T2	COPC	0.00562098	0.0683515	0.934459	-0.0056672	0.0648584	0.930371	0.119799	0.904642	0.999836
27335-2.0	COPC	-0.0098472	0.0875052	0.910401	-0.0232416	0.0696091	0.738464	0.119791	0.904649	0.999836
Mean.OD.in.inferior.cerebellar.peduncle.on.FA.skeleton..right.	COPC	-0.0257837	0.107902	0.811141	0.0165555	0.336942	0.960812	0.119671	0.904744	0.999836
Volume_Grey_Matter_25837_T2	COPC	0.0211121	0.17883	0.906023	-0.00954687	0.183516	0.958511	0.11965	0.90476	0.999836
27605-2.0	COPC	-0.00948011	0.131158	0.942379	-0.0304159	0.115968	0.793107	0.119582	0.904814	0.999836
Mean.ISOVF.in.cingulum.hippocampus.on.FA.skeleton..left.	COPC	-0.00846392	0.167157	0.959617	-0.0340643	0.13548	0.801478	0.11898	0.905291	0.999836
Mean.MD.in.inferior.cerebellar.peduncle.on.FA.skeleton..left.	COPC	-0.0215169	0.165845	0.896771	-0.000377959	0.0644949	0.995324	0.118795	0.905438	0.999836
26801-2.0	COPC	-0.0389365	0.100906	0.699593	-0.0242417	0.0717586	0.735497	0.118679	0.905529	0.999836
27433-2.0	COPC	0.0471389	0.321713	0.883507	0.00748608	0.0906282	0.934168	0.118638	0.905562	0.999836
partial_corr_25D_152_T2	COPC	0.005906	0.309356	0.984768	-0.0325526	0.0985002	0.741036	0.118458	0.905705	0.999836
26650-2.0	COPC	0.00671771	0.147616	0.963702	-0.0152462	0.11278	0.892465	0.118233	0.905883	0.999836
27267-2.0	COPC	0.0284032	0.122828	0.817126	0.00052025	0.201344	0.997938	0.118222	0.905892	0.999836
26852-2.0	COPC	-0.0797224	0.0825038	0.3339	-0.0674315	0.0632636	0.286477	0.11822	0.905894	0.999836
27744-2.0	COPC	0.00248365	0.22979	0.991376	-0.0265734	0.0872697	0.760749	0.118213	0.905899	0.999836
26501-2.0	COPC	0.0422009	0.0749564	0.57343	0.0308272	0.0604172	0.609884	0.11814	0.905957	0.999836
partial_corr_25D_26_T2	COPC	0.0124628	0.292496	0.966014	-0.0239409	0.0979859	0.806975	0.118013	0.906057	0.999836
Weighted.mean.L3.in.tract.acoustic.radiation..right.	COPC	-0.00453049	0.181764	0.980115	0.0187855	0.0778574	0.809338	0.117914	0.906136	0.999836
Mean.L2.in.inferior.cerebellar.peduncle.on.FA.skeleton..right.	COPC	0.00594967	0.156553	0.969684	0.0266353	0.079218	0.736699	0.117897	0.906149	0.999836
26804-2.0	COPC	-0.0331779	0.136093	0.807394	-0.00994979	0.14271	0.944416	0.11779	0.906234	0.999836
26912-2.0	COPC	0.0137307	0.146616	0.925386	-0.00510172	0.0642555	0.936717	0.117645	0.906349	0.999836
Weighted.mean.ISOVF.in.tract.inferior.fronto.occipital.fasciculus..right.	COPC	0.00496458	0.188545	0.978993	-0.0191042	0.079716	0.810599	0.117578	0.906402	0.999836
Volume_Grey_Matter_25832_T2	COPC	-0.0563272	0.137344	0.681721	-0.0370471	0.0897956	0.679921	0.117495	0.906468	0.999836
27422-2.0	COPC	0.026422	0.093556	0.777623	0.0120904	0.0790148	0.878387	0.117032	0.906834	0.999836
Mean.L1.in.tapetum.on.FA.skeleton..left.	COPC	-0.0374503	0.0877987	0.669709	-0.049659	0.0563377	0.378073	0.117032	0.906835	0.999836
Volume_Grey_Matter_25918_T2	COPC	0.0485503	0.192321	0.800698	0.0252084	0.0536504	0.638452	0.116906	0.906935	0.999836
Weighted.mean.ICVF.in.tract.inferior.fronto.occipital.fasciculus..right.	COPC	-0.000708985	0.42813	0.998679	-0.0511516	0.0546617	0.349384	0.116872	0.906961	0.999836
27431-2.0	COPC	0.0123892	0.0829827	0.881318	0.0250063	0.0691997	0.717827	0.116771	0.907042	0.999836
27657-2.0	COPC	0.00208324	0.152462	0.989098	0.0221966	0.0802792	0.78217	0.11673	0.907074	0.999836
partial_corr_25D_14_T2	COPC	0.0197389	0.164106	0.90426	0.0405017	0.0698596	0.562077	0.116412	0.907326	0.999836
Mean.L1.in.inferior.cerebellar.peduncle.on.FA.skeleton..right.	COPC	0.00443871	0.129232	0.972601	-0.0124097	0.0665147	0.851997	0.11592	0.907716	0.999836
Weighted.mean.OD.in.tract.forceps.major	COPC	-0.0779358	0.0983369	0.428046	-0.0383227	0.327645	0.906889	0.115799	0.907812	0.999836
Weighted.mean.OD.in.tract.corticospinal.tract..left.	COPC	0.0118879	0.291386	0.967457	-0.0224941	0.0574078	0.695184	0.115769	0.907835	0.999836
Volume_Grey_Matter_25800_T2	COPC	-0.0325568	0.0978723	0.739402	-0.0180667	0.0780234	0.816884	0.115767	0.907837	0.999836
Volume_25006_T2	COPC	0.00760607	0.233554	0.97402	-0.023363	0.135193	0.862799	0.11476	0.908636	0.999836
Volume_Grey_Matter_25833_T2	COPC	-0.0600861	0.165558	0.716657	-0.0372617	0.110358	0.73563	0.114714	0.908672	0.999836
Mean.L1.in.tapetum.on.FA.skeleton..right.	COPC	-0.00935672	0.201272	0.962921	-0.0333561	0.0596059	0.575745	0.11433	0.908976	0.999836
Mean_L2_25274_T3	COPC	0.0129519	0.130404	0.920883	0.0307662	0.0857061	0.719615	0.11416	0.909111	0.999836
27379-2.0	COPC	0.0439308	0.807591	0.956619	-0.0490728	0.108529	0.651152	0.114136	0.90913	0.999836
27393-2.0	COPC	0.0133248	0.294639	0.963929	-0.0207638	0.0496224	0.675629	0.114089	0.909167	0.999836
partial_corr_25D_107_T2	COPC	-0.01671	0.102574	0.870592	0.00231289	0.13231	0.986053	0.113628	0.909533	0.999836
27164-2.0	COPC	-0.035311	0.0831809	0.671195	-0.0235376	0.0619182	0.703841	0.113537	0.909605	0.999836
27468-2.0	COPC	-0.0307287	0.139759	0.825973	-0.00164697	0.215051	0.993889	0.11339	0.909721	0.999836
26679-2.0	COPC	0.0455104	0.0690954	0.510114	-0.0110958	0.49573	0.982143	0.113094	0.909956	0.999836
partial_corr_25D_83_T2	COPC	0.00953465	0.295065	0.974222	-0.0285721	0.163739	0.861474	0.112925	0.91009	0.999836
27231-2.0	COPC	-0.0079859	0.328815	0.980624	-0.0457456	0.0628833	0.466939	0.112791	0.910196	0.999836
27163-2.0	COPC	-0.0400433	0.105448	0.704136	-0.0259521	0.0683553	0.704194	0.112133	0.910718	0.999836
27177-2.0	COPC	0.0301532	0.0835463	0.718162	0.0456663	0.110551	0.679549	0.111952	0.910862	0.999836
26616-2.0	COPC	0.0304724	0.0799831	0.703214	0.00579653	0.205864	0.977537	0.111728	0.911039	0.999836
26625-2.0	COPC	0.0155167	0.279633	0.955749	-0.0196187	0.144025	0.891649	0.111703	0.911059	0.999836
26954-2.0	COPC	0.00721456	0.237099	0.975725	-0.0213355	0.097296	0.826428	0.1114	0.9113	0.999836
27097-2.0	COPC	0.0286492	0.0672	0.66987	0.0384135	0.0562988	0.49504	0.111381	0.911315	0.999836
27720-2.0	COPC	0.0137338	0.0980518	0.888607	0.000556245	0.0664839	0.993324	0.111235	0.91143	0.999836
Mean.ISOVF.in.fornix.on.FA.skeleton	COPC	-0.0494869	0.0855922	0.563149	0.00282533	0.462563	0.995127	0.111204	0.911454	0.999836
27254-2.0	COPC	0.0162055	0.0872363	0.852629	0.00456614	0.0578482	0.937086	0.111197	0.91146	0.999836
partial_corr_25D_105_T2	COPC	0.0409062	0.240075	0.864704	0.0126478	0.0855844	0.882515	0.110872	0.911718	0.999836
26858-2.0	COPC	0.0275305	0.116671	0.813459	-0.000548096	0.225367	0.99806	0.110643	0.9119	0.999836
27229-2.0	COPC	-0.0167508	0.12813	0.895987	0.00625588	0.163801	0.969535	0.110629	0.91191	0.999836
26772-2.0	COPC	0.0257594	0.0828875	0.755972	0.0383033	0.0775319	0.621283	0.110523	0.911995	0.999836
26813-2.0	COPC	-0.0434905	0.0681962	0.523652	-0.0542439	0.0697912	0.437023	0.110202	0.912249	0.999836
27685-2.0	COPC	-0.0250932	0.114251	0.826158	-0.0392511	0.0589584	0.505576	0.11012	0.912314	0.999836
27602-2.0	COPC	-0.000828361	0.0900871	0.992663	0.0120488	0.0745912	0.871675	0.1101	0.91233	0.999836
Mean.L2.in.superior.cerebellar.peduncle.on.FA.skeleton..right.	COPC	-0.0442705	0.0557484	0.42713	-0.00444369	0.358047	0.990098	0.109909	0.912481	0.999836
27079-2.0	COPC	0.00901919	0.0809476	0.911283	0.0205425	0.0670222	0.759222	0.109649	0.912688	0.999836
partial_corr_25D_79_T2	COPC	0.00441875	0.233397	0.984895	-0.0345588	0.268193	0.89747	0.109632	0.912701	0.999836
27356-2.0	COPC	-0.0350019	0.0822683	0.670501	-0.0463673	0.0637978	0.467357	0.109171	0.913067	0.999836
Weighted.mean.OD.in.tract.superior.thalamic.radiation..right.	COPC	0.0437809	0.167399	0.793678	0.0154388	0.198924	0.938137	0.109014	0.913192	0.999836
Volume_Grey_Matter_25903_T2	COPC	-0.0128908	0.050657	0.79913	-0.00080195	0.0986513	0.993514	0.10901	0.913195	0.999836
26844-2.0	COPC	0.000848033	0.0704542	0.990396	-0.0110134	0.0833876	0.894925	0.108654	0.913477	0.999836
Volume_Grey_Matter_25818_T2	COPC	-0.000665939	0.391649	0.998643	-0.0441665	0.0843406	0.600509	0.108581	0.913535	0.999836
27214-2.0	COPC	-0.0289235	0.261147	0.91181	0.00166087	0.105576	0.987449	0.108578	0.913537	0.999836
27502-2.0	COPC	-0.0169592	0.168746	0.919946	-0.0367186	0.0687695	0.593385	0.108437	0.913649	0.999836
26549-2.0	COPC	-0.00602687	0.0856553	0.943906	-0.0201542	0.098223	0.837425	0.108401	0.913678	0.999836
27581-2.0	COPC	-0.00712652	0.0679269	0.916444	-0.0191935	0.0884881	0.828282	0.108172	0.913859	0.999836
26765-2.0	COPC	0.0444593	0.0942924	0.63728	0.0564303	0.0584281	0.33414	0.107918	0.914061	0.999836
Volume_Grey_Matter_25862_T2	COPC	0.00816431	0.168896	0.961446	-0.0137434	0.113353	0.903497	0.107704	0.914231	0.999836
Weighted.mean.L3.in.tract.acoustic.radiation..left.	COPC	0.0118732	0.114098	0.91712	0.0270095	0.0824465	0.743214	0.107526	0.914371	0.999836
partial_corr_25D_154_T2	COPC	0.013007	0.403288	0.974271	-0.0323827	0.126573	0.798072	0.107384	0.914484	0.999836
27743-2.0	COPC	-0.0182409	0.123725	0.882792	-0.00092383	0.105411	0.993007	0.10654	0.915154	0.999836
27279-2.0	COPC	0.0336875	0.0994704	0.73486	0.0196845	0.0861656	0.819297	0.106405	0.915261	0.999836
27518-2.0	COPC	0.0429725	0.103129	0.676907	0.0570899	0.0836682	0.495025	0.106305	0.91534	0.999836
26766-2.0	COPC	0.0305554	0.0850869	0.719514	0.0418622	0.0640676	0.513494	0.106157	0.915457	0.999836
27563-2.0	COPC	-0.0142404	0.265027	0.957149	0.0149572	0.0766759	0.845337	0.105829	0.915718	0.999836
27708-2.0	COPC	0.0343901	0.0989444	0.728163	0.0472755	0.0712022	0.506715	0.105705	0.915817	0.999836
27360-2.0	COPC	-0.0659943	0.14705	0.653584	-0.0364578	0.238761	0.878638	0.105333	0.916112	0.999836
Volume_Grey_Matter_25788_T2	COPC	0.00220466	0.192849	0.990879	0.0244779	0.0875348	0.779756	0.105169	0.916242	0.999836
partial_corr_25D_25_T2	COPC	-0.00769458	0.209337	0.970679	0.0165934	0.0978886	0.865393	0.1051	0.916296	0.999836
26850-2.0	COPC	-0.0510523	0.0958616	0.594336	-0.062916	0.0598365	0.293045	0.104985	0.916388	0.999836
Mean.ISOVF.in.anterior.limb.of.internal.capsule.on.FA.skeleton..right.	COPC	0.0262596	0.094685	0.781522	0.0396425	0.085605	0.643302	0.104844	0.9165	0.999836
27592-2.0	COPC	0.0503097	0.399822	0.899866	0.00454729	0.177286	0.979537	0.104632	0.916668	0.999836
27166-2.0	COPC	-0.0272682	0.0864688	0.752493	-0.0393737	0.0769253	0.608761	0.104597	0.916695	0.999836
27567-2.0	COPC	-0.0759772	0.110594	0.49209	-0.0606577	0.0964439	0.529386	0.104399	0.916853	0.999836
Mean.FA.in.body.of.corpus.callosum.on.FA.skeleton	COPC	0.0677207	0.0720464	0.347239	0.00899427	0.557988	0.987139	0.10438	0.916868	0.999836
26689-2.0	COPC	0.00945988	0.231708	0.967434	-0.0155141	0.0599914	0.79594	0.104342	0.916898	0.999836
27270-2.0	COPC	0.0500234	0.105453	0.63524	0.0321072	0.135581	0.812803	0.104307	0.916926	0.999836
partial_corr_25D_209_T2	COPC	0.0389498	0.158199	0.805522	0.007707	0.254535	0.975845	0.10425	0.916971	0.999836
27640-2.0	COPC	0.0193124	0.0886635	0.827572	0.0307621	0.0649092	0.635554	0.104198	0.917012	0.999836
27350-2.0	COPC	0.0220872	0.383753	0.954103	-0.0183165	0.0567582	0.746915	0.104153	0.917048	0.999836
27031-2.0	COPC	0.00920846	0.116171	0.936821	-0.00453435	0.0627617	0.942405	0.10408	0.917106	0.999836
26883-2.0	COPC	0.0228137	0.0931753	0.806575	0.0345671	0.063966	0.588922	0.103995	0.917173	0.999836
26996-2.0	COPC	0.0242171	0.10875	0.823779	-0.00621276	0.27243	0.981806	0.103738	0.917377	0.999836
Volume_Grey_Matter_25789_T2	COPC	-0.00147366	0.19409	0.993942	0.0199721	0.0723893	0.782627	0.103527	0.917544	0.999836
26545-2.0	COPC	-0.0244001	0.138499	0.860156	-0.00830745	0.070705	0.906468	0.103488	0.917576	0.999836
Weighted.mean.OD.in.tract.medial.lemniscus..right.	COPC	-0.0111324	0.305325	0.970915	0.0209499	0.0588642	0.721914	0.103176	0.917823	0.999836
26731-2.0	COPC	0.0112566	0.11936	0.924865	-0.00412688	0.0899589	0.96341	0.102924	0.918023	0.999836
27153-2.0	COPC	0.025415	0.374726	0.945927	-0.0134792	0.052816	0.79856	0.102778	0.918139	0.999836
26972-2.0	COPC	-0.0387328	0.0946006	0.68222	-0.051046	0.0735923	0.487913	0.102735	0.918174	0.999836
27299-2.0	COPC	-0.00824892	0.104971	0.937365	0.0177464	0.230285	0.938574	0.102715	0.918189	0.999836
Weighted.mean.ISOVF.in.tract.superior.thalamic.radiation..left.	COPC	0.00442039	0.130749	0.97303	0.0206438	0.0886966	0.815959	0.102683	0.918214	0.999836
Mean.ISOVF.in.sagittal.stratum.on.FA.skeleton..right.	COPC	0.00775224	0.342671	0.981951	-0.0280991	0.0680913	0.67985	0.102617	0.918267	0.999836
26793-2.0	COPC	-0.0112552	0.0736741	0.87858	-0.022323	0.0789798	0.777452	0.102472	0.918382	0.999836
27504-2.0	COPC	-0.00396868	0.155919	0.979693	-0.0214237	0.0689543	0.756033	0.102384	0.918452	0.999836
Mean.ICVF.in.medial.lemniscus.on.FA.skeleton..left.	COPC	0.0206116	0.332936	0.950636	-0.0138954	0.062805	0.8249	0.101848	0.918877	0.999836
27280-2.0	COPC	0.00371344	0.153584	0.98071	-0.0135221	0.0717699	0.850556	0.101669	0.919019	0.999836
26943-2.0	COPC	0.00179363	0.116048	0.987668	0.0197857	0.133634	0.882296	0.101656	0.919029	0.999836
26592-2.0	COPC	-0.0117374	0.054609	0.829818	-0.0215945	0.0802195	0.787781	0.101575	0.919094	0.999836
26991-2.0	COPC	-0.00980297	0.133313	0.941382	-0.0255807	0.0801374	0.749567	0.101435	0.919205	0.999836
partial_corr_25D_135_T2	COPC	-0.00971252	0.187389	0.958663	0.0242162	0.277955	0.930574	0.101213	0.919382	0.999836
27568-2.0	COPC	-0.0143079	0.127217	0.910452	0.00574152	0.151912	0.969851	0.101186	0.919403	0.999836
Mean.MD.in.sagittal.stratum.on.FA.skeleton..left.	COPC	-0.0166919	0.0750184	0.823921	0.0264845	0.420518	0.949782	0.101079	0.919488	0.999836
27218-2.0	COPC	-0.0196886	0.113366	0.862123	-0.0323473	0.0544198	0.552243	0.100664	0.919817	0.999836
Mean.MD.in.sagittal.stratum.on.FA.skeleton..right.	COPC	0.00597151	0.154594	0.969188	0.0223539	0.0510274	0.661331	0.100631	0.919844	0.999836
Mean.OD.in.fornix.on.FA.skeleton	COPC	-0.041908	0.108651	0.69971	0.0144986	0.549971	0.978968	0.100618	0.919854	0.999836
Mean.OD.in.pontine.crossing.tract.on.FA.skeleton	COPC	-0.00266008	0.065644	0.967676	-0.0113839	0.0568132	0.841188	0.100487	0.919958	0.999836
26613-2.0	COPC	0.0352743	0.104881	0.736624	-0.00423704	0.380075	0.991105	0.100211	0.920177	0.999836
Volume_Grey_Matter_25811_T2	COPC	0.0149378	0.526647	0.977372	-0.0383349	0.0764762	0.616184	0.100104	0.920261	0.999836
27404-2.0	COPC	0.0267004	0.0848671	0.753055	0.0380465	0.0756797	0.615154	0.0997818	0.920518	0.999836
27206-2.0	COPC	-0.0421554	0.123032	0.73187	-0.0137706	0.257789	0.957399	0.0993717	0.920843	0.999836
26865-2.0	COPC	-0.0213818	0.14123	0.879663	-0.00569842	0.0711146	0.936134	0.0991839	0.920992	0.999836
26825-2.0	COPC	-0.00155927	0.110737	0.988766	-0.0149563	0.0774885	0.846949	0.0991225	0.921041	0.999836
27529-2.0	COPC	-0.0129366	0.0846121	0.878482	-0.00133618	0.0810889	0.986853	0.0989843	0.921151	0.999836
Mean.OD.in.corticospinal.tract.on.FA.skeleton..left.	COPC	-0.0222567	0.27433	0.935338	0.00897065	0.157777	0.95466	0.0986753	0.921396	0.999836
partial_corr_25D_67_T2	COPC	-0.0138757	0.702205	0.984235	0.0557327	0.0932602	0.550104	0.0982654	0.921722	0.999836
Volume_Grey_Matter_25893_T2	COPC	-0.00404129	0.125594	0.97433	0.00962929	0.0600303	0.87256	0.0982062	0.921769	0.999836
27707-2.0	COPC	-0.0355727	0.328032	0.913644	-0.00266857	0.0683739	0.968867	0.0981973	0.921776	0.999836
Mean.OD.in.fornix.cres.stria.terminalis.on.FA.skeleton..left.	COPC	-0.0199743	0.130523	0.878373	-0.00333717	0.108204	0.975396	0.09813	0.921829	0.999836
Volume_25021_T2	COPC	0.0197894	0.335609	0.95298	-0.0137821	0.0684809	0.8405	0.0980118	0.921923	0.999836
Mean.MD.in.posterior.corona.radiata.on.FA.skeleton..right.	COPC	-0.0110455	0.489069	0.981981	0.0376012	0.0922489	0.683563	0.0977443	0.922135	0.999836
partial_corr_25D_54_T2	COPC	-0.01247	0.189564	0.947551	0.0138847	0.191997	0.942349	0.0976788	0.922187	0.999836
partial_corr_25D_0_T2	COPC	-0.0281738	0.591785	0.962028	0.0299831	0.0845353	0.722829	0.0972861	0.922499	0.999836
Weighted.mean.L3.in.tract.inferior.fronto.occipital.fasciculus..right.	COPC	0.00406649	0.373384	0.99131	0.0408878	0.0651296	0.530141	0.0971485	0.922608	0.999836
Mean.L2.in.sagittal.stratum.on.FA.skeleton..right.	COPC	0.00765788	0.344974	0.98229	0.041615	0.0563897	0.460521	0.0971445	0.922612	0.999836
26917-2.0	COPC	-0.000606454	0.234393	0.997936	-0.0238943	0.051696	0.643933	0.0970219	0.922709	0.999836
27676-2.0	COPC	0.0319728	0.0890585	0.719589	0.0210313	0.0698579	0.76337	0.0966658	0.922992	0.999836
27426-2.0	COPC	0.028978	0.109219	0.790763	0.0412535	0.0653478	0.52785	0.0964477	0.923165	0.999836
Weighted.mean.L3.in.tract.posterior.thalamic.radiation..left.	COPC	-0.0189863	0.355852	0.957449	0.0169869	0.112726	0.880218	0.0963707	0.923226	0.999836
27452-2.0	COPC	0.00326131	0.081253	0.967983	0.0206957	0.162129	0.898426	0.0961369	0.923412	0.999836
Mean.ICVF.in.superior.fronto.occipital.fasciculus.on.FA.skeleton..left.	COPC	0.0259146	0.679889	0.969595	-0.03964	0.0622783	0.524452	0.0960175	0.923507	0.999836
27701-2.0	COPC	0.010987	0.127186	0.93116	-0.00372282	0.0855601	0.965294	0.095963	0.92355	0.999836
Volume_Grey_Matter_25871_T2	COPC	-0.050922	0.0692985	0.462448	-0.0426438	0.0513802	0.406558	0.0959594	0.923553	0.999836
Mean.L1.in.fornix.cres.stria.terminalis.on.FA.skeleton..left.	COPC	-0.0132279	0.0772071	0.863965	-0.00148197	0.0950507	0.98756	0.0959189	0.923585	0.999836
27219-2.0	COPC	-0.0307647	0.136024	0.821068	-0.0155169	0.0829722	0.851651	0.095698	0.92376	0.999836
27761-2.0	COPC	-0.00708933	0.0936422	0.939653	-0.0183882	0.0720924	0.798674	0.0956082	0.923832	0.999836
Volume_25010_T2	COPC	0.02825	0.131302	0.829648	-0.0215203	0.50392	0.965936	0.0955752	0.923858	0.999836
26940-2.0	COPC	-0.0164627	0.16077	0.91844	-0.0343723	0.0967122	0.722284	0.0954576	0.923951	0.999836
Volume_Grey_Matter_25885_T2	COPC	-0.0322491	0.141488	0.819701	-0.0168244	0.0781495	0.829545	0.0954288	0.923974	0.999836
27375-2.0	COPC	-0.0676517	0.1198	0.572275	-0.05499	0.057441	0.3384	0.0953013	0.924076	0.999836
Volume_Grey_Matter_25895_T2	COPC	-0.00820236	0.0503118	0.870494	-0.000343493	0.0653612	0.995807	0.0952792	0.924093	0.999836
partial_corr_25D_110_T2	COPC	-0.0271685	0.166145	0.870107	-0.00470094	0.167691	0.977636	0.095177	0.924174	0.999836
26744-2.0	COPC	-0.0336342	0.0833181	0.686445	-0.0238389	0.0604309	0.693225	0.0951674	0.924182	0.999836
27629-2.0	COPC	0.039277	0.131585	0.765328	0.0548348	0.097035	0.572003	0.0951583	0.924189	0.999836
27245-2.0	COPC	-0.0365376	0.0748643	0.625514	-0.0274533	0.0594868	0.644438	0.0950024	0.924313	0.999836
Volume_Grey_Matter_25911_T2	COPC	0.00885945	0.0818133	0.913767	-0.00628461	0.137247	0.963477	0.0947797	0.92449	0.999836
Weighted.mean.OD.in.tract.inferior.fronto.occipital.fasciculus..right.	COPC	-0.0403336	0.10066	0.688648	-0.0253462	0.122472	0.836045	0.0945401	0.92468	0.999836
26603-2.0	COPC	0.000824734	0.0896514	0.99266	0.0121323	0.0794757	0.87867	0.0943818	0.924806	0.999836
27610-2.0	COPC	0.00367819	0.452252	0.993511	-0.0395713	0.0895954	0.658731	0.0938082	0.925262	0.999836
27131-2.0	COPC	-0.0357147	0.0971938	0.713277	-0.0229355	0.0965963	0.812318	0.0932577	0.925699	0.999836
27173-2.0	COPC	-0.044502	0.0632829	0.481917	-0.0371941	0.0462779	0.421563	0.093214	0.925734	0.999836
27180-2.0	COPC	-0.0084437	0.810731	0.99169	0.0674093	0.0749468	0.368425	0.093164	0.925773	0.999836
Weighted.mean.ISOVF.in.tract.uncinate.fasciculus..right.	COPC	0.00955697	0.0853388	0.910832	-0.00931865	0.183867	0.959579	0.0931182	0.92581	0.999836
Weighted.mean.ISOVF.in.tract.posterior.thalamic.radiation..right.	COPC	-0.0316271	0.155512	0.838843	-0.0150754	0.0866429	0.86187	0.0929766	0.925922	0.999836
27767-2.0	COPC	0.013237	0.322084	0.967218	0.0448241	0.108711	0.680103	0.0929209	0.925966	0.999836
27559-2.0	COPC	-0.0161171	0.139633	0.908109	-0.00190411	0.0638024	0.976192	0.0925812	0.926236	0.999836
27338-2.0	COPC	0.0167784	0.100686	0.867652	-0.0108222	0.280781	0.969255	0.09253	0.926277	0.999836
27665-2.0	COPC	0.0237536	0.118473	0.841091	0.0372501	0.0853164	0.662393	0.0924447	0.926345	0.999836
27228-2.0	COPC	-0.0245437	0.0862178	0.775897	-0.0356917	0.0847561	0.673674	0.0922079	0.926533	0.999836
27225-2.0	COPC	-0.0309623	0.0987139	0.753782	-0.0202097	0.0621834	0.74518	0.092165	0.926567	0.999836
Mean.L1.in.sagittal.stratum.on.FA.skeleton..right.	COPC	0.00537854	0.309184	0.986121	-0.0236985	0.0681038	0.727858	0.0918428	0.926823	0.999836
Weighted.mean.ICVF.in.tract.middle.cerebellar.peduncle	COPC	0.0188405	0.23699	0.936635	-0.00651072	0.141796	0.963377	0.0917956	0.92686	0.999836
27490-2.0	COPC	0.012206	0.601643	0.983814	-0.0436017	0.0880592	0.620501	0.0917809	0.926872	0.999836
27345-2.0	COPC	-0.0191074	0.0695415	0.783499	-0.0100512	0.0701876	0.886129	0.0916578	0.92697	0.999836
27714-2.0	COPC	-0.011458	0.302007	0.969736	0.0166268	0.0544108	0.759926	0.0915205	0.927079	0.999836
Weighted.mean.MO.in.tract.superior.longitudinal.fasciculus..left.	COPC	-0.0193666	0.321018	0.951894	-0.0492448	0.0625014	0.430756	0.0913579	0.927208	0.999836
Mean.MD.in.tapetum.on.FA.skeleton..left.	COPC	-0.0440056	0.0825812	0.594119	-0.0532857	0.0593802	0.369524	0.0912381	0.927303	0.999836
27056-2.0	COPC	0.000368004	0.0838658	0.996499	-0.0163848	0.163504	0.920177	0.0911677	0.927359	0.999836
26769-2.0	COPC	0.0271701	0.0850903	0.749492	0.0143472	0.112091	0.898153	0.0911176	0.927399	0.999836
Mean.MD.in.inferior.cerebellar.peduncle.on.FA.skeleton..right.	COPC	-0.00183954	0.184026	0.992024	0.0167843	0.0895564	0.851335	0.0909983	0.927494	0.999836
27188-2.0	COPC	0.00862259	0.0570962	0.879961	-0.000543745	0.0830466	0.994776	0.0909534	0.92753	0.999836
26984-2.0	COPC	-0.0520885	0.109068	0.63295	-0.0634951	0.0619191	0.30515	0.0909479	0.927534	0.999836
Volume_Grey_Matter_25900_T2	COPC	-0.00607045	0.0922172	0.947515	0.00427424	0.0670163	0.949146	0.0907457	0.927695	0.999836
Mean.ISOVF.in.retrolenticular.part.of.internal.capsule.on.FA.skeleton..right.	COPC	-0.0252957	0.122594	0.836528	0.0179568	0.46133	0.968951	0.0906112	0.927802	0.999836
Mean.L2.in.body.of.corpus.callosum.on.FA.skeleton	COPC	-0.0609271	0.0767828	0.427487	-0.00895173	0.573951	0.987556	0.0897576	0.92848	0.999836
Weighted.mean.L1.in.tract.inferior.fronto.occipital.fasciculus..right.	COPC	0.0269323	0.0968751	0.781004	0.0164021	0.0662611	0.804492	0.0897186	0.928511	0.999836
27620-2.0	COPC	-0.0344112	0.689762	0.960211	0.0285776	0.136239	0.833855	0.0895888	0.928614	0.999836
Weighted.mean.OD.in.tract.cingulate.gyrus.part.of.cingulum..left.	COPC	-0.0200491	0.111187	0.856902	-0.00396035	0.141645	0.977694	0.0893466	0.928806	0.999836
Mean.ICVF.in.superior.corona.radiata.on.FA.skeleton..right.	COPC	0.0228929	0.4782	0.961817	-0.0201241	0.0660494	0.760608	0.08911	0.928994	0.999836
27274-2.0	COPC	-0.0185584	0.166298	0.911143	-0.000916258	0.108567	0.993266	0.0888324	0.929215	0.999836
27512-2.0	COPC	-0.0040527	0.330024	0.990202	-0.0342974	0.0838307	0.682446	0.0888233	0.929222	0.999836
Volume_Grey_Matter_25791_T2	COPC	-0.011178	0.672891	0.986746	0.0492972	0.113244	0.663331	0.0886275	0.929378	0.999836
Weighted.mean.L2.in.tract.superior.longitudinal.fasciculus..right.	COPC	-0.00445977	0.703303	0.994941	0.0578181	0.0656726	0.378643	0.088167	0.929744	0.999836
27085-2.0	COPC	0.0113164	0.125662	0.928244	-0.00214725	0.0873289	0.980384	0.0879822	0.929891	0.999836
27197-2.0	COPC	0.0333737	0.137	0.807538	0.011016	0.214446	0.959031	0.0878592	0.929989	0.999836
26805-2.0	COPC	-0.00366644	0.341502	0.991434	-0.0345149	0.0869717	0.691477	0.0875375	0.930244	0.999836
Mean.ISOVF.in.cingulum.hippocampus.on.FA.skeleton..right.	COPC	-0.0232503	0.470489	0.960587	0.0195722	0.135014	0.884739	0.0874859	0.930285	0.999836
26782-2.0	COPC	0.0398284	0.0837391	0.634342	0.0304325	0.0673082	0.65117	0.087455	0.93031	0.999836
27734-2.0	COPC	-0.00215059	0.253894	0.993242	0.0251451	0.183124	0.890784	0.0871942	0.930517	0.999836
27616-2.0	COPC	0.000623737	0.244494	0.997964	-0.0219299	0.085187	0.796845	0.0871102	0.930584	0.999836
27307-2.0	COPC	-0.0138658	0.207353	0.946685	0.00466301	0.0506084	0.926588	0.0868105	0.930822	0.999836
27534-2.0	COPC	-0.0349829	0.190838	0.854554	-0.0161966	0.104162	0.876431	0.0864075	0.931143	0.999836
partial_corr_25D_116_T2	COPC	0.0242883	0.452714	0.957214	-0.0164177	0.131074	0.900322	0.0863681	0.931174	0.999836
27045-2.0	COPC	-0.0314641	0.0790298	0.690535	-0.0236529	0.0440659	0.591432	0.0863267	0.931207	0.999836
26973-2.0	COPC	-0.0326977	0.207637	0.87487	-0.05138	0.0612304	0.401399	0.0863015	0.931227	0.999836
26892-2.0	COPC	-0.00730623	0.105678	0.944881	0.0159193	0.24776	0.948769	0.0862259	0.931287	0.999836
Weighted.mean.ICVF.in.tract.parahippocampal.part.of.cingulum..right.	COPC	-0.00976576	0.150026	0.948099	-0.0379751	0.291489	0.896345	0.0860484	0.931428	0.999836
27337-2.0	COPC	-0.00975629	0.215597	0.963906	-0.0290289	0.0626653	0.643194	0.0858392	0.931594	0.999836
27291-2.0	COPC	0.0581084	0.102175	0.569551	0.0691805	0.0792299	0.382575	0.0856342	0.931757	0.999836
Mean_L2_25272_T3	COPC	0.0139128	0.103478	0.893045	0.0252303	0.0822712	0.759093	0.0856109	0.931776	0.999836
27526-2.0	COPC	-0.0144948	0.0842511	0.863404	-0.0241702	0.0754195	0.748607	0.0855643	0.931813	0.999836
27480-2.0	COPC	-0.0487892	0.0774502	0.528732	-0.0392063	0.0810959	0.628772	0.0854554	0.931899	0.999836
Mean.ICVF.in.superior.corona.radiata.on.FA.skeleton..left.	COPC	0.0289427	0.63745	0.963785	-0.0257309	0.0689513	0.709018	0.085272	0.932045	0.999836
27688-2.0	COPC	0.00619984	0.227395	0.978249	0.0264572	0.0691314	0.701936	0.0852325	0.932077	0.999836
27128-2.0	COPC	0.0331332	0.127245	0.794563	0.0501678	0.155459	0.746916	0.0847935	0.932426	0.999836
27402-2.0	COPC	-0.0158487	0.152141	0.917034	0.000673809	0.122791	0.995622	0.0845093	0.932652	0.999836
Volume_Grey_Matter_25815_T2	COPC	-0.056557	0.131496	0.667119	-0.0433446	0.0846126	0.608461	0.0844964	0.932662	0.999836
Mean.OD.in.external.capsule.on.FA.skeleton..left.	COPC	-0.0330292	0.0689712	0.632021	-0.0408593	0.0624532	0.512959	0.0841529	0.932935	0.999836
27100-2.0	COPC	-0.01655	0.0648977	0.79871	0.018051	0.406043	0.964541	0.0841472	0.932939	0.999836
27216-2.0	COPC	-0.0325004	0.0822815	0.69285	-0.0415879	0.0701467	0.553268	0.084047	0.933019	0.999836
27336-2.0	COPC	-0.0443993	0.13912	0.749618	-0.0307726	0.0834825	0.712417	0.0839876	0.933066	0.999836
Weighted.mean.MD.in.tract.forceps.major	COPC	-0.022804	0.0980991	0.816182	-0.00918425	0.129664	0.943532	0.0837663	0.933242	0.999836
27116-2.0	COPC	0.0340052	0.120276	0.777386	0.0452071	0.0589048	0.442808	0.0836425	0.933341	0.999836
Mean.ICVF.in.corticospinal.tract.on.FA.skeleton..left.	COPC	0.00181297	0.100656	0.98563	-0.0110762	0.117748	0.925056	0.0832059	0.933688	0.999836
26799-2.0	COPC	-0.0167625	0.262306	0.949046	0.00891351	0.163548	0.956536	0.0830628	0.933802	0.999836
Weighted.mean.ISOVF.in.tract.medial.lemniscus..right.	COPC	-0.0056317	0.107094	0.958061	0.00788553	0.122743	0.948776	0.0829811	0.933867	0.999836
Weighted.mean.L2.in.tract.superior.thalamic.radiation..left.	COPC	-0.0252641	0.10925	0.817121	0.0154963	0.481072	0.974303	0.0826244	0.93415	0.999836
27278-2.0	COPC	0.0070912	0.164598	0.965636	0.0235948	0.113164	0.834838	0.0826228	0.934151	0.999836
27182-2.0	COPC	0.0440821	0.0980893	0.653137	0.0535769	0.0599809	0.371733	0.0825821	0.934184	0.999836
27658-2.0	COPC	0.0468742	0.0739927	0.526409	0.0387812	0.064922	0.550273	0.0822154	0.934475	0.999836
26658-2.0	COPC	0.0300863	0.336339	0.928722	0.00161731	0.0828921	0.984433	0.0821847	0.9345	0.999836
26747-2.0	COPC	-0.0277054	0.0814572	0.733765	-0.0361814	0.0635947	0.569398	0.0820197	0.934631	0.999836
Weighted.mean.MD.in.tract.posterior.thalamic.radiation..right.	COPC	-0.00275785	0.0750203	0.970675	0.0253141	0.334037	0.939592	0.081996	0.93465	0.999836
27109-2.0	COPC	-0.011061	0.0703916	0.875138	-0.00183495	0.08783	0.983332	0.0819681	0.934672	0.999836
27749-2.0	COPC	0.00279595	0.252796	0.991175	-0.0191568	0.0890187	0.829612	0.0819096	0.934719	0.999836
Mean.L1.in.fornix.on.FA.skeleton	COPC	-0.0505075	0.0907183	0.577697	0.0030375	0.648096	0.99626	0.0818212	0.934789	0.999836
27560-2.0	COPC	0.017703	0.144093	0.902219	0.0313245	0.0836182	0.707948	0.0817632	0.934835	0.999836
27286-2.0	COPC	0.0505382	0.12703	0.690745	0.0392732	0.0544157	0.470464	0.0815159	0.935032	0.999836
Mean_L3_25336_T3	COPC	-0.00944633	0.584526	0.987106	0.0384741	0.0698303	0.581658	0.0814027	0.935122	0.999836
26890-2.0	COPC	-0.0115243	0.0801826	0.885717	-0.0217224	0.0963089	0.821552	0.0813777	0.935142	0.999836
Volume_Grey_Matter_25839_T2	COPC	-0.0384509	0.12554	0.759388	-0.0500612	0.068304	0.463609	0.0812375	0.935253	0.999836
26948-2.0	COPC	-0.0425852	0.0823737	0.605173	-0.0512556	0.0679661	0.450769	0.0811882	0.935292	0.999836
27386-2.0	COPC	-0.0433466	0.105157	0.680186	-0.0319684	0.09284	0.730592	0.0811132	0.935352	0.999836
Mean.MD.in.superior.longitudinal.fasciculus.on.FA.skeleton..right.	COPC	-0.0136784	0.61609	0.982287	0.0363722	0.0699163	0.602907	0.080721	0.935664	0.999836
26698-2.0	COPC	0.00895425	0.085024	0.916126	-6.13517e-05	0.0724474	0.999324	0.08071	0.935673	0.999836
26646-2.0	COPC	0.0142834	0.132966	0.914455	-0.0117639	0.294766	0.968166	0.0805499	0.9358	0.999836
27256-2.0	COPC	-7.66814e-05	0.0795822	0.999231	-0.00936976	0.0836941	0.910861	0.0804662	0.935866	0.999836
26798-2.0	COPC	0.0315249	0.0928172	0.734124	0.0212906	0.0870714	0.806829	0.0804171	0.935906	0.999836
partial_corr_25D_62_T2	COPC	0.0103963	0.142011	0.941641	0.0359547	0.2848	0.899538	0.0803112	0.93599	0.999836
partial_corr_25D_199_T2	COPC	0.0552324	0.168986	0.743785	0.00172556	0.646321	0.99787	0.0800944	0.936162	0.999836
27172-2.0	COPC	-0.021876	0.0942462	0.816448	0.0083883	0.368267	0.981828	0.0796146	0.936544	0.999836
27693-2.0	COPC	-0.00193648	0.0736596	0.979026	0.00816541	0.103964	0.937398	0.0792844	0.936806	0.999836
27724-2.0	COPC	-0.0398789	0.0936301	0.670166	-0.0306841	0.0684669	0.654038	0.0792707	0.936817	0.999836
26882-2.0	COPC	0.0600254	0.109457	0.583424	0.0708185	0.0811967	0.383108	0.0791944	0.936878	0.999836
Mean.L1.in.cingulum.hippocampus.on.FA.skeleton..right.	COPC	0.0104964	0.0825706	0.898845	0.0199793	0.0869435	0.81825	0.0790872	0.936963	0.999836
26939-2.0	COPC	-0.0308823	0.112532	0.783754	-0.0193898	0.0923171	0.833641	0.0789569	0.937067	0.999836
Mean.L1.in.cerebral.peduncle.on.FA.skeleton..right.	COPC	-0.0206514	0.0653959	0.752161	-0.0278323	0.0632516	0.659918	0.0789283	0.93709	0.999836
27119-2.0	COPC	0.00846305	0.0582417	0.884467	-0.000432237	0.096733	0.996435	0.07878	0.937208	0.999836
26875-2.0	COPC	0.0394332	0.0785257	0.615548	0.0480412	0.0763277	0.529082	0.0786058	0.937346	0.999836
26773-2.0	COPC	0.0129846	0.138783	0.925458	0.0259178	0.088696	0.770127	0.0785239	0.937411	0.999836
Volume_Grey_Matter_25790_T2	COPC	0.0288276	0.177243	0.870798	0.0099399	0.166107	0.952283	0.0777551	0.938023	0.999836
Weighted.mean.OD.in.tract.acoustic.radiation..right.	COPC	-0.0216555	0.125535	0.86304	-0.0329876	0.0745668	0.658207	0.0776112	0.938137	0.999836
27351-2.0	COPC	-0.0299501	0.0680449	0.659827	-0.0230553	0.0572481	0.68715	0.0775361	0.938197	0.999836
partial_corr_25D_176_T2	COPC	-0.0088721	0.107469	0.934206	0.00816753	0.19206	0.966079	0.0774235	0.938287	0.999836
27747-2.0	COPC	-0.0459649	0.0987207	0.641498	-0.0365077	0.0728904	0.616472	0.0770672	0.93857	0.999836
26861-2.0	COPC	0.0534434	0.111869	0.632842	0.0402999	0.128835	0.754431	0.077031	0.938599	0.999836
27331-2.0	COPC	-0.0011672	0.0651998	0.985717	-0.00935581	0.0842324	0.91156	0.0768753	0.938723	0.999836
27695-2.0	COPC	0.0351932	0.0908539	0.698489	0.0255831	0.0862851	0.766852	0.0766977	0.938864	0.999836
27419-2.0	COPC	-0.0321046	0.0928274	0.729454	0.014044	0.594669	0.981158	0.0766753	0.938882	0.999836
27488-2.0	COPC	-0.00695108	0.280607	0.980237	-0.029316	0.0807215	0.716475	0.0765955	0.938945	0.999836
partial_corr_25D_188_T2	COPC	0.0498702	0.571677	0.930485	-0.00466273	0.426348	0.991274	0.0764674	0.939047	0.999836
Mean.L1.in.sagittal.stratum.on.FA.skeleton..left.	COPC	-0.0109611	0.256097	0.965861	-0.0308774	0.0509832	0.544754	0.0762719	0.939203	0.999836
partial_corr_25D_139_T2	COPC	0.00361571	0.221375	0.986969	-0.0328574	0.426543	0.938598	0.0758959	0.939502	0.999836
27194-2.0	COPC	-0.00921601	0.161371	0.954457	0.00365384	0.0529323	0.944967	0.0757805	0.939594	0.999836
partial_corr_25D_23_T2	COPC	0.0125774	0.10853	0.907741	0.0270454	0.157722	0.86385	0.0755687	0.939762	0.999836
27220-2.0	COPC	-0.00540528	0.327376	0.986827	-0.0309926	0.0866062	0.720451	0.0755596	0.939769	0.999836
27659-2.0	COPC	0.0271095	0.121133	0.822913	0.0537496	0.331681	0.871265	0.0754445	0.939861	0.999836
Mean_L3_25332_T3	COPC	-0.014458	0.0931286	0.876626	-0.00614298	0.0596426	0.917966	0.0751882	0.940065	0.999836
Weighted.mean.ISOVF.in.tract.anterior.thalamic.radiation..right.	COPC	-0.0204846	0.0707321	0.772116	0.00458185	0.32584	0.988781	0.0751778	0.940073	0.999836
Volume_Grey_Matter_25816_T2	COPC	0.00400981	0.109751	0.970855	0.016687	0.128047	0.896314	0.0751701	0.940079	0.999836
27261-2.0	COPC	-0.0336181	0.0684548	0.623356	-0.0264225	0.0673179	0.694687	0.0749475	0.940257	0.999836
partial_corr_25D_180_T2	COPC	0.0130868	0.563228	0.981463	-0.0311257	0.191111	0.870623	0.0743356	0.940743	0.999836
partial_corr_25D_93_T2	COPC	0.0176112	0.142271	0.901485	-0.00925791	0.332352	0.977777	0.0743219	0.940754	0.999836
partial_corr_25D_82_T2	COPC	-0.0700428	1.19376	0.953212	0.0188347	0.139204	0.892373	0.0739506	0.94105	0.999836
Weighted.mean.OD.in.tract.parahippocampal.part.of.cingulum..left.	COPC	-0.021005	0.0905666	0.816593	0.0105201	0.416574	0.979852	0.0739498	0.94105	0.999836
26979-2.0	COPC	-0.00458282	0.112069	0.967381	-0.0144329	0.0723129	0.841802	0.073853	0.941127	0.999836
partial_corr_25D_205_T2	COPC	0.0284509	0.673957	0.966328	-0.0218816	0.105625	0.835883	0.0737814	0.941184	0.999836
27442-2.0	COPC	-0.00044731	0.190113	0.998123	0.0186792	0.176775	0.915847	0.0736767	0.941268	0.999836
Mean.L1.in.superior.corona.radiata.on.FA.skeleton..right.	COPC	-0.0267208	0.3388	0.937137	-0.00135378	0.065561	0.983526	0.0735095	0.941401	0.999836
27346-2.0	COPC	-0.0195531	0.0835587	0.814982	-0.0284148	0.0873365	0.744917	0.0733155	0.941555	0.999836
Weighted.mean.ISOVF.in.tract.acoustic.radiation..right.	COPC	0.0164458	0.0948627	0.862365	0.0245699	0.0580373	0.672042	0.0730533	0.941764	0.999836
27465-2.0	COPC	0.0187606	0.277539	0.946107	-0.00210322	0.0697548	0.975946	0.0729069	0.94188	0.999836
27718-2.0	COPC	-0.000613556	0.270135	0.998188	0.0199214	0.0807962	0.805246	0.0728298	0.941942	0.999836
27660-2.0	COPC	0.039817	0.114976	0.729113	0.0492494	0.0603071	0.414132	0.0726506	0.942084	0.999836
27763-2.0	COPC	0.00659654	0.251208	0.979051	-0.0118475	0.0373875	0.751331	0.0726216	0.942107	0.999836
Mean.ISOVF.in.posterior.thalamic.radiation.on.FA.skeleton..left.	COPC	-0.0050425	0.165179	0.975646	-0.019068	0.100884	0.850086	0.0724643	0.942232	0.999836
Volume_Grey_Matter_25847_T2	COPC	-0.00515201	0.39849	0.989685	0.0241062	0.0657005	0.713686	0.0724447	0.942248	0.999836
27646-2.0	COPC	0.0133352	0.107791	0.901542	0.0267013	0.150339	0.859032	0.0722537	0.9424	0.999836
27412-2.0	COPC	-0.0165665	0.194397	0.932086	-0.0314511	0.0697148	0.651889	0.0720733	0.942544	0.999836
partial_corr_25D_101_T2	COPC	0.0190314	0.199726	0.924087	0.00234949	0.117279	0.984017	0.0720246	0.942582	0.999836
27383-2.0	COPC	-0.0140892	0.128063	0.912395	-0.0414303	0.357441	0.907726	0.072009	0.942595	0.999836
27139-2.0	COPC	0.0411668	0.117991	0.727167	0.00941218	0.425149	0.982337	0.0719703	0.942626	0.999836
Mean.ISOVF.in.external.capsule.on.FA.skeleton..left.	COPC	0.0359256	0.187902	0.848374	0.0209556	0.0893401	0.81455	0.0719507	0.942641	0.999836
27542-2.0	COPC	-0.0440626	0.0893444	0.621888	-0.0352922	0.0829274	0.670414	0.0719475	0.942644	0.999836
27176-2.0	COPC	0.0404944	0.0693525	0.559293	0.0340193	0.0575725	0.554591	0.0718378	0.942731	0.999836
partial_corr_25D_6_T2	COPC	0.006513	0.145309	0.964249	0.0194247	0.106106	0.854744	0.0717614	0.942792	0.999836
26878-2.0	COPC	0.0091126	0.161491	0.955001	-0.00303792	0.0541338	0.955247	0.0713381	0.943129	0.999836
partial_corr_25D_129_T2	COPC	0.017592	0.224219	0.937463	0.035641	0.119529	0.765566	0.0710343	0.94337	0.999836
26941-2.0	COPC	-0.013422	0.227995	0.953056	0.00417302	0.0999548	0.966699	0.0706789	0.943653	0.999836
Mean.L1.in.superior.cerebellar.peduncle.on.FA.skeleton..right.	COPC	-0.0353449	0.13831	0.798299	-0.0244746	0.0677579	0.717945	0.0705794	0.943732	0.999836
27460-2.0	COPC	0.0178835	0.136482	0.89575	0.0291109	0.0820907	0.722875	0.0704941	0.9438	0.999836
26910-2.0	COPC	-0.0416509	0.0814391	0.609046	-0.034267	0.0659263	0.603219	0.070471	0.943819	0.999836
Mean.MO.in.inferior.cerebellar.peduncle.on.FA.skeleton..right.	COPC	0.0182713	0.150859	0.9036	-0.00264862	0.256004	0.991745	0.0704025	0.943873	0.999836
27447-2.0	COPC	-0.0154771	0.413345	0.970131	0.0141216	0.0768961	0.854292	0.0703997	0.943876	0.999836
partial_corr_25D_119_T2	COPC	-0.00655669	0.178816	0.97075	0.00837817	0.115084	0.941965	0.0702324	0.944009	0.999836
Weighted.mean.ISOVF.in.tract.superior.longitudinal.fasciculus..left.	COPC	0.00692157	0.125757	0.956107	-0.00305715	0.0665017	0.963333	0.0701454	0.944078	0.999836
26577-2.0	COPC	0.00463563	0.208236	0.982239	0.0199109	0.064061	0.755944	0.0701128	0.944104	0.999836
Volume_Grey_Matter_25802_T2	COPC	0.00538361	0.233234	0.981584	-0.0121004	0.088758	0.89156	0.0700619	0.944144	0.999836
26509-2.0	COPC	0.00958851	0.422093	0.981876	-0.0208402	0.111361	0.851551	0.069705	0.944428	0.999836
27370-2.0	COPC	0.0242835	0.11389	0.831156	0.0336177	0.0711438	0.636547	0.0695108	0.944583	0.999836
27232-2.0	COPC	-0.0152785	0.0824174	0.852931	-0.0224914	0.0634411	0.722947	0.0693495	0.944711	0.999836
27449-2.0	COPC	0.0229245	0.110331	0.835402	0.0104204	0.143409	0.942075	0.0691067	0.944905	0.999836
27125-2.0	COPC	0.0255345	0.0887574	0.773585	0.032639	0.0526474	0.535288	0.0688442	0.945114	0.999836
27756-2.0	COPC	-0.0259925	0.311166	0.933428	-0.00342601	0.10324	0.973527	0.0688327	0.945123	0.999836
partial_corr_25D_179_T2	COPC	0.00798468	0.416988	0.984723	0.0378905	0.126541	0.76461	0.0686284	0.945285	0.999836
partial_corr_25D_100_T2	COPC	0.0241704	0.643939	0.970058	-0.0208388	0.126881	0.869543	0.0685781	0.945325	0.999836
27207-2.0	COPC	0.016703	0.316445	0.957905	0.0386412	0.0483612	0.424284	0.0685314	0.945363	0.999836
27564-2.0	COPC	-0.0130958	0.0924773	0.887387	0.0102087	0.329694	0.975298	0.0680585	0.945739	0.999836
27697-2.0	COPC	0.0111712	0.112263	0.920734	0.0205052	0.0790384	0.795301	0.0679846	0.945798	0.999836
26575-2.0	COPC	-0.026694	0.145776	0.854707	-0.037252	0.0537714	0.488444	0.0679508	0.945825	0.999836
27384-2.0	COPC	-0.0291477	0.12634	0.817542	-0.0385176	0.0554294	0.48712	0.0679151	0.945853	0.999836
partial_corr_25D_125_T2	COPC	-0.00471298	0.111424	0.966261	-0.0218153	0.226676	0.92333	0.0677099	0.946017	0.999836
Mean.MD.in.cingulum.hippocampus.on.FA.skeleton..left.	COPC	-0.0113678	0.0896726	0.899122	0.0314682	0.628377	0.96006	0.0674856	0.946195	0.999836
27414-2.0	COPC	0.0301293	0.106331	0.776906	0.0387236	0.0702376	0.581413	0.0674407	0.946231	0.999836
Mean_L3_25335_T3	COPC	-0.0564285	0.0935126	0.546221	0.000611735	0.841099	0.99942	0.0674011	0.946262	0.999836
Mean.MD.in.uncinate.fasciculus.on.FA.skeleton..left.	COPC	-0.0479516	0.0822473	0.559881	-0.00905753	0.571275	0.98735	0.0673882	0.946273	0.999836
Mean.OD.in.anterior.limb.of.internal.capsule.on.FA.skeleton..left.	COPC	0.00666577	0.138541	0.961625	-0.00328265	0.0519664	0.949632	0.067234	0.946395	0.999836
Mean.ISOVF.in.anterior.limb.of.internal.capsule.on.FA.skeleton..left.	COPC	0.00923647	0.166319	0.955713	0.0214342	0.0752596	0.775795	0.0668167	0.946728	0.999836
27647-2.0	COPC	0.0313609	0.144378	0.828041	0.0430909	0.0998872	0.666181	0.0668134	0.94673	0.999836
partial_corr_25D_75_T2	COPC	0.0369715	0.137664	0.788266	0.0209222	0.196929	0.91539	0.0667952	0.946745	0.999836
partial_corr_25D_144_T2	COPC	0.0021637	0.129602	0.98668	-0.00823761	0.0876868	0.925154	0.0664708	0.947003	0.999836
partial_corr_25D_175_T2	COPC	0.00906286	0.122205	0.940882	0.0340092	0.359874	0.924709	0.0656385	0.947666	0.999836
Weighted.mean.L3.in.tract.medial.lemniscus..left.	COPC	-0.000909524	0.133359	0.994558	-0.0129103	0.125483	0.918054	0.0655375	0.947746	0.999836
Mean.L2.in.tapetum.on.FA.skeleton..right.	COPC	-0.0343798	0.116544	0.767998	-0.0431974	0.0679521	0.524969	0.065361	0.947887	0.999836
27544-2.0	COPC	-0.0444294	0.203806	0.82743	-0.000117316	0.652558	0.999857	0.0648175	0.948319	0.999836
partial_corr_25D_150_T2	COPC	0.00312331	0.297854	0.991634	0.0236371	0.109022	0.828356	0.0646755	0.948432	0.999836
Mean.ISOVF.in.fornix.cres.stria.terminalis.on.FA.skeleton..right.	COPC	-0.0248913	0.119953	0.835612	-0.00607993	0.265536	0.981733	0.0645613	0.948523	0.999836
Weighted.mean.MD.in.tract.posterior.thalamic.radiation..left.	COPC	-0.0205171	0.344086	0.952452	0.00225105	0.0790309	0.977277	0.0644906	0.94858	0.999836
27301-2.0	COPC	0.0272263	0.1246	0.827032	0.0179813	0.0709419	0.799908	0.0644786	0.948589	0.999836
26678-2.0	COPC	0.0479575	0.0482311	0.320064	0.0436147	0.0474761	0.35827	0.06417	0.948835	0.999836
partial_corr_25D_148_T2	COPC	0.00672025	0.117903	0.954547	-0.00929494	0.220191	0.966329	0.0641196	0.948875	0.999836
Mean.ISOVF.in.superior.fronto.occipital.fasciculus.on.FA.skeleton..left.	COPC	-0.0358209	0.159797	0.822629	-0.0194473	0.199314	0.922273	0.0640939	0.948895	0.999836
27545-2.0	COPC	-0.0108612	0.186518	0.953564	0.00203939	0.0756826	0.978502	0.0640902	0.948898	0.999836
Volume_Grey_Matter_25846_T2	COPC	-0.00541401	0.148554	0.970928	0.00511675	0.0737286	0.944671	0.063498	0.94937	0.999836
27573-2.0	COPC	-0.0101769	0.0686609	0.882169	0.00683062	0.259865	0.97903	0.0632761	0.949547	0.999836
Volume_Grey_Matter_25869_T2	COPC	0.0101571	0.0797613	0.898668	-0.00984628	0.306491	0.974372	0.0631622	0.949637	0.999836
26737-2.0	COPC	-0.0216421	0.0937791	0.817488	-0.0291962	0.0746618	0.695763	0.0630186	0.949752	0.999836
27510-2.0	COPC	-0.01168	0.0869162	0.8931	-0.0048591	0.0645947	0.940036	0.0629872	0.949777	0.999836
partial_corr_25D_46_T2	COPC	-0.0166435	0.622459	0.978668	0.0251588	0.237104	0.915496	0.062758	0.949959	0.999836
partial_corr_25D_22_T2	COPC	-0.0271471	0.106992	0.799704	-0.0140641	0.18032	0.937832	0.0623975	0.950246	0.999836
partial_corr_25D_52_T2	COPC	0.0328718	0.140593	0.815134	-0.0107868	0.686037	0.987455	0.0623431	0.95029	0.999836
26907-2.0	COPC	0.0236082	0.138187	0.864347	0.033117	0.0653422	0.612278	0.0622078	0.950397	0.999836
partial_corr_25D_91_T2	COPC	-0.0278467	0.174787	0.873418	-0.0144072	0.128208	0.910527	0.0619999	0.950563	0.999836
27316-2.0	COPC	0.0268597	0.117007	0.818436	0.0172859	0.10102	0.864134	0.061934	0.950615	0.999836
Volume_Grey_Matter_25902_T2	COPC	0.0176141	0.103546	0.864924	0.00921181	0.0877212	0.916366	0.0619144	0.950631	0.999836
27700-2.0	COPC	0.0201109	0.686219	0.97662	-0.0225034	0.082387	0.784743	0.0616573	0.950836	0.999836
Volume_Grey_Matter_25913_T2	COPC	0.0183594	0.0463489	0.692022	0.0409114	0.364399	0.910609	0.0613937	0.951046	0.999836
27415-2.0	COPC	0.0366378	0.121285	0.762592	0.0278524	0.0759501	0.713828	0.0613917	0.951047	0.999836
26906-2.0	COPC	-0.0204966	0.134771	0.879121	-0.0294063	0.0545192	0.589628	0.0612853	0.951132	0.999836
Mean.MO.in.fornix.on.FA.skeleton	COPC	0.0406957	0.10931	0.709672	0.024508	0.241827	0.919276	0.0609972	0.951361	0.999836
26957-2.0	COPC	-0.0307974	0.09301	0.740554	-0.0399979	0.119018	0.736822	0.06091	0.951431	0.999836
27664-2.0	COPC	0.005504	0.145644	0.969855	0.0169536	0.11975	0.887416	0.0607234	0.95158	0.999836
Weighted.mean.MD.in.tract.cingulate.gyrus.part.of.cingulum..left.	COPC	-0.00140381	0.129416	0.991345	0.022768	0.376481	0.951777	0.0607173	0.951584	0.999836
27372-2.0	COPC	0.0209656	0.201447	0.91711	0.00827654	0.0563077	0.883142	0.0606642	0.951627	0.999836
27484-2.0	COPC	-0.0332456	0.0942591	0.724311	-0.026005	0.0737282	0.724303	0.0605051	0.951753	0.999836
Mean.ISOVF.in.genu.of.corpus.callosum.on.FA.skeleton	COPC	-0.0589711	0.0995934	0.553771	-0.0520773	0.0554602	0.347728	0.0604747	0.951778	0.999836
27753-2.0	COPC	-0.00735225	0.328071	0.98212	-0.0290507	0.1459	0.842174	0.0604328	0.951811	0.999836
26783-2.0	COPC	0.0482472	0.0737504	0.512986	0.0538909	0.0583442	0.355657	0.0600156	0.952143	0.999836
27699-2.0	COPC	0.0405096	0.12496	0.745802	0.0120078	0.45997	0.979173	0.0597972	0.952317	0.999836
26925-2.0	COPC	-0.0152647	0.0913232	0.867252	-0.0242152	0.118727	0.838387	0.0597552	0.952351	0.999836
26776-2.0	COPC	0.0352865	0.0918611	0.700883	0.0415066	0.0510057	0.41578	0.0591987	0.952794	0.999836
27601-2.0	COPC	0.00663751	0.870111	0.993914	-0.0452661	0.114667	0.69302	0.0591403	0.95284	0.999836
partial_corr_25D_27_T2	COPC	0.0228988	0.269466	0.932278	0.00521662	0.129607	0.967894	0.0591349	0.952845	0.999836
27133-2.0	COPC	0.00130855	0.256046	0.995922	-0.0142881	0.0637267	0.822595	0.05911	0.952864	0.999836
26556-2.0	COPC	-0.00791633	0.0505193	0.875482	-0.0126776	0.0634484	0.841629	0.0587059	0.953186	0.999836
Weighted.mean.L1.in.tract.inferior.longitudinal.fasciculus..right.	COPC	0.0160245	0.0966133	0.868265	0.00756313	0.107026	0.943664	0.058685	0.953203	0.999836
Volume_Grey_Matter_25812_T2	COPC	-0.00362997	0.13837	0.979071	0.00634261	0.0987427	0.948784	0.0586661	0.953218	0.999836
27696-2.0	COPC	0.00703453	0.222533	0.974782	0.0212386	0.0968514	0.826424	0.0585265	0.953329	0.999836
26540-2.0	COPC	-0.00703063	0.297787	0.981164	0.0113219	0.0991508	0.909088	0.0584737	0.953371	0.999836
27104-2.0	COPC	-0.0685443	0.0792805	0.387269	-0.0624041	0.0690397	0.366055	0.0584073	0.953424	0.999836
Mean.L1.in.superior.cerebellar.peduncle.on.FA.skeleton..left.	COPC	-0.0190919	0.28287	0.946189	-0.00156434	0.100364	0.987564	0.0583966	0.953433	0.999836
Mean.MO.in.posterior.corona.radiata.on.FA.skeleton..left.	COPC	-0.0126056	0.36659	0.972569	-0.0343468	0.0747726	0.645983	0.0581099	0.953661	0.999836
27730-2.0	COPC	-0.0125321	0.105051	0.905041	-0.0197144	0.0659821	0.765105	0.057897	0.953831	0.999836
partial_corr_25D_17_T2	COPC	-0.00250063	0.394156	0.994938	0.0209696	0.0968556	0.828595	0.0578254	0.953888	0.999836
26807-2.0	COPC	0.0144661	0.719779	0.983965	-0.027328	0.0694332	0.693887	0.0577968	0.95391	0.999836
Mean_L3_25334_T3	COPC	-0.0574389	0.0788243	0.466188	0.000521784	1.00097	0.999584	0.0577257	0.953967	0.999836
Weighted.mean.OD.in.tract.inferior.longitudinal.fasciculus..right.	COPC	-0.0309991	0.0669949	0.643574	-0.0246647	0.0869435	0.77665	0.0577105	0.953979	0.999836
27760-2.0	COPC	0.0236482	0.286331	0.934177	0.0046471	0.163391	0.97731	0.0576368	0.954038	0.999836
partial_corr_25D_166_T2	COPC	-0.00673619	0.135961	0.960485	-0.0192602	0.170459	0.910038	0.0574389	0.954196	0.999836
Volume_Grey_Matter_25868_T2	COPC	-0.0291859	0.0673058	0.664557	-0.0339948	0.0506842	0.5024	0.0570763	0.954484	0.999836
Volume_Grey_Matter_25841_T2	COPC	-0.0140784	0.0645531	0.827359	-0.0210564	0.103881	0.839372	0.0570546	0.954502	0.999836
26919-2.0	COPC	-0.0404452	0.118435	0.73273	-0.0327445	0.0647981	0.613326	0.0570407	0.954513	0.999836
partial_corr_25D_78_T2	COPC	0.00760984	0.151945	0.960056	-0.00268625	0.0978754	0.978104	0.0569664	0.954572	0.999836
Mean.MD.in.superior.corona.radiata.on.FA.skeleton..right.	COPC	-0.0123736	0.55575	0.982237	0.0196087	0.0829369	0.8131	0.0569176	0.954611	0.999836
26959-2.0	COPC	-0.00839314	0.111793	0.940153	-0.000908539	0.0695987	0.989585	0.056836	0.954676	0.999836
partial_corr_25D_9_T2	COPC	-0.00337175	0.251613	0.989308	0.01273	0.133142	0.923829	0.0565632	0.954893	0.999836
27532-2.0	COPC	-0.017825	0.20244	0.929837	-0.0295276	0.0466594	0.526843	0.0563309	0.955078	0.999836
27297-2.0	COPC	0.0377149	0.0852765	0.658296	0.0322132	0.0481047	0.503082	0.0561925	0.955188	0.999836
Weighted.mean.L2.in.tract.acoustic.radiation..left.	COPC	0.0289476	0.132051	0.826483	0.0183494	0.134833	0.89175	0.0561564	0.955217	0.999836
Volume_Grey_Matter_25861_T2	COPC	0.0366622	0.114843	0.749546	0.0288335	0.0790672	0.715357	0.0561481	0.955224	0.999836
26949-2.0	COPC	-0.0298942	0.0979383	0.760187	-0.0366764	0.0707534	0.604201	0.0561333	0.955236	0.999836
27430-2.0	COPC	0.0377244	0.104485	0.718062	0.0442219	0.0503009	0.379322	0.0560309	0.955317	0.999836
27154-2.0	COPC	-0.0516799	0.0716357	0.470647	-0.0463228	0.0633782	0.464843	0.0560089	0.955335	0.999836
26835-2.0	COPC	-0.0221879	0.0600162	0.711607	-0.0175578	0.057346	0.759473	0.0557784	0.955518	0.999836
Mean.L1.in.middle.cerebellar.peduncle.on.FA.skeleton	COPC	0.00331833	0.288664	0.990828	0.0202124	0.0954639	0.832319	0.0555652	0.955688	0.999836
27522-2.0	COPC	-0.0135481	0.121322	0.911085	-0.0055149	0.0787548	0.944173	0.0555383	0.95571	0.999836
Weighted.mean.L2.in.tract.forceps.major	COPC	-0.0343294	0.0912065	0.706625	-0.0126313	0.382188	0.973635	0.0552228	0.955961	0.999836
26874-2.0	COPC	0.0362636	0.11109	0.744096	0.0438833	0.0822916	0.59385	0.0551151	0.956047	0.999836
27285-2.0	COPC	0.0398734	0.206157	0.846635	0.0266722	0.123587	0.82913	0.0549221	0.956201	0.999836
27619-2.0	COPC	0.0184505	0.330299	0.955453	0.0376361	0.114964	0.743385	0.0548578	0.956252	0.999836
Weighted.mean.L1.in.tract.superior.thalamic.radiation..right.	COPC	-0.0367096	0.086008	0.669513	-0.00943261	0.490439	0.984655	0.0547815	0.956313	0.999836
27642-2.0	COPC	0.000388366	0.103066	0.996993	-0.00733171	0.0961675	0.939229	0.0547664	0.956325	0.999836
Weighted.mean.OD.in.tract.uncinate.fasciculus..right.	COPC	-0.0333089	0.0871663	0.702364	-0.0438089	0.171335	0.798189	0.0546212	0.95644	0.999836
27738-2.0	COPC	-0.0114569	0.192126	0.952449	0.00355148	0.196757	0.985599	0.0545756	0.956477	0.999836
Weighted.mean.ISOVF.in.tract.cingulate.gyrus.part.of.cingulum..right.	COPC	0.0191847	0.219079	0.930219	0.00698228	0.0496352	0.888129	0.0543221	0.956679	0.999836
26857-2.0	COPC	0.0314164	0.14395	0.827238	0.021871	0.103015	0.831866	0.0539245	0.956995	0.999836
Mean.MD.in.tapetum.on.FA.skeleton..right.	COPC	-0.0315911	0.125649	0.801486	-0.0391148	0.061616	0.525549	0.0537622	0.957125	0.999836
27406-2.0	COPC	0.0220506	0.0800551	0.782976	0.0167468	0.0577952	0.772	0.0537164	0.957161	0.999836
27250-2.0	COPC	-0.0383039	0.090745	0.672948	-0.0442392	0.06401	0.489484	0.0534472	0.957376	0.999836
partial_corr_25D_131_T2	COPC	-0.0207298	0.161521	0.897879	-0.000730013	0.337596	0.998275	0.0534401	0.957381	0.999836
26759-2.0	COPC	0.033334	0.0696343	0.632151	0.0284885	0.0581974	0.624478	0.0533939	0.957418	0.999836
Mean.ISOVF.in.inferior.cerebellar.peduncle.on.FA.skeleton..left.	COPC	0.00372023	0.518455	0.994275	-0.0242843	0.0811067	0.764626	0.0533662	0.95744	0.999836
27026-2.0	COPC	-0.00750625	0.280627	0.978661	-0.0231959	0.0896103	0.795748	0.0532599	0.957525	0.999836
partial_corr_25D_29_T2	COPC	0.0124929	0.538334	0.981485	-0.0177939	0.188688	0.924868	0.0530934	0.957657	0.999836
partial_corr_25D_162_T2	COPC	-0.00175369	0.498122	0.997191	0.0273171	0.234049	0.907086	0.0528207	0.957875	0.999836
Weighted.mean.ISOVF.in.tract.inferior.fronto.occipital.fasciculus..left.	COPC	-0.0260706	0.0958483	0.785623	-0.0195641	0.0774245	0.800511	0.0528069	0.957886	0.999836
27380-2.0	COPC	-0.0273659	0.129637	0.832812	-0.0350035	0.0655656	0.593431	0.052574	0.958071	0.999836
partial_corr_25D_34_T2	COPC	0.0155991	0.218119	0.942987	0.0288496	0.126828	0.820058	0.0525163	0.958117	0.999836
26879-2.0	COPC	0.00787489	0.0724726	0.913472	0.0133272	0.0747485	0.858492	0.0523688	0.958235	0.999836
Mean.L2.in.genu.of.corpus.callosum.on.FA.skeleton	COPC	-0.0529082	0.0802972	0.509957	-0.00444181	0.922702	0.996159	0.0523288	0.958267	0.999836
Volume_Grey_Matter_25901_T2	COPC	0.0212543	0.170663	0.900888	0.0310374	0.076507	0.684977	0.0523085	0.958283	0.999836
Volume_Grey_Matter_25910_T2	COPC	0.0103227	0.0509942	0.839581	0.0385016	0.541757	0.943344	0.0517849	0.9587	0.999836
27626-2.0	COPC	0.0365533	0.0896818	0.683576	0.0430955	0.0897374	0.631056	0.0515673	0.958873	0.999836
26881-2.0	COPC	0.0231595	0.193698	0.904828	0.0393071	0.246169	0.873137	0.0515504	0.958887	0.999836
Mean.ISOVF.in.inferior.cerebellar.peduncle.on.FA.skeleton..right.	COPC	0.00268135	0.444023	0.995182	0.0287658	0.248268	0.907759	0.051275	0.959106	0.999836
Mean.ICVF.in.superior.longitudinal.fasciculus.on.FA.skeleton..right.	COPC	0.014101	0.797619	0.985895	-0.0268174	0.0588444	0.648581	0.0511616	0.959197	0.999836
Weighted.mean.OD.in.tract.corticospinal.tract..right.	COPC	0.00613073	0.0996287	0.950933	0.0126009	0.0781708	0.871938	0.0510927	0.959252	0.999836
27453-2.0	COPC	0.0229798	0.0799697	0.77384	0.0295374	0.100768	0.769427	0.0509751	0.959345	0.999836
Mean.MO.in.cerebral.peduncle.on.FA.skeleton..right.	COPC	0.00104641	0.225285	0.996294	-0.0106839	0.0514929	0.835633	0.0507595	0.959517	0.999836
27167-2.0	COPC	-0.0349583	0.0806873	0.664829	-0.029829	0.0610914	0.62536	0.0506817	0.959579	0.999836
26894-2.0	COPC	0.0175914	0.141469	0.90104	0.025665	0.0764879	0.737216	0.0502019	0.959962	0.999836
26876-2.0	COPC	0.0401162	0.207171	0.846459	0.0282166	0.11591	0.807669	0.0501262	0.960022	0.999836
26936-2.0	COPC	-0.0421633	0.110843	0.703657	-0.0354494	0.0758915	0.640424	0.0499794	0.960139	0.999836
26853-2.0	COPC	0.00330487	0.430419	0.993874	-0.0195174	0.153911	0.899091	0.0499274	0.96018	0.999836
Volume_Grey_Matter_25898_T2	COPC	0.00229834	0.0522493	0.964914	-0.00382088	0.111391	0.972637	0.049735	0.960334	0.999836
27073-2.0	COPC	0.0549059	0.093579	0.557383	0.0495305	0.0542397	0.361149	0.049698	0.960363	0.999836
27713-2.0	COPC	-0.0129591	0.0846125	0.878274	-0.0187332	0.079787	0.814371	0.0496497	0.960402	0.999836
27288-2.0	COPC	0.00848103	0.0718901	0.90609	0.0135989	0.073903	0.854006	0.0496391	0.96041	0.999836
27311-2.0	COPC	-0.0108109	0.0697052	0.876746	-0.0157706	0.0715912	0.825648	0.049636	0.960412	0.999836
Weighted.mean.L1.in.tract.uncinate.fasciculus..left.	COPC	0.0018951	0.121378	0.987543	0.00903143	0.0776911	0.907456	0.049519	0.960506	0.999836
partial_corr_25D_60_T2	COPC	-0.00529163	0.611548	0.993096	0.0259694	0.157872	0.86934	0.0494952	0.960525	0.999836
partial_corr_25D_58_T2	COPC	-0.0185741	0.188818	0.921638	-0.00274995	0.258016	0.991496	0.0494928	0.960527	0.999836
Volume_Grey_Matter_25914_T2	COPC	0.00691978	0.0489097	0.88749	0.0283375	0.431503	0.947639	0.0493194	0.960665	0.999836
27033-2.0	COPC	3.29119e-05	0.35478	0.999926	0.0176705	0.0475186	0.709994	0.0492741	0.960701	0.999836
26543-2.0	COPC	-0.00665366	0.0740975	0.928449	-0.00251593	0.0403855	0.950326	0.0490319	0.960894	0.999836
Weighted.mean.MO.in.tract.forceps.major	COPC	0.0471429	0.161345	0.770144	0.0335791	0.225791	0.881777	0.0488761	0.961018	0.999836
27376-2.0	COPC	-0.009493	0.0753457	0.899738	-0.00263592	0.118613	0.98227	0.0487976	0.961081	0.999836
27222-2.0	COPC	0.0130456	0.839959	0.987608	-0.0279155	0.0688329	0.68507	0.0486028	0.961236	0.999836
27105-2.0	COPC	-0.0338556	0.0800714	0.672428	-0.0268423	0.120197	0.823287	0.0485606	0.961269	0.999836
27444-2.0	COPC	0.0505102	0.111793	0.651399	0.0569945	0.0747044	0.445503	0.0482266	0.961536	0.999836
partial_corr_25D_95_T2	COPC	-0.00941249	0.303424	0.975253	0.0128576	0.3482	0.970544	0.0482188	0.961542	0.999836
Mean.OD.in.corticospinal.tract.on.FA.skeleton..right.	COPC	-0.00386867	0.259181	0.988091	0.00963095	0.107845	0.928841	0.0480887	0.961646	0.999836
Weighted.mean.ISOVF.in.tract.superior.thalamic.radiation..right.	COPC	0.00281777	0.344428	0.993473	0.0198282	0.0845026	0.814484	0.0479649	0.961744	0.999836
27634-2.0	COPC	0.00256809	0.090734	0.97742	0.0222011	0.399756	0.955711	0.0478941	0.961801	0.999836
26838-2.0	COPC	-0.0380519	0.0865605	0.660227	-0.0432081	0.0640879	0.500183	0.0478739	0.961817	0.999836
26786-2.0	COPC	0.0178489	0.217798	0.934685	0.00344283	0.208683	0.986837	0.0477598	0.961908	0.999836
partial_corr_25D_168_T2	COPC	-0.00404869	0.379179	0.991481	-0.0245577	0.205568	0.904909	0.0475497	0.962075	0.999836
27388-2.0	COPC	-0.0366052	0.107433	0.733309	-0.0299673	0.0892287	0.736985	0.0475302	0.962091	0.999836
27363-2.0	COPC	-0.00561451	0.128776	0.965224	0.001371	0.0724547	0.984903	0.0472762	0.962293	0.999836
partial_corr_25D_172_T2	COPC	0.0230336	0.513572	0.964227	0.0490663	0.199134	0.805374	0.0472611	0.962305	0.999836
partial_corr_25D_35_T2	COPC	-0.00734354	0.176595	0.96683	-0.0193848	0.184059	0.916123	0.0472066	0.962349	0.999836
26803-2.0	COPC	-0.019337	0.123341	0.875421	-0.0256786	0.055024	0.640729	0.0469543	0.96255	0.999836
Mean.L1.in.superior.fronto.occipital.fasciculus.on.FA.skeleton..left.	COPC	-0.0174453	0.521795	0.973329	0.00725141	0.0721657	0.919961	0.046884	0.962606	0.999836
27755-2.0	COPC	-0.0121227	0.117062	0.91752	-0.0254102	0.259933	0.922125	0.0466104	0.962824	0.999836
Weighted.mean.L1.in.tract.superior.thalamic.radiation..left.	COPC	-0.0508086	0.117881	0.666455	-0.00471913	0.982202	0.996166	0.0465903	0.96284	0.999836
27200-2.0	COPC	0.047615	0.0747925	0.524368	0.0520445	0.0594781	0.381563	0.046354	0.963028	0.999836
27323-2.0	COPC	-0.0154596	0.283628	0.956531	-0.00201676	0.0629842	0.974456	0.046269	0.963096	0.999836
26831-2.0	COPC	0.0248524	0.0974913	0.798785	0.032149	0.124737	0.796612	0.0460891	0.963239	0.999836
26760-2.0	COPC	0.0298873	0.0893911	0.738121	0.037724	0.144754	0.794395	0.0460629	0.96326	0.999836
26538-2.0	COPC	0.0516298	0.111951	0.644667	0.0583602	0.0942943	0.535972	0.0459823	0.963324	0.999836
26527-2.0	COPC	-0.0346193	0.0881398	0.694484	-0.022972	0.238754	0.923349	0.045765	0.963498	0.999836
Mean.L1.in.retrolenticular.part.of.internal.capsule.on.FA.skeleton..left.	COPC	0.00834869	0.0619807	0.89285	0.00248796	0.112226	0.982313	0.045714	0.963538	0.999836
27068-2.0	COPC	0.0162618	0.104208	0.875993	0.0216738	0.056222	0.699864	0.0457066	0.963544	0.999836
26938-2.0	COPC	-0.0316407	0.314721	0.919919	-0.0154993	0.163082	0.924283	0.0455375	0.963679	0.999836
Weighted.mean.L1.in.tract.middle.cerebellar.peduncle	COPC	-0.0208499	0.30821	0.946066	-0.00621578	0.0969878	0.9489	0.0452914	0.963875	0.999836
27531-2.0	COPC	-0.0150303	0.213481	0.943871	-0.031946	0.306744	0.917054	0.0452634	0.963897	0.999836
27127-2.0	COPC	0.0499128	0.134575	0.710719	0.041432	0.130791	0.75141	0.0451921	0.963954	0.999836
27706-2.0	COPC	-0.0189086	0.0819773	0.817582	-0.0141214	0.0671554	0.83345	0.0451744	0.963968	0.999836
Mean.MD.in.posterior.corona.radiata.on.FA.skeleton..left.	COPC	-0.00537237	0.656659	0.993472	0.0243793	0.0851565	0.774657	0.0449314	0.964162	0.999836
partial_corr_25D_124_T2	COPC	-0.00344474	0.487999	0.994368	-0.0267085	0.174732	0.878514	0.0448814	0.964202	0.999836
27368-2.0	COPC	0.0100374	0.266417	0.969946	-0.00349695	0.143581	0.980569	0.0447204	0.96433	0.999836
Mean.ISOVF.in.superior.corona.radiata.on.FA.skeleton..left.	COPC	0.0157526	0.168585	0.925554	0.0238597	0.0669891	0.721711	0.0446904	0.964354	0.999836
27591-2.0	COPC	-0.0331141	0.0660083	0.615903	-0.0371847	0.0629362	0.554633	0.0446321	0.964401	0.999836
Volume_Grey_Matter_25826_T2	COPC	0.0208454	0.15086	0.890101	0.00569841	0.304543	0.985071	0.0445682	0.964452	0.999836
Volume_Grey_Matter_25817_T2	COPC	-0.0131541	0.447832	0.976567	-0.0337127	0.112355	0.764134	0.0445271	0.964484	0.999836
26814-2.0	COPC	-0.0142454	0.120936	0.906232	-0.00281643	0.226648	0.990085	0.0444888	0.964515	0.999836
Weighted.mean.L1.in.tract.superior.longitudinal.fasciculus..left.	COPC	-0.0178049	0.115578	0.87757	-0.0120635	0.0578259	0.834747	0.0444254	0.964565	0.999836
partial_corr_25D_77_T2	COPC	0.0165366	0.108423	0.878778	0.0261828	0.189618	0.890176	0.0441619	0.964775	0.999836
27389-2.0	COPC	0.0123737	0.545629	0.981907	-0.0121638	0.106668	0.909211	0.0441355	0.964796	0.999836
Weighted.mean.L2.in.tract.medial.lemniscus..left.	COPC	-0.00864697	0.0962754	0.928434	-0.00264545	0.0963157	0.978088	0.0440698	0.964849	0.999836
26674-2.0	COPC	0.00663642	0.465854	0.988634	-0.0140327	0.0676052	0.835566	0.0439082	0.964978	0.999836
27086-2.0	COPC	0.0164509	0.130371	0.899585	0.030262	0.286301	0.915821	0.0439022	0.964982	0.999836
27186-2.0	COPC	0.0258588	0.0854945	0.7623	0.0211761	0.0640011	0.740743	0.0438474	0.965026	0.999836
partial_corr_25D_66_T2	COPC	0.0172972	0.102882	0.866484	0.00596591	0.237978	0.98	0.0437055	0.965139	0.999836
27050-2.0	COPC	0.0356945	0.0890834	0.688651	0.0119857	0.535466	0.982142	0.0436766	0.965162	0.999836
Volume_Grey_Matter_25830_T2	COPC	-0.0224913	0.165433	0.891857	-0.0145955	0.0729268	0.841371	0.0436728	0.965165	0.999836
partial_corr_25D_174_T2	COPC	0.021257	0.260968	0.93508	0.00933898	0.0798477	0.906892	0.0436703	0.965167	0.999836
27284-2.0	COPC	0.0377513	0.0850004	0.656948	0.0427767	0.0782064	0.584398	0.0435079	0.965297	0.999836
27690-2.0	COPC	0.00753218	0.473002	0.987295	-0.0131247	0.0684921	0.848037	0.0432211	0.965525	0.999836
partial_corr_25D_15_T2	COPC	0.0140355	0.166049	0.932638	0.0282055	0.283266	0.920684	0.0431555	0.965578	0.999836
27466-2.0	COPC	-0.00015486	0.792037	0.999844	0.0343763	0.118561	0.771857	0.0431176	0.965608	0.999836
Mean.MD.in.posterior.limb.of.internal.capsule.on.FA.skeleton..left.	COPC	0.00788552	0.210586	0.97013	0.0182584	0.119947	0.879013	0.0428014	0.96586	0.999836
27226-2.0	COPC	-0.0262417	0.127643	0.837114	-0.0199719	0.0735239	0.785901	0.0425638	0.966049	0.999836
27409-2.0	COPC	0.0218476	0.419955	0.95851	0.00295995	0.149101	0.984162	0.0423834	0.966193	0.999836
27500-2.0	COPC	-0.0184178	0.22742	0.935453	-0.00616144	0.179042	0.972547	0.0423452	0.966224	0.999836
26880-2.0	COPC	0.0531155	0.0751442	0.479662	0.0490006	0.0620416	0.429644	0.0422271	0.966318	0.999836
27429-2.0	COPC	0.0635781	0.0769542	0.408701	0.0594585	0.0602764	0.323922	0.0421442	0.966384	0.999836
27094-2.0	COPC	-0.0264392	0.159735	0.868535	-0.033879	0.0760594	0.65601	0.0420521	0.966457	0.999836
27403-2.0	COPC	0.0237395	0.0859209	0.782321	0.0174276	0.123839	0.888084	0.0418769	0.966597	0.999836
27477-2.0	COPC	-0.0145663	0.0983009	0.8822	-0.0089079	0.0927402	0.923479	0.0418693	0.966603	0.999836
26887-2.0	COPC	0.0606581	0.229728	0.791747	0.0356863	0.551557	0.948412	0.0417947	0.966662	0.999836
Volume_Grey_Matter_25877_T2	COPC	0.0667048	0.0840233	0.427263	0.0710287	0.0607726	0.2425	0.0416974	0.96674	0.999836
26741-2.0	COPC	0.00865416	0.09383	0.926513	0.0144338	0.103062	0.888621	0.0414675	0.966923	0.999836
27655-2.0	COPC	0.00468362	0.240527	0.984464	-0.00779973	0.184248	0.966233	0.0412011	0.967136	0.999836
27181-2.0	COPC	-0.00773505	0.243137	0.974621	-0.0184676	0.0945034	0.845066	0.0411435	0.967181	0.999836
27467-2.0	COPC	0.0568749	0.0812656	0.484012	0.0525044	0.0694031	0.449342	0.0408958	0.967379	0.999836
27205-2.0	COPC	-0.026533	0.0693817	0.70215	-0.0304555	0.0662528	0.645742	0.0408878	0.967385	0.999836
26750-2.0	COPC	-0.0443458	0.0885913	0.616677	-0.0396722	0.0722931	0.583164	0.0408728	0.967397	0.999836
26821-2.0	COPC	-0.0538786	0.0669008	0.420617	-0.0575972	0.0625534	0.357171	0.040601	0.967614	0.999836
partial_corr_25D_13_T2	COPC	0.0169329	0.473907	0.971497	-0.0183053	0.728714	0.979959	0.0405382	0.967664	0.999836
27289-2.0	COPC	0.0538858	0.0766504	0.482051	0.0498894	0.0632634	0.430347	0.0402106	0.967925	0.999836
partial_corr_25D_138_T2	COPC	0.00362002	0.24811	0.988359	-0.0231335	0.619709	0.970222	0.0400783	0.968031	0.999836
Volume_Grey_Matter_25889_T2	COPC	0.0209921	0.0902738	0.81612	0.0152415	0.112709	0.892431	0.0398224	0.968235	0.999836
27505-2.0	COPC	-0.0158937	0.188554	0.932824	-0.00529474	0.189969	0.977765	0.0395989	0.968413	0.999836
partial_corr_25D_111_T2	COPC	-0.0129447	0.172752	0.940269	-0.00113564	0.24368	0.996282	0.0395344	0.968464	0.999836
Mean.OD.in.medial.lemniscus.on.FA.skeleton..left.	COPC	0.0041449	0.686032	0.995179	0.0314646	0.0885488	0.722338	0.0394951	0.968496	0.999836
Weighted.mean.FA.in.tract.acoustic.radiation..right.	COPC	0.015227	0.0673141	0.821039	0.0190327	0.0702033	0.786308	0.0391283	0.968788	0.999836
27287-2.0	COPC	0.00637888	0.406154	0.987469	-0.00959218	0.0533125	0.857213	0.0389882	0.9689	0.999836
27711-2.0	COPC	0.00101993	0.472113	0.998276	0.0206387	0.18061	0.909022	0.0388122	0.96904	0.999836
partial_corr_25D_201_T2	COPC	0.0044669	0.119413	0.97016	-0.00332096	0.162949	0.98374	0.03855	0.969249	0.999836
Mean.L1.in.anterior.corona.radiata.on.FA.skeleton..left.	COPC	0.000881785	0.676903	0.998961	-0.0253079	0.0661357	0.701968	0.0385071	0.969283	0.999836
27091-2.0	COPC	-0.0280952	0.185309	0.879493	-0.0356397	0.0645791	0.581033	0.0384454	0.969333	0.999836
Volume_25015_T2	COPC	0.01849	0.213629	0.931028	0.00922392	0.114075	0.935555	0.0382613	0.969479	0.999836
Volume_Grey_Matter_25888_T2	COPC	0.00263695	0.0655976	0.967935	-0.00123431	0.0770749	0.987223	0.0382496	0.969489	0.999836
27679-2.0	COPC	0.0232994	0.170979	0.891607	0.0160761	0.0844812	0.84908	0.0378754	0.969787	0.999836
Weighted.mean.MD.in.tract.forceps.minor	COPC	-0.0288441	0.0728532	0.692164	-0.000606182	0.742225	0.999348	0.037863	0.969797	0.999836
partial_corr_25D_117_T2	COPC	0.0309802	0.163978	0.850148	0.00772628	0.593447	0.989612	0.0377691	0.969872	0.999836
26909-2.0	COPC	0.0308082	0.111635	0.782569	0.0203586	0.255625	0.936522	0.0374622	0.970117	0.999836
Weighted.mean.MO.in.tract.acoustic.radiation..left.	COPC	-0.00496549	0.505214	0.992158	0.0142385	0.0888317	0.872655	0.0374373	0.970136	0.999836
Mean.FA.in.tapetum.on.FA.skeleton..left.	COPC	0.0284886	0.367794	0.938259	0.0423927	0.0556611	0.446286	0.0373785	0.970183	0.999836
27521-2.0	COPC	-0.0158228	0.0991168	0.873166	-0.0210414	0.0988931	0.831507	0.0372718	0.970268	0.999836
Weighted.mean.OD.in.tract.middle.cerebellar.peduncle	COPC	-0.00422303	0.153581	0.978063	0.00228682	0.0835436	0.978162	0.0372347	0.970298	0.999836
27318-2.0	COPC	-0.0021639	0.161058	0.98928	-0.0086454	0.0672094	0.897647	0.0371392	0.970374	0.999836
27092-2.0	COPC	-0.0156072	0.152727	0.918606	-0.00766425	0.150074	0.95927	0.0370955	0.970409	0.999836
27237-2.0	COPC	-0.0034421	0.110422	0.975132	-0.00829616	0.0709806	0.906956	0.0369783	0.970502	0.999836
26961-2.0	COPC	0.00360524	0.0793395	0.963756	0.00732622	0.0619179	0.905813	0.0369728	0.970507	0.999836
Mean.MD.in.fornix.cres.stria.terminalis.on.FA.skeleton..left.	COPC	-0.0371255	0.0800584	0.642841	-0.00596171	0.839862	0.994336	0.0369384	0.970534	0.999836
Volume_Grey_Matter_25855_T2	COPC	-0.0224988	0.0789097	0.775551	-0.0261272	0.0587092	0.6563	0.0368908	0.970572	0.999836
27083-2.0	COPC	0.0372347	0.0708515	0.599214	0.0340087	0.0517519	0.511086	0.0367681	0.97067	0.999836
27006-2.0	COPC	-0.0189291	0.0701408	0.787258	-0.0220744	0.0491711	0.653481	0.0367191	0.970709	0.999836
Mean.MO.in.fornix.cres.stria.terminalis.on.FA.skeleton..right.	COPC	-0.00480049	0.174296	0.978027	-0.0116509	0.0671319	0.862217	0.036677	0.970743	0.999836
Weighted.mean.OD.in.tract.uncinate.fasciculus..left.	COPC	-0.0458505	0.0913697	0.615799	-0.0256988	0.545634	0.962434	0.0364255	0.970943	0.999836
Weighted.mean.L1.in.tract.forceps.major	COPC	0.00915809	0.473611	0.984572	-0.00835596	0.0839288	0.920694	0.0364125	0.970953	0.999836
Mean.MD.in.posterior.thalamic.radiation.on.FA.skeleton..right.	COPC	0.0235394	0.0962183	0.80673	0.0280067	0.0773436	0.717272	0.0361867	0.971133	0.999836
26841-2.0	COPC	-0.0139061	0.0639192	0.827774	0.00753037	0.592557	0.989861	0.0359675	0.971308	0.999836
27243-2.0	COPC	0.0257057	0.0960346	0.788952	0.0318511	0.141361	0.821732	0.03596	0.971314	0.999836
Mean.MO.in.corticospinal.tract.on.FA.skeleton..left.	COPC	-0.00273579	0.109212	0.980015	-0.0113024	0.211781	0.957438	0.0359516	0.971321	0.999836
26587-2.0	COPC	0.0189588	0.2184	0.930825	0.00729062	0.241192	0.975886	0.0358601	0.971394	0.999836
26574-2.0	COPC	-0.0169192	0.0865316	0.844981	-0.0209238	0.0714544	0.769654	0.035685	0.971534	0.999836
27671-2.0	COPC	-0.0180984	0.10414	0.862031	0.000712892	0.517847	0.998902	0.035613	0.971591	0.999836
Volume_Grey_Matter_25823_T2	COPC	-0.0471047	0.1004	0.638947	-0.0411417	0.134622	0.759901	0.0355071	0.971675	0.999836
26755-2.0	COPC	0.0316719	0.0798108	0.691487	0.0352521	0.0618845	0.568919	0.0354501	0.971721	0.999836
27024-2.0	COPC	0.0120223	0.209988	0.954344	0.0225823	0.212243	0.915267	0.0353688	0.971786	0.999836
Weighted.mean.L1.in.tract.acoustic.radiation..left.	COPC	0.0263545	0.1064	0.804373	0.0211257	0.103056	0.837578	0.0352997	0.971841	0.999836
partial_corr_25D_161_T2	COPC	-0.00532806	0.402468	0.989438	-0.0204658	0.148176	0.890147	0.0352962	0.971844	0.999836
Volume_Grey_Matter_25792_T2	COPC	0.00959299	0.212478	0.963989	-0.00918232	0.488042	0.984989	0.0352728	0.971862	0.999836
27120-2.0	COPC	-0.00521444	0.0740507	0.943862	-0.000582057	0.109076	0.995742	0.0351372	0.97197	0.999836
27359-2.0	COPC	-0.010487	0.115195	0.927463	-0.0157099	0.0972737	0.871698	0.0346412	0.972366	0.999836
27089-2.0	COPC	-0.00116471	0.105894	0.991224	-0.006734	0.121341	0.955743	0.0345809	0.972414	0.999836
Volume_Grey_Matter_25905_T2	COPC	-0.0115394	0.044125	0.793694	-0.0157992	0.115709	0.891392	0.0343985	0.972559	0.999836
27496-2.0	COPC	0.0100862	0.222881	0.963905	0.0180776	0.066769	0.786584	0.034347	0.9726	0.999836
Mean.ICVF.in.tapetum.on.FA.skeleton..left.	COPC	-0.00683368	0.0890842	0.938854	0.0109258	0.511957	0.982973	0.0341758	0.972737	0.999836
partial_corr_25D_195_T2	COPC	0.0112178	0.109875	0.91868	0.00471996	0.155797	0.975831	0.0340837	0.97281	0.999836
partial_corr_25D_8_T2	COPC	-0.0168783	0.444299	0.969697	-0.0013573	0.110368	0.990188	0.0339033	0.972954	0.999836
partial_corr_25D_86_T2	COPC	0.0305317	0.116655	0.793532	0.0358686	0.106982	0.737416	0.0337177	0.973102	0.999836
27576-2.0	COPC	-0.0636627	0.0764255	0.404843	-0.0670538	0.066196	0.31108	0.0335391	0.973245	0.999836
26817-2.0	COPC	-0.00709968	0.0866728	0.934715	-0.0121723	0.125174	0.922533	0.0333173	0.973422	0.999836
27077-2.0	COPC	-0.00494529	0.120044	0.96714	-0.0108253	0.130233	0.933754	0.0331982	0.973517	0.999836
27315-2.0	COPC	0.0218123	0.282553	0.938467	0.031476	0.0716359	0.66038	0.0331525	0.973553	0.999836
26604-2.0	COPC	0.0266781	0.14359	0.852606	0.0332537	0.138711	0.810536	0.0329362	0.973725	0.999836
26982-2.0	COPC	-0.0384286	0.0857228	0.653944	-0.0346503	0.0762378	0.649467	0.0329356	0.973726	0.999836
partial_corr_25D_141_T2	COPC	-0.022923	0.372745	0.950963	-0.0359162	0.131212	0.784295	0.0328803	0.97377	0.999836
27193-2.0	COPC	0.0421437	0.0921411	0.647396	0.0386879	0.0508001	0.446316	0.0328449	0.973798	0.999836
partial_corr_25D_40_T2	COPC	0.0316548	0.122577	0.796218	0.0639832	0.978676	0.947874	0.0327766	0.973853	0.999836
27416-2.0	COPC	0.0440599	0.0661668	0.505481	0.0407023	0.0789209	0.60604	0.032602	0.973992	0.999836
27378-2.0	COPC	-0.027627	0.0597567	0.643849	-0.0304907	0.0644863	0.636338	0.0325736	0.974015	0.999836
27421-2.0	COPC	0.0343411	0.129995	0.791648	0.0296459	0.0624593	0.635041	0.0325554	0.974029	0.999836
26790-2.0	COPC	-0.0108707	0.0913874	0.905314	-0.0157935	0.121269	0.89638	0.0324194	0.974138	0.999836
partial_corr_25D_192_T2	COPC	-0.0344799	0.353628	0.922327	-0.0225857	0.104439	0.828788	0.0322574	0.974267	0.999836
27330-2.0	COPC	0.0132454	0.929173	0.988627	-0.016552	0.082033	0.840094	0.0319445	0.974516	0.999836
27472-2.0	COPC	0.0239854	0.138372	0.862384	0.0151327	0.242696	0.950282	0.0316878	0.974721	0.999836
partial_corr_25D_109_T2	COPC	-0.0596088	0.169956	0.72579	-0.0482702	0.316007	0.878595	0.0316007	0.974791	0.999836
Mean.L1.in.posterior.corona.radiata.on.FA.skeleton..left.	COPC	-0.00912131	0.562911	0.987072	0.00875829	0.0598485	0.883652	0.0315847	0.974803	0.999836
27074-2.0	COPC	0.0370167	0.102599	0.718256	0.0333235	0.0561606	0.55294	0.031576	0.97481	0.999836
Weighted.mean.MO.in.tract.corticospinal.tract..left.	COPC	0.0192039	0.158667	0.903665	0.0256961	0.132052	0.845714	0.03145	0.974911	0.999836
27010-2.0	COPC	-0.0330262	0.0705955	0.639911	-0.0303795	0.0463356	0.512055	0.0313423	0.974997	0.999836
partial_corr_25D_115_T2	COPC	0.0173258	0.274822	0.949732	0.00076605	0.457438	0.998664	0.0310314	0.975245	0.999836
partial_corr_25D_127_T2	COPC	0.0145336	0.298166	0.961124	0.00465388	0.113468	0.967284	0.0309684	0.975295	0.999836
Mean.MD.in.anterior.corona.radiata.on.FA.skeleton..right.	COPC	-0.0196377	0.16958	0.907809	0.000704257	0.636671	0.999117	0.0308741	0.97537	0.999836
Weighted.mean.L3.in.tract.superior.thalamic.radiation..right.	COPC	-0.0067838	0.0878934	0.938479	0.00636792	0.418621	0.987863	0.0307464	0.975472	0.999836
partial_corr_25D_204_T2	COPC	0.0442558	0.42261	0.916598	0.0574142	0.070981	0.418592	0.030706	0.975504	0.999836
26952-2.0	COPC	-0.0366047	0.091761	0.689957	-0.0404474	0.0858405	0.637503	0.030582	0.975603	0.999836
partial_corr_25D_128_T2	COPC	-0.00132301	0.567711	0.998141	-0.0187412	0.0728658	0.797023	0.0304318	0.975723	0.999836
26989-2.0	COPC	0.0470848	0.349376	0.892795	0.0360844	0.0990274	0.715568	0.0302925	0.975834	0.999836
27357-2.0	COPC	-0.0243631	0.0947546	0.797088	-0.0209537	0.0611934	0.732037	0.0302261	0.975887	0.999836
partial_corr_25D_30_T2	COPC	0.0349868	0.25206	0.889605	0.0429117	0.0840303	0.609583	0.0298268	0.976205	0.999836
27174-2.0	COPC	0.00822327	0.207798	0.968433	0.00120148	0.112462	0.991476	0.0297182	0.976292	0.999836
27271-2.0	COPC	0.00824035	0.0891067	0.926319	0.0049035	0.0686904	0.943091	0.0296584	0.976339	0.999836
27048-2.0	COPC	0.00525403	0.0778336	0.946181	0.00184997	0.0846516	0.982565	0.0296017	0.976385	0.999836
Mean.ISOVF.in.posterior.corona.radiata.on.FA.skeleton..left.	COPC	-0.0126245	0.143417	0.929855	0.00587698	0.611849	0.992336	0.0294407	0.976513	0.999836
26827-2.0	COPC	-0.0210612	0.0910008	0.816973	-0.0134767	0.24333	0.955832	0.0291948	0.976709	0.999836
Mean.L1.in.superior.longitudinal.fasciculus.on.FA.skeleton..left.	COPC	-0.0168488	0.744417	0.981943	-0.0385832	0.0674404	0.567249	0.0290775	0.976803	0.999836
27151-2.0	COPC	0.00760999	0.113071	0.946341	0.00323188	0.0997975	0.974166	0.0290301	0.976841	0.999836
27448-2.0	COPC	0.0121246	0.110673	0.912764	0.015847	0.065909	0.809991	0.0288978	0.976946	0.999836
[truncated: 320 more rows]

## Sheet: (B)
brain	nc12_W	nc12_M
26501-2.0	4691.23	750.686
26502-2.0	157.344	407.957
26504-2.0	2941.21	1003.02
26505-2.0	1655.28	1337.22
26506-2.0	859.642	263.842
26507-2.0	4301.92	4639.23
26508-2.0	4567.33	2282.07
26509-2.0	1039.03	1012.8
26510-2.0	1463.61	746.122
26511-2.0	4069.77	3183.93
26512-2.0	8693.96	3532.43
26513-2.0	2344.86	2242.01
26514-2.0	1771.02	424.579
26515-2.0	2201.09	641.744
26516-2.0	2193.08	532.292
26517-2.0	3819.42	1852.66
26518-2.0	2146.59	610.386
26519-2.0	1545.83	604.41
26520-2.0	2063.25	1075.1
26521-2.0	141.522	390.009
26522-2.0	440.106	439.283
26523-2.0	313.192	487.524
26524-2.0	330.349	1200.31
26525-2.0	3543.65	4357.16
26526-2.0	1217.57	1019.83
26527-2.0	1028.85	4093.47
26528-2.0	909.461	461.906
26529-2.0	2210.25	709.396
26530-2.0	3092.93	6113.11
26531-2.0	1085.76	753.504
26532-2.0	1692.85	507.152
26533-2.0	1042.26	1470.1
26534-2.0	1451.14	1436.9
26535-2.0	731.829	1141.26
26536-2.0	194.284	258.666
26537-2.0	8.58997	679.579
26538-2.0	2046.39	566.541
26539-2.0	563.556	4713.72
26540-2.0	3146.06	1185.39
26541-2.0	622.707	841.757
26542-2.0	2965.98	2127.94
26543-2.0	579.224	155.812
26544-2.0	182.875	193.086
26545-2.0	578.53	481.101
26546-2.0	1104.98	1049
26547-2.0	2146.05	430.982
26548-2.0	428.954	284.972
26549-2.0	2631.02	3314.55
26550-2.0	5453.65	907.089
26551-2.0	3061.8	1027.95
26552-2.0	5226.97	2351.66
26553-2.0	1435.91	1304.22
26554-2.0	366.285	357.138
26555-2.0	1778.91	810.196
26556-2.0	757.865	528.868
26557-2.0	793.4	828.76
26558-2.0	2509.69	1610.23
26559-2.0	852.093	1550.92
26560-2.0	988.899	609.853
26561-2.0	921.38	2874.15
26562-2.0	492.422	176.543
26563-2.0	1482.43	753.098
26564-2.0	1286.75	4747.4
26565-2.0	1875.99	1038
26566-2.0	7137.43	5568.24
26567-2.0	1306.64	514.173
26568-2.0	861.053	1959.38
26569-2.0	1057.28	518.618
26570-2.0	1173.62	7267.75
26571-2.0	3580.45	1048.92
26572-2.0	1025.53	1452.88
26573-2.0	1585.16	1550.42
26574-2.0	265.008	190.515
26575-2.0	172.445	247.929
26576-2.0	734.682	378.743
26577-2.0	2646.97	2298.46
26578-2.0	3410.63	3129.77
26579-2.0	277.401	222.345
26580-2.0	807.85	4169.48
26581-2.0	1875.81	2236.92
26582-2.0	2920.22	1113.87
26583-2.0	1089.45	2005.78
26584-2.0	1370.04	1247.46
26585-2.0	455.687	567.923
26586-2.0	12372.2	1613.34
26587-2.0	1223.34	506.64
26588-2.0	942.303	801.832
26589-2.0	2501.67	2431.1
26590-2.0	942.607	1067.44
26591-2.0	1047.11	653.923
26592-2.0	1780.22	1903.04
26593-2.0	749.033	644.235
26594-2.0	603.774	806.294
26595-2.0	2174.93	2743.02
26596-2.0	2237.5	1682.65
26597-2.0	1135.32	2347.49
26598-2.0	1029.93	766.813
26599-2.0	1047.91	5323.3
26600-2.0	417.641	430.724
26601-2.0	1000.44	406.926
26602-2.0	656.133	660.06
26603-2.0	2209.88	522.866
26604-2.0	72.7424	293.974
26605-2.0	1566.32	6006.32
26606-2.0	2549.72	3525.61
26607-2.0	810.82	1328.3
26608-2.0	484.977	1551.52
26609-2.0	587.729	399.019
26610-2.0	446.574	1358.68
26611-2.0	266.276	770.747
26612-2.0	462.053	1852.26
26613-2.0	1074.97	2004.96
26614-2.0	217.612	110.098
26615-2.0	136.728	1161.61
26616-2.0	481.382	3420.17
26617-2.0	486.883	3926.08
26618-2.0	792.697	1178.46
26619-2.0	280.94	827.784
26620-2.0	271.226	431.04
26621-2.0	616.606	1585.17
26622-2.0	673.456	1724.52
26623-2.0	1243.37	431.061
26624-2.0	1764.73	575.946
26625-2.0	3698.43	1530.75
26626-2.0	360.938	219.617
26627-2.0	400.371	2114.6
26628-2.0	1333.22	1775.63
26629-2.0	4724.79	2088.54
26630-2.0	641.862	1068.82
26631-2.0	348.974	100.317
26632-2.0	1886	523.508
26633-2.0	689.192	1140.46
26634-2.0	327.212	136.053
26635-2.0	1037.82	862.192
26636-2.0	4543.18	821.677
26637-2.0	883.76	622.72
26638-2.0	2925.65	2303.41
26639-2.0	566.939	699.202
26640-2.0	486.664	253.688
26641-2.0	430.901	441.319
26642-2.0	290.267	311.102
26643-2.0	964.02	794.461
26644-2.0	741.955	1130.27
26645-2.0	946.817	1058.53
26646-2.0	3928.18	1732.56
26647-2.0	2894.86	1178.01
26648-2.0	382.596	1014.84
26649-2.0	817.859	3333.7
26650-2.0	4704.04	6839.68
26651-2.0	691.299	1195.58
26652-2.0	1518.33	4175.75
26653-2.0	539.766	910.882
26654-2.0	354.479	592.532
26655-2.0	593.456	1840.88
26656-2.0	477.893	1112.66
26657-2.0	535.871	1520.51
26658-2.0	1683.85	4423.87
26659-2.0	448.374	1692.3
26660-2.0	1422.78	2857.37
26661-2.0	1110.41	956.642
26662-2.0	365.592	877.213
26663-2.0	566.001	758.69
26664-2.0	2977.84	7309.36
26665-2.0	2497.39	3765.11
26666-2.0	3475.65	2252.82
26667-2.0	2637.07	2150.75
26668-2.0	773.017	550.732
26669-2.0	2092.12	2694.59
26670-2.0	1499.13	457.702
26671-2.0	4763.22	2206.77
26672-2.0	3092.61	5795.96
26673-2.0	2138.14	2323.27
26674-2.0	645.416	765.956
26675-2.0	956.227	1734.11
26676-2.0	2434.75	995.88
26677-2.0	2260.68	1508.08
26678-2.0	7250.77	2253.19
26679-2.0	1343.45	776.522
26680-2.0	2554.41	4392.42
26681-2.0	3355.83	5199.45
26682-2.0	2714.49	5387.71
26683-2.0	2361.43	888.813
26684-2.0	3279.97	1559.4
26685-2.0	2148.02	1346.98
26686-2.0	2753.08	1370.46
26687-2.0	2614.93	5251.18
26688-2.0	3186.75	4743.43
26689-2.0	1720.96	7169.65
26690-2.0	1191.35	1917.12
26691-2.0	1819.22	7559.73
26692-2.0	1517.06	440.118
26693-2.0	1608.16	7384.5
26694-2.0	1877.61	865.107
26695-2.0	3120.38	3074.72
26696-2.0	1669.91	10070.3
26697-2.0	1823.48	1442.2
26698-2.0	1169.37	1188.63
26699-2.0	2082.89	1964.95
26700-2.0	2770.28	2268.14
26701-2.0	3775.64	2162.81
26702-2.0	1202.72	1929.93
26703-2.0	1523.16	1982.64
26704-2.0	1164.88	7018.27
26705-2.0	2726.5	3252.33
26706-2.0	5608.21	2185.23
26707-2.0	1852.03	2393.62
26708-2.0	9748.03	1700.82
26709-2.0	3630.43	3442.68
26710-2.0	8281.63	2948
26711-2.0	3059.06	3707.01
26712-2.0	2288.47	6084.26
26713-2.0	4612.65	1913.44
26714-2.0	1988.69	2168.37
26715-2.0	2043.49	5467.17
26716-2.0	1459.35	1510.17
26717-2.0	703.845	567.451
26718-2.0	823.141	2485.76
26719-2.0	2397.17	2054.61
26720-2.0	1103.17	984.279
26721-2.0	1748.09	792.509
26722-2.0	2307.79	1019.58
26723-2.0	3368.94	3422.49
26724-2.0	5858.62	2440.22
26725-2.0	253.749	172.862
26726-2.0	1899.39	6638.8
26727-2.0	2544.95	403.345
26728-2.0	902.91	1807.8
26729-2.0	7470.21	6360.22
26730-2.0	2086.96	366.951
26731-2.0	527.194	123.213
26732-2.0	1226.55	1719.58
26733-2.0	403.508	562.901
26734-2.0	853.739	5728.95
26735-2.0	2847.76	805.508
26736-2.0	2537.6	723.217
26737-2.0	3356.46	4128.14
26738-2.0	619.086	1384.07
26739-2.0	1681.56	4629.37
26740-2.0	377.532	325.122
26741-2.0	375.232	600.944
26742-2.0	567.344	716.988
26743-2.0	2009.35	2549.26
26744-2.0	268.55	875.737
26745-2.0	745.193	823.655
26746-2.0	5150.53	2907.97
26747-2.0	1680.53	3832.75
26748-2.0	1536.66	4414.43
26749-2.0	589.035	917.961
26750-2.0	4188.58	1660.3
26751-2.0	601.629	2758.7
26752-2.0	268.175	138.66
26753-2.0	4166.6	805.797
26754-2.0	2545.34	2518.54
26755-2.0	1217.44	3463.81
26756-2.0	4048.46	7758.07
26757-2.0	7588.77	4324.43
26758-2.0	3763.44	5523.52
26759-2.0	5662.66	1805.02
26760-2.0	4435.35	2637.77
26761-2.0	1809.93	7207.99
26762-2.0	1412.87	3382.58
26763-2.0	1928.5	5506.93
26764-2.0	1691.1	1830.95
26765-2.0	1635.64	2652.54
26766-2.0	1513.14	4824.42
26767-2.0	2250.5	2683.11
26768-2.0	2791.13	2011.72
26769-2.0	3198.36	1131.38
26770-2.0	2328.42	1191.13
26771-2.0	3255.61	2448.88
26772-2.0	5830.77	992.56
26773-2.0	1735.28	2537.87
26774-2.0	3362.13	3351.73
26775-2.0	2173.55	8683.01
26776-2.0	495.649	161.382
26777-2.0	3774.9	2964.81
26778-2.0	1625.81	1561.68
26779-2.0	529.741	1235.69
26780-2.0	3084.48	6799.92
26781-2.0	6524.87	1566.47
26782-2.0	1142.94	1645.96
26783-2.0	1342.68	4712.48
26784-2.0	2079.6	5101.73
26785-2.0	1389.84	4721.15
26786-2.0	8207.21	1556.23
26787-2.0	1652.57	8501.33
26788-2.0	9535.41	9234.66
26789-2.0	6670.46	1265.86
26790-2.0	2584.77	4614.32
26791-2.0	9946.95	3543.14
26792-2.0	208.227	129.297
26793-2.0	3337.35	1176.99
26794-2.0	6986.06	887.76
26795-2.0	3186.35	6269.55
26796-2.0	3921.56	4306.73
26797-2.0	6615.54	734.813
26798-2.0	1061.93	1555.2
26799-2.0	1512.45	2069.77
26800-2.0	398.142	1183.32
26801-2.0	986.708	4834.11
26802-2.0	3480.02	2993.66
26803-2.0	2875.49	837.482
26804-2.0	2728.74	1289.83
26805-2.0	1094.5	4034.12
26806-2.0	1360.98	5958.25
26807-2.0	152.927	1493.74
26808-2.0	229.777	414.405
26809-2.0	252.277	479.675
26810-2.0	1043.63	4781.45
26811-2.0	189.168	1386.78
26812-2.0	108.086	1471.3
26813-2.0	6939.97	6411
26814-2.0	2820.76	2745.2
26815-2.0	2907.58	2084.08
26816-2.0	436.507	1628.58
26817-2.0	6097.66	613.819
26818-2.0	2343.3	2545.47
26819-2.0	3785.34	4474.09
26820-2.0	2662.31	1767
26821-2.0	2222.64	824.994
26822-2.0	1358.91	1220.41
26823-2.0	4492.45	1577.64
26824-2.0	5117.43	2581.55
26825-2.0	2798.81	1989.46
26826-2.0	479.518	464.899
26827-2.0	3263.04	751.792
26828-2.0	1134.73	916.725
26829-2.0	917.429	1077.21
26830-2.0	3787.28	8305.63
26831-2.0	1101.87	1292.09
26832-2.0	595.925	401.799
26833-2.0	579.935	1221.03
26834-2.0	482.338	390.555
26835-2.0	3163.52	5656.04
26836-2.0	2124.74	2359.2
26837-2.0	2171.04	1237.89
26838-2.0	7230.98	3142.37
26839-2.0	2959.69	3682.1
26840-2.0	1268.02	626.503
26841-2.0	454.36	3038.76
26842-2.0	686.478	508.836
26843-2.0	394.863	990.254
26844-2.0	1594.15	5134.2
26845-2.0	267.78	139.121
26846-2.0	498.508	1191.42
26847-2.0	12290.3	8587.61
26848-2.0	2234.57	931.831
26849-2.0	2768.78	1279.9
26850-2.0	945.695	1139.07
26851-2.0	1398.2	4019.25
26852-2.0	2199.75	287.324
26853-2.0	229.431	2520.27
26854-2.0	1621.65	3234.76
26855-2.0	3053.55	4268.99
26856-2.0	3105.49	5496.94
26857-2.0	5750.67	2376.13
26858-2.0	1879.45	4931.46
26859-2.0	2462.43	2670.72
26860-2.0	2837.63	1972.43
26861-2.0	1518.86	9177.08
26862-2.0	4859.33	1244.49
26863-2.0	2874.37	5506.77
26864-2.0	954.301	7511.44
26865-2.0	4009.5	3852.2
26866-2.0	3745.91	1719.12
26867-2.0	771.542	2919.73
26868-2.0	2948.49	1665.13
26869-2.0	3997.06	4358.25
26870-2.0	3054.71	8855.97
26871-2.0	3893.84	801.137
26872-2.0	3668.84	4424.12
26873-2.0	3534.04	665.922
26874-2.0	9498.5	1795.39
26875-2.0	2795.97	1726.26
26876-2.0	1942.7	3245.37
26877-2.0	720.193	352.013
26878-2.0	2780.97	3759.23
26879-2.0	3255.39	6106.44
26880-2.0	942.33	4048.54
26881-2.0	2620.15	4351.08
26882-2.0	3283.2	558.043
26883-2.0	2522.12	1669.72
26884-2.0	3620.66	1750.34
26885-2.0	7455.55	6223.41
26886-2.0	1349.21	5158.88
26887-2.0	2269.95	3087.57
26888-2.0	2397.15	4203.64
26889-2.0	10721.9	1488.54
26890-2.0	3066.89	1356.15
26891-2.0	3664.72	4812.44
26892-2.0	4589.81	3034.66
26893-2.0	404.021	283.335
26894-2.0	3571.69	4400.81
26895-2.0	4519.2	2468.02
26896-2.0	3471.54	895.803
26897-2.0	7003	9530.05
26898-2.0	1709.7	211.063
26899-2.0	527.196	1285.26
26900-2.0	803.584	995.762
26901-2.0	476.81	612.821
26902-2.0	5064.11	2720.68
26903-2.0	7757.36	1010.55
26904-2.0	1313.52	467.497
26905-2.0	6300.21	3336.39
26906-2.0	3438.6	5536.12
26907-2.0	5422.19	2802.69
26908-2.0	356.269	2390.25
26909-2.0	643.525	633.288
26910-2.0	91.203	110.308
26911-2.0	4932.92	3036.11
26912-2.0	266.858	894.063
26913-2.0	629.623	2163.52
26914-2.0	7836.1	4672.64
26915-2.0	3770.96	1220.53
26916-2.0	3834.3	2429.03
26917-2.0	563.595	971.33
26918-2.0	1851.74	1024.58
26919-2.0	4418.06	165.801
26920-2.0	798.029	6933.62
26921-2.0	1113.18	704.647
26922-2.0	869.455	1137.9
26923-2.0	1673.87	956.255
26924-2.0	4397.25	746.955
26925-2.0	4941.36	6129.97
26926-2.0	9417.66	2825.9
26927-2.0	202.165	145.46
26928-2.0	3348.46	1896.15
26929-2.0	4621.32	517.998
26930-2.0	2604.3	3312.03
26931-2.0	7587.87	5610.74
26932-2.0	3766.5	366.288
26933-2.0	652.131	293.898
26934-2.0	858.919	1459.58
26935-2.0	356.907	844.17
26936-2.0	2351.59	7664.22
26937-2.0	2608.71	1960.97
26938-2.0	1384.72	1789.52
26939-2.0	3381.28	1806.07
26940-2.0	320.738	2557.25
26941-2.0	2668.68	4411.6
26942-2.0	2020.27	320.19
26943-2.0	270.102	564.338
26944-2.0	330.474	788.774
26945-2.0	1457.09	6287.16
26946-2.0	371.389	242.374
26947-2.0	671.823	1358.67
26948-2.0	10697.4	1342.21
26949-2.0	1121.38	3363.57
26950-2.0	3418.54	2757.29
26951-2.0	448.555	806.719
26952-2.0	8293.78	1608.94
26953-2.0	1604.69	3190.16
26954-2.0	2457.96	3686.41
26955-2.0	2496.16	1494.01
26956-2.0	2103.76	1160.92
26957-2.0	4942.23	2642.77
26958-2.0	2973.05	3515.64
26959-2.0	2925.31	2851.6
26960-2.0	457.069	335.4
26961-2.0	2116.34	5126.45
26962-2.0	1543.44	747.762
26963-2.0	1531.26	903.32
26964-2.0	9904.62	6619.7
26965-2.0	1553.03	923.279
26966-2.0	350.794	442.747
26967-2.0	579.485	1492.46
26968-2.0	362.6	409.867
26969-2.0	4255.95	4979.76
26970-2.0	5085.03	1213.56
26971-2.0	3143.06	1311.57
26972-2.0	9035.87	5154.37
26973-2.0	810.375	5109.08
26974-2.0	2069.05	1809.98
26975-2.0	342.196	1017.19
26976-2.0	685.093	388.146
26977-2.0	214.047	543.861
26978-2.0	4122.16	5881.94
26979-2.0	494.342	177.147
26980-2.0	709.944	796.366
26981-2.0	8822.34	5475.05
26982-2.0	1938.46	1020.21
26983-2.0	3585.66	1185.72
26984-2.0	423.326	979.958
26985-2.0	3009.74	3939.5
26986-2.0	4242.06	639.567
26987-2.0	1560.52	3167.61
26988-2.0	2371.09	2412.97
26989-2.0	5118.52	9524.54
26990-2.0	586.233	856.449
26991-2.0	322.272	972.174
26992-2.0	1062.49	1188.96
26993-2.0	1430.16	1043.45
26994-2.0	2267.9	1648.59
26995-2.0	805.297	403.957
26996-2.0	698.701	470.814
26997-2.0	911.886	482.733
26998-2.0	1000.76	653.875
26999-2.0	848.278	551.675
27000-2.0	947.07	316.697
27001-2.0	1443.18	966.253
27002-2.0	707.446	315.69
27003-2.0	913.156	454.08
27004-2.0	1266.12	554.707
27005-2.0	1140.24	717.386
27006-2.0	1178.54	794.774
27007-2.0	1158.38	544.925
27008-2.0	966.252	521.633
27009-2.0	1023.47	458.16
27010-2.0	1270.15	699.51
27011-2.0	666.433	332.327
27012-2.0	1044.58	1250.05
27013-2.0	805.618	583.713
27014-2.0	476.141	395.937
27015-2.0	708.97	362.475
27016-2.0	884.725	583.867
27017-2.0	779.745	832.753
27018-2.0	1073.87	727.596
27019-2.0	846.541	463.113
27020-2.0	988.042	221.82
27021-2.0	1079.08	325.11
27022-2.0	2892.92	1928.79
27023-2.0	588.178	264.722
27024-2.0	5052.8	6867.3
27025-2.0	1088.37	712.46
27026-2.0	587.462	603.333
27027-2.0	1557.27	925.499
27028-2.0	1232.56	991.717
27029-2.0	1862.62	569.966
27030-2.0	702.793	347.499
27031-2.0	757.525	387.638
27032-2.0	659.874	465.792
27033-2.0	990.417	495.589
27034-2.0	1074.49	628.061
27035-2.0	891.61	210.421
27036-2.0	1003.65	1068.51
27037-2.0	557.523	230.638
27038-2.0	765.227	355.719
27039-2.0	712.82	512.219
27040-2.0	1272.11	546.436
27041-2.0	1427.81	798.678
27042-2.0	1029.09	545.425
27043-2.0	1223.45	790.559
27044-2.0	945.955	889.225
27045-2.0	1567.64	512.181
27046-2.0	674.755	616.066
27047-2.0	1260.81	850.685
27048-2.0	652.131	591.343
27049-2.0	606.058	407.459
27050-2.0	658.296	259.461
27051-2.0	748.648	488.058
27052-2.0	831.511	628.326
27053-2.0	824.623	549.11
27054-2.0	807.039	564.598
27055-2.0	1089.13	318.359
27056-2.0	598.908	514.603
27057-2.0	4177.11	692.051
27058-2.0	471.654	385.278
27059-2.0	694.973	2207.43
27060-2.0	460.114	5267.8
27061-2.0	145.298	141.015
27062-2.0	298.521	190.486
27063-2.0	1859.45	7163.68
27064-2.0	290.627	191.609
27065-2.0	727.582	4721.41
27066-2.0	709.031	2532.95
27067-2.0	301.038	322.146
27068-2.0	349.065	549.072
27069-2.0	300.399	352.477
27070-2.0	4024.2	529.705
27071-2.0	3569.32	2001.8
27072-2.0	1585.8	1541.61
27073-2.0	268.214	350.593
27074-2.0	960.215	347.226
27075-2.0	7646.79	7768.26
27076-2.0	2432.9	6007.22
27077-2.0	3959.25	5194.68
27078-2.0	2475.61	8909.92
27079-2.0	985.044	1943.65
27080-2.0	7814.93	903.583
27081-2.0	7849.77	2645.73
27082-2.0	1330.76	6384.81
27083-2.0	3657.62	5437.14
27084-2.0	5941.28	597.272
27085-2.0	2129.78	2017.64
27086-2.0	804.283	2641.84
27087-2.0	716.435	94.1434
27088-2.0	1038.86	1505.5
27089-2.0	1054	3772.94
27090-2.0	91.4982	41.9021
27091-2.0	2637.65	1168.42
27092-2.0	1025.47	5136.16
27093-2.0	1291.82	3401.52
27094-2.0	5969.65	2461.32
27095-2.0	159.439	197.591
27096-2.0	226.424	352.061
27097-2.0	269.848	179.646
27098-2.0	1786.64	4109.64
27099-2.0	1848.74	973.93
27100-2.0	676.05	1906.37
27101-2.0	784.17	2054.67
27102-2.0	1811.91	698.935
27103-2.0	252.973	82.4783
27104-2.0	249.718	320.112
27105-2.0	2211.3	2227.76
27106-2.0	122.097	130.925
27107-2.0	939.921	3101.35
27108-2.0	5525.78	856.959
27109-2.0	401.615	1944.63
27110-2.0	729.861	505.193
27111-2.0	399.89	311.207
27112-2.0	747.144	433.976
27113-2.0	4071.66	684.445
27114-2.0	2832.28	675.948
27115-2.0	201.724	261.665
27116-2.0	440.002	1879.58
27117-2.0	4066.28	3875.27
27118-2.0	132.886	982.58
27119-2.0	2936.13	2048.51
27120-2.0	3264.34	5458.78
27121-2.0	4693.99	4317.71
27122-2.0	3295.66	816.796
27123-2.0	1753.87	741.87
27124-2.0	3148.73	4073
27125-2.0	5038.33	1029.85
27126-2.0	8059.91	3009.18
27127-2.0	5159.34	6686.01
27128-2.0	171.665	1310.19
27129-2.0	144.046	868.299
27130-2.0	2490.81	817.475
27131-2.0	130.733	48.5891
27132-2.0	86.9199	28.3758
27133-2.0	3143.26	5665.61
27134-2.0	82.8394	204.272
27135-2.0	914.558	1769.69
27136-2.0	6532.73	5218.56
27137-2.0	301.007	1859.67
27138-2.0	656.467	593.704
27139-2.0	477.628	592.995
27140-2.0	586.831	2157.95
27141-2.0	3380.98	7751.29
27142-2.0	3042.79	1690.44
27143-2.0	1408.32	5875.47
27144-2.0	6053.45	2521.83
27145-2.0	269.99	223.653
27146-2.0	1589.77	1282.25
27147-2.0	2300.58	344.914
27148-2.0	1284.83	1245.76
27149-2.0	11468	8249.53
27150-2.0	2424.6	533.88
27151-2.0	546.806	215.898
27152-2.0	1548.7	1965.11
27153-2.0	397.693	557.269
27154-2.0	2553.93	1610.23
27155-2.0	3335.58	626.108
27156-2.0	3167.85	1234.37
27157-2.0	2925.11	1793.48
27158-2.0	672.89	745.655
27159-2.0	5076.76	1865.07
27160-2.0	211.745	1360.98
27161-2.0	370.783	606.242
27162-2.0	609.301	1382.29
27163-2.0	1847.16	2355.68
27164-2.0	269.871	611.649
27165-2.0	793.23	667.145
27166-2.0	2579.24	2590.72
27167-2.0	1474.98	5073.41
27168-2.0	1394.91	4237.47
27169-2.0	491.783	857.495
27170-2.0	4283.57	1610.98
27171-2.0	564.212	3519.45
27172-2.0	7878.66	1033.07
27173-2.0	1162.16	1761.17
27174-2.0	5597.82	4719.96
27175-2.0	3208.05	6905
27176-2.0	2423.86	4367.49
27177-2.0	7616.12	4081.01
27178-2.0	2207.15	5806.12
27179-2.0	2688.78	3311.73
27180-2.0	2631.86	2659.02
27181-2.0	1413.07	1653.21
27182-2.0	2277.09	1823.31
27183-2.0	1744.53	3035.54
27184-2.0	3297.1	2917.42
27185-2.0	3941.32	1575.73
27186-2.0	2215.01	1381.59
27187-2.0	2421.26	1154.22
27188-2.0	4080.78	1850.3
27189-2.0	5642.93	952.703
27190-2.0	1648.13	3075.98
27191-2.0	3943.75	4011.28
27192-2.0	2553.73	7394.05
27193-2.0	604.63	332.178
27194-2.0	3001.44	3172.11
27195-2.0	1380.1	2589.44
27196-2.0	729.059	1379.48
27197-2.0	3630.49	1968.52
27198-2.0	4804.74	1059.39
27199-2.0	1217.11	2060.82
27200-2.0	1808.92	5188.97
27201-2.0	4503	8292.6
27202-2.0	950.748	3490.51
27203-2.0	1563.78	8471.91
27204-2.0	4309.38	4010.44
27205-2.0	3156.45	4624.59
27206-2.0	7949.59	4154.41
27207-2.0	290.86	83.6447
27208-2.0	1071.4	1171.92
27209-2.0	7646.45	931.124
27210-2.0	2937.15	6206.79
27211-2.0	3478.35	5064.13
27212-2.0	5726.78	1167.77
27213-2.0	1017.76	1311.91
27214-2.0	910.759	2700.59
27215-2.0	426.945	1058.77
27216-2.0	4607.25	5975.35
27217-2.0	2930.12	1009.89
27218-2.0	3427.23	1645.08
27219-2.0	4325.71	2318.57
27220-2.0	2499.92	4787.31
27221-2.0	377.011	909.377
27222-2.0	124.257	749.244
27223-2.0	225.673	388.596
27224-2.0	291.487	64.7965
27225-2.0	3534.97	7877.53
27226-2.0	184.083	1052.37
27227-2.0	111.707	1659.13
27228-2.0	4327.49	3297.93
27229-2.0	2659.46	3247.04
27230-2.0	1506.27	782.533
27231-2.0	334.077	1819.2
27232-2.0	4243.9	1170.56
27233-2.0	2380.72	4524.3
27234-2.0	2740.37	671.015
27235-2.0	3118.98	1016.46
27236-2.0	4873.05	4642
27237-2.0	3495.04	2983.43
27238-2.0	602.766	408.454
27239-2.0	2017.76	364.518
27240-2.0	1389.01	987.318
27241-2.0	904.861	1004.45
27242-2.0	3265.92	7774.1
27243-2.0	1602.3	1724.85
27244-2.0	546.771	400.513
27245-2.0	1132.09	1273.34
27246-2.0	486.777	389.716
27247-2.0	8213.72	2395.26
27248-2.0	1477.26	2108.15
27249-2.0	996.25	706.506
27250-2.0	4923.91	3556.1
27251-2.0	3573.92	5574.79
27252-2.0	944.585	1598.9
27253-2.0	475.598	3908.7
27254-2.0	665.951	485.239
27255-2.0	408.498	1075.7
27256-2.0	1517.55	4640.25
27257-2.0	442.521	122.859
27258-2.0	425.864	1384.27
27259-2.0	6405.31	8332.06
27260-2.0	1234.43	1231.84
27261-2.0	1420.4	1462.22
27262-2.0	707.089	1014.47
27263-2.0	2003.1	4112.18
27264-2.0	2569.7	316.212
27265-2.0	2674.39	2972.49
27266-2.0	743.083	1203.8
27267-2.0	2267.36	6005.58
27268-2.0	1926.07	3308.42
27269-2.0	3246.25	1487.12
27270-2.0	2460.77	7744.7
27271-2.0	4040.87	2680.98
27272-2.0	3004.9	7180.58
27273-2.0	1126.58	7073.1
27274-2.0	3764.96	4178.16
27275-2.0	4319.37	1548.26
27276-2.0	1891.16	3343.16
27277-2.0	2533.44	1685.37
27278-2.0	3597.17	2752.8
27279-2.0	3332.02	7610.59
27280-2.0	2962.45	804.462
27281-2.0	4677.43	5093.03
27282-2.0	3514.22	820.919
27283-2.0	4529.13	1779.07
27284-2.0	920.62	1506.46
27285-2.0	2925.55	4122.76
27286-2.0	1005.29	682.928
27287-2.0	3597.13	2585.05
27288-2.0	4741.07	4925.98
27289-2.0	1109.53	3296.14
27290-2.0	2419.85	6141.01
27291-2.0	2716.57	609.359
27292-2.0	2605.09	1438.07
27293-2.0	3413.93	1645.41
27294-2.0	7396.05	6626.67
27295-2.0	1330.94	8171.82
27296-2.0	2520.65	4135.3
27297-2.0	6749.1	3704.03
27298-2.0	3633.81	4907.35
27299-2.0	5757.44	2136.27
27300-2.0	480.473	258.197
27301-2.0	2588.03	3137.41
27302-2.0	7384.75	2858.88
27303-2.0	1564.92	835.339
27304-2.0	3082.1	8766.1
27305-2.0	618.451	226.635
27306-2.0	534.77	1435.92
27307-2.0	1222.2	1787.11
27308-2.0	415.893	612.368
27309-2.0	7013.79	3403.58
27310-2.0	3921.84	446.341
27311-2.0	1316.24	436.627
27312-2.0	5601.88	2959.59
27313-2.0	3540.58	3783.6
27314-2.0	4204.04	1053.03
27315-2.0	288.032	2225.5
27316-2.0	617.605	608.245
27317-2.0	143.959	240.719
27318-2.0	1327.51	4239.57
27319-2.0	248.37	412.161
27320-2.0	616.163	2617.23
27321-2.0	7558.12	6426.65
27322-2.0	2680.38	1274.84
27323-2.0	3620.66	2970.77
27324-2.0	453.627	882.619
27325-2.0	1441.44	587.265
27326-2.0	3836.23	277.091
27327-2.0	1226.82	786.233
27328-2.0	907.177	883.039
27329-2.0	1201.49	3922.9
27330-2.0	4367.59	699.354
27331-2.0	4306.66	2426.09
27332-2.0	1159.25	2355.66
27333-2.0	1014.01	3024.32
27334-2.0	1800.54	3776.76
27335-2.0	5712.45	1700.12
27336-2.0	414.486	7287.18
27337-2.0	5910.07	508.477
27338-2.0	481.151	430.042
27339-2.0	356.072	419.8
27341-2.0	2870.34	4974.22
27342-2.0	1545.28	243.062
27343-2.0	4189.59	2254.49
27344-2.0	2470.64	3987.66
27345-2.0	4696.94	5307.5
27346-2.0	457.162	1689.93
27347-2.0	2894.99	293.075
27348-2.0	1406.37	4181.48
27349-2.0	3064.8	1024.44
27350-2.0	368.071	611.763
27351-2.0	1134.23	1131.11
27352-2.0	2304.56	5674.29
27353-2.0	10052.6	614.543
27354-2.0	1351.79	8496.08
27355-2.0	725.777	1344.08
27356-2.0	2761.03	3866.63
27357-2.0	492.472	1342.23
27358-2.0	697.139	277.235
27359-2.0	5243.58	8717.03
27360-2.0	4168.46	6520.33
27361-2.0	2561.52	2121.68
27362-2.0	11500.3	2118.84
27363-2.0	4374.44	535.75
27364-2.0	794.368	7256.26
27365-2.0	10822.5	9178.19
27366-2.0	4333.65	3414.08
27367-2.0	1193.29	1270.85
27368-2.0	1902.41	1826.58
27369-2.0	3989.47	8406.47
27370-2.0	911.589	1186.37
27371-2.0	146.145	1688.53
27372-2.0	347.863	475.388
27373-2.0	133.037	120.224
27374-2.0	3771.77	5244.12
27375-2.0	4523.36	1699.69
27376-2.0	1687.74	670.606
27377-2.0	760.187	4893.4
27378-2.0	1905.09	737.278
27379-2.0	499.863	9332.27
27380-2.0	2214.78	2485.73
27381-2.0	5474.53	5846.13
27382-2.0	4576.42	3809.96
27383-2.0	1135.71	2429.78
27384-2.0	778.229	1155.93
27385-2.0	463.585	208.496
27386-2.0	7448.44	825.173
27387-2.0	185.566	1999.51
27388-2.0	4370.57	10197.6
27389-2.0	2489.22	1463.24
27391-2.0	1089.63	1199.61
27392-2.0	2061.23	1776.5
27393-2.0	2162.42	961.48
27394-2.0	1121.54	861.152
27395-2.0	302.979	4870.58
27396-2.0	3431.04	3690.66
27397-2.0	3207.81	8192.52
27398-2.0	1214.05	2974
27399-2.0	152.149	162.244
27400-2.0	2466.83	7455.38
27401-2.0	1112.65	1371.62
27402-2.0	7397.99	254.871
27403-2.0	2564.11	2286.71
27404-2.0	7439.02	2716.29
27405-2.0	11034.6	3887.23
27406-2.0	3908.89	633.352
27407-2.0	7528.65	6923.91
27408-2.0	1451.94	2689.48
27409-2.0	7816.61	3827.36
27410-2.0	5848.69	2014.99
27411-2.0	5252.71	4673.77
27412-2.0	3342.95	1679.23
27413-2.0	4538.64	3459.25
27414-2.0	6382.55	1969.79
27415-2.0	4748.77	1436.52
27416-2.0	5562.54	3958.95
27417-2.0	4687.64	1575.11
27418-2.0	1202.94	1829.5
27419-2.0	1643.3	1333.76
27420-2.0	2280.52	1443.08
27421-2.0	1231.92	1564.39
27422-2.0	552.02	700.007
27423-2.0	3011.47	5364.14
27424-2.0	4169.43	3607.2
27425-2.0	1217.31	4813.22
27426-2.0	5489.75	7119.06
27427-2.0	6523.76	2359.09
27428-2.0	2484.26	5002.74
27429-2.0	1044.18	2633.15
27430-2.0	388.608	69.4813
27431-2.0	2071.44	1820.77
27432-2.0	807.823	1178.22
27433-2.0	2489.04	1825.68
27434-2.0	6857.67	6683.09
27435-2.0	2590.61	6920.46
27436-2.0	2465.89	1910.89
27437-2.0	3061.03	474.426
27438-2.0	1562.01	1774.51
27439-2.0	3826.5	5013.43
27440-2.0	3781.15	596.181
27441-2.0	6388.03	1030.26
27442-2.0	9241.72	809.517
27443-2.0	1890.59	4530.06
27444-2.0	2786.44	8192.7
27445-2.0	11191.8	968.639
27446-2.0	2532.19	3025.8
27447-2.0	1515.97	8791.57
27448-2.0	1204.43	840.394
27449-2.0	872.783	1292.78
27450-2.0	2932.48	3885.98
27451-2.0	5622.97	5561.8
27452-2.0	1801.05	1329.06
27453-2.0	4963.47	5592.19
27454-2.0	2309.09	6395.06
27455-2.0	10116.1	4442.81
27456-2.0	7129.77	5508.34
27457-2.0	3893.91	4416.61
27458-2.0	512.057	2912.05
27459-2.0	5606.19	362.157
27460-2.0	1597.92	454.853
27461-2.0	5642.85	1742.16
27462-2.0	2350.2	3668.13
27463-2.0	1601	2073.68
27464-2.0	5121.04	1159.05
27465-2.0	7783.16	1451.59
27466-2.0	2293.42	1925.78
27467-2.0	2637.06	6862.3
27468-2.0	10304.6	555.16
27469-2.0	3644.49	908.87
27470-2.0	7621.72	1550.09
27471-2.0	3938.8	4393.22
27472-2.0	1554.97	2070
27473-2.0	476.639	523.876
27474-2.0	2506.26	4778.81
27475-2.0	3512.7	10214.6
27476-2.0	6569.13	4475.82
27477-2.0	2631.56	7198.86
27478-2.0	6211.89	5829.6
27479-2.0	9615.32	8104.06
27480-2.0	816.787	3570.68
27481-2.0	2621.08	5577.21
27482-2.0	2316.71	2053.62
27483-2.0	3069.94	5207.72
27484-2.0	2198.78	10985.9
27485-2.0	6496.59	4574.34
27486-2.0	97.0648	55.4474
27487-2.0	459.435	162.302
27488-2.0	10570.8	6569.81
27489-2.0	943.635	5891.09
27490-2.0	216.441	730.076
27491-2.0	2738.02	563.848
27492-2.0	5156.73	1653.92
27493-2.0	2749.75	766.664
27494-2.0	2994.13	6258.61
27495-2.0	3136.11	3521.09
27496-2.0	887.423	1886.39
27497-2.0	8903.76	3958.86
27498-2.0	471.575	960.155
27499-2.0	1891.75	1917.55
27500-2.0	2047.87	9199.42
27501-2.0	5207.93	6765.12
27502-2.0	2015.47	8132.62
27503-2.0	292.516	1439.25
27504-2.0	433.968	15.0825
27505-2.0	613.252	817.841
27506-2.0	102.248	752.078
27507-2.0	1150.99	5434.25
27508-2.0	3269.31	6341.63
27509-2.0	1188.73	1162.97
27510-2.0	6303.42	2611.43
27511-2.0	2443.99	5645.67
27512-2.0	949.884	3418.27
27513-2.0	5361.25	5754.8
27514-2.0	4315.88	2936.28
27515-2.0	1265.01	1555.35
27516-2.0	4284.29	1353.09
27517-2.0	3086.41	6978.67
27518-2.0	1820.26	1321.12
27519-2.0	9556.76	1231.64
27520-2.0	261.033	473.816
27521-2.0	772.472	117.377
27522-2.0	5185.54	8622.01
27523-2.0	6272.66	1190.58
27524-2.0	880.538	1113.22
27525-2.0	4800.01	2464.99
27526-2.0	6255.43	785.779
27527-2.0	586.423	4671.29
27528-2.0	985.152	4189.72
27529-2.0	5505.05	7708.7
27530-2.0	3619.08	6030.54
27531-2.0	1601.3	1084.79
27532-2.0	1272.76	3656.19
27533-2.0	481.496	197.007
27534-2.0	6178.57	1425
27535-2.0	510.718	632.649
27536-2.0	3473.67	8317.17
27537-2.0	2830.01	2830.7
27538-2.0	2616.26	186.736
27539-2.0	1521.05	868.681
27540-2.0	1279.86	2410.62
27541-2.0	1892.91	449.626
27542-2.0	5649.32	3946.69
27543-2.0	1172.85	1949.53
27544-2.0	3415.92	3462.66
27545-2.0	4070.4	8130.65
27546-2.0	5276.01	5978.73
27547-2.0	57.3117	168.73
27548-2.0	5091.37	542.543
27549-2.0	2421.43	2622.57
27550-2.0	4089.53	1887.42
27551-2.0	6660.34	4669.79
27552-2.0	1658	419.404
27553-2.0	9105.57	2576.07
27554-2.0	3595.7	1732.94
27555-2.0	2369.95	3062.6
27556-2.0	960.186	3671.31
27557-2.0	1834.93	7478.62
27558-2.0	3372.16	3763.99
27559-2.0	8832.77	2350.24
27560-2.0	126.299	609.89
27561-2.0	377.623	383.468
27562-2.0	10868.1	6713.98
27563-2.0	5171.2	554.217
27564-2.0	431.561	3122.19
27565-2.0	3296.73	6909.87
27566-2.0	6903.42	1861.06
27567-2.0	10927.6	434.318
27568-2.0	7608.42	4041.09
27569-2.0	417.074	777.516
27570-2.0	4170.95	1883
27571-2.0	1414.45	3591.13
27572-2.0	435.936	428.119
27573-2.0	6760.97	1960.6
27574-2.0	3208.79	1094.25
27575-2.0	4930.13	1854.49
27576-2.0	3331.49	830.718
27577-2.0	957.237	502.331
27578-2.0	583.591	2775.22
27579-2.0	209.638	469.709
27580-2.0	444.035	499.386
27581-2.0	6166.42	3168.91
27582-2.0	2995.13	5398.31
27583-2.0	1310.8	2764.39
27584-2.0	1107.54	4163.15
27585-2.0	2122.13	2311.16
27586-2.0	6757.53	3763.6
27587-2.0	5910.14	8839.28
27588-2.0	1553.89	1425.53
27589-2.0	6363.09	6935.41
27590-2.0	2866.7	2276.86
27591-2.0	2440.04	4890.56
27592-2.0	416.105	500.398
27593-2.0	5499.13	475.08
27594-2.0	558.176	586.966
27595-2.0	154.061	199.923
27596-2.0	9889.62	3257.17
27597-2.0	1590.29	1032.06
27598-2.0	2146.5	1055.9
27599-2.0	1322.82	2279.88
27600-2.0	372.716	54.7978
27601-2.0	1471.71	3246.49
27602-2.0	2657.36	3438.38
27603-2.0	2807.64	1235.42
27604-2.0	6014.7	1976.13
27605-2.0	1659.12	2240.91
27606-2.0	1290.26	2566.18
27607-2.0	354.253	1576.37
27608-2.0	1740.96	308.142
27609-2.0	1689.04	1997.27
27610-2.0	415.202	2919.96
27611-2.0	975.31	442.933
27612-2.0	2617.75	7084.71
27613-2.0	368.302	742.989
27614-2.0	1801.52	1468.68
27615-2.0	1018.47	2091.66
27616-2.0	1862.73	4838.22
27617-2.0	2331.32	455.548
27618-2.0	3459.19	1141.81
27619-2.0	3662.4	6126.99
27620-2.0	3549.81	1973.9
27621-2.0	373.517	3156.91
27622-2.0	449.484	2932.06
27623-2.0	3388.72	1310.76
27624-2.0	8335.04	1783.24
27625-2.0	1524.32	2365.34
27626-2.0	2457.2	6121.59
27627-2.0	3619.24	3458.32
27628-2.0	2809.14	2458.68
27629-2.0	861.514	3924.05
27630-2.0	3656.88	2602.89
27631-2.0	6429.43	7311.55
27632-2.0	888.64	1698.71
27633-2.0	1292.69	1500.15
27634-2.0	694.033	3009.86
27635-2.0	6891.52	2209.5
27636-2.0	4651.56	701.683
27637-2.0	1919	6520.8
27638-2.0	7822.91	1064.24
27639-2.0	5260.45	873.428
27640-2.0	5156.77	2423.49
27641-2.0	10298.4	2904.93
27642-2.0	563.416	5596.83
27643-2.0	6460.65	1934.47
27644-2.0	2832.76	1090.15
27645-2.0	7339.01	1717.35
27646-2.0	5134.2	2372.54
27647-2.0	6671.81	5257.78
27648-2.0	1240.3	4386.36
27649-2.0	2179.01	6578.99
27650-2.0	2042.7	8704.39
27651-2.0	3022.01	3874.88
27652-2.0	171.942	127.699
27653-2.0	4425.63	5455.45
27654-2.0	2052.42	2184.84
27655-2.0	6047.66	5285.07
27656-2.0	770.124	3805.5
27657-2.0	2707.79	7550.63
27658-2.0	8715.39	6714.27
27659-2.0	4020.44	632.552
27660-2.0	5678.03	8279.84
27661-2.0	1271.1	4210.34
27662-2.0	3642.53	8703.58
27663-2.0	952.402	3381.5
27664-2.0	7327.21	4817.22
27665-2.0	5596.27	6203.98
27666-2.0	4212.7	7067.12
27667-2.0	710.11	473.006
27668-2.0	1384.47	3366.14
27669-2.0	7011.57	4760.21
27670-2.0	1322.38	2900.28
27671-2.0	8871.83	2770.2
27672-2.0	7301.45	4545.21
27673-2.0	4894.72	4461.75
27674-2.0	3492.6	2497.11
27675-2.0	3563.63	6380.81
27676-2.0	1880.97	2624.14
27677-2.0	3400.17	1558.25
27678-2.0	1773.61	1802.68
27679-2.0	6602.49	1922.84
27680-2.0	3323.89	6875.24
27681-2.0	5134.62	1008.39
27682-2.0	2658.01	2535.75
27683-2.0	7256.91	3244.62
27684-2.0	10329.8	7377.1
27685-2.0	2553.55	1327.21
27686-2.0	6892.58	516.495
27687-2.0	8188.93	5110.29
27688-2.0	2990.74	6395.22
27689-2.0	3387.71	4775.58
27690-2.0	5101.97	666.634
27691-2.0	4878.62	1892.42
27692-2.0	2682.86	2060.69
27693-2.0	3272.75	3649.11
27694-2.0	2715.3	4635.57
27695-2.0	255.33	3741
27696-2.0	668.158	2559.66
27697-2.0	5381.47	5242.69
27698-2.0	2226.21	3656.92
27699-2.0	2425.49	6816.87
27700-2.0	2516.46	3795.95
27701-2.0	8946.62	7866.36
27702-2.0	2120.12	2997.39
27703-2.0	4285.77	5794.63
27704-2.0	6657.64	3528.36
27705-2.0	3212.67	3399.72
27706-2.0	8337.94	3875.57
27707-2.0	4001.26	256.682
27708-2.0	58.623	91.2091
27709-2.0	418.065	140.259
27710-2.0	5328.42	8657.67
27711-2.0	8213.72	1913.6
27712-2.0	342.873	3181.51
27713-2.0	4258.99	7882.12
27714-2.0	2963.96	676.951
27715-2.0	5866.46	2305.21
27716-2.0	3176.1	4763.82
27717-2.0	379.29	3032.25
27718-2.0	8005.45	2981.34
27719-2.0	6484.39	3404.65
27720-2.0	525.788	555.403
27721-2.0	7475.82	1373.06
27722-2.0	2771.2	3148.94
27723-2.0	1512.09	3359.27
27724-2.0	5478.61	1806.66
27725-2.0	234.763	3127.5
27726-2.0	138.618	174.356
27727-2.0	240.77	889.141
27728-2.0	514.648	601.372
27729-2.0	5915.47	7910.16
27730-2.0	3169.58	1082.16
27731-2.0	1571.26	1555.29
27732-2.0	4317.78	3069.32
27733-2.0	2077.15	1076.97
27734-2.0	6930.28	1636.87
27735-2.0	3611.97	6474.35
27736-2.0	6400.45	1438.08
27737-2.0	6959.4	2741.73
27738-2.0	2900.13	1069.23
27739-2.0	6559.67	7203.54
27740-2.0	665.079	2019.6
27741-2.0	6531.95	4910.14
27742-2.0	629.438	826.841
27743-2.0	150.004	19.8662
27744-2.0	7445	6082.04
27745-2.0	1953.61	3851.95
27746-2.0	2594.28	1765.78
27747-2.0	529.837	803.908
27748-2.0	695.691	119.731
27749-2.0	307.865	7427.29
27750-2.0	2628.37	1195.19
27751-2.0	3488.36	526.514
27752-2.0	6197.68	2617.47
27753-2.0	2749.48	567.403
27754-2.0	1053.55	2717.68
27755-2.0	453.112	435.848
27756-2.0	3294.02	300.193
27757-2.0	5789.81	768.836
27758-2.0	1676.16	4104
27759-2.0	2254.14	933.287
27760-2.0	2523.51	7919.38
27761-2.0	5428.91	779.723
27762-2.0	1257	1316.15
27763-2.0	2663.51	1508.13
27764-2.0	7268.55	6303.62
27765-2.0	2099.36	541.651
27766-2.0	4650.84	2944.93
27767-2.0	4644.16	3985.54
27768-2.0	3117.38	262.342
27769-2.0	377.624	609.067
27770-2.0	1646.44	5100.87
27771-2.0	4820.5	644.406
27772-2.0	2500.45	7796.17
DMN	1144.48	1030.32
DMN_x_SMN	32.778	2641.49
DMN_x_VAN	588.452	1284.21
DTI_signature	3622.84	5345.44
fMRI_signature	2539.19	3891.75
Mean_L2_25263_T3	9928.72	5212.67
Mean_L2_25264_T3	4105.35	1525.76
Mean_L2_25265_T3	470.092	2326.66
Mean_L2_25266_T3	2919.96	2740.21
Mean_L2_25267_T3	5645	6723.26
Mean_L2_25268_T3	9863.96	1722.94
Mean_L2_25269_T3	5253.55	3980.72
Mean_L2_25270_T3	9852.49	2651.49
Mean_L2_25271_T3	735.844	317.68
Mean_L2_25272_T3	494.163	428.406
Mean_L2_25273_T3	401.802	565.984
Mean_L2_25274_T3	460.022	385.453
Mean_L2_25275_T3	783.229	479.445
Mean_L2_25276_T3	505.458	660.821
Mean_L3_25296_T3	906.152	463.096
Mean_L3_25297_T3	768.006	4860.87
Mean_L3_25298_T3	1587.74	1011.65
Mean_L3_25299_T3	3344	1366.16
Mean_L3_25300_T3	442.176	430.433
Mean_L3_25301_T3	695.832	955.828
Mean_L3_25302_T3	459.045	1325.99
Mean_L3_25303_T3	398.845	1214.23
Mean_L3_25304_T3	541.111	4170.34
Mean_L3_25305_T3	2796.87	3486.74
Mean_L3_25306_T3	4767.51	1791.42
Mean_L3_25307_T3	5280.2	1096.78
Mean_L3_25308_T3	1248.54	483.884
Mean_L3_25309_T3	680.831	460.219
Mean_L3_25310_T3	1628.32	1554.78
Mean_L3_25311_T3	667.504	8360.89
Mean_L3_25312_T3	866.459	2326.68
Mean_L3_25313_T3	716.229	326.104
Mean_L3_25314_T3	659.448	1267.23
Mean_L3_25315_T3	1879.94	1338.12
Mean_L3_25316_T3	186.8	599.292
Mean_L3_25317_T3	1115.89	710.11
Mean_L3_25318_T3	1288.17	475.375
Mean_L3_25319_T3	1319.71	434.754
Mean_L3_25320_T3	2197.36	759.017
Mean_L3_25321_T3	2066.53	1072.46
Mean_L3_25322_T3	1404	1052.04
Mean_L3_25323_T3	1230.68	742.033
Mean_L3_25324_T3	339.818	445.262
Mean_L3_25325_T3	1023.88	350.615
Mean_L3_25326_T3	173.1	384.793
Mean_L3_25327_T3	188.506	224.392
Mean_L3_25328_T3	1834.9	651.778
Mean_L3_25329_T3	647.789	650.755
Mean_L3_25330_T3	545.879	661.279
Mean_L3_25331_T3	473.249	768.583
Mean_L3_25332_T3	380.347	660.804
Mean_L3_25333_T3	874.814	1255.35
Mean_L3_25334_T3	6040.58	8856.04
Mean_L3_25335_T3	5591.28	4877.78
Mean_L3_25336_T3	1038.32	397.615
Mean_L3_25337_T3	605.008	606.372
Mean_L3_25338_T3	2807.99	662.305
Mean_L3_25339_T3	1322.22	904.694
Mean.FA.in.anterior.corona.radiata.on.FA.skeleton..left.	2974.51	852.547
Mean.FA.in.anterior.corona.radiata.on.FA.skeleton..right.	2290.3	506.395
Mean.FA.in.anterior.limb.of.internal.capsule.on.FA.skeleton..left.	910.28	1040.57
Mean.FA.in.anterior.limb.of.internal.capsule.on.FA.skeleton..right.	1722.91	1173.88
Mean.FA.in.body.of.corpus.callosum.on.FA.skeleton	1688.46	1553.68
Mean.FA.in.cerebral.peduncle.on.FA.skeleton..left.	550.896	2213.4
Mean.FA.in.cerebral.peduncle.on.FA.skeleton..right.	735.955	3483.33
Mean.FA.in.cingulum.cingulate.gyrus.on.FA.skeleton..left.	2390.08	2518.15
Mean.FA.in.cingulum.cingulate.gyrus.on.FA.skeleton..right.	1811.89	1215.02
Mean.FA.in.cingulum.hippocampus.on.FA.skeleton..left.	1032.32	4932.11
Mean.FA.in.cingulum.hippocampus.on.FA.skeleton..right.	850.683	4806.6
Mean.FA.in.corticospinal.tract.on.FA.skeleton..left.	501.611	1701.34
Mean.FA.in.corticospinal.tract.on.FA.skeleton..right.	823.326	3880.26
Mean.FA.in.external.capsule.on.FA.skeleton..left.	1297.68	1309.31
Mean.FA.in.external.capsule.on.FA.skeleton..right.	1218.23	730.173
Mean.FA.in.fornix.cres.stria.terminalis.on.FA.skeleton..left.	2134.53	4760.57
Mean.FA.in.fornix.cres.stria.terminalis.on.FA.skeleton..right.	1495.39	3970.9
Mean.FA.in.fornix.on.FA.skeleton	595.93	842.231
Mean.FA.in.genu.of.corpus.callosum.on.FA.skeleton	1194.31	980.748
Mean.FA.in.inferior.cerebellar.peduncle.on.FA.skeleton..left.	4984.14	3059.42
Mean.FA.in.inferior.cerebellar.peduncle.on.FA.skeleton..right.	3175.31	3997.27
Mean.FA.in.medial.lemniscus.on.FA.skeleton..left.	2109.07	915.576
Mean.FA.in.medial.lemniscus.on.FA.skeleton..right.	1302.46	1190.38
Mean.FA.in.middle.cerebellar.peduncle.on.FA.skeleton	1069.51	721.093
Mean.FA.in.pontine.crossing.tract.on.FA.skeleton	1335.42	3683.25
Mean.FA.in.posterior.corona.radiata.on.FA.skeleton..left.	1760.32	2576.47
Mean.FA.in.posterior.corona.radiata.on.FA.skeleton..right.	1971.34	1854.76
Mean.FA.in.posterior.limb.of.internal.capsule.on.FA.skeleton..left.	574.674	2197.74
Mean.FA.in.posterior.limb.of.internal.capsule.on.FA.skeleton..right.	350.997	1657.01
Mean.FA.in.posterior.thalamic.radiation.on.FA.skeleton..left.	1538.02	1786.78
Mean.FA.in.posterior.thalamic.radiation.on.FA.skeleton..right.	683.879	1148.39
Mean.FA.in.retrolenticular.part.of.internal.capsule.on.FA.skeleton..left.	944.854	1170.68
Mean.FA.in.retrolenticular.part.of.internal.capsule.on.FA.skeleton..right.	1739.63	908.565
Mean.FA.in.sagittal.stratum.on.FA.skeleton..left.	905.204	466.041
Mean.FA.in.sagittal.stratum.on.FA.skeleton..right.	552.892	713.759
Mean.FA.in.splenium.of.corpus.callosum.on.FA.skeleton	311.927	239.647
Mean.FA.in.superior.cerebellar.peduncle.on.FA.skeleton..left.	424.615	279.875
Mean.FA.in.superior.cerebellar.peduncle.on.FA.skeleton..right.	943.781	258.146
Mean.FA.in.superior.corona.radiata.on.FA.skeleton..left.	872.002	1850.74
Mean.FA.in.superior.corona.radiata.on.FA.skeleton..right.	1092.09	1551.21
Mean.FA.in.superior.fronto.occipital.fasciculus.on.FA.skeleton..left.	1197.97	1738.13
Mean.FA.in.superior.fronto.occipital.fasciculus.on.FA.skeleton..right.	1327.46	629.634
Mean.FA.in.superior.longitudinal.fasciculus.on.FA.skeleton..left.	2465.54	1212.06
Mean.FA.in.superior.longitudinal.fasciculus.on.FA.skeleton..right.	3082.48	930.066
Mean.FA.in.tapetum.on.FA.skeleton..left.	5914.73	7748.92
Mean.FA.in.tapetum.on.FA.skeleton..right.	1843.13	1316.43
Mean.FA.in.uncinate.fasciculus.on.FA.skeleton..left.	599.164	1578.02
Mean.FA.in.uncinate.fasciculus.on.FA.skeleton..right.	1456.53	1955.89
Mean.ICVF.in.anterior.corona.radiata.on.FA.skeleton..left.	407.862	290.936
Mean.ICVF.in.anterior.corona.radiata.on.FA.skeleton..right.	320.504	319.979
Mean.ICVF.in.anterior.limb.of.internal.capsule.on.FA.skeleton..left.	387.058	445.442
Mean.ICVF.in.anterior.limb.of.internal.capsule.on.FA.skeleton..right.	706.197	792.359
Mean.ICVF.in.body.of.corpus.callosum.on.FA.skeleton	271.754	170.796
Mean.ICVF.in.cerebral.peduncle.on.FA.skeleton..left.	467.831	386.102
Mean.ICVF.in.cerebral.peduncle.on.FA.skeleton..right.	577.483	435.631
Mean.ICVF.in.cingulum.cingulate.gyrus.on.FA.skeleton..left.	432.336	392.453
Mean.ICVF.in.cingulum.cingulate.gyrus.on.FA.skeleton..right.	234.313	261.255
Mean.ICVF.in.cingulum.hippocampus.on.FA.skeleton..left.	177.804	87.7629
Mean.ICVF.in.cingulum.hippocampus.on.FA.skeleton..right.	125.396	132.433
Mean.ICVF.in.corticospinal.tract.on.FA.skeleton..left.	7146.01	2503.41
Mean.ICVF.in.corticospinal.tract.on.FA.skeleton..right.	4793.89	2590.66
Mean.ICVF.in.external.capsule.on.FA.skeleton..left.	147.057	198.029
Mean.ICVF.in.external.capsule.on.FA.skeleton..right.	153.113	235.055
Mean.ICVF.in.fornix.cres.stria.terminalis.on.FA.skeleton..left.	304.785	265.651
Mean.ICVF.in.fornix.cres.stria.terminalis.on.FA.skeleton..right.	205.582	213.663
Mean.ICVF.in.fornix.on.FA.skeleton	247.795	1154.04
Mean.ICVF.in.genu.of.corpus.callosum.on.FA.skeleton	294.683	271.639
Mean.ICVF.in.inferior.cerebellar.peduncle.on.FA.skeleton..left.	192.255	141.671
Mean.ICVF.in.inferior.cerebellar.peduncle.on.FA.skeleton..right.	222.67	68.9609
Mean.ICVF.in.medial.lemniscus.on.FA.skeleton..left.	3864.59	384.732
Mean.ICVF.in.medial.lemniscus.on.FA.skeleton..right.	3481.6	187.696
Mean.ICVF.in.middle.cerebellar.peduncle.on.FA.skeleton	384.155	334.856
Mean.ICVF.in.pontine.crossing.tract.on.FA.skeleton	3650.44	3309.07
Mean.ICVF.in.posterior.corona.radiata.on.FA.skeleton..left.	496.932	459.11
Mean.ICVF.in.posterior.corona.radiata.on.FA.skeleton..right.	448.237	503.781
Mean.ICVF.in.posterior.limb.of.internal.capsule.on.FA.skeleton..left.	341.285	321.842
Mean.ICVF.in.posterior.limb.of.internal.capsule.on.FA.skeleton..right.	705.136	287.585
Mean.ICVF.in.posterior.thalamic.radiation.on.FA.skeleton..left.	303.467	213.308
Mean.ICVF.in.posterior.thalamic.radiation.on.FA.skeleton..right.	226.552	188.772
Mean.ICVF.in.retrolenticular.part.of.internal.capsule.on.FA.skeleton..left.	168.937	173.238
Mean.ICVF.in.retrolenticular.part.of.internal.capsule.on.FA.skeleton..right.	186.088	220.336
Mean.ICVF.in.sagittal.stratum.on.FA.skeleton..left.	136.724	202.808
Mean.ICVF.in.sagittal.stratum.on.FA.skeleton..right.	148.185	209.036
Mean.ICVF.in.splenium.of.corpus.callosum.on.FA.skeleton	311.544	269.332
Mean.ICVF.in.superior.cerebellar.peduncle.on.FA.skeleton..left.	553.732	215.574
Mean.ICVF.in.superior.cerebellar.peduncle.on.FA.skeleton..right.	575.502	165.084
Mean.ICVF.in.superior.corona.radiata.on.FA.skeleton..left.	583.159	218.446
Mean.ICVF.in.superior.corona.radiata.on.FA.skeleton..right.	473.951	320.817
Mean.ICVF.in.superior.fronto.occipital.fasciculus.on.FA.skeleton..left.	1174.4	880.362
Mean.ICVF.in.superior.fronto.occipital.fasciculus.on.FA.skeleton..right.	1681.39	919.411
Mean.ICVF.in.superior.longitudinal.fasciculus.on.FA.skeleton..left.	390.232	287.344
Mean.ICVF.in.superior.longitudinal.fasciculus.on.FA.skeleton..right.	430.821	260.799
Mean.ICVF.in.tapetum.on.FA.skeleton..left.	1080.27	549.943
Mean.ICVF.in.tapetum.on.FA.skeleton..right.	515.816	810.949
Mean.ICVF.in.uncinate.fasciculus.on.FA.skeleton..left.	304.187	706.233
Mean.ICVF.in.uncinate.fasciculus.on.FA.skeleton..right.	301.538	509.174
Mean.ISOVF.in.anterior.corona.radiata.on.FA.skeleton..left.	713.998	474.846
Mean.ISOVF.in.anterior.corona.radiata.on.FA.skeleton..right.	582.832	798.601
Mean.ISOVF.in.anterior.limb.of.internal.capsule.on.FA.skeleton..left.	4932.92	508.479
Mean.ISOVF.in.anterior.limb.of.internal.capsule.on.FA.skeleton..right.	475.457	900.484
Mean.ISOVF.in.body.of.corpus.callosum.on.FA.skeleton	2685.16	4087.12
Mean.ISOVF.in.cerebral.peduncle.on.FA.skeleton..left.	3242.32	773.297
Mean.ISOVF.in.cerebral.peduncle.on.FA.skeleton..right.	1757.46	1191.73
Mean.ISOVF.in.cingulum.cingulate.gyrus.on.FA.skeleton..left.	2218.08	1155.15
Mean.ISOVF.in.cingulum.cingulate.gyrus.on.FA.skeleton..right.	761.791	1217.82
Mean.ISOVF.in.cingulum.hippocampus.on.FA.skeleton..left.	2404.89	7095.77
Mean.ISOVF.in.cingulum.hippocampus.on.FA.skeleton..right.	693.121	1217.8
Mean.ISOVF.in.corticospinal.tract.on.FA.skeleton..left.	434.854	7993.84
Mean.ISOVF.in.corticospinal.tract.on.FA.skeleton..right.	813.155	1813.34
Mean.ISOVF.in.external.capsule.on.FA.skeleton..left.	2362.29	471.002
Mean.ISOVF.in.external.capsule.on.FA.skeleton..right.	657.965	229.645
Mean.ISOVF.in.fornix.cres.stria.terminalis.on.FA.skeleton..left.	4334.08	4615.09
Mean.ISOVF.in.fornix.cres.stria.terminalis.on.FA.skeleton..right.	1622.17	5573.23
Mean.ISOVF.in.fornix.on.FA.skeleton	782.544	913.134
Mean.ISOVF.in.genu.of.corpus.callosum.on.FA.skeleton	6480.76	5583.17
Mean.ISOVF.in.inferior.cerebellar.peduncle.on.FA.skeleton..left.	8830.16	5613.38
Mean.ISOVF.in.inferior.cerebellar.peduncle.on.FA.skeleton..right.	1182.88	3035.16
Mean.ISOVF.in.medial.lemniscus.on.FA.skeleton..left.	8354.99	6253.56
Mean.ISOVF.in.medial.lemniscus.on.FA.skeleton..right.	4767.26	5940.6
Mean.ISOVF.in.middle.cerebellar.peduncle.on.FA.skeleton	1066.84	1864.8
Mean.ISOVF.in.pontine.crossing.tract.on.FA.skeleton	700.795	3880.44
Mean.ISOVF.in.posterior.corona.radiata.on.FA.skeleton..left.	498.256	3407
Mean.ISOVF.in.posterior.corona.radiata.on.FA.skeleton..right.	299.062	579.836
Mean.ISOVF.in.posterior.limb.of.internal.capsule.on.FA.skeleton..left.	336.603	6660.21
Mean.ISOVF.in.posterior.limb.of.internal.capsule.on.FA.skeleton..right.	4514.56	1207.02
Mean.ISOVF.in.posterior.thalamic.radiation.on.FA.skeleton..left.	309.767	200.121
Mean.ISOVF.in.posterior.thalamic.radiation.on.FA.skeleton..right.	296.789	340.248
Mean.ISOVF.in.retrolenticular.part.of.internal.capsule.on.FA.skeleton..left.	3857.73	3060.56
Mean.ISOVF.in.retrolenticular.part.of.internal.capsule.on.FA.skeleton..right.	1979.99	8111.25
Mean.ISOVF.in.sagittal.stratum.on.FA.skeleton..left.	679.942	450.355
Mean.ISOVF.in.sagittal.stratum.on.FA.skeleton..right.	360.957	431.78
Mean.ISOVF.in.splenium.of.corpus.callosum.on.FA.skeleton	2503.66	2159.59
Mean.ISOVF.in.superior.cerebellar.peduncle.on.FA.skeleton..left.	5021.16	3395.68
Mean.ISOVF.in.superior.cerebellar.peduncle.on.FA.skeleton..right.	11791.2	7289.28
Mean.ISOVF.in.superior.corona.radiata.on.FA.skeleton..left.	494.628	3671.93
Mean.ISOVF.in.superior.corona.radiata.on.FA.skeleton..right.	507.526	1475.43
Mean.ISOVF.in.superior.fronto.occipital.fasciculus.on.FA.skeleton..left.	3465.92	5900.45
Mean.ISOVF.in.superior.fronto.occipital.fasciculus.on.FA.skeleton..right.	4955.43	8532.05
Mean.ISOVF.in.superior.longitudinal.fasciculus.on.FA.skeleton..left.	358.273	219.589
Mean.ISOVF.in.superior.longitudinal.fasciculus.on.FA.skeleton..right.	138.067	366.209
Mean.ISOVF.in.tapetum.on.FA.skeleton..left.	4888.27	5982.25
Mean.ISOVF.in.tapetum.on.FA.skeleton..right.	1528.66	1400.32
Mean.ISOVF.in.uncinate.fasciculus.on.FA.skeleton..left.	2846.09	3543.85
Mean.ISOVF.in.uncinate.fasciculus.on.FA.skeleton..right.	5968.92	861.961
Mean.L1.in.anterior.corona.radiata.on.FA.skeleton..left.	330.242	347.096
Mean.L1.in.anterior.corona.radiata.on.FA.skeleton..right.	708.587	225.053
Mean.L1.in.anterior.limb.of.internal.capsule.on.FA.skeleton..left.	978.365	802.653
Mean.L1.in.anterior.limb.of.internal.capsule.on.FA.skeleton..right.	330.807	3020.93
Mean.L1.in.body.of.corpus.callosum.on.FA.skeleton	1648.76	715.493
Mean.L1.in.cerebral.peduncle.on.FA.skeleton..left.	1640.63	480.297
Mean.L1.in.cerebral.peduncle.on.FA.skeleton..right.	1940.15	617.588
Mean.L1.in.cingulum.cingulate.gyrus.on.FA.skeleton..left.	1324.26	917.923
Mean.L1.in.cingulum.cingulate.gyrus.on.FA.skeleton..right.	1671.51	2827.16
Mean.L1.in.cingulum.hippocampus.on.FA.skeleton..left.	721.035	1461.07
Mean.L1.in.cingulum.hippocampus.on.FA.skeleton..right.	514.328	1318.4
Mean.L1.in.corticospinal.tract.on.FA.skeleton..left.	366.012	7712.16
Mean.L1.in.corticospinal.tract.on.FA.skeleton..right.	2294.26	3179.05
Mean.L1.in.external.capsule.on.FA.skeleton..left.	390.746	579.002
Mean.L1.in.external.capsule.on.FA.skeleton..right.	553.727	1016.39
Mean.L1.in.fornix.cres.stria.terminalis.on.FA.skeleton..left.	7299.66	782.482
Mean.L1.in.fornix.cres.stria.terminalis.on.FA.skeleton..right.	7277.38	4645.54
Mean.L1.in.fornix.on.FA.skeleton	903.38	992.385
Mean.L1.in.genu.of.corpus.callosum.on.FA.skeleton	1642.69	468.459
Mean.L1.in.inferior.cerebellar.peduncle.on.FA.skeleton..left.	1101.78	7403.65
Mean.L1.in.inferior.cerebellar.peduncle.on.FA.skeleton..right.	1085.37	6874.57
Mean.L1.in.medial.lemniscus.on.FA.skeleton..left.	2212.18	3949.54
Mean.L1.in.medial.lemniscus.on.FA.skeleton..right.	6330.82	4603.17
Mean.L1.in.middle.cerebellar.peduncle.on.FA.skeleton	8124.23	3546.13
Mean.L1.in.pontine.crossing.tract.on.FA.skeleton	535.633	2683.27
Mean.L1.in.posterior.corona.radiata.on.FA.skeleton..left.	1203.42	360.359
Mean.L1.in.posterior.corona.radiata.on.FA.skeleton..right.	818.386	686.653
Mean.L1.in.posterior.limb.of.internal.capsule.on.FA.skeleton..left.	2505.95	893.358
Mean.L1.in.posterior.limb.of.internal.capsule.on.FA.skeleton..right.	1887.03	1536
Mean.L1.in.posterior.thalamic.radiation.on.FA.skeleton..left.	1341.89	929.152
Mean.L1.in.posterior.thalamic.radiation.on.FA.skeleton..right.	715.617	2524.66
Mean.L1.in.retrolenticular.part.of.internal.capsule.on.FA.skeleton..left.	1757.43	5085.53
Mean.L1.in.retrolenticular.part.of.internal.capsule.on.FA.skeleton..right.	6744.54	1879.24
Mean.L1.in.sagittal.stratum.on.FA.skeleton..left.	662.826	1689.19
Mean.L1.in.sagittal.stratum.on.FA.skeleton..right.	908.08	1582.98
Mean.L1.in.splenium.of.corpus.callosum.on.FA.skeleton	2248.07	1746.22
Mean.L1.in.superior.cerebellar.peduncle.on.FA.skeleton..left.	1145.39	1733.51
Mean.L1.in.superior.cerebellar.peduncle.on.FA.skeleton..right.	3477.81	5065.2
Mean.L1.in.superior.corona.radiata.on.FA.skeleton..left.	1354.45	975.121
Mean.L1.in.superior.corona.radiata.on.FA.skeleton..right.	1392.48	4620.94
Mean.L1.in.superior.fronto.occipital.fasciculus.on.FA.skeleton..left.	5271.19	810.965
Mean.L1.in.superior.fronto.occipital.fasciculus.on.FA.skeleton..right.	5345.66	444.45
Mean.L1.in.superior.longitudinal.fasciculus.on.FA.skeleton..left.	1095.75	1352.12
Mean.L1.in.superior.longitudinal.fasciculus.on.FA.skeleton..right.	3881.22	1624.73
Mean.L1.in.tapetum.on.FA.skeleton..left.	1374.16	3250.4
Mean.L1.in.tapetum.on.FA.skeleton..right.	762.689	3488.57
Mean.L1.in.uncinate.fasciculus.on.FA.skeleton..left.	2910.98	3111.2
Mean.L1.in.uncinate.fasciculus.on.FA.skeleton..right.	868.883	1131.43
Mean.L2.in.body.of.corpus.callosum.on.FA.skeleton	2062.12	2897.15
Mean.L2.in.cerebral.peduncle.on.FA.skeleton..right.	734.437	2560.64
Mean.L2.in.cingulum.cingulate.gyrus.on.FA.skeleton..left.	1383.69	1079.57
Mean.L2.in.cingulum.cingulate.gyrus.on.FA.skeleton..right.	1060.45	838.197
Mean.L2.in.cingulum.hippocampus.on.FA.skeleton..left.	1246.58	823.805
Mean.L2.in.cingulum.hippocampus.on.FA.skeleton..right.	318.261	290.155
Mean.L2.in.corticospinal.tract.on.FA.skeleton..left.	438.423	755.819
Mean.L2.in.corticospinal.tract.on.FA.skeleton..right.	531.021	660.206
Mean.L2.in.external.capsule.on.FA.skeleton..left.	1207.57	1133.81
Mean.L2.in.external.capsule.on.FA.skeleton..right.	1709.63	1006.86
Mean.L2.in.fornix.cres.stria.terminalis.on.FA.skeleton..left.	2560.14	8788.86
Mean.L2.in.fornix.cres.stria.terminalis.on.FA.skeleton..right.	1171.32	9619.08
Mean.L2.in.fornix.on.FA.skeleton	632.628	886.246
Mean.L2.in.genu.of.corpus.callosum.on.FA.skeleton	1026.54	886.259
Mean.L2.in.inferior.cerebellar.peduncle.on.FA.skeleton..left.	3202.68	6196.1
Mean.L2.in.inferior.cerebellar.peduncle.on.FA.skeleton..right.	2170.77	6194.53
Mean.L2.in.medial.lemniscus.on.FA.skeleton..left.	1603.48	2377.11
Mean.L2.in.medial.lemniscus.on.FA.skeleton..right.	1076.49	779.857
Mean.L2.in.middle.cerebellar.peduncle.on.FA.skeleton	568.189	513.898
Mean.L2.in.pontine.crossing.tract.on.FA.skeleton	1533.27	2357.2
Mean.L2.in.posterior.thalamic.radiation.on.FA.skeleton..left.	685.602	419.64
Mean.L2.in.sagittal.stratum.on.FA.skeleton..left.	384.262	248.419
Mean.L2.in.sagittal.stratum.on.FA.skeleton..right.	503.139	237.197
Mean.L2.in.splenium.of.corpus.callosum.on.FA.skeleton	234.495	119.443
Mean.L2.in.superior.cerebellar.peduncle.on.FA.skeleton..left.	713.962	457.304
Mean.L2.in.superior.cerebellar.peduncle.on.FA.skeleton..right.	1657.28	525.271
Mean.L2.in.superior.fronto.occipital.fasciculus.on.FA.skeleton..left.	1419.85	925.989
Mean.L2.in.superior.fronto.occipital.fasciculus.on.FA.skeleton..right.	1139.43	2304.9
Mean.L2.in.superior.longitudinal.fasciculus.on.FA.skeleton..left.	6656.68	1542.57
Mean.L2.in.superior.longitudinal.fasciculus.on.FA.skeleton..right.	2204.01	882.48
Mean.L2.in.tapetum.on.FA.skeleton..left.	6809.38	5956.7
Mean.L2.in.tapetum.on.FA.skeleton..right.	1759.43	1519.51
Mean.L2.in.uncinate.fasciculus.on.FA.skeleton..left.	1009.46	1398.37
Mean.L2.in.uncinate.fasciculus.on.FA.skeleton..right.	2789	2072.68
Mean.MD.in.anterior.corona.radiata.on.FA.skeleton..left.	404.745	185.31
Mean.MD.in.anterior.corona.radiata.on.FA.skeleton..right.	407.134	260.716
Mean.MD.in.anterior.limb.of.internal.capsule.on.FA.skeleton..left.	353.34	179.632
Mean.MD.in.anterior.limb.of.internal.capsule.on.FA.skeleton..right.	183.446	1350.53
Mean.MD.in.body.of.corpus.callosum.on.FA.skeleton	2326.35	2313.3
Mean.MD.in.cerebral.peduncle.on.FA.skeleton..left.	831.098	5727.26
Mean.MD.in.cerebral.peduncle.on.FA.skeleton..right.	4116.67	1046.53
Mean.MD.in.cingulum.cingulate.gyrus.on.FA.skeleton..left.	232.61	142.158
Mean.MD.in.cingulum.cingulate.gyrus.on.FA.skeleton..right.	165.309	243.568
Mean.MD.in.cingulum.hippocampus.on.FA.skeleton..left.	158.861	709.082
Mean.MD.in.cingulum.hippocampus.on.FA.skeleton..right.	114.526	47.4452
Mean.MD.in.corticospinal.tract.on.FA.skeleton..left.	445.996	2484.24
Mean.MD.in.corticospinal.tract.on.FA.skeleton..right.	439.858	1373.07
Mean.MD.in.external.capsule.on.FA.skeleton..left.	400.258	403.953
Mean.MD.in.external.capsule.on.FA.skeleton..right.	1331.23	636.309
Mean.MD.in.fornix.cres.stria.terminalis.on.FA.skeleton..left.	3614.98	6056.4
Mean.MD.in.fornix.cres.stria.terminalis.on.FA.skeleton..right.	4896.76	9700.31
Mean.MD.in.fornix.on.FA.skeleton	861.453	947.305
Mean.MD.in.genu.of.corpus.callosum.on.FA.skeleton	1105.83	690.514
Mean.MD.in.inferior.cerebellar.peduncle.on.FA.skeleton..left.	2132.84	4187.48
Mean.MD.in.inferior.cerebellar.peduncle.on.FA.skeleton..right.	835.394	4675.93
Mean.MD.in.medial.lemniscus.on.FA.skeleton..left.	1900.82	8306.34
Mean.MD.in.medial.lemniscus.on.FA.skeleton..right.	2286.8	7481.85
Mean.MD.in.middle.cerebellar.peduncle.on.FA.skeleton	923.288	3007.12
Mean.MD.in.pontine.crossing.tract.on.FA.skeleton	907.769	3380.19
Mean.MD.in.posterior.corona.radiata.on.FA.skeleton..left.	694.619	220.237
Mean.MD.in.posterior.corona.radiata.on.FA.skeleton..right.	669.106	267.196
Mean.MD.in.posterior.limb.of.internal.capsule.on.FA.skeleton..left.	881.268	3458.26
Mean.MD.in.posterior.limb.of.internal.capsule.on.FA.skeleton..right.	800.342	1749.81
Mean.MD.in.posterior.thalamic.radiation.on.FA.skeleton..left.	838.618	274.991
Mean.MD.in.posterior.thalamic.radiation.on.FA.skeleton..right.	327.743	446.802
Mean.MD.in.retrolenticular.part.of.internal.capsule.on.FA.skeleton..left.	517.621	642.034
Mean.MD.in.retrolenticular.part.of.internal.capsule.on.FA.skeleton..right.	198.535	398.677
Mean.MD.in.sagittal.stratum.on.FA.skeleton..left.	150.357	97.8724
Mean.MD.in.sagittal.stratum.on.FA.skeleton..right.	176.62	248.135
Mean.MD.in.splenium.of.corpus.callosum.on.FA.skeleton	1170.67	605.836
Mean.MD.in.superior.cerebellar.peduncle.on.FA.skeleton..left.	1524.66	3665.45
Mean.MD.in.superior.cerebellar.peduncle.on.FA.skeleton..right.	4951.03	3260.79
Mean.MD.in.superior.corona.radiata.on.FA.skeleton..left.	1042.08	368.176
Mean.MD.in.superior.corona.radiata.on.FA.skeleton..right.	1045.7	349.112
Mean.MD.in.superior.fronto.occipital.fasciculus.on.FA.skeleton..left.	2050.47	790.006
Mean.MD.in.superior.fronto.occipital.fasciculus.on.FA.skeleton..right.	4214.27	2932.46
Mean.MD.in.superior.longitudinal.fasciculus.on.FA.skeleton..left.	604.139	508.797
Mean.MD.in.superior.longitudinal.fasciculus.on.FA.skeleton..right.	731.565	451.19
Mean.MD.in.tapetum.on.FA.skeleton..left.	7093.93	5287.82
Mean.MD.in.tapetum.on.FA.skeleton..right.	2231.32	1429.47
Mean.MD.in.uncinate.fasciculus.on.FA.skeleton..left.	167.399	1964.23
Mean.MD.in.uncinate.fasciculus.on.FA.skeleton..right.	168.85	1139.12
Mean.MO.in.anterior.corona.radiata.on.FA.skeleton..left.	1339.8	1787.52
Mean.MO.in.anterior.corona.radiata.on.FA.skeleton..right.	1774.47	2734.76
Mean.MO.in.anterior.limb.of.internal.capsule.on.FA.skeleton..left.	2091.75	7874.94
Mean.MO.in.anterior.limb.of.internal.capsule.on.FA.skeleton..right.	2065.64	3694.51
Mean.MO.in.body.of.corpus.callosum.on.FA.skeleton	1271.17	699.43
Mean.MO.in.cerebral.peduncle.on.FA.skeleton..left.	2240.1	2001.5
Mean.MO.in.cerebral.peduncle.on.FA.skeleton..right.	5147.65	622.531
Mean.MO.in.cingulum.cingulate.gyrus.on.FA.skeleton..left.	1189.5	2569.34
Mean.MO.in.cingulum.cingulate.gyrus.on.FA.skeleton..right.	1209.1	948.618
Mean.MO.in.cingulum.hippocampus.on.FA.skeleton..left.	4210.74	7556.29
Mean.MO.in.cingulum.hippocampus.on.FA.skeleton..right.	6615.1	4057.04
Mean.MO.in.corticospinal.tract.on.FA.skeleton..left.	256.927	957.416
Mean.MO.in.corticospinal.tract.on.FA.skeleton..right.	3039.67	1666.42
Mean.MO.in.external.capsule.on.FA.skeleton..left.	2948.29	3100.3
Mean.MO.in.external.capsule.on.FA.skeleton..right.	7027.84	8069.39
Mean.MO.in.fornix.cres.stria.terminalis.on.FA.skeleton..left.	3206.12	1720.4
Mean.MO.in.fornix.cres.stria.terminalis.on.FA.skeleton..right.	1167.93	5106.58
Mean.MO.in.fornix.on.FA.skeleton	345.434	992.919
Mean.MO.in.genu.of.corpus.callosum.on.FA.skeleton	1983.91	9895.82
Mean.MO.in.inferior.cerebellar.peduncle.on.FA.skeleton..left.	4796.26	5815.89
Mean.MO.in.inferior.cerebellar.peduncle.on.FA.skeleton..right.	803.382	7862.47
Mean.MO.in.medial.lemniscus.on.FA.skeleton..left.	447.726	3229.93
Mean.MO.in.medial.lemniscus.on.FA.skeleton..right.	271.611	922.601
Mean.MO.in.middle.cerebellar.peduncle.on.FA.skeleton	487.383	788.099
Mean.MO.in.pontine.crossing.tract.on.FA.skeleton	59.6107	61.4301
Mean.MO.in.posterior.corona.radiata.on.FA.skeleton..left.	1028.6	984.592
Mean.MO.in.posterior.corona.radiata.on.FA.skeleton..right.	888.483	608.901
Mean.MO.in.posterior.limb.of.internal.capsule.on.FA.skeleton..left.	2223.97	3531.5
Mean.MO.in.posterior.limb.of.internal.capsule.on.FA.skeleton..right.	2295.33	6298.75
Mean.MO.in.posterior.thalamic.radiation.on.FA.skeleton..left.	3464.18	3626.03
Mean.MO.in.posterior.thalamic.radiation.on.FA.skeleton..right.	1072.15	1607.2
Mean.MO.in.retrolenticular.part.of.internal.capsule.on.FA.skeleton..left.	2550.64	2918.14
Mean.MO.in.retrolenticular.part.of.internal.capsule.on.FA.skeleton..right.	2832.5	1208.01
Mean.MO.in.sagittal.stratum.on.FA.skeleton..left.	8385.58	8312.02
Mean.MO.in.sagittal.stratum.on.FA.skeleton..right.	7518.76	1634.42
Mean.MO.in.splenium.of.corpus.callosum.on.FA.skeleton	2987.45	3505.08
Mean.MO.in.superior.cerebellar.peduncle.on.FA.skeleton..left.	1390.23	3167.97
Mean.MO.in.superior.cerebellar.peduncle.on.FA.skeleton..right.	7359.15	330.641
Mean.MO.in.superior.corona.radiata.on.FA.skeleton..left.	756.807	1108.19
Mean.MO.in.superior.corona.radiata.on.FA.skeleton..right.	755.907	1631.19
Mean.MO.in.superior.fronto.occipital.fasciculus.on.FA.skeleton..left.	311.598	2778.61
Mean.MO.in.superior.fronto.occipital.fasciculus.on.FA.skeleton..right.	568.375	8326.95
Mean.MO.in.superior.longitudinal.fasciculus.on.FA.skeleton..left.	5302.08	2575.58
Mean.MO.in.superior.longitudinal.fasciculus.on.FA.skeleton..right.	2613.5	7028.47
Mean.MO.in.tapetum.on.FA.skeleton..left.	942.062	2266.37
Mean.MO.in.tapetum.on.FA.skeleton..right.	3719.91	2449.37
Mean.MO.in.uncinate.fasciculus.on.FA.skeleton..left.	2016.61	1169.67
Mean.MO.in.uncinate.fasciculus.on.FA.skeleton..right.	2665.38	1257.53
Mean.OD.in.anterior.corona.radiata.on.FA.skeleton..left.	1083.1	782.301
Mean.OD.in.anterior.corona.radiata.on.FA.skeleton..right.	844.229	795.949
Mean.OD.in.anterior.limb.of.internal.capsule.on.FA.skeleton..left.	486.985	1733.18
Mean.OD.in.anterior.limb.of.internal.capsule.on.FA.skeleton..right.	1302.48	1092.05
Mean.OD.in.body.of.corpus.callosum.on.FA.skeleton	3735.08	845.224
Mean.OD.in.cerebral.peduncle.on.FA.skeleton..left.	1915.34	866.422
Mean.OD.in.cerebral.peduncle.on.FA.skeleton..right.	2432.37	680.712
Mean.OD.in.cingulum.cingulate.gyrus.on.FA.skeleton..left.	3921.71	7196.28
Mean.OD.in.cingulum.cingulate.gyrus.on.FA.skeleton..right.	1705.19	5754.37
Mean.OD.in.cingulum.hippocampus.on.FA.skeleton..left.	1726.92	8640.84
Mean.OD.in.cingulum.hippocampus.on.FA.skeleton..right.	4100.22	6038.73
Mean.OD.in.corticospinal.tract.on.FA.skeleton..left.	4572.96	1971.46
Mean.OD.in.corticospinal.tract.on.FA.skeleton..right.	7857.1	6269.39
Mean.OD.in.external.capsule.on.FA.skeleton..left.	1656.37	1457.01
Mean.OD.in.external.capsule.on.FA.skeleton..right.	1133.46	1389.68
Mean.OD.in.fornix.cres.stria.terminalis.on.FA.skeleton..left.	2695.79	1584.99
Mean.OD.in.fornix.cres.stria.terminalis.on.FA.skeleton..right.	1518.21	1233.42
Mean.OD.in.fornix.on.FA.skeleton	3323.19	1356.24
Mean.OD.in.genu.of.corpus.callosum.on.FA.skeleton	2125.01	2745.67
Mean.OD.in.inferior.cerebellar.peduncle.on.FA.skeleton..left.	6694.14	6075.05
Mean.OD.in.inferior.cerebellar.peduncle.on.FA.skeleton..right.	3210.07	2446.84
Mean.OD.in.medial.lemniscus.on.FA.skeleton..left.	2370.92	1151.79
Mean.OD.in.medial.lemniscus.on.FA.skeleton..right.	4178.81	978.254
Mean.OD.in.middle.cerebellar.peduncle.on.FA.skeleton	742.436	709.53
Mean.OD.in.pontine.crossing.tract.on.FA.skeleton	225.252	428.865
Mean.OD.in.posterior.corona.radiata.on.FA.skeleton..left.	1246.34	1085.15
Mean.OD.in.posterior.corona.radiata.on.FA.skeleton..right.	1445.19	1093.9
Mean.OD.in.posterior.limb.of.internal.capsule.on.FA.skeleton..left.	1545.88	2253.88
Mean.OD.in.posterior.limb.of.internal.capsule.on.FA.skeleton..right.	1427.36	4430.77
Mean.OD.in.posterior.thalamic.radiation.on.FA.skeleton..left.	3646.27	4679.96
Mean.OD.in.posterior.thalamic.radiation.on.FA.skeleton..right.	1203.73	2861.7
Mean.OD.in.retrolenticular.part.of.internal.capsule.on.FA.skeleton..left.	3117.27	2230.48
Mean.OD.in.retrolenticular.part.of.internal.capsule.on.FA.skeleton..right.	3126.4	1609.92
Mean.OD.in.sagittal.stratum.on.FA.skeleton..left.	3000.34	9763.18
Mean.OD.in.sagittal.stratum.on.FA.skeleton..right.	9997.5	8159.41
Mean.OD.in.splenium.of.corpus.callosum.on.FA.skeleton	2330.66	1824.13
Mean.OD.in.superior.cerebellar.peduncle.on.FA.skeleton..left.	757.024	392.767
Mean.OD.in.superior.cerebellar.peduncle.on.FA.skeleton..right.	1496.01	1105.14
Mean.OD.in.superior.corona.radiata.on.FA.skeleton..left.	807.072	988.567
Mean.OD.in.superior.corona.radiata.on.FA.skeleton..right.	1387.46	2240.5
Mean.OD.in.superior.fronto.occipital.fasciculus.on.FA.skeleton..left.	923.694	566.291
Mean.OD.in.superior.fronto.occipital.fasciculus.on.FA.skeleton..right.	1445.34	235.466
Mean.OD.in.superior.longitudinal.fasciculus.on.FA.skeleton..right.	1089.07	7995.12
Mean.OD.in.tapetum.on.FA.skeleton..left.	1734.34	5017.35
Mean.OD.in.tapetum.on.FA.skeleton..right.	2125.11	1836.19
Mean.OD.in.uncinate.fasciculus.on.FA.skeleton..left.	3037.1	1766.13
Mean.OD.in.uncinate.fasciculus.on.FA.skeleton..right.	1077.64	2475.06
NAc_x_mPFC	807.215	950.478
PAG_x_LvmPFC	22.5672	3897.64
PAG_x_RvmPFC	5552.45	4832.75
partial_corr_25D_0_T2	12151.2	237.157
partial_corr_25D_1_T2	8928.07	6365.56
partial_corr_25D_10_T2	7071.07	6300.66
partial_corr_25D_100_T2	619.072	944.812
partial_corr_25D_101_T2	2499.15	646.62
partial_corr_25D_102_T2	2557.77	1792.01
partial_corr_25D_103_T2	858.303	3133.63
partial_corr_25D_104_T2	1268.4	970.619
partial_corr_25D_105_T2	6067.08	4196.66
partial_corr_25D_106_T2	6258.95	825.627
partial_corr_25D_107_T2	1247.37	6633.67
partial_corr_25D_108_T2	8361.73	847.566
partial_corr_25D_109_T2	3928.21	1583.65
partial_corr_25D_110_T2	8129.04	3045.49
partial_corr_25D_111_T2	5472.85	1457.78
partial_corr_25D_112_T2	10788.7	4078.05
partial_corr_25D_113_T2	2346.02	7312.77
partial_corr_25D_114_T2	7889.6	1325.72
partial_corr_25D_115_T2	6593.14	2036.69
partial_corr_25D_116_T2	3363.65	735.928
partial_corr_25D_117_T2	3707.78	3087.17
partial_corr_25D_118_T2	4450.84	9462.79
partial_corr_25D_119_T2	3088.81	5640.64
partial_corr_25D_12_T2	9162.44	4391.57
partial_corr_25D_120_T2	2220.88	2107.76
partial_corr_25D_121_T2	4031.78	1156.87
partial_corr_25D_122_T2	268.331	3055.78
partial_corr_25D_123_T2	5204.63	2058.56
partial_corr_25D_124_T2	7249.39	3213.19
partial_corr_25D_125_T2	4994.05	5643.21
partial_corr_25D_126_T2	94.3023	3557.97
partial_corr_25D_127_T2	2066.47	6380.15
partial_corr_25D_128_T2	7573.03	2532.04
partial_corr_25D_129_T2	491.78	3331.48
partial_corr_25D_13_T2	732.455	2832.16
partial_corr_25D_130_T2	1797.19	5517.36
partial_corr_25D_131_T2	2392.59	1079.66
partial_corr_25D_132_T2	807.195	3117.56
partial_corr_25D_133_T2	2454.9	369.953
partial_corr_25D_134_T2	2642.61	2299.8
partial_corr_25D_135_T2	6560.22	3057.27
partial_corr_25D_136_T2	8736.09	7660.19
partial_corr_25D_137_T2	1697.25	4575.64
partial_corr_25D_138_T2	1385.28	6782.45
partial_corr_25D_139_T2	1226.79	4104.77
partial_corr_25D_14_T2	2889.84	5097.08
partial_corr_25D_140_T2	184.692	1793.57
partial_corr_25D_141_T2	489.258	4838.19
partial_corr_25D_142_T2	3084.63	4382.4
partial_corr_25D_143_T2	1245.56	1850.58
partial_corr_25D_144_T2	323.808	4764.91
partial_corr_25D_145_T2	5800.15	2794.82
partial_corr_25D_146_T2	4601.2	4064.73
partial_corr_25D_147_T2	1452.37	1551.02
partial_corr_25D_148_T2	4724.26	3476.17
partial_corr_25D_149_T2	6283.78	3477.4
partial_corr_25D_15_T2	5146.15	2893.9
partial_corr_25D_150_T2	7939.9	1403.19
partial_corr_25D_151_T2	7152.24	5123.97
partial_corr_25D_152_T2	7295.43	8134.24
partial_corr_25D_153_T2	5944.23	1298.89
partial_corr_25D_154_T2	1140.28	8758
partial_corr_25D_155_T2	1385.75	6498.73
partial_corr_25D_156_T2	4956.83	859.536
partial_corr_25D_157_T2	556.37	1418.57
partial_corr_25D_158_T2	4341.09	10134.2
partial_corr_25D_159_T2	1979.72	967.28
partial_corr_25D_16_T2	7408.44	1756.99
partial_corr_25D_160_T2	1253.4	4603.86
partial_corr_25D_161_T2	3119.03	2065.68
partial_corr_25D_162_T2	338.143	2554.74
partial_corr_25D_163_T2	295.066	568.557
partial_corr_25D_164_T2	1654.65	5885.07
partial_corr_25D_165_T2	406.689	1009.55
partial_corr_25D_166_T2	3218.16	1998.93
partial_corr_25D_167_T2	3420.64	4569.74
partial_corr_25D_168_T2	683.011	7568.89
partial_corr_25D_169_T2	2924.14	929.947
partial_corr_25D_17_T2	2180.9	2032.91
partial_corr_25D_170_T2	1157.29	553.052
partial_corr_25D_171_T2	13254.4	1742.76
partial_corr_25D_172_T2	4799.89	308.692
partial_corr_25D_173_T2	3614.61	5049.83
partial_corr_25D_174_T2	9742.46	6000.79
partial_corr_25D_175_T2	744.95	3595.21
partial_corr_25D_176_T2	5591.56	5203.96
partial_corr_25D_177_T2	3519.68	113.362
partial_corr_25D_178_T2	5303.8	198.633
partial_corr_25D_179_T2	5687.48	1298.49
partial_corr_25D_18_T2	2072.95	3308.02
partial_corr_25D_180_T2	6661.11	2944.46
partial_corr_25D_181_T2	9887.01	3664.38
partial_corr_25D_182_T2	2595.9	4526.93
partial_corr_25D_183_T2	10179.3	6652.42
partial_corr_25D_184_T2	5468.13	6805.71
partial_corr_25D_185_T2	6312.42	6492.7
partial_corr_25D_186_T2	4900.96	1852.83
partial_corr_25D_187_T2	2644.87	4450.85
partial_corr_25D_188_T2	7130.83	1405.72
partial_corr_25D_189_T2	5079.06	872.852
partial_corr_25D_19_T2	143.998	9449.41
partial_corr_25D_190_T2	3062.24	4834.98
partial_corr_25D_191_T2	4149.67	1391.48
partial_corr_25D_192_T2	9295.82	679.473
partial_corr_25D_193_T2	1112.47	3527.86
partial_corr_25D_194_T2	13073.4	2109.49
partial_corr_25D_195_T2	8015.85	2202.55
partial_corr_25D_196_T2	1350.25	4315.04
partial_corr_25D_197_T2	8319.88	4254.97
partial_corr_25D_198_T2	3887.13	2138.65
partial_corr_25D_199_T2	3005.6	1376.72
partial_corr_25D_2_T2	392.184	1564.84
partial_corr_25D_20_T2	3660.52	6150.67
partial_corr_25D_200_T2	1606.42	866.531
partial_corr_25D_201_T2	1332.82	3569.14
partial_corr_25D_202_T2	525.729	4428.3
partial_corr_25D_203_T2	1510.35	3493.85
partial_corr_25D_204_T2	11537.1	3462.03
partial_corr_25D_205_T2	1332.71	2124.99
partial_corr_25D_206_T2	3793.41	4273.59
partial_corr_25D_207_T2	7342.53	1386.54
partial_corr_25D_208_T2	1159.23	3002.73
partial_corr_25D_209_T2	5206.79	742.179
partial_corr_25D_21_T2	417.477	1659.17
partial_corr_25D_22_T2	2652.74	3883
partial_corr_25D_23_T2	8152.13	5414.48
partial_corr_25D_24_T2	5436.69	6538.52
partial_corr_25D_25_T2	776.072	91.218
partial_corr_25D_26_T2	7522.47	3106.64
partial_corr_25D_27_T2	4442.8	3259.96
partial_corr_25D_28_T2	167.902	3687.92
partial_corr_25D_29_T2	8548.24	865.854
partial_corr_25D_3_T2	1551.06	4001.97
partial_corr_25D_30_T2	5660.89	1795.98
partial_corr_25D_31_T2	1049.33	3777.23
partial_corr_25D_32_T2	2380.05	5053.22
partial_corr_25D_33_T2	3101.34	4878.29
partial_corr_25D_34_T2	3349.92	2110.33
partial_corr_25D_35_T2	4485.38	613.092
partial_corr_25D_36_T2	9285.86	330.46
partial_corr_25D_37_T2	6596.55	2586.17
partial_corr_25D_38_T2	8135.19	6519.19
partial_corr_25D_39_T2	1237.42	2845.25
partial_corr_25D_4_T2	953.367	2274.23
partial_corr_25D_40_T2	2648.23	6816.67
partial_corr_25D_42_T2	1291.57	1267.42
partial_corr_25D_43_T2	232.758	1725.65
partial_corr_25D_44_T2	4687.64	2560.03
partial_corr_25D_45_T2	405.537	5747.01
partial_corr_25D_46_T2	3249.97	1083.17
partial_corr_25D_47_T2	1764.09	1311.49
partial_corr_25D_48_T2	6906.34	1530.53
partial_corr_25D_5_T2	327.605	3853.91
partial_corr_25D_50_T2	6790.02	398.978
partial_corr_25D_51_T2	249.129	1215.44
partial_corr_25D_52_T2	7516.97	6447.47
partial_corr_25D_53_T2	2550.25	3478.1
partial_corr_25D_54_T2	1090.14	3859.8
partial_corr_25D_55_T2	1787.33	2043.94
partial_corr_25D_56_T2	3194.58	3983.05
partial_corr_25D_57_T2	1140.3	4553.6
partial_corr_25D_58_T2	3830.17	780.469
partial_corr_25D_59_T2	1307.97	2619.04
partial_corr_25D_6_T2	12538	4230.04
partial_corr_25D_60_T2	1179.67	2447.63
partial_corr_25D_61_T2	2416.06	788.192
partial_corr_25D_62_T2	1917.32	4440.31
partial_corr_25D_63_T2	3170.95	5179.19
partial_corr_25D_64_T2	221.596	1476.25
partial_corr_25D_65_T2	7191.97	1692.73
partial_corr_25D_66_T2	9578.59	5030.09
partial_corr_25D_67_T2	7000.16	4939.21
partial_corr_25D_68_T2	155.185	2995.58
partial_corr_25D_69_T2	2898.04	636.974
partial_corr_25D_7_T2	7253.41	1350.65
partial_corr_25D_70_T2	10022.8	6522.44
partial_corr_25D_71_T2	7558.31	6705.39
partial_corr_25D_72_T2	840.019	6643.99
partial_corr_25D_73_T2	3402.38	6359.43
partial_corr_25D_74_T2	3175.68	6489.51
partial_corr_25D_75_T2	4877.79	9107.41
partial_corr_25D_76_T2	3126.94	1678.93
partial_corr_25D_77_T2	5464.92	5020.93
partial_corr_25D_78_T2	6188.6	7475.1
partial_corr_25D_79_T2	4380.57	4438.25
partial_corr_25D_8_T2	5653.28	5372.98
partial_corr_25D_80_T2	531.703	8128.83
partial_corr_25D_81_T2	3116.45	2885.49
partial_corr_25D_82_T2	3097.94	1499.5
partial_corr_25D_83_T2	6272.05	2794.88
partial_corr_25D_84_T2	3427.34	2302.74
partial_corr_25D_85_T2	1343.51	254.509
partial_corr_25D_86_T2	1244.88	1410.92
partial_corr_25D_87_T2	1424.5	4992.11
partial_corr_25D_88_T2	4540.98	1651.51
partial_corr_25D_89_T2	6776.25	7121
partial_corr_25D_9_T2	6026.4	2739.92
partial_corr_25D_90_T2	10836.2	5168.09
partial_corr_25D_91_T2	1947.88	1437.73
partial_corr_25D_92_T2	2933.71	2983.42
partial_corr_25D_93_T2	4783.97	4361.77
partial_corr_25D_94_T2	1965.91	525.197
partial_corr_25D_95_T2	2144.57	5573.58
partial_corr_25D_96_T2	2035.42	307.469
partial_corr_25D_97_T2	4756.6	9034.56
partial_corr_25D_98_T2	5151.32	618.572
partial_corr_25D_99_T2	1452.61	1233.06
SMN	1864.6	1957.85
T1_signature	1457.46	4842.72
ToPS	3392.24	3186.23
Volume_25006_T2	1235.09	3957.92
Volume_25007_T2	1289.8	1116.91
Volume_25008_T2	1200.36	1271.88
Volume_25009_T2	1625.82	1151.15
Volume_25010_T2	1336.68	1103.14
Volume_25011_T2	3356.45	1528.68
Volume_25012_T2	5359.59	1214.01
Volume_25013_T2	834.209	1199.21
Volume_25014_T2	1146.41	1553.16
Volume_25015_T2	1373.3	484.787
Volume_25016_T2	1120.22	413.78
Volume_25017_T2	957.992	663.256
Volume_25018_T2	1530.83	899.25
Volume_25019_T2	1181.62	333.153
Volume_25020_T2	4107.07	1462.73
Volume_25021_T2	2604.32	3062.65
Volume_25022_T2	7163.16	4415.36
Volume_25023_T2	2472.44	6396.75
Volume_25024_T2	3629.45	4579.68
Volume_25025_T2	1844.11	473.384
Volume_Grey_Matter_25788_T2	1387.15	2211.83
Volume_Grey_Matter_25789_T2	817.46	4761.98
Volume_Grey_Matter_25790_T2	603.377	300.515
Volume_Grey_Matter_25791_T2	6768.31	436.762
Volume_Grey_Matter_25792_T2	3201.42	3713.6
Volume_Grey_Matter_25793_T2	7706.3	1791.57
Volume_Grey_Matter_25794_T2	2623.37	2491.97
Volume_Grey_Matter_25795_T2	230.864	445.995
Volume_Grey_Matter_25796_T2	1475.2	1916.06
Volume_Grey_Matter_25797_T2	2414.77	546.31
Volume_Grey_Matter_25798_T2	4267.37	6813.53
Volume_Grey_Matter_25799_T2	5126.3	3036.05
Volume_Grey_Matter_25800_T2	5808.81	3587.24
Volume_Grey_Matter_25801_T2	3426.48	3667.04
Volume_Grey_Matter_25802_T2	513.06	4334.01
Volume_Grey_Matter_25803_T2	7858.52	5478.48
Volume_Grey_Matter_25804_T2	3579.41	2907.7
Volume_Grey_Matter_25805_T2	10778.2	5545.11
Volume_Grey_Matter_25806_T2	9443.32	2815.8
Volume_Grey_Matter_25807_T2	9278.56	624.009
Volume_Grey_Matter_25808_T2	2392.02	5038.39
Volume_Grey_Matter_25809_T2	10282.6	1894.03
Volume_Grey_Matter_25810_T2	9422.96	1670.72
Volume_Grey_Matter_25811_T2	2200.59	2558.22
Volume_Grey_Matter_25812_T2	1824.52	3315.22
Volume_Grey_Matter_25813_T2	5790.4	2079.95
Volume_Grey_Matter_25814_T2	11309.5	2671.91
Volume_Grey_Matter_25815_T2	3686.01	4161.17
Volume_Grey_Matter_25816_T2	4728.44	3865.48
Volume_Grey_Matter_25817_T2	5674.43	1601.79
Volume_Grey_Matter_25818_T2	1712.36	4879.87
Volume_Grey_Matter_25819_T2	8692.97	5256.28
Volume_Grey_Matter_25820_T2	4483.88	1859.59
Volume_Grey_Matter_25821_T2	2827.81	1515.45
Volume_Grey_Matter_25822_T2	709.788	853.495
Volume_Grey_Matter_25823_T2	607.004	2911.01
Volume_Grey_Matter_25824_T2	3906.88	3923.98
Volume_Grey_Matter_25825_T2	1249.3	4177.5
Volume_Grey_Matter_25826_T2	3586.98	3762.94
Volume_Grey_Matter_25827_T2	1944.65	875.894
Volume_Grey_Matter_25828_T2	207.066	699.819
Volume_Grey_Matter_25829_T2	348.424	676.981
Volume_Grey_Matter_25830_T2	1442.6	557.237
Volume_Grey_Matter_25831_T2	2398.69	894.286
Volume_Grey_Matter_25832_T2	7415.55	4664.43
Volume_Grey_Matter_25833_T2	338.85	2771.91
Volume_Grey_Matter_25834_T2	1250.88	804.815
Volume_Grey_Matter_25835_T2	1104.45	1979.98
Volume_Grey_Matter_25836_T2	541.084	886.241
Volume_Grey_Matter_25837_T2	2828.79	1137.02
Volume_Grey_Matter_25838_T2	1426.86	6718.66
Volume_Grey_Matter_25839_T2	8071.47	1699.91
Volume_Grey_Matter_25840_T2	5717.37	389.973
Volume_Grey_Matter_25841_T2	1634.15	2187.44
Volume_Grey_Matter_25842_T2	500.727	2550.87
Volume_Grey_Matter_25843_T2	568.222	2622.72
Volume_Grey_Matter_25844_T2	1147.49	1647.14
Volume_Grey_Matter_25845_T2	1942.98	4424.89
Volume_Grey_Matter_25846_T2	499.538	3046.83
Volume_Grey_Matter_25847_T2	583.957	1066.61
Volume_Grey_Matter_25848_T2	7970.19	5514.59
Volume_Grey_Matter_25849_T2	1564.94	2388.51
Volume_Grey_Matter_25850_T2	681.203	1760.47
Volume_Grey_Matter_25851_T2	633.19	4298.04
Volume_Grey_Matter_25852_T2	4515.89	1131.43
[truncated: 311 more rows]

## Sheet: (C)
serial	gcp.pm.M	gcp.pse.M	gcp.pm.W	gcp.pse.W	gcp.pm.dZ	gcp.pm.dP	gcp.pm.dFDR	desc.x
27360-2.0	0.608384	0.0807975	0.961661	0.0365578	3.98359	6.78821e-05	0.148751	Area of G-subcallosal (left hemisphere)
Volume_Grey_Matter_25792_T2	0.00670464	0.105084	0.738072	0.15946	3.82972	0.000128289	0.148751	Volume of grey matter in Inferior Frontal Gyrus, pars opercularis (left)
partial_corr_25D_13_T2	-0.325499	0.415284	0.952537	0.0446597	3.05985	0.00221445	0.999986	partial_corr_25D_13_T2
26648-2.0	-0.410145	0.36886	0.750583	0.156851	2.89586	0.00378123	0.999986	Volume of CA1-head (right hemisphere)
Volume_Grey_Matter_25820_T2	0.365841	0.201794	0.94031	0.0466275	2.77373	0.00554182	0.999986	Volume of grey matter in Supramarginal Gyrus, posterior division (left)
27060-2.0	-0.289307	0.402206	0.807001	0.130939	2.59184	0.00954629	0.999986	Area of BA2 (left hemisphere)
27567-2.0	0.836662	0.138069	-0.117043	0.349497	2.53793	0.0111511	0.999986	Area of G-Ins-lg+S-cent-ins (right hemisphere)
27379-2.0	-0.2736	0.423161	0.835739	0.112207	2.53398	0.0112776	0.999986	Area of S-collat-transv-post (left hemisphere)
27433-2.0	0.978356	0.0246485	0.0982532	0.347448	2.5267	0.011514	0.999986	Mean thickness of G-rectus (left hemisphere)
26944-2.0	-0.523374	0.317205	0.453279	0.224336	2.51379	0.011944	0.999986	Area of postcentral (left hemisphere)
partial_corr_25D_183_T2	0.283041	0.191798	0.841772	0.112639	2.51196	0.0120062	0.999986	partial_corr_25D_183_T2
partial_corr_25D_40_T2	-0.191098	0.47703	0.981613	0.0218071	2.45579	0.0140574	0.999986	partial_corr_25D_40_T2
Weighted.mean.L3.in.tract.medial.lemniscus..right.	-0.0858198	0.326756	0.773111	0.141885	2.41116	0.0159021	0.999986	Weighted mean L3 in tract medial lemniscus right
partial_corr_25D_55_T2	0.948312	0.0494621	0.0738182	0.380093	2.2815	0.0225188	0.999986	partial_corr_25D_55_T2
27162-2.0	-0.359679	0.382686	0.60752	0.199343	2.24152	0.0249927	0.999986	Area of postcentral (left hemisphere)
partial_corr_25D_135_T2	0.131089	0.314586	0.851429	0.0666212	2.24013	0.0250828	0.999986	partial_corr_25D_135_T2
Weighted.mean.FA.in.tract.medial.lemniscus..right.	-0.33638	0.394621	0.639723	0.199552	2.20735	0.0272899	0.999986	Weighted mean FA in tract medial lemniscus right
26537-2.0	0.756958	0.245757	-0.321647	0.423112	2.20436	0.0274991	0.999986	Volume-ratio of MaskVol-to-eTIV (whole brain)
partial_corr_25D_26_T2	0.798658	0.137001	0.163532	0.258067	2.17376	0.0297229	0.999986	partial_corr_25D_26_T2
27395-2.0	-0.128262	0.434353	0.846398	0.11139	2.1736	0.0297354	0.999986	Area of S-postcentral (left hemisphere)
27383-2.0	0.60567	0.174207	0.985892	0.0172488	2.17197	0.0298581	0.999986	Area of S-interm-prim-Jensen (left hemisphere)
27336-2.0	0.786427	0.152656	0.171406	0.238741	2.17035	0.0299807	0.999986	Area of G+S-cingul-Mid-Post (left hemisphere)
27059-2.0	-0.38122	0.382934	0.530651	0.175689	2.16435	0.0304374	0.999986	Area of BA1 (left hemisphere)
27095-2.0	0.727202	0.163723	-0.0276755	0.312752	2.13837	0.0324864	0.999986	Volume of BA45 (left hemisphere)
26662-2.0	-0.387667	0.365531	0.553987	0.260763	2.09718	0.0359779	0.999986	Volume of Whole-hippocampal-head (right hemisphere)
Volume_Grey_Matter_25806_T2	0.697696	0.144578	-0.0486179	0.326992	2.08743	0.0368494	0.999986	Volume of grey matter in Middle Temporal Gyrus, temporooccipital part (left)
partial_corr_25D_113_T2	0.450507	0.240037	0.953249	0.0439266	2.06023	0.0393768	0.999986	partial_corr_25D_113_T2
Weighted.mean.L2.in.tract.medial.lemniscus..right.	0.0225215	0.304416	0.724673	0.167003	2.02223	0.0431526	0.999986	Weighted mean L2 in tract medial lemniscus right
27715-2.0	0.743172	0.183532	0.0296227	0.309469	1.98319	0.0473461	0.999986	Volume of G-Ins-lg+S-cent-ins (right hemisphere)
partial_corr_25D_9_T2	0.860413	0.101996	0.0187146	0.413304	1.97719	0.0480199	0.999986	partial_corr_25D_9_T2
27512-2.0	0.825297	0.120309	0.193441	0.297955	1.96639	0.0492533	0.999986	Volume of G-temp-sup-Plan-tempo (left hemisphere)
Volume_Grey_Matter_25817_T2	0.126209	0.34049	0.833721	0.119189	1.96123	0.0498518	0.999986	Volume of grey matter in Superior Parietal Lobule (right)
DMN_x_VAN	0.961124	0.0370802	-0.0107313	0.503373	1.92547	0.0541706	0.999986	DMN_x_VAN
partial_corr_25D_69_T2	-0.166568	0.488214	0.80673	0.135116	1.92136	0.054686	0.999986	partial_corr_25D_69_T2
Weighted.mean.ISOVF.in.tract.anterior.thalamic.radiation..right.	0.811955	0.124127	0.028114	0.38926	1.91849	0.0550489	0.999986	Weighted mean ISOVF in tract anterior thalamic radiation right
27140-2.0	0.25932	0.235595	0.78233	0.139361	1.9107	0.0560425	0.999986	Volume of MT (right hemisphere)
partial_corr_25D_166_T2	-0.169372	0.479353	0.78196	0.139819	1.90523	0.0567508	0.999986	partial_corr_25D_166_T2
partial_corr_25D_59_T2	0.877843	0.0894664	0.048958	0.428337	1.89425	0.0581924	0.999986	partial_corr_25D_59_T2
26797-2.0	0.108978	0.245616	0.692624	0.198282	1.84896	0.0644639	0.999986	Volume of isthmuscingulate (left hemisphere)
partial_corr_25D_174_T2	0.769462	0.154788	0.0756771	0.343098	1.84322	0.0652963	0.999986	partial_corr_25D_174_T2
partial_corr_25D_172_T2	0.961108	0.0380053	0.553817	0.21797	1.84079	0.0656519	0.999986	partial_corr_25D_172_T2
26599-2.0	-0.134061	0.509228	0.823698	0.112023	1.83688	0.0662272	0.999986	Number of HolesBeforeFixing (right hemisphere)
partial_corr_25D_137_T2	0.428812	0.233351	0.884013	0.0838644	1.83576	0.066393	0.999986	partial_corr_25D_137_T2
Mean.MD.in.medial.lemniscus.on.FA.skeleton..right.	-0.178734	0.175973	0.484053	0.315422	1.83501	0.0665039	0.999986	Mean MD in medial lemniscus on FA skeleton right
26780-2.0	0.798282	0.140723	0.286731	0.241446	1.83049	0.0671773	0.999986	Mean thickness of rostralanteriorcingulate (left hemisphere)
26926-2.0	0.694816	0.176117	0.0299635	0.318642	1.82615	0.0678284	0.999986	Area of caudalmiddlefrontal (left hemisphere)
26742-2.0	-0.357955	0.388215	0.496878	0.263737	1.8214	0.0685457	0.999986	Area of postcentral (left hemisphere)
27569-2.0	0.118535	0.412367	0.865812	0.0987375	1.76235	0.0780104	0.999986	Area of G-occipital-middle (right hemisphere)
27481-2.0	0.840172	0.11648	0.374097	0.238917	1.75349	0.0795182	0.999986	Volume of G+S-transv-frontopol (left hemisphere)
26789-2.0	0.708175	0.184052	-0.200099	0.491042	1.73202	0.0832703	0.999986	Volume of bankssts (left hemisphere)
27516-2.0	0.989926	0.0134629	0.453221	0.309753	1.73106	0.0834419	0.999986	Volume of Lat-Fis-ant-Vertical (left hemisphere)
Mean.MD.in.cerebral.peduncle.on.FA.skeleton..left.	-0.238776	0.400469	0.573072	0.244467	1.73032	0.0835738	0.999986	Mean MD in cerebral peduncle on FA skeleton left
partial_corr_25D_64_T2	0.901861	0.085875	0.371059	0.297429	1.7146	0.0864185	0.999986	partial_corr_25D_64_T2
27712-2.0	-0.238509	0.429476	0.605475	0.243368	1.70972	0.0873172	0.999986	Volume of G-front-inf-Triangul (right hemisphere)
partial_corr_25D_206_T2	-0.147204	0.496533	0.736376	0.164969	1.68873	0.0912704	0.999986	partial_corr_25D_206_T2
26977-2.0	-0.265898	0.441858	0.595145	0.254839	1.68806	0.0914003	0.999986	Area of postcentral (right hemisphere)
26818-2.0	0.165732	0.486272	0.981649	0.0372429	1.673	0.0943266	0.999986	Volume of supramarginal (left hemisphere)
26920-2.0	0.727671	0.0862564	-0.137334	0.513902	1.65999	0.0969163	0.999986	Volume of frontalpole (right hemisphere)
Mean.ISOVF.in.cingulum.hippocampus.on.FA.skeleton..left.	0.208638	0.140677	0.636965	0.216618	1.65832	0.0972521	0.999986	Mean ISOVF in cingulum hippocampus on FA skeleton left
27608-2.0	0.687581	0.183949	-0.175412	0.488276	1.65395	0.0981375	0.999986	Area of S-oc-sup+transversal (right hemisphere)
partial_corr_25D_192_T2	0.963326	0.036078	0.123764	0.50874	1.64614	0.0997346	0.999986	partial_corr_25D_192_T2
partial_corr_25D_65_T2	0.725136	0.169414	-0.15447	0.506881	1.64584	0.0997973	0.999986	partial_corr_25D_65_T2
partial_corr_25D_201_T2	-0.00910649	0.409683	0.720489	0.16934	1.64582	0.0998005	0.999986	partial_corr_25D_201_T2
27489-2.0	-0.0244261	0.574233	0.922915	0.0612846	1.64043	0.100915	0.999986	Volume of G-front-inf-Orbital (left hemisphere)
26638-2.0	0.571087	0.254495	-0.260258	0.44087	1.63312	0.102443	0.999986	Volume of HATA (left hemisphere)
27085-2.0	0.734809	0.0722278	0.0894039	0.389433	1.6295	0.103206	0.999986	Mean thickness of perirhinal (left hemisphere)
partial_corr_25D_188_T2	0.942277	0.0550972	0.168318	0.471979	1.62876	0.103364	0.999986	partial_corr_25D_188_T2
partial_corr_25D_200_T2	-0.00779892	0.577096	0.933384	0.0544547	1.62368	0.104444	0.999986	partial_corr_25D_200_T2
27233-2.0	0.237641	0.449507	0.970519	0.0507388	1.62011	0.105208	0.999986	Volume of supramarginal (left hemisphere)
Mean.MD.in.corticospinal.tract.on.FA.skeleton..right.	-0.382433	0.324478	0.402345	0.361557	1.61541	0.106222	0.999986	Mean MD in corticospinal tract on FA skeleton right
Mean.ISOVF.in.splenium.of.corpus.callosum.on.FA.skeleton	-0.00110874	0.580063	0.93946	0.05266	1.61485	0.106342	0.999986	Mean ISOVF in splenium of corpus callosum on FA skeleton
27518-2.0	0.703023	0.194794	0.0844135	0.330333	1.61311	0.106722	0.999986	Volume of Pole-occipital (left hemisphere)
26810-2.0	0.666233	0.207185	0.0434256	0.326617	1.61021	0.107353	0.999986	Volume of posteriorcingulate (left hemisphere)
26631-2.0	0.4977	0.154192	0.814313	0.122877	1.60583	0.10831	0.999986	Volume of GC-ML-DG-head (left hemisphere)
27154-2.0	0.630362	0.22283	-0.215066	0.477855	1.60345	0.108835	0.999986	Area of medialorbitofrontal (left hemisphere)
Volume_Grey_Matter_25791_T2	0.959565	0.039679	0.0592725	0.560289	1.60282	0.108974	0.999986	Volume of grey matter in Inferior Frontal Gyrus, pars triangularis (right)
Weighted.mean.L1.in.tract.medial.lemniscus..left.	-0.406945	0.353953	0.401977	0.362772	1.59601	0.110486	0.999986	Weighted mean L1 in tract medial lemniscus left
27112-2.0	-0.239638	0.460655	0.585608	0.236067	1.59431	0.110867	0.999986	Area of MT (right hemisphere)
27678-2.0	0.108849	0.334197	0.709738	0.174311	1.59419	0.110894	0.999986	Mean thickness of S-front-sup (right hemisphere)
27756-2.0	0.670981	0.201848	0.23077	0.189147	1.59138	0.111523	0.999986	Volume of S-oc-sup+transversal (right hemisphere)
26597-2.0	0.758904	0.162377	0.4315	0.126378	1.59118	0.111568	0.999986	Volume of vessel (right hemisphere)
27222-2.0	0.530468	0.28059	-0.286824	0.431574	1.58769	0.112357	0.999986	Volume of parstriangularis (left hemisphere)
partial_corr_25D_79_T2	0.712119	0.121657	0.926739	0.0628368	1.56741	0.117018	0.999986	partial_corr_25D_79_T2
Mean.OD.in.body.of.corpus.callosum.on.FA.skeleton	0.955282	0.0995085	0.221337	0.457947	1.56614	0.117316	0.999986	Mean OD in body of corpus callosum on FA skeleton
partial_corr_25D_204_T2	0.92483	0.0671994	0.213216	0.449961	1.56416	0.117781	0.999986	partial_corr_25D_204_T2
Mean.MD.in.middle.cerebellar.peduncle.on.FA.skeleton	-0.313687	0.40347	0.483125	0.311018	1.56412	0.117789	0.999986	Mean MD in middle cerebellar peduncle on FA skeleton
partial_corr_25D_52_T2	-0.114934	0.519739	0.70989	0.111487	1.5517	0.120734	0.999986	partial_corr_25D_52_T2
27609-2.0	-0.198173	0.406918	0.523458	0.228753	1.54588	0.122133	0.999986	Area of S-occipital-ant (right hemisphere)
Mean.L1.in.middle.cerebellar.peduncle.on.FA.skeleton	-0.351603	0.389352	0.450254	0.344317	1.54275	0.122892	0.999986	Mean L1 in middle cerebellar peduncle on FA skeleton
Volume_Grey_Matter_25822_T2	-0.171419	0.495187	0.632039	0.161624	1.54245	0.122963	0.999986	Volume of grey matter in Angular Gyrus (left)
Weighted.mean.ISOVF.in.tract.superior.thalamic.radiation..left.	0.914118	0.083319	0.0158987	0.578562	1.53665	0.124379	0.999986	Weighted mean ISOVF in tract superior thalamic radiation left
partial_corr_25D_126_T2	0.927547	0.0621963	0.0365807	0.576991	1.53527	0.124718	0.999986	partial_corr_25D_126_T2
27768-2.0	0.909544	0.0811806	0.132153	0.499935	1.53488	0.124813	0.999986	Volume of S-suborbital (right hemisphere)
27368-2.0	0.923349	0.0631034	0.479636	0.28411	1.52461	0.127356	0.999986	Area of Lat-Fis-ant-Vertical (left hemisphere)
Mean.L2.in.medial.lemniscus.on.FA.skeleton..right.	-0.296262	0.37324	0.453727	0.320963	1.52355	0.127622	0.999986	Mean L2 in medial lemniscus on FA skeleton right
Weighted.mean.OD.in.tract.inferior.fronto.occipital.fasciculus..left.	0.794988	0.141668	-0.0623608	0.545355	1.52159	0.128111	0.999986	Weighted mean OD in tract inferior fronto occipital fasciculus left
Weighted.mean.ISOVF.in.tract.acoustic.radiation..left.	0.770087	0.151106	-0.0791094	0.537439	1.5211	0.128234	0.999986	Weighted mean ISOVF in tract acoustic radiation left
26645-2.0	-0.414275	0.339486	0.374562	0.393161	1.51861	0.128862	0.999986	Volume of subiculum-head (right hemisphere)
Weighted.mean.ISOVF.in.tract.parahippocampal.part.of.cingulum..left.	0.938957	0.0527822	0.340929	0.390341	1.51825	0.128952	0.999986	Weighted mean ISOVF in tract parahippocampal part of cingulum left
partial_corr_25D_90_T2	0.146688	0.277705	0.66477	0.198329	1.51817	0.128972	0.999986	partial_corr_25D_90_T2
26861-2.0	-0.0966552	0.468426	0.674006	0.196177	1.51751	0.129139	0.999986	Mean thickness of entorhinal (right hemisphere)
partial_corr_25D_89_T2	0.706377	0.190022	0.0281093	0.405889	1.51342	0.130172	0.999986	partial_corr_25D_89_T2
partial_corr_25D_148_T2	0.233096	0.447202	0.916365	0.0679757	1.51053	0.130909	0.999986	partial_corr_25D_148_T2
partial_corr_25D_87_T2	0.124237	0.336644	0.714656	0.198874	1.51003	0.131037	0.999986	partial_corr_25D_87_T2
26791-2.0	0.66758	0.177974	0.133545	0.305977	1.50869	0.131377	0.999986	Volume of caudalmiddlefrontal (left hemisphere)
Weighted.mean.OD.in.tract.acoustic.radiation..right.	0.439948	0.320431	0.927326	0.0432011	1.50737	0.131717	0.999986	Weighted mean OD in tract acoustic radiation right
26594-2.0	-0.16353	0.381801	0.517347	0.248974	1.49379	0.135232	0.999986	Volume of Amygdala (right hemisphere)
Volume_Grey_Matter_25901_T2	0.614658	0.232873	-0.184085	0.481896	1.49238	0.135599	0.999986	Volume of grey matter in Crus I Cerebellum (vermis)
partial_corr_25D_35_T2	0.020545	0.58026	0.893401	0.0760325	1.4915	0.13583	0.999986	partial_corr_25D_35_T2
partial_corr_25D_207_T2	0.246117	0.32606	0.781346	0.150746	1.48997	0.136231	0.999986	partial_corr_25D_207_T2
partial_corr_25D_84_T2	0.719659	0.159607	-0.0984365	0.527474	1.4845	0.137677	0.999986	partial_corr_25D_84_T2
26981-2.0	0.516802	0.29446	0.956559	0.0432694	1.47757	0.139523	0.999986	Area of rostralanteriorcingulate (right hemisphere)
27024-2.0	-0.195355	0.475168	0.590592	0.2396	1.47691	0.139701	0.999986	Grey-white contrast in unknown (right hemisphere)
27197-2.0	0.760841	0.153003	0.248199	0.313466	1.46968	0.14165	0.999986	Mean thickness of rostralanteriorcingulate (left hemisphere)
partial_corr_25D_7_T2	0.856423	0.101	-0.00335598	0.576948	1.4679	0.142132	0.999986	partial_corr_25D_7_T2
partial_corr_25D_169_T2	0.862991	0.101073	-0.000463403	0.579706	1.46733	0.142285	0.999986	partial_corr_25D_169_T2
Volume_Grey_Matter_25839_T2	0.437687	0.206076	-0.0964981	0.300752	1.4652	0.142866	0.999986	Volume of grey matter in Cingulate Gyrus, anterior division (right)
26585-2.0	0.717444	0.180683	0.103327	0.379344	1.46157	0.143859	0.999986	Volume of Lateral-Ventricle (right hemisphere)
partial_corr_25D_34_T2	0.0105472	0.57726	0.864624	0.100155	1.45776	0.144907	0.999986	partial_corr_25D_34_T2
Mean.OD.in.posterior.thalamic.radiation.on.FA.skeleton..right.	0.801036	0.136034	-0.0519281	0.56913	1.45766	0.144935	0.999986	Mean OD in posterior thalamic radiation on FA skeleton right
partial_corr_25D_68_T2	0.366724	0.333086	0.874615	0.103078	1.45665	0.145214	0.999986	partial_corr_25D_68_T2
partial_corr_25D_177_T2	0.563544	0.257058	0.94396	0.0493758	1.45332	0.146136	0.999986	partial_corr_25D_177_T2
27535-2.0	0.950047	0.0440197	0.599891	0.236985	1.4527	0.146308	0.999986	Volume of S-occipital-ant (left hemisphere)
26617-2.0	-0.319827	0.40163	0.418889	0.312314	1.45196	0.146511	0.999986	Volume of Corticoamygdaloid-transitio (right hemisphere)
Mean.ISOVF.in.tapetum.on.FA.skeleton..right.	0.744125	0.15933	-0.0779881	0.544597	1.44885	0.14738	0.999986	Mean ISOVF in tapetum on FA skeleton right
26738-2.0	-0.324203	0.399503	0.268033	0.0915442	1.44498	0.148463	0.999986	Area of parsopercularis (left hemisphere)
partial_corr_25D_62_T2	0.000702991	0.580198	0.850554	0.100051	1.44346	0.148892	0.999986	partial_corr_25D_62_T2
26847-2.0	0.34355	0.39966	0.92337	0.0647797	1.43209	0.152117	0.999986	Area of rostralanteriorcingulate (right hemisphere)
26914-2.0	-0.00667943	0.580045	0.840224	0.117674	1.43092	0.152454	0.999986	Volume of rostralanteriorcingulate (right hemisphere)
27062-2.0	-0.368161	0.395333	0.41242	0.376536	1.42975	0.152788	0.999986	Area of BA3b (left hemisphere)
partial_corr_25D_199_T2	0.917887	0.0588523	0.342509	0.398838	1.42718	0.153528	0.999986	partial_corr_25D_199_T2
27531-2.0	0.720373	0.168145	0.9643	0.0343452	1.42135	0.155216	0.999986	Volume of S-interm-prim-Jensen (left hemisphere)
partial_corr_25D_154_T2	0.00707481	0.578494	0.884224	0.215538	1.42085	0.155362	0.999986	partial_corr_25D_154_T2
Volume_Grey_Matter_25795_T2	-0.0492312	0.561455	0.773973	0.145046	1.41959	0.155727	0.999986	Volume of grey matter in Precentral Gyrus (right)
Weighted.mean.MO.in.tract.parahippocampal.part.of.cingulum..right.	0.843098	0.12235	0.00538547	0.57825	1.41732	0.156389	0.999986	Weighted mean MO in tract parahippocampal part of cingulum right
27090-2.0	-0.194622	0.477413	0.535245	0.196138	1.41411	0.157331	0.999986	Volume of BA3b (left hemisphere)
26924-2.0	0.876382	0.0992522	0.398529	0.323166	1.4135	0.157509	0.999986	Area of bankssts (left hemisphere)
partial_corr_25D_100_T2	0.866397	0.105256	0.424346	0.2945	1.41346	0.157521	0.999986	partial_corr_25D_100_T2
27441-2.0	0.780448	0.147697	0.151517	0.420749	1.41041	0.158418	0.999986	Mean thickness of Lat-Fis-ant-Horizont (left hemisphere)
partial_corr_25D_114_T2	-0.000298017	0.580208	0.82933	0.112336	1.40381	0.160376	0.999986	partial_corr_25D_114_T2
27620-2.0	0.739237	0.185421	-0.0709243	0.547271	1.40208	0.160892	0.999986	Area of S-suborbital (right hemisphere)
27484-2.0	0.543963	0.281807	-0.173241	0.428373	1.39872	0.161896	0.999986	Volume of G+S-cingul-Mid-Post (left hemisphere)
27582-2.0	0.457687	0.245191	0.840978	0.122768	1.39781	0.162171	0.999986	Area of G-subcallosal (right hemisphere)
partial_corr_25D_151_T2	0.802633	0.137329	-0.0171557	0.57303	1.39123	0.164157	0.999986	partial_corr_25D_151_T2
27444-2.0	0.733504	0.340239	-0.143235	0.531495	1.38929	0.164745	0.999986	Mean thickness of Pole-occipital (left hemisphere)
26620-2.0	0.548631	0.287475	-0.0531126	0.324456	1.38814	0.165096	0.999986	Volume of Hippocampal-tail (left hemisphere)
27206-2.0	0.59822	0.18784	0.100933	0.305482	1.3867	0.165534	0.999986	Volume of caudalmiddlefrontal (left hemisphere)
partial_corr_25D_155_T2	0.819717	0.123214	7.42434e-05	0.580255	1.38175	0.167049	0.999986	partial_corr_25D_155_T2
Weighted.mean.ISOVF.in.tract.anterior.thalamic.radiation..left.	0.75428	0.159235	-0.014154	0.533065	1.38123	0.167208	0.999986	Weighted mean ISOVF in tract anterior thalamic radiation left
26945-2.0	0.633426	0.213949	-0.141322	0.518762	1.38065	0.167388	0.999986	Area of posteriorcingulate (left hemisphere)
Mean.L2.in.cerebral.peduncle.on.FA.skeleton..right.	0.821533	0.0727009	0.0452192	0.557902	1.37982	0.167642	0.999986	Mean L2 in cerebral peduncle on FA skeleton right
Mean.ISOVF.in.retrolenticular.part.of.internal.capsule.on.FA.skeleton..right.	0.677709	0.19277	0.0461371	0.419035	1.36927	0.170916	0.999986	Mean ISOVF in retrolenticular part of internal capsule on FA skeleton right
27479-2.0	0.595061	0.245977	0.0923603	0.274445	1.36401	0.172563	0.999986	Volume of G+S-paracentral (left hemisphere)
26640-2.0	-0.0140784	0.424747	0.634658	0.217217	1.35984	0.17388	0.999986	Volume of Whole-hippocampal-head (left hemisphere)
27301-2.0	-0.226339	0.46168	0.51694	0.293538	1.35859	0.174275	0.999986	Volume of entorhinal (right hemisphere)
Weighted.mean.MD.in.tract.cingulate.gyrus.part.of.cingulum..right.	-0.315124	0.409346	0.406765	0.340014	1.35658	0.174916	0.999986	Weighted mean MD in tract cingulate gyrus part of cingulum right
Weighted.mean.MO.in.tract.anterior.thalamic.radiation..right.	-0.0875087	0.551773	0.698356	0.187276	1.34869	0.177438	0.999986	Weighted mean MO in tract anterior thalamic radiation right
27474-2.0	0.808242	0.121096	0.20816	0.428342	1.3481	0.177625	0.999986	Mean thickness of S-temporal-inf (left hemisphere)
partial_corr_25D_139_T2	0.683859	0.188719	0.946231	0.0491194	1.34545	0.178481	0.999986	partial_corr_25D_139_T2
27753-2.0	0.148669	0.367845	0.699395	0.180499	1.34408	0.178924	0.999986	Volume of S-interm-prim-Jensen (right hemisphere)
partial_corr_25D_36_T2	-0.000863645	0.579792	0.792457	0.110866	1.34393	0.17897	0.999986	partial_corr_25D_36_T2
27212-2.0	0.0893661	0.304903	0.616462	0.247237	1.34276	0.179349	0.999986	Volume of isthmuscingulate (left hemisphere)
Mean.MO.in.body.of.corpus.callosum.on.FA.skeleton	0.816011	0.133382	0.0381707	0.569439	1.32998	0.183525	0.999986	Mean MO in body of corpus callosum on FA skeleton
27717-2.0	0.175202	0.481344	0.832134	0.114205	1.32792	0.184204	0.999986	Volume of G-occipital-middle (right hemisphere)
partial_corr_25D_158_T2	0.782842	0.0861109	0.00258806	0.581484	1.32736	0.184391	0.999986	partial_corr_25D_158_T2
27660-2.0	0.660888	0.200154	-0.116103	0.550862	1.3257	0.184939	0.999986	Mean thickness of G-temp-sup-Plan-tempo (right hemisphere)
27486-2.0	0.0485617	0.315116	0.585162	0.25481	1.32413	0.185461	0.999986	Volume of G-cingul-Post-ventral (left hemisphere)
Mean.MO.in.posterior.thalamic.radiation.on.FA.skeleton..left.	0.790511	0.154625	0.0113863	0.571568	1.31584	0.188229	0.999986	Mean MO in posterior thalamic radiation on FA skeleton left
27282-2.0	-0.212456	0.474144	0.481664	0.232075	1.31489	0.188548	0.999986	Mean thickness of parsopercularis (right hemisphere)
27067-2.0	0.3342	0.354256	-0.358132	0.390569	1.31299	0.189188	0.999986	Area of BA45 (left hemisphere)
26954-2.0	0.245689	0.265215	0.679346	0.197369	1.31174	0.189606	0.999986	Area of frontalpole (left hemisphere)
27462-2.0	0.405741	0.294768	-0.291595	0.444127	1.30821	0.190802	0.999986	Mean thickness of S-oc-temp-lat (left hemisphere)
Mean.ISOVF.in.cerebral.peduncle.on.FA.skeleton..right.	0.78261	0.0859801	0.599507	0.110791	1.30564	0.191674	0.999986	Mean ISOVF in cerebral peduncle on FA skeleton right
Mean.ISOVF.in.posterior.limb.of.internal.capsule.on.FA.skeleton..left.	0.452098	0.295223	0.855767	0.100144	1.29486	0.195367	0.999986	Mean ISOVF in posterior limb of internal capsule on FA skeleton left
27568-2.0	0.613214	0.233982	-0.0924357	0.49375	1.29149	0.196535	0.999986	Area of G-insular-short (right hemisphere)
partial_corr_25D_19_T2	0.776792	0.160985	-0.000236154	0.580112	1.29067	0.196818	0.999986	partial_corr_25D_19_T2
27636-2.0	-0.135251	0.511091	0.573242	0.200305	1.29065	0.196824	0.999986	Mean thickness of G-front-inf-Opercular (right hemisphere)
26555-2.0	0.817263	0.182693	0.0819141	0.539791	1.29038	0.196918	0.999986	Volume of Inf-Lat-Vent (left hemisphere)
26873-2.0	-0.173191	0.49308	0.508561	0.193474	1.2871	0.198058	0.999986	Mean thickness of parsopercularis (right hemisphere)
27730-2.0	0.151149	0.276308	0.616832	0.235758	1.2821	0.199808	0.999986	Volume of G-subcallosal (right hemisphere)
Mean.MO.in.superior.cerebellar.peduncle.on.FA.skeleton..right.	0.71295	0.179201	0.0933921	0.448961	1.28166	0.199962	0.999986	Mean MO in superior cerebellar peduncle on FA skeleton right
27430-2.0	0.884608	0.0868265	0.180502	0.544012	1.27811	0.201211	0.999986	Mean thickness of G-postcentral (left hemisphere)
27469-2.0	0.79434	0.147956	0.0653016	0.55119	1.27744	0.201447	0.999986	Mean thickness of S-postcentral (left hemisphere)
26740-2.0	0.396931	0.346811	-0.30568	0.427541	1.27627	0.201859	0.999986	Area of parstriangularis (left hemisphere)
27626-2.0	-0.0131653	0.574946	0.745636	0.159451	1.27178	0.203452	0.999986	Mean thickness of G+S-occipital-inf (right hemisphere)
26970-2.0	0.595097	0.241813	-0.0790105	0.473587	1.26771	0.2049	0.999986	Area of middletemporal (right hemisphere)
Weighted.mean.OD.in.tract.cingulate.gyrus.part.of.cingulum..left.	0.754492	0.150588	0.0846181	0.508333	1.26351	0.206406	0.999986	Weighted mean OD in tract cingulate gyrus part of cingulum left
partial_corr_25D_203_T2	0.830707	0.112751	0.282321	0.419571	1.26223	0.206865	0.999986	partial_corr_25D_203_T2
partial_corr_25D_67_T2	0.54325	0.242429	-0.155112	0.498689	1.25946	0.207864	0.999986	partial_corr_25D_67_T2
27534-2.0	0.881325	0.0932564	0.45568	0.32605	1.25513	0.209433	0.999986	Volume of S-oc-sup+transversal (left hemisphere)
27364-2.0	0.498451	0.269781	-0.195638	0.483429	1.25375	0.209933	0.999986	Area of G-temp-sup-Plan-tempo (left hemisphere)
Volume_25023_T2	0.755098	0.164142	-0.000418964	0.580367	1.25266	0.210331	0.999986	Volume of accumbens (left)
partial_corr_25D_109_T2	0.34952	0.404863	0.870159	0.0971864	1.25044	0.211138	0.999986	partial_corr_25D_109_T2
27716-2.0	0.704023	0.181796	0.216013	0.345614	1.24967	0.21142	0.999986	Volume of G-insular-short (right hemisphere)
partial_corr_25D_168_T2	0.172179	0.464394	0.778339	0.148623	1.24316	0.213809	0.999986	partial_corr_25D_168_T2
26581-2.0	0.782939	0.13821	0.108242	0.531165	1.22929	0.218963	0.999986	Mean intensity of vessel (right hemisphere)
26743-2.0	0.557589	0.259635	-0.0172859	0.389789	1.22746	0.219649	0.999986	Area of posteriorcingulate (left hemisphere)
Mean.L2.in.middle.cerebellar.peduncle.on.FA.skeleton	-0.335148	0.400014	0.349569	0.389302	1.22669	0.219939	0.999986	Mean L2 in middle cerebellar peduncle on FA skeleton
Volume_Grey_Matter_25815_T2	0.790824	0.137727	0.131759	0.520169	1.22482	0.220645	0.999986	Volume of grey matter in Postcentral Gyrus (right)
partial_corr_25D_4_T2	0.950576	0.0451898	0.712605	0.189617	1.22082	0.222156	0.999986	partial_corr_25D_4_T2
partial_corr_25D_152_T2	-0.0711962	0.543464	0.594934	0.0707621	1.21545	0.224193	0.999986	partial_corr_25D_152_T2
27409-2.0	0.679616	0.237157	0.0835609	0.429332	1.21525	0.22427	0.999986	Mean thickness of G+S-cingul-Mid-Ant (left hemisphere)
27679-2.0	0.77733	0.144448	0.136389	0.50763	1.21441	0.224593	0.999986	Mean thickness of S-interm-prim-Jensen (right hemisphere)
partial_corr_25D_140_T2	0.725801	0.179839	0.950365	0.0444177	1.21227	0.22541	0.999986	partial_corr_25D_140_T2
27292-2.0	-0.258314	0.440103	0.425417	0.361241	1.20085	0.22981	0.999986	Mean thickness of superiorfrontal (right hemisphere)
27648-2.0	0.000379024	0.580266	0.726764	0.1743	1.19889	0.230569	0.999986	Mean thickness of G-orbital (right hemisphere)
26853-2.0	0.755157	0.22146	0.17479	0.430646	1.19848	0.23073	0.999986	Area of frontalpole (right hemisphere)
26723-2.0	0.697013	0.183691	0.117951	0.447069	1.19806	0.230896	0.999986	Area of caudalanteriorcingulate (left hemisphere)
partial_corr_25D_125_T2	0.447325	0.327107	0.855977	0.0985181	1.19622	0.231612	0.999986	partial_corr_25D_125_T2
27088-2.0	-0.26691	0.434609	0.353578	0.283275	1.19606	0.231674	0.999986	Volume of BA2 (left hemisphere)
Volume_Grey_Matter_25834_T2	0.263678	0.152703	-0.117649	0.280118	1.19525	0.231991	0.999986	Volume of grey matter in Subcallosal Cortex (left)
27686-2.0	0.766093	0.150063	0.140836	0.501474	1.1945	0.232281	0.999986	Mean thickness of S-orbital-lateral (right hemisphere)
Weighted.mean.MO.in.tract.uncinate.fasciculus..right.	0.685513	0.197497	-0.03329	0.569525	1.19245	0.233087	0.999986	Weighted mean MO in tract uncinate fasciculus right
27298-2.0	0.0399936	0.595592	0.769051	0.14241	1.19053	0.233838	0.999986	Volume of caudalanteriorcingulate (right hemisphere)
26626-2.0	0.0552544	0.428837	0.629033	0.221998	1.18821	0.23475	0.999986	Volume of CA1-head (left hemisphere)
Weighted.mean.ISOVF.in.tract.inferior.longitudinal.fasciculus..left.	0.665356	0.201677	-0.0225342	0.542884	1.18779	0.234916	0.999986	Weighted mean ISOVF in tract inferior longitudinal fasciculus left
partial_corr_25D_63_T2	-0.0136	0.57391	0.699945	0.179437	1.18666	0.235364	0.999986	partial_corr_25D_63_T2
partial_corr_25D_122_T2	0.694577	0.188304	-0.0172934	0.569797	1.18624	0.235527	0.999986	partial_corr_25D_122_T2
27276-2.0	0.00985092	0.578992	0.724824	0.17496	1.18207	0.237179	0.999986	Mean thickness of lateralorbitofrontal (right hemisphere)
26656-2.0	-0.35497	0.38467	0.303215	0.404664	1.17886	0.238454	0.999986	Volume of CA4-head (right hemisphere)
partial_corr_25D_23_T2	0.559916	0.268963	-0.130402	0.520315	1.17858	0.238566	0.999986	partial_corr_25D_23_T2
partial_corr_25D_209_T2	0.0193066	0.58378	0.731045	0.162421	1.17458	0.240164	0.999986	partial_corr_25D_209_T2
27740-2.0	-0.284096	0.407282	0.363932	0.372712	1.17379	0.240477	0.999986	Volume of Pole-occipital (right hemisphere)
partial_corr_25D_15_T2	0.727061	0.198741	0.0317442	0.5584	1.17311	0.240752	0.999986	partial_corr_25D_15_T2
partial_corr_25D_101_T2	0.465213	0.316954	-0.200733	0.472203	1.17097	0.241612	0.999986	partial_corr_25D_101_T2
Mean.ISOVF.in.cingulum.hippocampus.on.FA.skeleton..right.	0.726915	0.173742	0.0278734	0.572871	1.16772	0.242919	0.999986	Mean ISOVF in cingulum hippocampus on FA skeleton right
27543-2.0	0.0252143	0.332062	0.524398	0.271352	1.16405	0.244402	0.999986	Volume of S-postcentral (left hemisphere)
Mean.L1.in.posterior.thalamic.radiation.on.FA.skeleton..right.	0.685003	0.0677707	0.0827089	0.516506	1.15618	0.247606	0.999986	Mean L1 in posterior thalamic radiation on FA skeleton right
26776-2.0	0.795011	0.137146	0.195999	0.499684	1.15603	0.247669	0.999986	Mean thickness of postcentral (left hemisphere)
Weighted.mean.MO.in.tract.cingulate.gyrus.part.of.cingulum..left.	0.673242	0.155156	-0.0142903	0.576685	1.15127	0.24962	0.999986	Weighted mean MO in tract cingulate gyrus part of cingulum left
partial_corr_25D_132_T2	-0.0965572	0.539042	0.564365	0.197496	1.15127	0.249623	0.999986	partial_corr_25D_132_T2
27523-2.0	0.899219	0.0824175	0.57788	0.266781	1.15084	0.249797	0.999986	Volume of S-circular-insula-ant (left hemisphere)
27671-2.0	0.138758	0.500624	0.74208	0.157796	1.1494	0.250393	0.999986	Mean thickness of S-circular-insula-ant (right hemisphere)
27472-2.0	0.646064	0.206494	-0.0462463	0.566902	1.14747	0.251189	0.999986	Mean thickness of S-suborbital (left hemisphere)
partial_corr_25D_180_T2	0.485953	0.300043	0.84947	0.108368	1.1395	0.254493	0.999986	partial_corr_25D_180_T2
27193-2.0	0.771414	0.150688	0.160842	0.514663	1.13855	0.254889	0.999986	Mean thickness of postcentral (left hemisphere)
27580-2.0	-0.35636	0.374574	0.275856	0.412074	1.13529	0.256253	0.999986	Area of G-precuneus (right hemisphere)
27647-2.0	0.695558	0.202539	-1.3788e-05	0.579952	1.1323	0.25751	0.999986	Mean thickness of G-oc-temp-med-Parahip (right hemisphere)
27737-2.0	0.49862	0.305044	-0.184164	0.523554	1.12682	0.259818	0.999986	Volume of Lat-Fis-ant-Horizont (right hemisphere)
27343-2.0	-0.138679	0.40577	0.43666	0.310265	1.12635	0.260016	0.999986	Area of G-front-middle (left hemisphere)
27724-2.0	-0.166494	0.459203	0.469185	0.33065	1.12339	0.261273	0.999986	Volume of G-pariet-inf-Supramar (right hemisphere)
26522-2.0	0.710656	0.18408	0.231506	0.38514	1.12247	0.261661	0.999986	Volume of VentricleChoroid (whole brain)
Mean.MD.in.medial.lemniscus.on.FA.skeleton..left.	-0.389514	0.359165	0.2445	0.44318	1.11144	0.266381	0.999986	Mean MD in medial lemniscus on FA skeleton left
partial_corr_25D_81_T2	-0.143639	0.561765	0.538202	0.246613	1.11137	0.266409	0.999986	partial_corr_25D_81_T2
26819-2.0	0.657856	0.187524	-0.0077678	0.571029	1.10747	0.268092	0.999986	Volume of frontalpole (left hemisphere)
Mean.MO.in.posterior.thalamic.radiation.on.FA.skeleton..right.	0.718058	0.183588	0.074218	0.555783	1.09998	0.271342	0.999986	Mean MO in posterior thalamic radiation on FA skeleton right
Weighted.mean.L3.in.tract.medial.lemniscus..left.	0.162811	0.274233	0.556701	0.230338	1.09984	0.271401	0.999986	Weighted mean L3 in tract medial lemniscus left
27684-2.0	0.622174	0.233265	-0.0518428	0.567111	1.09916	0.271698	0.999986	Mean thickness of S-oc-temp-lat (right hemisphere)
27334-2.0	0.933707	0.140615	0.567808	0.301877	1.09873	0.271887	0.999986	Area of G+S-cingul-Ant (left hemisphere)
partial_corr_25D_112_T2	-0.00361048	0.578615	0.669	0.201275	1.09792	0.27224	0.999986	partial_corr_25D_112_T2
partial_corr_25D_39_T2	0.71028	0.165276	0.0708007	0.559442	1.09623	0.272979	0.999986	partial_corr_25D_39_T2
27449-2.0	0.837055	0.0691908	0.522345	0.279317	1.09366	0.274105	0.999986	Mean thickness of S-circular-insula-ant (left hemisphere)
Weighted.mean.OD.in.tract.inferior.longitudinal.fasciculus..left.	-0.274421	0.428663	0.275654	0.272428	1.08302	0.278798	0.999986	Weighted mean OD in tract inferior longitudinal fasciculus left
27177-2.0	-0.0554325	0.56168	0.591208	0.207681	1.07981	0.280225	0.999986	Mean thickness of entorhinal (left hemisphere)
27670-2.0	0.632852	0.175592	-0.0148868	0.575515	1.0765	0.281702	0.999986	Mean thickness of S-cingul-Marginalis (right hemisphere)
27011-2.0	0.690748	0.108234	0.156449	0.484848	1.07552	0.282142	0.999986	Grey-white contrast in posteriorcingulate (left hemisphere)
Volume_Grey_Matter_25837_T2	-0.0751471	0.539339	0.564324	0.250287	1.07549	0.282154	0.999986	Volume of grey matter in Paracingulate Gyrus (right)
27160-2.0	0.284709	0.405173	-0.329749	0.406053	1.07119	0.284086	0.999986	Area of parstriangularis (left hemisphere)
26612-2.0	-0.37509	0.378148	0.226503	0.416839	1.06892	0.285107	0.999986	Volume of Accessory-Basal-nucleus (right hemisphere)
26908-2.0	-0.13558	0.51737	0.499387	0.29715	1.06425	0.287215	0.999986	Volume of parstriangularis (right hemisphere)
26619-2.0	-0.289648	0.430086	0.318163	0.378887	1.06043	0.28895	0.999986	Volume of Whole-amygdala (right hemisphere)
partial_corr_25D_12_T2	0.584277	0.255013	-0.064315	0.556589	1.0594	0.289419	0.999986	partial_corr_25D_12_T2
27408-2.0	0.481524	0.312772	-0.0344688	0.374562	1.05741	0.290325	0.999986	Mean thickness of G+S-cingul-Ant (left hemisphere)
27087-2.0	-0.276243	0.456712	0.302452	0.303903	1.05489	0.291476	0.999986	Volume of BA1 (left hemisphere)
26746-2.0	-0.275524	0.428627	0.347342	0.406502	1.0544	0.291702	0.999986	Area of rostralanteriorcingulate (left hemisphere)
27605-2.0	-0.000213444	0.577813	0.645068	0.208743	1.05033	0.293568	0.999986	Area of S-interm-prim-Jensen (right hemisphere)
27446-2.0	-0.0197581	0.387371	0.502806	0.313123	1.04912	0.294125	0.999986	Mean thickness of S-calcarine (left hemisphere)
Weighted.mean.FA.in.tract.cingulate.gyrus.part.of.cingulum..left.	0.544782	0.205657	0.00651303	0.471466	1.04646	0.295347	0.999986	Weighted mean FA in tract cingulate gyrus part of cingulum left
26634-2.0	0.566991	0.160438	0.786373	0.135303	1.04531	0.295882	0.999986	Volume of CA4-head (left hemisphere)
26623-2.0	0.13801	0.238111	0.534765	0.295975	1.04446	0.296273	0.999986	Volume of subiculum-head (left hemisphere)
partial_corr_25D_99_T2	0.0585326	0.56485	0.675272	0.172704	1.04415	0.296417	0.999986	partial_corr_25D_99_T2
Mean.L1.in.superior.corona.radiata.on.FA.skeleton..left.	0.6758	0.198054	0.079912	0.536038	1.04275	0.297062	0.999986	Mean L1 in superior corona radiata on FA skeleton left
partial_corr_25D_43_T2	0.644629	0.214928	0.00148548	0.579713	1.04022	0.298236	0.999986	partial_corr_25D_43_T2
26550-2.0	0.00477107	0.580948	0.645884	0.208035	1.03896	0.298825	0.999986	Mean intensity of vessel (left hemisphere)
PCC_x_rTPJ	0.596276	0.0695164	-0.00631769	0.578959	1.0334	0.301417	0.999986	PCC_x_rTPJ
27766-2.0	0.667893	0.17458	0.458957	0.10392	1.02839	0.303767	0.999986	Volume of S-precentral-inf-part (right hemisphere)
26932-2.0	0.0694265	0.414488	0.580045	0.275267	1.02623	0.304783	0.999986	Area of isthmuscingulate (left hemisphere)
Volume_Grey_Matter_25833_T2	0.696968	0.189015	0.078334	0.573046	1.02522	0.305258	0.999986	Volume of grey matter in Juxtapositional Lobule Cortex (formerly Supplementary Motor Cortex) (right)
26724-2.0	0.321179	0.187937	-0.14301	0.412477	1.02408	0.305797	0.999986	Area of caudalmiddlefrontal (left hemisphere)
26570-2.0	-0.263167	0.36503	0.291843	0.401223	1.0232	0.306215	0.999986	Mean intensity of Inf-Lat-Vent (right hemisphere)
Weighted.mean.ISOVF.in.tract.inferior.fronto.occipital.fasciculus..left.	0.639774	0.219081	0.00737405	0.577982	1.02312	0.306251	0.999986	Weighted mean ISOVF in tract inferior fronto occipital fasciculus left
27130-2.0	-0.0944661	0.322916	0.397423	0.357256	1.02143	0.307049	0.999986	Volume of BA2 (right hemisphere)
26946-2.0	-0.23149	0.475099	0.364281	0.338495	1.02129	0.307116	0.999986	Area of precentral (left hemisphere)
Weighted.mean.L3.in.tract.superior.thalamic.radiation..left.	-0.267848	0.358006	0.288114	0.410098	1.02128	0.307123	0.999986	Weighted mean L3 in tract superior thalamic radiation left
partial_corr_25D_91_T2	0.698811	0.189483	0.401065	0.222081	1.01992	0.307768	0.999986	partial_corr_25D_91_T2
Volume_Grey_Matter_25794_T2	-0.133628	0.344108	0.35835	0.338458	1.0193	0.308061	0.999986	Volume of grey matter in Precentral Gyrus (left)
26635-2.0	0.149193	0.321841	0.510448	0.150286	1.01705	0.309132	0.999986	Volume of CA4-body (left hemisphere)
partial_corr_25D_86_T2	0.241371	0.447059	0.726343	0.166372	1.01668	0.309304	0.999986	partial_corr_25D_86_T2
26611-2.0	-0.00320414	0.221255	0.405974	0.336718	1.01557	0.309834	0.999986	Volume of Basal-nucleus (right hemisphere)
26588-2.0	0.628685	0.240497	0.0439581	0.524787	1.01292	0.311099	0.999986	Volume of Cerebellum-Cortex (right hemisphere)
partial_corr_25D_46_T2	0.743773	0.165761	0.306385	0.398886	1.01257	0.311264	0.999986	partial_corr_25D_46_T2
Mean_L3_25334_T3	0.634276	0.218533	0.0267918	0.558744	1.01254	0.311279	0.999986	Mean L3 in fornix cres+stria terminalis on FA skeleton (right)
26586-2.0	-0.228829	0.462969	0.367392	0.36444	1.01192	0.311579	0.999986	Volume of Inf-Lat-Vent (right hemisphere)
partial_corr_25D_97_T2	0.476437	0.249549	0.754535	0.117983	1.00748	0.313705	0.999986	partial_corr_25D_97_T2
partial_corr_25D_22_T2	0.458527	0.206458	0.727093	0.169501	1.0054	0.314706	0.999986	partial_corr_25D_22_T2
Mean.MO.in.superior.fronto.occipital.fasciculus.on.FA.skeleton..left.	-0.0187668	0.575547	0.585869	0.17716	1.00405	0.315354	0.999986	Mean MO in superior fronto occipital fasciculus on FA skeleton left
26658-2.0	0.583979	0.255254	0.0398876	0.478874	1.00265	0.316032	0.999986	Volume of fimbria (right hemisphere)
Mean.MO.in.genu.of.corpus.callosum.on.FA.skeleton	0.503653	0.092502	-0.0638386	0.558657	1.00217	0.316262	0.999986	Mean MO in genu of corpus callosum on FA skeleton
27701-2.0	0.622185	0.235945	-0.00475702	0.579454	1.00207	0.316312	0.999986	Volume of G+S-paracentral (right hemisphere)
Mean.ISOVF.in.corticospinal.tract.on.FA.skeleton..right.	6.80072e-05	0.0894591	0.380712	0.369466	1.00132	0.316671	0.999986	Mean ISOVF in corticospinal tract on FA skeleton right
Mean.L1.in.pontine.crossing.tract.on.FA.skeleton	0.0485333	0.180493	0.449949	0.357992	1.00124	0.316711	0.999986	Mean L1 in pontine crossing tract on FA skeleton
27749-2.0	-0.116009	0.519145	0.415625	0.111556	1.0012	0.316728	0.999986	Volume of S-collat-transv-post (right hemisphere)
Mean.L2.in.tapetum.on.FA.skeleton..right.	0.572812	0.254815	-0.0424323	0.560582	0.999132	0.317731	0.999986	Mean L2 in tapetum on FA skeleton right
27321-2.0	-0.00334798	0.579006	0.623277	0.242444	0.998262	0.318152	0.999986	Volume of rostralanteriorcingulate (right hemisphere)
26697-2.0	0.608868	0.222282	0.038471	0.526447	0.998155	0.318204	0.999986	Volume of MDm (right hemisphere)
partial_corr_25D_121_T2	0.000674922	0.58048	0.616473	0.209972	0.997586	0.31848	0.999986	partial_corr_25D_121_T2
27565-2.0	0.589564	0.246941	-0.0349395	0.576968	0.995079	0.319698	0.999986	Area of G-front-middle (right hemisphere)
27667-2.0	0.134832	0.503071	0.67128	0.200094	0.990845	0.321761	0.999986	Mean thickness of Pole-temporal (right hemisphere)
Volume_Grey_Matter_25823_T2	-0.00642033	0.373185	0.466666	0.298284	0.99025	0.322052	0.999986	Volume of grey matter in Angular Gyrus (right)
26622-2.0	0.435763	0.346472	-0.18081	0.519025	0.98803	0.323138	0.999986	Volume of CA1-body (left hemisphere)
26591-2.0	-0.264533	0.455537	0.339468	0.408743	0.986876	0.323704	0.999986	Volume of Putamen (right hemisphere)
partial_corr_25D_120_T2	0.632609	0.221715	0.118473	0.471838	0.986195	0.324037	0.999986	partial_corr_25D_120_T2
27163-2.0	0.485268	0.288892	0.0350626	0.353604	0.985969	0.324148	0.999986	Area of posteriorcingulate (left hemisphere)
27158-2.0	-0.0259983	0.281331	0.268012	0.100009	0.9847	0.324772	0.999986	Area of parsopercularis (left hemisphere)
partial_corr_25D_8_T2	0.78378	0.139817	0.470145	0.286334	0.984268	0.324984	0.999986	partial_corr_25D_8_T2
Mean.FA.in.medial.lemniscus.on.FA.skeleton..right.	-0.202286	0.470705	0.371344	0.343685	0.984226	0.325004	0.999986	Mean FA in medial lemniscus on FA skeleton right
Weighted.mean.L2.in.tract.parahippocampal.part.of.cingulum..left.	0.624899	0.187532	0.0692861	0.534014	0.981674	0.326261	0.999986	Weighted mean L2 in tract parahippocampal part of cingulum left
partial_corr_25D_20_T2	0.041122	0.580085	0.6483	0.217321	0.980178	0.326998	0.999986	partial_corr_25D_20_T2
partial_corr_25D_106_T2	-0.0773691	0.564434	0.53779	0.275252	0.979596	0.327286	0.999986	partial_corr_25D_106_T2
27515-2.0	0.776696	0.153326	0.388572	0.36542	0.979409	0.327378	0.999986	Volume of Lat-Fis-ant-Horizont (left hemisphere)
27335-2.0	0.589171	0.247207	0.0238953	0.521893	0.978866	0.327646	0.999986	Area of G+S-cingul-Mid-Ant (left hemisphere)
27704-2.0	0.0583631	0.550333	0.63978	0.223727	0.9787	0.327728	0.999986	Volume of G+S-cingul-Ant (right hemisphere)
partial_corr_25D_205_T2	0.243951	0.277751	0.600713	0.239892	0.972084	0.331009	0.999986	partial_corr_25D_205_T2
partial_corr_25D_178_T2	-0.00837417	0.57624	0.57529	0.180744	0.966457	0.333816	0.999986	partial_corr_25D_178_T2
Mean_L3_25321_T3	-0.169408	0.509634	0.436306	0.365268	0.966029	0.33403	0.999986	Mean L3 in superior corona radiata on FA skeleton (left)
Mean.MD.in.superior.corona.radiata.on.FA.skeleton..left.	-0.172069	0.496784	0.415572	0.351068	0.96602	0.334034	0.999986	Mean MD in superior corona radiata on FA skeleton left
27424-2.0	0.574004	0.246214	-0.0207576	0.564549	0.965674	0.334207	0.999986	Mean thickness of G-oc-temp-med-Lingual (left hemisphere)
26902-2.0	0.285304	0.196137	-0.213548	0.478201	0.965156	0.334467	0.999986	Volume of medialorbitofrontal (right hemisphere)
Mean.MD.in.inferior.cerebellar.peduncle.on.FA.skeleton..left.	0.606162	0.261966	-0.00587095	0.578499	0.963757	0.335168	0.999986	Mean MD in inferior cerebellar peduncle on FA skeleton left
27074-2.0	0.783271	0.143753	0.387901	0.385019	0.962019	0.33604	0.999986	Mean thickness of BA2 (left hemisphere)
27767-2.0	-0.0605174	0.548621	0.532189	0.280495	0.961925	0.336087	0.999986	Volume of S-precentral-sup-part (right hemisphere)
26843-2.0	0.18912	0.37511	0.622691	0.249943	0.961881	0.336109	0.999986	Area of postcentral (right hemisphere)
27677-2.0	0.511814	0.295368	-0.0929152	0.555282	0.961487	0.336307	0.999986	Mean thickness of S-front-middle (right hemisphere)
26649-2.0	0.472264	0.319441	-0.0397187	0.426177	0.961278	0.336412	0.999986	Volume of presubiculum-body (right hemisphere)
27104-2.0	-0.091538	0.587	0.540086	0.299916	0.958196	0.337964	0.999986	Area of BA3b (right hemisphere)
partial_corr_25D_153_T2	-0.0335401	0.496152	0.506627	0.26851	0.95749	0.33832	0.999986	partial_corr_25D_153_T2
27286-2.0	0.708477	0.187085	0.230912	0.462492	0.957239	0.338447	0.999986	Mean thickness of postcentral (right hemisphere)
27508-2.0	-0.23145	0.470688	0.292048	0.281154	0.954827	0.339665	0.999986	Volume of G-subcallosal (left hemisphere)
26511-2.0	0.621569	0.236157	0.0652317	0.533114	0.954138	0.340014	0.999986	Mean intensity of CC-Central (whole brain)
27556-2.0	0.0139533	0.571038	0.606322	0.245206	0.953192	0.340493	0.999986	Area of G+S-cingul-Ant (right hemisphere)
Weighted.mean.FA.in.tract.uncinate.fasciculus..left.	0.482665	0.300238	-0.106434	0.54081	0.952368	0.34091	0.999986	Weighted mean FA in tract uncinate fasciculus left
Weighted.mean.MD.in.tract.superior.thalamic.radiation..left.	-0.319415	0.387015	0.24075	0.443895	0.951178	0.341514	0.999986	Weighted mean MD in tract superior thalamic radiation left
Mean.ISOVF.in.superior.fronto.occipital.fasciculus.on.FA.skeleton..right.	0.748505	0.131949	0.409992	0.331681	0.948312	0.342971	0.999986	Mean ISOVF in superior fronto occipital fasciculus on FA skeleton right
Mean.MD.in.external.capsule.on.FA.skeleton..left.	0.429343	0.345314	-0.155824	0.512346	0.947101	0.343587	0.999986	Mean MD in external capsule on FA skeleton left
26798-2.0	0.516555	0.292086	-0.0728712	0.55059	0.945701	0.344301	0.999986	Volume of lateraloccipital (left hemisphere)
partial_corr_25D_162_T2	0.754048	0.156944	0.339698	0.410183	0.943458	0.345447	0.999986	partial_corr_25D_162_T2
27387-2.0	0.804618	0.131134	0.497049	0.298892	0.942328	0.346025	0.999986	Area of S-occipital-ant (left hemisphere)
Volume_Grey_Matter_25883_T2	0.00597147	0.51597	0.568516	0.300327	0.942269	0.346055	0.999986	Volume of grey matter in Putamen (right)
27618-2.0	0.55294	0.268344	0.211647	0.243901	0.941175	0.346615	0.999986	Area of S-precentral-inf-part (right hemisphere)
27450-2.0	0.482488	0.318395	-0.103792	0.537494	0.938468	0.348004	0.999986	Mean thickness of S-circular-insula-inf (left hemisphere)
27585-2.0	0.897209	0.0874246	0.714471	0.174167	0.937707	0.348395	0.999986	Area of G-temp-sup-Plan-polar (right hemisphere)
27213-2.0	0.522534	0.292584	-0.0679367	0.558965	0.935904	0.349323	0.999986	Volume of lateraloccipital (left hemisphere)
27247-2.0	0.202298	0.465273	0.667291	0.175358	0.935181	0.349695	0.999986	Area of medialorbitofrontal (right hemisphere)
27055-2.0	0.584639	0.263517	-0.00297631	0.570472	0.935106	0.349733	0.999986	Grey-white contrast in frontalpole (right hemisphere)
partial_corr_25D_146_T2	0.648263	0.209271	0.246975	0.377237	0.93021	0.352263	0.999986	partial_corr_25D_146_T2
27038-2.0	0.644865	0.223636	0.180826	0.446	0.930071	0.352334	0.999986	Grey-white contrast in middletemporal (right hemisphere)
27224-2.0	0.210979	0.249384	0.504667	0.194283	0.929009	0.352885	0.999986	Volume of postcentral (left hemisphere)
26984-2.0	0.512965	0.287944	-0.0759294	0.565324	0.928225	0.353291	0.999986	Area of superiorparietal (right hemisphere)
27504-2.0	-0.325379	0.437559	0.229257	0.407079	0.928047	0.353383	0.999986	Volume of G-postcentral (left hemisphere)
partial_corr_25D_83_T2	-0.0524178	0.554343	0.504457	0.230015	0.927862	0.353479	0.999986	partial_corr_25D_83_T2
27588-2.0	-0.000329402	0.580222	0.579205	0.232319	0.927249	0.353797	0.999986	Area of G-temporal-middle (right hemisphere)
26525-2.0	0.0173546	0.5855	0.595929	0.216887	0.926638	0.354114	0.999986	Volume of 5th-Ventricle (whole brain)
Volume_25020_T2	0.552848	0.258324	-0.0206052	0.562498	0.926449	0.354212	0.999986	Volume of hippocampus (right)
27652-2.0	0.685815	0.229374	0.141978	0.540696	0.925938	0.354478	0.999986	Mean thickness of G-postcentral (right hemisphere)
Weighted.mean.L1.in.tract.anterior.thalamic.radiation..left.	0.468869	0.324774	-0.0920081	0.511879	0.925209	0.354857	0.999986	Weighted mean L1 in tract anterior thalamic radiation left
partial_corr_25D_103_T2	0.59119	0.250156	0.00595604	0.581345	0.924711	0.355116	0.999986	partial_corr_25D_103_T2
27264-2.0	0.582098	0.192144	0.0194828	0.578394	0.923116	0.355947	0.999986	Area of supramarginal (right hemisphere)
Mean.L2.in.sagittal.stratum.on.FA.skeleton..left.	-0.40105	0.351489	0.0989461	0.412505	0.922595	0.356218	0.999986	Mean L2 in sagittal stratum on FA skeleton left
Mean_L2_25272_T3	-0.228311	0.468468	0.341343	0.402473	0.922346	0.356348	0.999986	Mean L2 in superior corona radiata on FA skeleton (right)
Weighted.mean.L3.in.tract.posterior.thalamic.radiation..right.	-0.000430764	0.549759	0.559638	0.257915	0.922299	0.356373	0.999986	Weighted mean L3 in tract posterior thalamic radiation right
27413-2.0	0.541187	0.268768	-0.0290775	0.558497	0.920075	0.357534	0.999986	Mean thickness of G-cuneus (left hemisphere)
27644-2.0	0.533965	0.282214	-0.045198	0.563965	0.91838	0.35842	0.999986	Mean thickness of G-occipital-sup (right hemisphere)
27555-2.0	0.300016	0.414672	-0.247196	0.428368	0.917837	0.358704	0.999986	Area of G+S-transv-frontopol (right hemisphere)
26684-2.0	0.491145	0.292587	-0.0714823	0.539227	0.917089	0.359096	0.999986	Volume of AV (left hemisphere)
27291-2.0	0.534383	0.285912	-0.0482926	0.56739	0.917087	0.359097	0.999986	Mean thickness of rostralmiddlefrontal (right hemisphere)
Volume_Grey_Matter_25807_T2	-0.251468	0.44314	0.192753	0.199599	0.914003	0.360715	0.999986	Volume of grey matter in Middle Temporal Gyrus, temporooccipital part (right)
Weighted.mean.ISOVF.in.tract.posterior.thalamic.radiation..right.	0.704935	0.175815	0.294702	0.413514	0.912972	0.361257	0.999986	Weighted mean ISOVF in tract posterior thalamic radiation right
27439-2.0	-0.0168549	0.577042	0.562364	0.264571	0.912437	0.361538	0.999986	Mean thickness of G-temporal-inf (left hemisphere)
Mean.OD.in.corticospinal.tract.on.FA.skeleton..left.	0.0468277	0.343734	0.470781	0.31405	0.910559	0.362528	0.999986	Mean OD in corticospinal tract on FA skeleton left
Mean.MD.in.cingulum.hippocampus.on.FA.skeleton..left.	0.454799	0.317257	-0.114719	0.540167	0.909128	0.363283	0.999986	Mean MD in cingulum hippocampus on FA skeleton left
27390-2.0	-0.00142989	0.579854	0.573476	0.252724	0.908892	0.363407	0.999986	Area of S-orbital-lateral (left hemisphere)
27627-2.0	0.550398	0.232369	-0.0119606	0.574093	0.908001	0.363878	0.999986	Mean thickness of G+S-paracentral (right hemisphere)
26938-2.0	-0.281303	0.424152	0.180251	0.2813	0.906867	0.364477	0.999986	Area of parahippocampal (left hemisphere)
27344-2.0	0.243368	0.192907	-0.224722	0.47933	0.905937	0.364969	0.999986	Area of G-front-sup (left hemisphere)
Volume_Grey_Matter_25799_T2	0.202792	0.265469	0.51134	0.214937	0.903318	0.366357	0.999986	Volume of grey matter in Superior Temporal Gyrus, anterior division (right)
partial_corr_25D_38_T2	0.552569	0.194114	-5.3401e-05	0.580223	0.903224	0.366407	0.999986	partial_corr_25D_38_T2
27290-2.0	0.688858	0.192276	0.307142	0.376432	0.903055	0.366497	0.999986	Mean thickness of rostralanteriorcingulate (right hemisphere)
26986-2.0	0.688401	0.179789	0.252207	0.451267	0.897957	0.369209	0.999986	Area of supramarginal (right hemisphere)
Volume_Grey_Matter_25814_T2	-0.0703217	0.361172	0.394607	0.372228	0.896418	0.370029	0.999986	Volume of grey matter in Postcentral Gyrus (left)
27590-2.0	-0.114962	0.517979	0.432283	0.324255	0.895508	0.370516	0.999986	Area of Lat-Fis-ant-Vertical (right hemisphere)
27651-2.0	0.596833	0.194822	0.387666	0.130495	0.892016	0.372384	0.999986	Mean thickness of G-parietal-sup (right hemisphere)
27255-2.0	0.2486	0.297006	0.601915	0.262788	0.89092	0.372972	0.999986	Area of postcentral (right hemisphere)
27638-2.0	0.551919	0.27563	-0.0178207	0.578262	0.889395	0.373791	0.999986	Mean thickness of G-front-inf-Triangul (right hemisphere)
26568-2.0	0.0139268	0.576772	0.577717	0.265338	0.88803	0.374525	0.999986	Number of HolesBeforeFixing (left hemisphere)
26502-2.0	0.0277321	0.474587	0.517593	0.283937	0.885761	0.375746	0.999986	Mean intensity of 4th-Ventricle (whole brain)
27375-2.0	0.801024	0.137732	0.51178	0.296177	0.885521	0.375876	0.999986	Area of S-circular-insula-ant (left hemisphere)
partial_corr_25D_197_T2	-2.74822e-05	0.580242	0.562674	0.259623	0.885201	0.376048	0.999986	partial_corr_25D_197_T2
partial_corr_25D_117_T2	-0.0296206	0.567745	0.501598	0.195028	0.884909	0.376205	0.999986	partial_corr_25D_117_T2
Mean.MD.in.fornix.cres.stria.terminalis.on.FA.skeleton..right.	0.577468	0.2112	0.0491737	0.558398	0.884909	0.376206	0.999986	Mean MD in fornix cres stria terminalis on FA skeleton right
Mean.MD.in.tapetum.on.FA.skeleton..right.	0.610413	0.235289	0.125642	0.495252	0.884129	0.376626	0.999986	Mean MD in tapetum on FA skeleton right
partial_corr_25D_45_T2	0.584958	0.224781	0.0387868	0.575409	0.884121	0.376631	0.999986	partial_corr_25D_45_T2
Weighted.mean.L3.in.tract.parahippocampal.part.of.cingulum..left.	0.507966	0.10534	0.00176984	0.562792	0.884084	0.376651	0.999986	Weighted mean L3 in tract parahippocampal part of cingulum left
27144-2.0	0.288262	0.182105	-0.0840313	0.379753	0.883974	0.37671	0.999986	Area of caudalmiddlefrontal (left hemisphere)
27070-2.0	0.508402	0.284749	-0.051225	0.567874	0.880934	0.378354	0.999986	Area of MT (left hemisphere)
Mean.OD.in.fornix.cres.stria.terminalis.on.FA.skeleton..right.	0.653098	0.196922	0.215285	0.456946	0.8799	0.378914	0.999986	Mean OD in fornix cres stria terminalis on FA skeleton right
26852-2.0	0.537234	0.192471	0.000352176	0.579753	0.878884	0.379464	0.999986	Area of supramarginal (right hemisphere)
27400-2.0	-0.16722	0.456969	0.335118	0.343325	0.878873	0.37947	0.999986	Area of S-temporal-inf (left hemisphere)
26975-2.0	-0.147062	0.517821	0.399479	0.3519	0.872961	0.382685	0.999986	Area of parstriangularis (right hemisphere)
27405-2.0	0.507907	0.216577	0.129242	0.37594	0.872777	0.382785	0.999986	Mean thickness of G+S-paracentral (left hemisphere)
26654-2.0	-0.168648	0.505759	0.38512	0.383422	0.872532	0.382918	0.999986	Volume of CA3-body (right hemisphere)
26651-2.0	-0.281168	0.437186	0.244504	0.415046	0.872017	0.383199	0.999986	Volume of molecular-layer-HP-head (right hemisphere)
26660-2.0	0.00450183	0.570707	0.526886	0.182167	0.871984	0.383217	0.999986	Volume of HATA (right hemisphere)
27625-2.0	0.756084	0.152846	0.439402	0.329824	0.871158	0.383668	0.999986	Mean thickness of G+S-frontomargin (right hemisphere)
27493-2.0	0.706539	0.172889	0.44139	0.250885	0.870239	0.38417	0.999986	Volume of G-Ins-lg+S-cent-ins (left hemisphere)
Volume_Grey_Matter_25852_T2	0.470992	0.153185	0.0053766	0.513692	0.868612	0.385059	0.999986	Volume of grey matter in Lingual Gyrus (left)
26508-2.0	0.03547	0.56265	0.572346	0.258488	0.867068	0.385905	0.999986	Mean intensity of Optic-Chiasm (whole brain)
26884-2.0	0.423952	0.346486	-0.0861542	0.475606	0.866889	0.386003	0.999986	Mean thickness of superiorparietal (right hemisphere)
partial_corr_25D_202_T2	-0.378578	0.370989	0.143003	0.476837	0.86332	0.387962	0.999986	partial_corr_25D_202_T2
Mean.MO.in.corticospinal.tract.on.FA.skeleton..right.	0.478717	0.207097	0.134268	0.34187	0.861757	0.388821	0.999986	Mean MO in corticospinal tract on FA skeleton right
Weighted.mean.L2.in.tract.superior.thalamic.radiation..right.	-0.230932	0.461209	0.29857	0.40767	0.860201	0.389678	0.999986	Weighted mean L2 in tract superior thalamic radiation right
Weighted.mean.L1.in.tract.acoustic.radiation..left.	0.412532	0.179743	-0.0786545	0.542318	0.859727	0.389939	0.999986	Weighted mean L1 in tract acoustic radiation left
27349-2.0	-0.0524753	0.5653	0.494756	0.29343	0.859186	0.390238	0.999986	Area of G-oc-temp-lat-fusifor (left hemisphere)
27127-2.0	0.510191	0.0736146	0.00872621	0.57943	0.858544	0.390592	0.999986	Mean thickness of perirhinal (right hemisphere)
27355-2.0	0.0403676	0.392586	0.479164	0.328892	0.856779	0.391567	0.999986	Area of G-parietal-sup (left hemisphere)
26653-2.0	-0.330874	0.406576	0.210357	0.485943	0.85422	0.392983	0.999986	Volume of GC-ML-DG-head (right hemisphere)
partial_corr_25D_48_T2	0.546101	0.269862	1.09656e-05	0.580235	0.853372	0.393453	0.999986	partial_corr_25D_48_T2
Mean.L2.in.inferior.cerebellar.peduncle.on.FA.skeleton..left.	0.707177	0.173052	0.328646	0.410682	0.849386	0.395666	0.999986	Mean L2 in inferior cerebellar peduncle on FA skeleton left
Weighted.mean.FA.in.tract.corticospinal.tract..right.	-0.168981	0.506067	0.331828	0.305919	0.846896	0.397053	0.999986	Weighted mean FA in tract corticospinal tract right
27665-2.0	-0.218907	0.474055	0.310228	0.407081	0.846813	0.397099	0.999986	Mean thickness of Lat-Fis-post (right hemisphere)
27220-2.0	0.100688	0.17973	0.339865	0.218485	0.845412	0.397881	0.999986	Volume of parsopercularis (left hemisphere)
27342-2.0	0.223004	0.445362	-0.291871	0.418689	0.842308	0.399615	0.999986	Area of G-front-inf-Triangul (left hemisphere)
27639-2.0	0.336809	0.394629	-0.206845	0.510789	0.842255	0.399645	0.999986	Mean thickness of G-front-middle (right hemisphere)
Mean_L3_25296_T3	-0.186426	0.206752	0.219524	0.43552	0.842039	0.399766	0.999986	Mean L3 in middle cerebellar peduncle on FA skeleton
Mean.L2.in.uncinate.fasciculus.on.FA.skeleton..right.	-0.106828	0.396381	0.332728	0.340004	0.841696	0.399958	0.999986	Mean L2 in uncinate fasciculus on FA skeleton right
27396-2.0	0.576627	0.254674	0.0903447	0.518909	0.841267	0.400199	0.999986	Area of S-precentral-inf-part (left hemisphere)
27176-2.0	0.530512	0.281504	-0.0122848	0.580625	0.841198	0.400237	0.999986	Mean thickness of cuneus (left hemisphere)
27259-2.0	0.342942	0.394203	0.710798	0.189611	0.840942	0.40038	0.999986	Area of rostralanteriorcingulate (right hemisphere)
27136-2.0	-0.250829	0.445606	0.276502	0.441585	0.840576	0.400585	0.999986	Volume of BA44 (right hemisphere)
Volume_Grey_Matter_25919_T2	0.511252	0.161476	0.0243031	0.556419	0.840472	0.400644	0.999986	Volume of grey matter in X Cerebellum (vermis)
27548-2.0	0.288681	0.2241	0.544276	0.206951	0.837909	0.402082	0.999986	Volume of S-temporal-inf (left hemisphere)
27490-2.0	0.395394	0.212972	0.161296	0.180927	0.837713	0.402192	0.999986	Volume of G-front-inf-Triangul (left hemisphere)
27156-2.0	-0.292682	0.41905	0.140718	0.304604	0.836583	0.402827	0.999986	Area of parahippocampal (left hemisphere)
DMN	-0.0332523	0.547377	0.496384	0.318292	0.836455	0.402899	0.999986	DMN
Mean.OD.in.anterior.corona.radiata.on.FA.skeleton..right.	0.036738	0.559893	0.563263	0.289071	0.835603	0.403378	0.999986	Mean OD in anterior corona radiata on FA skeleton right
Mean.L2.in.corticospinal.tract.on.FA.skeleton..right.	-0.292409	0.428323	0.210894	0.426316	0.832838	0.404936	0.999986	Mean L2 in corticospinal tract on FA skeleton right
26672-2.0	0.593083	0.261849	0.133665	0.485826	0.832433	0.405165	0.999986	Volume of PuA (left hemisphere)
27440-2.0	0.462811	0.289355	-0.061303	0.560247	0.831191	0.405866	0.999986	Mean thickness of G-temporal-middle (left hemisphere)
26564-2.0	-0.297814	0.362887	0.207153	0.488167	0.830168	0.406444	0.999986	Volume of Accumbens-area (left hemisphere)
26736-2.0	-0.275223	0.418255	0.153252	0.304441	0.828257	0.407525	0.999986	Area of parahippocampal (left hemisphere)
27711-2.0	0.83157	0.111983	0.632959	0.212184	0.82782	0.407773	0.999986	Volume of G-front-inf-Orbital (right hemisphere)
Mean.OD.in.superior.corona.radiata.on.FA.skeleton..left.	0.595717	0.251988	0.127479	0.507146	0.826838	0.408329	0.999986	Mean OD in superior corona radiata on FA skeleton left
partial_corr_25D_161_T2	0.641863	0.21986	0.238714	0.435268	0.826726	0.408392	0.999986	partial_corr_25D_161_T2
27649-2.0	0.000424365	0.580365	0.53634	0.289418	0.826359	0.4086	0.999986	Mean thickness of G-pariet-inf-Angular (right hemisphere)
27417-2.0	0.603446	0.249495	0.168719	0.464662	0.824273	0.409785	0.999986	Mean thickness of G-front-middle (left hemisphere)
27235-2.0	-0.00283314	0.578765	0.522738	0.269904	0.822998	0.410509	0.999986	Volume of insula (left hemisphere)
27541-2.0	0.678461	0.194399	0.275353	0.449578	0.822992	0.410512	0.999986	Volume of S-parieto-occipital (left hemisphere)
Mean.L1.in.medial.lemniscus.on.FA.skeleton..left.	-0.423589	0.348631	0.0969203	0.528626	0.821981	0.411088	0.999986	Mean L1 in medial lemniscus on FA skeleton left
partial_corr_25D_37_T2	0.368274	0.372144	0.710071	0.186715	0.820921	0.411691	0.999986	partial_corr_25D_37_T2
Mean.L2.in.cingulum.cingulate.gyrus.on.FA.skeleton..left.	-0.369383	0.391927	0.0898705	0.399502	0.820607	0.41187	0.999986	Mean L2 in cingulum cingulate gyrus on FA skeleton left
Mean.ISOVF.in.fornix.on.FA.skeleton	0.581738	0.26529	0.155804	0.44702	0.819398	0.412559	0.999986	Mean ISOVF in fornix on FA skeleton
27170-2.0	0.564704	0.294196	0.0309453	0.581205	0.819375	0.412573	0.999986	Area of superiortemporal (left hemisphere)
27746-2.0	0.445426	0.160976	-0.00657477	0.528575	0.818036	0.413337	0.999986	Volume of S-circular-insula-inf (right hemisphere)
26629-2.0	0.0724569	0.298989	0.437459	0.331834	0.817174	0.413829	0.999986	Volume of molecular-layer-HP-head (left hemisphere)
26809-2.0	-0.0650185	0.505756	0.397253	0.254307	0.8166	0.414157	0.999986	Volume of postcentral (left hemisphere)
27554-2.0	0.134301	0.520926	0.592236	0.208658	0.816049	0.414472	0.999986	Area of G+S-subcentral (right hemisphere)
Volume_Grey_Matter_25790_T2	0.55401	0.226976	0.128789	0.470135	0.814507	0.415354	0.999986	Volume of grey matter in Inferior Frontal Gyrus, pars triangularis (left)
Mean.L2.in.body.of.corpus.callosum.on.FA.skeleton	0.499298	0.187678	0.0582087	0.509629	0.812188	0.416684	0.999986	Mean L2 in body of corpus callosum on FA skeleton
27629-2.0	0.487373	0.173778	-0.000599402	0.577156	0.809577	0.418183	0.999986	Mean thickness of G+S-transv-frontopol (right hemisphere)
partial_corr_25D_58_T2	0.678834	0.194341	0.371422	0.326389	0.809265	0.418363	0.999986	partial_corr_25D_58_T2
26850-2.0	0.526949	0.287312	0.00578748	0.577409	0.808075	0.419047	0.999986	Area of superiorparietal (right hemisphere)
Mean.ISOVF.in.middle.cerebellar.peduncle.on.FA.skeleton	0.10459	0.22689	0.441655	0.351079	0.80635	0.420041	0.999986	Mean ISOVF in middle cerebellar peduncle on FA skeleton
27029-2.0	-0.380522	0.365659	0.116161	0.497082	0.804883	0.420887	0.999986	Grey-white contrast in entorhinal (right hemisphere)
Volume_Grey_Matter_25821_T2	0.115779	0.416514	0.500606	0.236006	0.80385	0.421483	0.999986	Volume of grey matter in Supramarginal Gyrus, posterior division (right)
26774-2.0	0.527022	0.291166	0.00593113	0.579511	0.803478	0.421699	0.999986	Mean thickness of parstriangularis (left hemisphere)
27208-2.0	-0.311107	0.413783	0.191819	0.470927	0.80226	0.422403	0.999986	Volume of entorhinal (left hemisphere)
27393-2.0	0.582978	0.247121	0.124415	0.515697	0.801895	0.422614	0.999986	Area of S-parieto-occipital (left hemisphere)
27071-2.0	0.541511	0.278603	0.0936961	0.484137	0.801707	0.422722	0.999986	Area of perirhinal (left hemisphere)
27009-2.0	0.465607	0.323995	0.0346863	0.429013	0.801548	0.422815	0.999986	Grey-white contrast in pericalcarine (left hemisphere)
27694-2.0	0.168307	0.384468	-0.284927	0.416084	0.800037	0.423689	0.999986	Mean thickness of S-suborbital (right hemisphere)
27570-2.0	0.403707	0.357749	-0.0958122	0.512401	0.799318	0.424106	0.999986	Area of G-occipital-sup (right hemisphere)
partial_corr_25D_0_T2	0.515236	0.272362	0.0134741	0.56652	0.798233	0.424735	0.999986	partial_corr_25D_0_T2
Mean.L2.in.superior.longitudinal.fasciculus.on.FA.skeleton..left.	0.142633	0.354267	-0.296949	0.422787	0.796933	0.42549	0.999986	Mean L2 in superior longitudinal fasciculus on FA skeleton left
27131-2.0	0.476179	0.335619	-0.0388139	0.552861	0.796269	0.425876	0.999986	Volume of BA3a (right hemisphere)
27507-2.0	0.443247	0.327983	0.777273	0.261947	0.795777	0.426162	0.999986	Volume of G-rectus (left hemisphere)
27576-2.0	-0.157348	0.437843	0.324353	0.419527	0.794374	0.426978	0.999986	Area of G-pariet-inf-Supramar (right hemisphere)
Volume_Grey_Matter_25808_T2	-0.04196	0.559449	0.47068	0.325662	0.791927	0.428404	0.999986	Volume of grey matter in Inferior Temporal Gyrus, anterior division (left)
26624-2.0	0.11114	0.396063	0.492749	0.27473	0.791689	0.428542	0.999986	Volume of hippocampal-fissure (left hemisphere)
Mean.OD.in.posterior.thalamic.radiation.on.FA.skeleton..left.	0.430561	0.34384	-0.0690289	0.531993	0.788697	0.430289	0.999986	Mean OD in posterior thalamic radiation on FA skeleton left
26910-2.0	-0.0330692	0.498962	0.440757	0.338862	0.785584	0.432111	0.999986	Volume of postcentral (right hemisphere)
26598-2.0	0.559993	0.276988	0.0877513	0.533777	0.785284	0.432287	0.999986	Volume of choroid-plexus (right hemisphere)
Mean.FA.in.body.of.corpus.callosum.on.FA.skeleton	0.48645	0.277761	0.0091335	0.541383	0.784442	0.432781	0.999986	Mean FA in body of corpus callosum on FA skeleton
Mean.FA.in.inferior.cerebellar.peduncle.on.FA.skeleton..left.	-0.174569	0.493711	0.329333	0.412381	0.783333	0.433432	0.999986	Mean FA in inferior cerebellar peduncle on FA skeleton left
Weighted.mean.FA.in.tract.posterior.thalamic.radiation..left.	-0.0209777	0.57553	0.488872	0.305964	0.782213	0.434089	0.999986	Weighted mean FA in tract posterior thalamic radiation left
27617-2.0	0.494349	0.224483	0.00886469	0.579149	0.781611	0.434443	0.999986	Area of S-postcentral (right hemisphere)
27601-2.0	0.229652	0.333828	-0.216774	0.463516	0.781536	0.434487	0.999986	Area of S-collat-transv-post (right hemisphere)
26839-2.0	-0.192515	0.436394	0.28869	0.434793	0.781148	0.434716	0.999986	Area of parsopercularis (right hemisphere)
27381-2.0	-0.137093	0.516441	0.359563	0.371973	0.780347	0.435187	0.999986	Area of S-front-middle (left hemisphere)
Weighted.mean.FA.in.tract.parahippocampal.part.of.cingulum..left.	-0.0144555	0.575691	0.471163	0.239038	0.779052	0.435949	0.999986	Weighted mean FA in tract parahippocampal part of cingulum left
partial_corr_25D_130_T2	-0.00206744	0.578913	0.486183	0.241073	0.778583	0.436225	0.999986	partial_corr_25D_130_T2
26877-2.0	0.665622	0.211522	0.287981	0.437819	0.77666	0.437359	0.999986	Mean thickness of postcentral (right hemisphere)
26858-2.0	0.81241	0.24771	0.517723	0.287528	0.77648	0.437466	0.999986	Mean thickness of caudalanteriorcingulate (right hemisphere)
partial_corr_25D_47_T2	0.505044	0.285956	0.00473347	0.579269	0.774467	0.438655	0.999986	partial_corr_25D_47_T2
27606-2.0	0.277825	0.249789	-0.164626	0.516318	0.771402	0.440469	0.999986	Area of S-intrapariet+P-trans (right hemisphere)
Mean.MD.in.cingulum.cingulate.gyrus.on.FA.skeleton..right.	-0.319749	0.411944	0.172608	0.487944	0.771017	0.440697	0.999986	Mean MD in cingulum cingulate gyrus on FA skeleton right
Mean.MD.in.tapetum.on.FA.skeleton..left.	0.439364	0.336883	-0.0675386	0.564663	0.770929	0.440749	0.999986	Mean MD in tapetum on FA skeleton left
26737-2.0	-0.156797	0.493509	0.329471	0.394607	0.769564	0.441558	0.999986	Area of paracentral (left hemisphere)
27744-2.0	0.115344	0.502159	0.555021	0.273397	0.768988	0.4419	0.999986	Volume of S-cingul-Marginalis (right hemisphere)
26867-2.0	0.161877	0.4867	0.587114	0.26466	0.767569	0.442743	0.999986	Mean thickness of lateralorbitofrontal (right hemisphere)
26567-2.0	0.421639	0.215593	-0.0483845	0.573832	0.766766	0.443221	0.999986	Volume of choroid-plexus (left hemisphere)
Weighted.mean.L2.in.tract.cingulate.gyrus.part.of.cingulum..right.	-0.30499	0.290412	0.132984	0.492248	0.766318	0.443487	0.999986	Weighted mean L2 in tract cingulate gyrus part of cingulum right
Weighted.mean.MO.in.tract.parahippocampal.part.of.cingulum..left.	0.497918	0.245268	0.0184047	0.575971	0.765974	0.443692	0.999986	Weighted mean MO in tract parahippocampal part of cingulum left
26907-2.0	0.312924	0.406866	-0.164688	0.473136	0.765382	0.444044	0.999986	Volume of parsorbitalis (right hemisphere)
Weighted.mean.MD.in.tract.parahippocampal.part.of.cingulum..left.	0.558953	0.12492	0.193312	0.46131	0.76506	0.444236	0.999986	Weighted mean MD in tract parahippocampal part of cingulum left
Volume_Grey_Matter_25796_T2	-0.269244	0.418719	0.184922	0.42126	0.764642	0.444485	0.999986	Volume of grey matter in Temporal Pole (left)
Mean_L3_25329_T3	0.532205	0.295679	0.0960418	0.488265	0.764108	0.444803	0.999986	Mean L3 in external capsule on FA skeleton (left)
26538-2.0	-0.211043	0.47224	0.234451	0.34201	0.764036	0.444846	0.999986	Mean intensity of Lateral-Ventricle (left hemisphere)
Weighted.mean.ICVF.in.tract.uncinate.fasciculus..right.	-0.089462	0.549694	0.380885	0.279488	0.762726	0.445627	0.999986	Weighted mean ICVF in tract uncinate fasciculus right
26583-2.0	0.102548	0.517951	0.540615	0.248726	0.762417	0.445811	0.999986	Volume of Cortex (right hemisphere)
26582-2.0	0.363747	0.214904	-0.0381704	0.48168	0.762007	0.446056	0.999986	Mean intensity of choroid-plexus (right hemisphere)
27315-2.0	0.0597385	0.450294	0.47638	0.312701	0.759988	0.447262	0.999986	Volume of parstriangularis (right hemisphere)
27511-2.0	0.152602	0.48796	0.570954	0.2559	0.759275	0.447688	0.999986	Volume of G-temp-sup-Plan-polar (left hemisphere)
Mean_L2_25273_T3	0.028559	0.361363	0.411842	0.352593	0.759154	0.44776	0.999986	Mean L2 in superior corona radiata on FA skeleton (left)
Mean_L3_25313_T3	0.497365	0.30647	0.0727598	0.468952	0.757933	0.448491	0.999986	Mean L3 in anterior limb of internal capsule on FA skeleton (left)
27549-2.0	0.113173	0.322544	0.421935	0.251982	0.754358	0.450634	0.999986	Volume of S-temporal-sup (left hemisphere)
Mean.ISOVF.in.inferior.cerebellar.peduncle.on.FA.skeleton..right.	0.741753	0.16401	0.54462	0.204168	0.752747	0.451602	0.999986	Mean ISOVF in inferior cerebellar peduncle on FA skeleton right
27619-2.0	0.130943	0.356532	0.486931	0.312126	0.751261	0.452496	0.999986	Area of S-precentral-sup-part (right hemisphere)
Mean.L2.in.fornix.cres.stria.terminalis.on.FA.skeleton..right.	0.576754	0.239944	0.149632	0.516138	0.750411	0.453007	0.999986	Mean L2 in fornix cres stria terminalis on FA skeleton right
26925-2.0	0.463268	0.277784	0.164854	0.284796	0.750094	0.453198	0.999986	Area of caudalanteriorcingulate (left hemisphere)
27132-2.0	-0.0813811	0.556585	0.415761	0.362939	0.748186	0.454348	0.999986	Volume of BA3b (right hemisphere)
Mean.FA.in.inferior.cerebellar.peduncle.on.FA.skeleton..right.	0.4039	0.351238	-0.0904756	0.55976	0.74811	0.454394	0.999986	Mean FA in inferior cerebellar peduncle on FA skeleton right
26937-2.0	0.199398	0.408349	0.562242	0.261826	0.74801	0.454454	0.999986	Area of middletemporal (left hemisphere)
27241-2.0	0.117354	0.474413	0.509028	0.222891	0.747234	0.454922	0.999986	Area of inferiorparietal (right hemisphere)
Mean.MD.in.superior.fronto.occipital.fasciculus.on.FA.skeleton..left.	-0.240652	0.461023	0.238382	0.446594	0.746319	0.455475	0.999986	Mean MD in superior fronto occipital fasciculus on FA skeleton left
26563-2.0	0.257193	0.306352	-0.188107	0.512228	0.746084	0.455617	0.999986	Volume of Amygdala (left hemisphere)
27680-2.0	0.480263	0.315226	0.0452802	0.490993	0.745506	0.455966	0.999986	Mean thickness of S-intrapariet+P-trans (right hemisphere)
partial_corr_25D_50_T2	0.605896	0.234237	0.252689	0.412324	0.744826	0.456377	0.999986	partial_corr_25D_50_T2
27150-2.0	0.0500093	0.457073	0.475908	0.343625	0.744795	0.456396	0.999986	Area of isthmuscingulate (left hemisphere)
Weighted.mean.ISOVF.in.tract.posterior.thalamic.radiation..left.	-0.0635745	0.531718	0.404239	0.334962	0.744417	0.456624	0.999986	Weighted mean ISOVF in tract posterior thalamic radiation left
Volume_Grey_Matter_25830_T2	0.413948	0.300724	-0.0528255	0.551806	0.742761	0.457626	0.999986	Volume of grey matter in Frontal Medial Cortex (left)
26730-2.0	0.0519116	0.452501	0.467329	0.328727	0.742742	0.457638	0.999986	Area of isthmuscingulate (left hemisphere)
26678-2.0	0.186584	0.189423	0.487613	0.358653	0.742179	0.457979	0.999986	Volume of VA (left hemisphere)
27772-2.0	0.4455	0.182163	0.00381016	0.567457	0.741117	0.458622	0.999986	Volume of S-temporal-transverse (right hemisphere)
Mean_L3_25306_T3	0.470395	0.318187	-0.0122124	0.568657	0.740623	0.458922	0.999986	Mean L3 in inferior cerebellar peduncle on FA skeleton (right)
Mean_L3_25310_T3	-0.045459	0.293702	0.335122	0.422068	0.740141	0.459214	0.999986	Mean L3 in cerebral peduncle on FA skeleton (right)
Weighted.mean.MD.in.tract.corticospinal.tract..right.	0.465948	0.147437	0.0381148	0.560248	0.738506	0.460207	0.999986	Weighted mean MD in tract corticospinal tract right
27037-2.0	0.474854	0.299146	0.00232655	0.566603	0.73749	0.460824	0.999986	Grey-white contrast in medialorbitofrontal (right hemisphere)
Mean.L2.in.tapetum.on.FA.skeleton..left.	0.350211	0.383553	-0.13539	0.535801	0.736948	0.461154	0.999986	Mean L2 in tapetum on FA skeleton left
27723-2.0	0.58705	0.250677	0.19962	0.46282	0.736073	0.461687	0.999986	Volume of G-pariet-inf-Angular (right hemisphere)
27232-2.0	0.472261	0.328701	-0.0179222	0.579829	0.735439	0.462072	0.999986	Volume of superiortemporal (left hemisphere)
26821-2.0	-0.0030183	0.581796	0.469232	0.271983	0.735327	0.46214	0.999986	Volume of insula (left hemisphere)
partial_corr_25D_179_T2	0.289907	0.328906	-0.14946	0.499749	0.734395	0.462708	0.999986	partial_corr_25D_179_T2
27309-2.0	-0.173596	0.476178	0.208564	0.210108	0.734259	0.462791	0.999986	Volume of medialorbitofrontal (right hemisphere)
27004-2.0	-0.116578	0.525951	0.359052	0.378973	0.7337	0.463132	0.999986	Grey-white contrast in parahippocampal (left hemisphere)
27736-2.0	0.524038	0.28517	0.239725	0.262515	0.733515	0.463244	0.999986	Volume of G-temporal-middle (right hemisphere)
Volume_Grey_Matter_25866_T2	0.3249	0.128381	0.546881	0.274112	0.733366	0.463335	0.999986	Volume of grey matter in Parietal Operculum Cortex (left)
Volume_Grey_Matter_25826_T2	0.619839	0.201909	0.26913	0.434286	0.732279	0.463998	0.999986	Volume of grey matter in Lateral Occipital Cortex, inferior division (left)
partial_corr_25D_198_T2	0.385201	0.194565	0.614665	0.245963	0.731679	0.464365	0.999986	partial_corr_25D_198_T2
26614-2.0	0.62379	0.201259	0.339261	0.333283	0.730803	0.4649	0.999986	Volume of Central-nucleus (right hemisphere)
26706-2.0	0.454161	0.346878	-0.0339367	0.57151	0.730094	0.465333	0.999986	Volume of CL (right hemisphere)
27574-2.0	0.311941	0.416969	-0.173195	0.518335	0.729271	0.465836	0.999986	Area of G-orbital (right hemisphere)
Mean.L2.in.pontine.crossing.tract.on.FA.skeleton	-0.221984	0.402567	0.231466	0.473956	0.729197	0.465881	0.999986	Mean L2 in pontine crossing tract on FA skeleton
27203-2.0	0.44344	0.234381	-0.00131584	0.563875	0.728336	0.466408	0.999986	Mean thickness of transversetemporal (left hemisphere)
27356-2.0	0.0732323	0.22037	0.386266	0.369413	0.727732	0.466777	0.999986	Area of G-postcentral (left hemisphere)
27732-2.0	0.569129	0.238187	0.166711	0.499783	0.72686	0.467312	0.999986	Volume of G-temp-sup-Lateral (right hemisphere)
partial_corr_25D_134_T2	0.341404	0.352624	0.611426	0.116986	0.726797	0.46735	0.999986	partial_corr_25D_134_T2
26751-2.0	0.477197	0.334265	0.742838	0.148265	0.726448	0.467564	0.999986	Area of supramarginal (left hemisphere)
26663-2.0	0.123413	0.252007	0.416615	0.315989	0.725436	0.468185	0.999986	Volume of Whole-hippocampus (right hemisphere)
Mean.FA.in.medial.lemniscus.on.FA.skeleton..left.	0.0749251	0.330625	0.41154	0.32558	0.725429	0.468189	0.999986	Mean FA in medial lemniscus on FA skeleton left
partial_corr_25D_170_T2	0.0634621	0.350886	-0.320679	0.397941	0.72405	0.469035	0.999986	partial_corr_25D_170_T2
26824-2.0	0.177213	0.478727	0.574897	0.270267	0.723392	0.469439	0.999986	Area of caudalanteriorcingulate (right hemisphere)
partial_corr_25D_182_T2	0.928921	0.124193	0.798899	0.130122	0.722838	0.469779	0.999986	partial_corr_25D_182_T2
Mean.MD.in.cerebral.peduncle.on.FA.skeleton..right.	-0.310429	0.410918	0.150076	0.489365	0.720657	0.471121	0.999986	Mean MD in cerebral peduncle on FA skeleton right
27502-2.0	0.208765	0.457476	0.582078	0.243876	0.720099	0.471464	0.999986	Volume of G-pariet-inf-Supramar (left hemisphere)
26602-2.0	-0.123532	0.515848	0.340232	0.386735	0.719326	0.47194	0.999986	Volume of Accessory-Basal-nucleus (left hemisphere)
Mean.L1.in.inferior.cerebellar.peduncle.on.FA.skeleton..left.	0.459414	0.326762	-0.0173288	0.577183	0.718788	0.472272	0.999986	Mean L1 in inferior cerebellar peduncle on FA skeleton left
26928-2.0	-0.272754	0.433292	0.148509	0.39988	0.714471	0.474936	0.999986	Area of entorhinal (left hemisphere)
26589-2.0	0.321399	0.282977	-0.114285	0.540817	0.713795	0.475354	0.999986	Volume of Thalamus-Proper (right hemisphere)
Volume_Grey_Matter_25793_T2	0.534508	0.201856	0.154689	0.492654	0.713403	0.475596	0.999986	Volume of grey matter in Inferior Frontal Gyrus, pars opercularis (right)
partial_corr_25D_133_T2	0.530461	0.278684	0.174247	0.414615	0.713039	0.475822	0.999986	partial_corr_25D_133_T2
27579-2.0	-0.0542503	0.558645	0.412347	0.344682	0.71082	0.477196	0.999986	Area of G-precentral (right hemisphere)
Weighted.mean.OD.in.tract.corticospinal.tract..left.	-0.158671	0.465023	0.2792	0.404546	0.710411	0.477449	0.999986	Weighted mean OD in tract corticospinal tract left
Weighted.mean.ISOVF.in.tract.corticospinal.tract..right.	0.171247	0.39617	0.505844	0.254827	0.710323	0.477504	0.999986	Weighted mean ISOVF in tract corticospinal tract right
27171-2.0	0.488226	0.328874	0.746555	0.155419	0.710184	0.47759	0.999986	Area of supramarginal (left hemisphere)
Mean.ICVF.in.medial.lemniscus.on.FA.skeleton..left.	-0.151172	0.514982	0.316177	0.411222	0.709156	0.478227	0.999986	Mean ICVF in medial lemniscus on FA skeleton left
Mean.ISOVF.in.medial.lemniscus.on.FA.skeleton..left.	0.451983	0.212774	0.0221868	0.568005	0.708592	0.478578	0.999986	Mean ISOVF in medial lemniscus on FA skeleton left
Mean.L2.in.fornix.on.FA.skeleton	0.544688	0.286355	0.182953	0.423706	0.707347	0.479351	0.999986	Mean L2 in fornix on FA skeleton
26657-2.0	-0.143042	0.519504	0.328322	0.417813	0.70704	0.479542	0.999986	Volume of CA4-body (right hemisphere)
Mean.OD.in.middle.cerebellar.peduncle.on.FA.skeleton	0.499718	0.317645	0.0568186	0.541933	0.705069	0.480767	0.999986	Mean OD in middle cerebellar peduncle on FA skeleton
Volume_Grey_Matter_25827_T2	0.000121602	0.580244	0.469865	0.328286	0.704607	0.481055	0.999986	Volume of grey matter in Lateral Occipital Cortex, inferior division (right)
26590-2.0	-0.091291	0.533586	0.372446	0.386666	0.703743	0.481593	0.999986	Volume of Caudate (right hemisphere)
26669-2.0	0.466519	0.302365	0.0104459	0.573569	0.703396	0.481809	0.999986	Volume of VPL (left hemisphere)
27596-2.0	-0.0108235	0.57788	0.457962	0.333566	0.702573	0.482322	0.999986	Area of S-cingul-Marginalis (right hemisphere)
27471-2.0	0.491397	0.308654	0.121687	0.426215	0.702553	0.482334	0.999986	Mean thickness of S-precentral-sup-part (left hemisphere)
partial_corr_25D_124_T2	0.56582	0.260241	0.145526	0.540763	0.700344	0.483713	0.999986	partial_corr_25D_124_T2
27260-2.0	0.461294	0.318381	-0.000791238	0.580175	0.698232	0.485032	0.999986	Area of rostralmiddlefrontal (right hemisphere)
Mean.MD.in.fornix.on.FA.skeleton	0.527315	0.298281	0.160605	0.432306	0.698198	0.485054	0.999986	Mean MD in fornix on FA skeleton
Mean.ISOVF.in.inferior.cerebellar.peduncle.on.FA.skeleton..left.	0.792552	0.145676	0.593873	0.244481	0.698119	0.485103	0.999986	Mean ISOVF in inferior cerebellar peduncle on FA skeleton left
partial_corr_25D_10_T2	-0.00174529	0.586738	0.461911	0.311462	0.697982	0.485188	0.999986	partial_corr_25D_10_T2
27040-2.0	0.468138	0.338885	0.0728804	0.454135	0.697546	0.485461	0.999986	Grey-white contrast in paracentral (right hemisphere)
Volume_Grey_Matter_25824_T2	0.180192	0.339448	0.499327	0.306911	0.697374	0.485569	0.999986	Volume of grey matter in Lateral Occipital Cortex, superior division (left)
Mean_L3_25326_T3	-0.0998866	0.465325	0.331462	0.408936	0.696307	0.486237	0.999986	Mean L3 in sagittal stratum on FA skeleton (right)
Mean.ISOVF.in.fornix.cres.stria.terminalis.on.FA.skeleton..right.	0.552198	0.26589	0.176698	0.469233	0.696234	0.486282	0.999986	Mean ISOVF in fornix cres stria terminalis on FA skeleton right
Mean.OD.in.anterior.corona.radiata.on.FA.skeleton..left.	0.484111	0.320464	0.035536	0.561313	0.694012	0.487675	0.999986	Mean OD in anterior corona radiata on FA skeleton left
26787-2.0	0.418952	0.251899	-0.013851	0.571022	0.693467	0.488017	0.999986	Mean thickness of transversetemporal (left hemisphere)
26894-2.0	-0.202943	0.479366	0.248372	0.444183	0.690589	0.489824	0.999986	Volume of entorhinal (right hemisphere)
27453-2.0	0.467616	0.321341	0.179499	0.267819	0.688756	0.490977	0.999986	Mean thickness of S-collat-transv-post (left hemisphere)
Mean_L3_25301_T3	0.520162	0.299525	0.159545	0.429467	0.688725	0.490996	0.999986	Mean L3 in fornix on FA skeleton
27373-2.0	-0.11193	0.525898	0.329447	0.366601	0.688504	0.491135	0.999986	Area of S-central (left hemisphere)
partial_corr_25D_165_T2	0.210775	0.461731	0.571472	0.250178	0.686844	0.492181	0.999986	partial_corr_25D_165_T2
Mean.MO.in.fornix.on.FA.skeleton	0.461684	0.329531	0.0906538	0.428074	0.686813	0.4922	0.999986	Mean MO in fornix on FA skeleton
27661-2.0	0.446992	0.326263	-0.00172968	0.56643	0.68646	0.492423	0.999986	Mean thickness of G-temporal-inf (right hemisphere)
27445-2.0	0.125355	0.225028	0.417869	0.362956	0.684959	0.49337	0.999986	Mean thickness of Pole-temporal (left hemisphere)
Mean.FA.in.corticospinal.tract.on.FA.skeleton..left.	-0.254498	0.446549	0.125869	0.330386	0.68475	0.493502	0.999986	Mean FA in corticospinal tract on FA skeleton left
26916-2.0	0.47849	0.199117	0.0947601	0.526435	0.681782	0.495377	0.999986	Volume of superiorfrontal (right hemisphere)
ToPS	0.690607	0.153515	0.551209	0.135683	0.680382	0.496263	0.999986	ToPS
Mean.FA.in.fornix.on.FA.skeleton	0.561118	0.272984	0.182097	0.485837	0.680129	0.496423	0.999986	Mean FA in fornix on FA skeleton
Mean.MO.in.cerebral.peduncle.on.FA.skeleton..left.	-0.261895	0.455367	0.166408	0.435011	0.680108	0.496436	0.999986	Mean MO in cerebral peduncle on FA skeleton left
26929-2.0	-0.000914173	0.579812	0.442772	0.300606	0.67935	0.496916	0.999986	Area of fusiform (left hemisphere)
27226-2.0	-0.118222	0.505503	0.297438	0.348441	0.677017	0.498395	0.999986	Volume of precentral (left hemisphere)
Weighted.mean.L3.in.tract.anterior.thalamic.radiation..right.	-0.189895	0.499389	0.245739	0.406445	0.676572	0.498678	0.999986	Weighted mean L3 in tract anterior thalamic radiation right
27571-2.0	0.372368	0.371365	-0.00814425	0.42291	0.676084	0.498987	0.999986	Area of G-oc-temp-lat-fusifor (right hemisphere)
27513-2.0	0.116127	0.482132	0.478605	0.237419	0.674479	0.500007	0.999986	Volume of G-temporal-inf (left hemisphere)
26963-2.0	0.0479877	0.437195	0.370524	0.197524	0.672307	0.501388	0.999986	Area of inferiorparietal (right hemisphere)
Mean.L1.in.medial.lemniscus.on.FA.skeleton..right.	-0.124099	0.311874	0.248949	0.459977	0.671266	0.502051	0.999986	Mean L1 in medial lemniscus on FA skeleton right
Mean_L3_25314_T3	-0.300215	0.431722	0.0908364	0.392073	0.670543	0.502512	0.999986	Mean L3 in posterior limb of internal capsule on FA skeleton (right)
27421-2.0	0.475371	0.31633	0.0896649	0.483998	0.667078	0.504722	0.999986	Mean thickness of G-occipital-middle (left hemisphere)
27164-2.0	-0.157489	0.514059	0.277266	0.403979	0.664965	0.506073	0.999986	Area of precentral (left hemisphere)
26577-2.0	-0.166971	0.474545	0.259432	0.433237	0.663597	0.506948	0.999986	Mean intensity of Hippocampus (right hemisphere)
27656-2.0	0.00287376	0.580008	0.433652	0.294674	0.662154	0.507872	0.999986	Mean thickness of G-subcallosal (right hemisphere)
27225-2.0	0.313327	0.420864	-0.0839693	0.428048	0.661837	0.508076	0.999986	Volume of posteriorcingulate (left hemisphere)
27765-2.0	0.186525	0.208917	0.448986	0.338258	0.660156	0.509154	0.999986	Volume of S-postcentral (right hemisphere)
27427-2.0	0.482118	0.328346	0.071433	0.529482	0.659177	0.509782	0.999986	Mean thickness of G-pariet-inf-Angular (left hemisphere)
Mean.MD.in.external.capsule.on.FA.skeleton..right.	0.235988	0.335887	-0.135634	0.453953	0.65808	0.510486	0.999986	Mean MD in external capsule on FA skeleton right
partial_corr_25D_41_T2	0.438588	0.333324	-0.000382422	0.580058	0.656152	0.511727	0.999986	partial_corr_25D_41_T2
Volume_Grey_Matter_25884_T2	0.426091	0.345305	-0.0133078	0.574478	0.655557	0.512109	0.999986	Volume of grey matter in Pallidum (left)
Mean.ISOVF.in.anterior.corona.radiata.on.FA.skeleton..right.	-0.0052523	0.578222	0.439107	0.354194	0.655319	0.512263	0.999986	Mean ISOVF in anterior corona radiata on FA skeleton right
Weighted.mean.OD.in.tract.anterior.thalamic.radiation..left.	0.291433	0.424569	-0.144942	0.513516	0.654922	0.512518	0.999986	Weighted mean OD in tract anterior thalamic radiation left
26759-2.0	0.497669	0.306459	0.0978179	0.52844	0.654557	0.512753	0.999986	Mean thickness of cuneus (left hemisphere)
Mean.OD.in.inferior.cerebellar.peduncle.on.FA.skeleton..right.	0.442844	0.323201	0.0487728	0.508859	0.65371	0.513299	0.999986	Mean OD in inferior cerebellar peduncle on FA skeleton right
27165-2.0	0.150984	0.482802	0.528204	0.316192	0.653617	0.513359	0.999986	Area of precuneus (left hemisphere)
26608-2.0	0.0594456	0.506539	0.417131	0.208257	0.653092	0.513697	0.999986	Volume of Paralaminar-nucleus (left hemisphere)
26887-2.0	0.860629	0.101128	0.936354	0.0573234	0.651425	0.514772	0.999986	Mean thickness of frontalpole (right hemisphere)
27435-2.0	0.368821	0.235554	-0.0313727	0.568207	0.650619	0.515293	0.999986	Mean thickness of G-temp-sup-G-T-transv (left hemisphere)
27498-2.0	0.177377	0.302929	-0.197147	0.490172	0.649962	0.515717	0.999986	Volume of G-oc-temp-med-Lingual (left hemisphere)
27551-2.0	0.48724	0.247649	0.202565	0.361394	0.649788	0.515829	0.999986	Area of G+S-frontomargin (right hemisphere)
27371-2.0	-0.00243703	0.501911	0.394203	0.347425	0.649776	0.515837	0.999986	Area of Pole-temporal (left hemisphere)
26866-2.0	-0.0508146	0.562265	0.396776	0.398482	0.64948	0.516028	0.999986	Mean thickness of lateraloccipital (right hemisphere)
27702-2.0	0.26384	0.422314	0.583876	0.254309	0.649196	0.516212	0.999986	Volume of G+S-subcentral (right hemisphere)
Mean.L1.in.tapetum.on.FA.skeleton..left.	0.439292	0.344181	0.00295844	0.578404	0.648281	0.516803	0.999986	Mean L1 in tapetum on FA skeleton left
27285-2.0	0.559782	0.258897	0.26208	0.379364	0.648183	0.516867	0.999986	Mean thickness of pericalcarine (right hemisphere)
Volume_Grey_Matter_25853_T2	0.328739	0.370577	0.0398724	0.247704	0.64806	0.516946	0.999986	Volume of grey matter in Lingual Gyrus (right)
27157-2.0	-0.023425	0.426971	0.349387	0.385624	0.647992	0.51699	0.999986	Area of paracentral (left hemisphere)
27133-2.0	-0.0782769	0.550501	0.361617	0.398256	0.647423	0.517359	0.999986	Volume of BA4a (right hemisphere)
26967-2.0	0.121007	0.38447	0.453875	0.343686	0.64548	0.518616	0.999986	Area of lateralorbitofrontal (right hemisphere)
27217-2.0	0.149362	0.489953	0.486775	0.184092	0.644661	0.519147	0.999986	Volume of middletemporal (left hemisphere)
27525-2.0	0.0141593	0.571946	0.404852	0.200434	0.644654	0.519151	0.999986	Volume of S-circular-insula-sup (left hemisphere)
Weighted.mean.OD.in.tract.superior.longitudinal.fasciculus..left.	-0.0795836	0.545027	0.350648	0.389403	0.642288	0.520686	0.999986	Weighted mean OD in tract superior longitudinal fasciculus left
Volume_Grey_Matter_25840_T2	0.188516	0.381503	0.492987	0.281689	0.642035	0.520851	0.999986	Volume of grey matter in Cingulate Gyrus, posterior division (left)
27494-2.0	0.534685	0.280095	0.238505	0.367289	0.641214	0.521383	0.999986	Volume of G-insular-short (left hemisphere)
27115-2.0	-0.0351667	0.570819	0.395586	0.361049	0.637756	0.523632	0.999986	Mean thickness of BA1 (right hemisphere)
27359-2.0	0.0454455	0.554183	0.453972	0.324325	0.636224	0.52463	0.999986	Area of G-rectus (left hemisphere)
26957-2.0	0.157325	0.42136	-0.236899	0.455675	0.635198	0.525299	0.999986	Area of bankssts (right hemisphere)
27426-2.0	-0.16002	0.495395	0.263245	0.446031	0.634958	0.525455	0.999986	Mean thickness of G-orbital (left hemisphere)
Volume_Grey_Matter_25870_T2	-0.339929	0.404576	0.0777227	0.519201	0.634518	0.525743	0.999986	Volume of grey matter in Heschl's Gyrus (includes H1 and H2) (left)
26554-2.0	0.617549	0.241506	0.34312	0.359081	0.634165	0.525973	0.999986	Volume of Lateral-Ventricle (left hemisphere)
27741-2.0	0.353478	0.37732	-0.0739591	0.562112	0.631362	0.527804	0.999986	Volume of Pole-temporal (right hemisphere)
26982-2.0	0.590196	0.248266	0.32588	0.337265	0.631144	0.527947	0.999986	Area of rostralmiddlefrontal (right hemisphere)
26978-2.0	0.389611	0.372713	-0.0407667	0.571058	0.631121	0.527961	0.999986	Area of posteriorcingulate (right hemisphere)
partial_corr_25D_187_T2	0.409872	0.328121	-0.00786105	0.575674	0.630428	0.528415	0.999986	partial_corr_25D_187_T2
27700-2.0	0.420794	0.340873	-0.00254565	0.579513	0.629659	0.528917	0.999986	Volume of G+S-occipital-inf (right hemisphere)
27293-2.0	0.403504	0.349936	0.0548075	0.429413	0.629484	0.529032	0.999986	Mean thickness of superiorparietal (right hemisphere)
26695-2.0	0.299625	0.185075	-0.0709322	0.559087	0.629211	0.529211	0.999986	Volume of VLa (right hemisphere)
27122-2.0	-0.0310747	0.5563	0.375523	0.333476	0.62689	0.530732	0.999986	Mean thickness of BA44 (right hemisphere)
PAG_x_RvmPFC	-0.219493	0.542773	0.186083	0.352278	0.626786	0.530799	0.999986	PAG_x_RvmPFC
26530-2.0	0.351841	0.390895	-0.0434545	0.496258	0.625744	0.531483	0.999986	Volume of Optic-Chiasm (whole brain)
26535-2.0	0.440517	0.354181	0.0259214	0.560386	0.625398	0.53171	0.999986	Volume of CC-Anterior (whole brain)
partial_corr_25D_31_T2	0.356799	0.384176	-0.0357639	0.498569	0.623695	0.532828	0.999986	partial_corr_25D_31_T2
27669-2.0	0.358867	0.312801	-0.0444469	0.566578	0.623177	0.533168	0.999986	Mean thickness of S-central (right hemisphere)
27438-2.0	-0.143203	0.507403	0.243728	0.359199	0.622399	0.533679	0.999986	Mean thickness of G-temp-sup-Plan-tempo (left hemisphere)
Mean_L3_25305_T3	-0.200281	0.4676	0.208529	0.463086	0.621195	0.534471	0.999986	Mean L3 in medial lemniscus on FA skeleton (left)
Weighted.mean.L2.in.tract.superior.thalamic.radiation..left.	-0.128974	0.407182	0.245134	0.444387	0.620696	0.5348	0.999986	Weighted mean L2 in tract superior thalamic radiation left
partial_corr_25D_142_T2	-0.00130802	0.579745	0.386452	0.232786	0.62068	0.53481	0.999986	partial_corr_25D_142_T2
26952-2.0	0.496726	0.321568	0.117158	0.520779	0.62015	0.535159	0.999986	Area of superiortemporal (left hemisphere)
26744-2.0	-0.139359	0.527393	0.272989	0.405101	0.620054	0.535222	0.999986	Area of precentral (left hemisphere)
27183-2.0	-0.00262561	0.577874	0.418696	0.357817	0.619878	0.535338	0.999986	Mean thickness of lateralorbitofrontal (left hemisphere)
partial_corr_25D_71_T2	0.509932	0.0826036	0.225435	0.452264	0.618814	0.536039	0.999986	partial_corr_25D_71_T2
Volume_Grey_Matter_25891_T2	0.429652	0.281447	0.0374144	0.568897	0.61798	0.536589	0.999986	Volume of grey matter in Ventral Striatum (right)
27248-2.0	0.349512	0.365644	0.594735	0.156076	0.616819	0.537354	0.999986	Area of middletemporal (right hemisphere)
Mean.L1.in.fornix.on.FA.skeleton	0.486996	0.324476	0.149855	0.441745	0.615099	0.53849	0.999986	Mean L1 in fornix on FA skeleton
Mean.ICVF.in.superior.fronto.occipital.fasciculus.on.FA.skeleton..left.	0.269361	0.445693	-0.159955	0.537175	0.615069	0.538509	0.999986	Mean ICVF in superior fronto occipital fasciculus on FA skeleton left
26836-2.0	0.34525	0.397874	0.615981	0.188302	0.615042	0.538527	0.999986	Area of middletemporal (right hemisphere)
Volume_Grey_Matter_25838_T2	0.323641	0.404494	-0.0156294	0.377116	0.613486	0.539555	0.999986	Volume of grey matter in Cingulate Gyrus, anterior division (left)
27757-2.0	0.322383	0.215539	0.538976	0.280049	0.6129	0.539943	0.999986	Volume of S-occipital-ant (right hemisphere)
Volume_Grey_Matter_25798_T2	-0.301728	0.432176	0.107712	0.510793	0.611933	0.540582	0.999986	Volume of grey matter in Superior Temporal Gyrus, anterior division (left)
26980-2.0	-0.199744	0.464193	0.207829	0.479274	0.610856	0.541295	0.999986	Area of precuneus (right hemisphere)
26507-2.0	0.477162	0.288445	0.118109	0.512339	0.610681	0.541411	0.999986	Mean intensity of non-WM-hypointensities (whole brain)
Mean.L2.in.external.capsule.on.FA.skeleton..left.	0.270576	0.43672	-0.106502	0.436715	0.610543	0.541502	0.999986	Mean L2 in external capsule on FA skeleton left
27173-2.0	0.419885	0.369022	0.000121047	0.580214	0.610456	0.54156	0.999986	Area of insula (left hemisphere)
[truncated: 1,621 more rows]

## Sheet: (D)
serial	pval.gcpzero.2tailed	gcp.pm	gcp.pse	gcp.pval	gcp.padj	rho.est	rho.err	pval.fullycausal.trait1	h2.zscore.trait1	pval.fullycausal.trait2	h2.zscore.trait2	QC	code	desc	h2.trait1	h2_se.trait1	h2_pval.trait1	h2_padj.trait1
[truncated: 2,319 more rows]

[truncated: 1 more sheets: (E)]
